# Supplementary material for: Single cell transcriptomic analyses implicate an immunosuppressive tumor microenvironment in pancreatic cancer liver metastasis
Source: Nat Commun. 2023 Aug 23;14:5123. doi: 10.1038/s41467-023-40727-7 (PMC10447466; doi:10.1038/s41467-023-40727-7)
Supplement: Supplementary file 3 — Supplementary Data 1 [file 41467_2023_40727_MOESM3_ESM.xlsx]

## Sheet: Supplementary Data 1
Supplementary Data 1. Differentially expressed genes across cell clusters in the integrated cell map
Gene lists used to define cell types
p_val	avg_logFC	pct.1	pct.2	p_val_adj	cluster	gene	pct.diff	name		cluster	cell type		The p-values are calculated using two-sided Wilcoxon rank sum test.
0	1.96676	0.801	0.244	0	0	ENSG00000160181	0.557	TFF2		0	Ductal cell
0	1.93189	0.809	0.266	0	0	ENSG00000160180	0.543	TFF3		1	T cell
0	1.88583	0.799	0.278	0	0	ENSG00000160182	0.521	TFF1		2	Fibroblasts
0	1.65638	0.872	0.256	0	0	ENSG00000185499	0.616	MUC1		3	NK
0	1.62918	0.698	0.196	0	0	ENSG00000233041	0.502	PHGR1		4	Mac/Mono
0	1.62032	0.839	0.228	0	0	ENSG00000106541	0.611	AGR2		5	T cell
0	1.4814	0.973	0.345	0	0	ENSG00000171345	0.628	KRT19		6	T cell
0	1.46501	0.968	0.299	0	0	ENSG00000170421	0.669	KRT8		7	Mac/Mono
0	1.38176	0.877	0.186	0	0	ENSG00000127324	0.691	TSPAN8		8	Acinar cell
0	1.379	0.544	0.164	0	0	ENSG00000137673	0.38	MMP7		9	NK
0	1.37271	0.964	0.311	0	0	ENSG00000111057	0.653	KRT18		10	NK
0	1.3626	0.841	0.19	0	0	ENSG00000089356	0.651	FXYD3		11	Ductal cell
0	1.36093	0.864	0.177	0	0	ENSG00000171747	0.687	LGALS4		12	T cell
0	1.33116	0.784	0.174	0	0	ENSG00000176153	0.61	GPX2		13	Mac/Mono
0	1.32926	0.759	0.183	0	0	ENSG00000148346	0.576	LCN2		14	Mac/Mono
0	1.31567	0.939	0.274	0	0	ENSG00000189143	0.665	CLDN4		15	Mac/Mono
0	1.30186	0.865	0.191	0	0	ENSG00000124107	0.674	SLPI		16	T cell
0	1.28775	0.919	0.209	0	0	ENSG00000119888	0.71	EPCAM		17	MKI67+ cell
0	1.28269	0.752	0.15	0	0	ENSG00000086548	0.602	CEACAM6		18	Mast cell
0	1.28198	0.998	0.886	0	0	ENSG00000197956	0.112	S100A6		19	Ductal cell
0	1.27634	0.922	0.236	0	0	ENSG00000163435	0.686	ELF3		20	Endocrine cell
0	1.23125	0.772	0.146	0	0	ENSG00000196188	0.626	CTSE		21	B cell
0	1.22417	0.672	0.142	0	0	ENSG00000066405	0.53	CLDN18		22	Fibroblasts
0	1.20846	0.711	0.215	0	0	ENSG00000148671	0.496	ADIRF		23	T cell
0	1.19326	0.895	0.331	0	0	ENSG00000196975	0.564	ANXA4		24	Plasma cell
0	1.18707	0.784	0.157	0	0	ENSG00000196260	0.627	SFTA2		25	Endothelial cell
0	1.17767	0.785	0.145	0	0	ENSG00000117472	0.64	TSPAN1		26	NK
0	1.17257	0.865	0.311	0	0	ENSG00000143153	0.554	ATP1B1		27	NK
0	1.15654	0.837	0.177	0	0	ENSG00000189334	0.66	S100A14		28	Ductal cell
0	1.12903	0.791	0.235	0	0	ENSG00000214530	0.556	STARD10
0	1.12869	0.855	0.193	0	0	ENSG00000167644	0.662	C19orf33
0	1.10398	0.853	0.354	0	0	ENSG00000165949	0.499	IFI27
0	1.10265	0.914	0.419	0	0	ENSG00000120306	0.495	CYSTM1
0	1.10151	0.874	0.187	0	0	ENSG00000267795	0.687	SMIM22
0	1.09329	0.879	0.203	0	0	ENSG00000184292	0.676	TACSTD2
0	1.09325	0.64	0.132	0	0	ENSG00000168631	0.508	MUCL3
0	1.09114	0.707	0.131	0	0	ENSG00000169903	0.576	TM4SF4
0	1.07689	0.767	0.134	0	0	ENSG00000173467	0.633	AGR3
0	1.07442	0.9	0.214	0	0	ENSG00000135480	0.686	KRT7
0	1.06737	0.797	0.193	0	0	ENSG00000163993	0.604	S100P
0	1.05261	0.917	0.285	0	0	ENSG00000169908	0.632	TM4SF1
0	1.03181	0.889	0.349	0	0	ENSG00000181649	0.54	PHLDA2
0	1.02599	0.838	0.179	0	0	ENSG00000147676	0.659	MAL2
0	1.02362	0.332	0.073	0	0	ENSG00000101443	0.259	WFDC2
0	1.01991	0.75	0.157	0	0	ENSG00000181019	0.593	NQO1
0	1.01208	0.54	0.103	0	0	ENSG00000164825	0.437	DEFB1
0	1.00829	0.525	0.109	0	0	ENSG00000133636	0.416	NTS
0	0.999779	0.721	0.128	0	0	ENSG00000019102	0.593	VSIG2
0	0.995928	0.789	0.151	0	0	ENSG00000204385	0.638	SLC44A4
0	0.995588	0.809	0.174	0	0	ENSG00000046604	0.635	DSG2
0	0.991853	0.789	0.198	0	0	ENSG00000013588	0.591	GPRC5A
0	0.988551	0.749	0.127	0	0	ENSG00000162366	0.622	PDZK1IP1
0	0.979431	0.716	0.132	0	0	ENSG00000162078	0.584	ZG16B
0	0.973031	0.878	0.308	0	0	ENSG00000167642	0.57	SPINT2
0	0.966159	0.858	0.201	0	0	ENSG00000272398	0.657	CD24
0	0.96472	0.827	0.246	0	0	ENSG00000110492	0.581	MDK
0	0.947465	0.963	0.58	0	0	ENSG00000084207	0.383	GSTP1
0	0.942144	0.397	0.108	0	0	ENSG00000128422	0.289	KRT17
0	0.932908	0.702	0.124	0	0	ENSG00000224259	0.578	LINC01133
0	0.929809	0.601	0.105	0	0	ENSG00000142484	0.496	TM4SF5
0	0.9237	0.749	0.143	0	0	ENSG00000132470	0.606	ITGB4
0	0.902783	0.827	0.233	0	0	ENSG00000188643	0.594	S100A16
0	0.902702	0.849	0.332	0	0	ENSG00000108679	0.517	LGALS3BP
0	0.902178	0.995	0.958	0	0	ENSG00000198712	0.037	MT-CO2
0	0.901404	0.909	0.493	0	0	ENSG00000125868	0.416	DSTN
0	0.893318	0.59	0.123	0	0	ENSG00000167476	0.467	JSRP1
0	0.892146	0.939	0.539	0	0	ENSG00000131981	0.4	LGALS3
0	0.88942	0.814	0.388	0	0	ENSG00000125844	0.426	RRBP1
0	0.888619	0.797	0.238	0	0	ENSG00000162545	0.559	CAMK2N1
0	0.886461	0.828	0.251	0	0	ENSG00000233493	0.577	TMEM238
0	0.879328	0.753	0.156	0	0	ENSG00000175793	0.597	SFN
0	0.868765	0.744	0.193	0	0	ENSG00000008394	0.551	MGST1
0	0.868077	0.538	0.093	0	0	ENSG00000198074	0.445	AKR1B10
0	0.866714	0.589	0.104	0	0	ENSG00000172264	0.485	MACROD2
0	0.864325	0.843	0.208	0	0	ENSG00000181885	0.635	CLDN7
0	0.86034	0.807	0.276	0	0	ENSG00000140391	0.531	TSPAN3
0	0.855888	0.443	0.096	0	0	ENSG00000185633	0.347	NDUFA4L2
0	0.85204	0.615	0.109	0	0	ENSG00000169894	0.506	MUC3A
0	0.848558	0.648	0.129	0	0	ENSG00000198203	0.519	SULT1C2
0	0.845398	0.603	0.145	0	0	ENSG00000172831	0.458	CES2
0	0.821918	0.783	0.271	0	0	ENSG00000116260	0.512	QSOX1
0	0.811543	0.326	0.067	0	0	ENSG00000105388	0.259	CEACAM5
0	0.807897	0.842	0.265	0	0	ENSG00000112378	0.577	PERP
0	0.80652	0.525	0.117	0	0	ENSG00000130513	0.408	GDF15
0	0.805718	0.777	0.205	0	0	ENSG00000135052	0.572	GOLM1
0	0.801001	0.885	0.441	0	0	ENSG00000090382	0.444	LYZ
0	0.787072	0.299	0.054	0	0	ENSG00000134193	0.245	REG4
0	0.785315	0.627	0.115	0	0	ENSG00000116661	0.512	FBXO2
0	0.784609	0.791	0.22	0	0	ENSG00000149418	0.571	ST14
0	0.783712	0.77	0.14	0	0	ENSG00000039068	0.63	CDH1
0	0.783614	0.756	0.303	0	0	ENSG00000006327	0.453	TNFRSF12A
0	0.782804	0.715	0.128	0	0	ENSG00000103534	0.587	TMC5
0	0.779081	0.72	0.163	0	0	ENSG00000121900	0.557	TMEM54
0	0.776832	0.838	0.304	0	0	ENSG00000115306	0.534	SPTBN1
0	0.775988	0.727	0.18	0	0	ENSG00000108846	0.547	ABCC3
0	0.770216	0.96	0.596	0	0	ENSG00000182718	0.364	ANXA2
0	0.769441	0.655	0.143	0	0	ENSG00000196139	0.512	AKR1C3
0	0.766144	0.994	0.947	0	0	ENSG00000198886	0.047	MT-ND4
0	0.763583	0.979	0.799	0	0	ENSG00000197747	0.18	S100A10
0	0.762351	0.76	0.169	0	0	ENSG00000115884	0.591	SDC1
0	0.756448	0.771	0.189	0	0	ENSG00000168528	0.582	SERINC2
0	0.754602	0.8	0.208	0	0	ENSG00000166145	0.592	SPINT1
0	0.753827	0.719	0.154	0	0	ENSG00000088992	0.565	TESC
0	0.753422	0.787	0.179	0	0	ENSG00000196878	0.608	LAMB3
0	0.748296	0.612	0.181	0	0	ENSG00000064651	0.431	SLC12A2
0	0.747682	0.668	0.136	0	0	ENSG00000125398	0.532	SOX9
0	0.747179	0.733	0.129	0	0	ENSG00000141934	0.604	PLPP2
0	0.746616	0.76	0.258	0	0	ENSG00000244187	0.502	TMEM141
0	0.743505	0.763	0.166	0	0	ENSG00000102554	0.597	KLF5
0	0.743115	0.681	0.125	0	0	ENSG00000165215	0.556	CLDN3
0	0.740696	0.773	0.262	0	0	ENSG00000235162	0.511	C12orf75
0	0.740152	0.598	0.094	0	0	ENSG00000107159	0.504	CA9
0	0.73987	0.687	0.278	0	0	ENSG00000112972	0.409	HMGCS1
0	0.738582	0.796	0.198	0	0	ENSG00000173801	0.598	JUP
0	0.736879	0.908	0.576	0	0	ENSG00000125534	0.332	PPDPF
0	0.734385	0.848	0.484	0	0	ENSG00000160932	0.364	LY6E
0	0.731418	0.878	0.5	0	0	ENSG00000143198	0.378	MGST3
0	0.728993	0.713	0.185	0	0	ENSG00000091409	0.528	ITGA6
0	0.728384	0.669	0.138	0	0	ENSG00000128311	0.531	TST
0	0.727855	0.861	0.451	0	0	ENSG00000185624	0.41	P4HB
0	0.726664	0.725	0.127	0	0	ENSG00000132698	0.598	RAB25
0	0.725378	0.735	0.167	0	0	ENSG00000073350	0.568	LLGL2
0	0.724725	0.709	0.122	0	0	ENSG00000157992	0.587	KRTCAP3
0	0.723695	0.855	0.302	0	0	ENSG00000189171	0.553	S100A13
0	0.719707	0.781	0.215	0	0	ENSG00000136153	0.566	LMO7
0	0.717551	0.636	0.133	0	0	ENSG00000141401	0.503	IMPA2
0	0.716453	0.832	0.34	0	0	ENSG00000215845	0.492	TSTD1
0	0.715327	0.995	0.959	0	0	ENSG00000198804	0.036	MT-CO1
0	0.71437	0.696	0.131	0	0	ENSG00000237643	0.565	AL365226.2
0	0.714273	0.773	0.276	0	0	ENSG00000140526	0.497	ABHD2
0	0.709822	0.714	0.276	0	0	ENSG00000160752	0.438	FDPS
0	0.707837	0.771	0.21	0	0	ENSG00000085733	0.561	CTTN
0	0.707571	0.701	0.201	0	0	ENSG00000110092	0.5	CCND1
0	0.706522	0.709	0.213	0	0	ENSG00000128309	0.496	MPST
0	0.706391	0.602	0.1	0	0	ENSG00000162482	0.502	AKR7A3
0	0.704032	0.687	0.114	0	0	ENSG00000137648	0.573	TMPRSS4
0	0.692566	0.844	0.359	0	0	ENSG00000177697	0.485	CD151
0	0.690067	0.669	0.122	0	0	ENSG00000099812	0.547	MISP
0	0.686844	0.744	0.247	0	0	ENSG00000130164	0.497	LDLR
0	0.684861	0.691	0.124	0	0	ENSG00000106258	0.567	CYP3A5
0	0.682513	0.701	0.167	0	0	ENSG00000182240	0.534	BACE2
0	0.682069	0.777	0.284	0	0	ENSG00000135926	0.493	TMBIM1
0	0.680358	0.318	0.065	0	0	ENSG00000196611	0.253	MMP1
0	0.677921	0.685	0.129	0	0	ENSG00000125775	0.556	SDCBP2
0	0.677469	0.558	0.187	0	0	ENSG00000229807	0.371	XIST
0	0.677187	0.703	0.295	0	0	ENSG00000105176	0.408	URI1
0	0.676531	0.856	0.511	0	0	ENSG00000189159	0.345	JPT1
0	0.67615	0.629	0.113	0	0	ENSG00000138002	0.516	IFT172
0	0.675155	0.735	0.266	0	0	ENSG00000198363	0.469	ASPH
0	0.672585	0.799	0.339	0	0	ENSG00000175130	0.46	MARCKSL1
0	0.669922	0.85	0.434	0	0	ENSG00000172270	0.416	BSG
0	0.669191	0.749	0.292	0	0	ENSG00000176485	0.457	PLA2G16
0	0.6678	0.843	0.472	0	0	ENSG00000067225	0.371	PKM
0	0.665424	0.708	0.149	0	0	ENSG00000115339	0.559	GALNT3
0	0.663794	0.555	0.122	0	0	ENSG00000164237	0.433	CMBL
0	0.661278	0.698	0.119	0	0	ENSG00000159166	0.579	LAD1
0	0.661124	0.729	0.239	0	0	ENSG00000085871	0.49	MGST2
0	0.659852	0.854	0.348	0	0	ENSG00000137309	0.506	HMGA1
0	0.659625	0.78	0.274	0	0	ENSG00000124145	0.506	SDC4
0	0.659245	0.609	0.104	0	0	ENSG00000138100	0.505	TRIM54
0	0.657687	0.596	0.098	0	0	ENSG00000168350	0.498	DEGS2
0	0.653257	0.653	0.112	0	0	ENSG00000203697	0.541	CAPN8
0	0.647851	0.732	0.279	0	0	ENSG00000112667	0.453	DNPH1
0	0.64351	0.624	0.172	0	0	ENSG00000132329	0.452	RAMP1
0	0.63974	0.85	0.417	0	0	ENSG00000084234	0.433	APLP2
0	0.636334	0.689	0.172	0	0	ENSG00000115641	0.517	FHL2
0	0.6352	0.716	0.167	0	0	ENSG00000105699	0.549	LSR
0	0.631671	0.538	0.136	0	0	ENSG00000189409	0.402	MMP23B
0	0.629461	0.588	0.093	0	0	ENSG00000119547	0.495	ONECUT2
0	0.629031	0.657	0.156	0	0	ENSG00000138449	0.501	SLC40A1
0	0.625589	0.688	0.176	0	0	ENSG00000074416	0.512	MGLL
0	0.625572	0.946	0.664	0	0	ENSG00000106211	0.282	HSPB1
0	0.625022	0.821	0.444	0	0	ENSG00000250479	0.377	CHCHD10
0	0.624641	0.58	0.095	0	0	ENSG00000102854	0.485	MSLN
0	0.624301	0.569	0.162	0	0	ENSG00000100342	0.407	APOL1
0	0.623176	0.665	0.128	0	0	ENSG00000142949	0.537	PTPRF
0	0.622995	0.585	0.11	0	0	ENSG00000106404	0.475	CLDN15
0	0.622923	0.663	0.113	0	0	ENSG00000120756	0.55	PLS1
0	0.622233	0.907	0.549	0	0	ENSG00000100300	0.358	TSPO
0	0.622011	0.71	0.182	0	0	ENSG00000107281	0.528	NPDC1
0	0.621178	0.897	0.584	0	0	ENSG00000136238	0.313	RAC1
0	0.617347	0.502	0.082	0	0	ENSG00000099834	0.42	CDHR5
0	0.616337	0.746	0.474	0	0	ENSG00000162772	0.272	ATF3
0	0.61536	0.631	0.148	0	0	ENSG00000166165	0.483	CKB
0	0.614983	0.678	0.223	0	0	ENSG00000074696	0.455	HACD3
0	0.614658	0.729	0.197	0	0	ENSG00000035115	0.532	SH3YL1
0	0.614419	0.721	0.349	0	0	ENSG00000143013	0.372	LMO4
0	0.612781	0.865	0.408	0	0	ENSG00000010278	0.457	CD9
0	0.612483	0.62	0.112	0	0	ENSG00000105519	0.508	CAPS
0	0.609143	0.924	0.594	0	0	ENSG00000160213	0.33	CSTB
0	0.608452	0.622	0.109	0	0	ENSG00000140297	0.513	GCNT3
0	0.608283	0.482	0.081	0	0	ENSG00000214049	0.401	UCA1
0	0.606937	0.661	0.225	0	0	ENSG00000125968	0.436	ID1
0	0.606792	0.681	0.143	0	0	ENSG00000115648	0.538	MLPH
0	0.606446	0.807	0.43	0	0	ENSG00000075142	0.377	SRI
0	0.605769	0.791	0.317	0	0	ENSG00000108639	0.474	SYNGR2
0	0.602571	0.627	0.144	0	0	ENSG00000214274	0.483	ANG
0	0.597961	0.689	0.2	0	0	ENSG00000136068	0.489	FLNB
0	0.597426	0.344	0.052	0	0	ENSG00000263639	0.292	MSMB
0	0.596156	0.603	0.167	0	0	ENSG00000052802	0.436	MSMO1
0	0.595804	0.711	0.27	0	0	ENSG00000155660	0.441	PDIA4
0	0.594488	0.925	0.657	0	0	ENSG00000158710	0.268	TAGLN2
0	0.593817	0.597	0.194	0	0	ENSG00000099194	0.403	SCD
0	0.592546	0.651	0.126	0	0	ENSG00000135750	0.525	KCNK1
0	0.590988	0.856	0.375	0	0	ENSG00000085063	0.481	CD59
0	0.5883	0.547	0.101	0	0	ENSG00000058085	0.446	LAMC2
0	0.588282	0.608	0.109	0	0	ENSG00000166126	0.499	AMN
0	0.58795	0.684	0.211	0	0	ENSG00000120885	0.473	CLU
0	0.58761	0.73	0.26	0	0	ENSG00000169692	0.47	AGPAT2
0	0.586851	0.646	0.11	0	0	ENSG00000163898	0.536	LIPH
0	0.585983	0.601	0.136	0	0	ENSG00000163347	0.465	CLDN1
0	0.583218	0.641	0.108	0	0	ENSG00000065361	0.533	ERBB3
0	0.582753	0.827	0.378	0	0	ENSG00000155366	0.449	RHOC
0	0.581948	0.795	0.412	0	0	ENSG00000143870	0.383	PDIA6
0	0.581646	0.873	0.546	0	0	ENSG00000099624	0.327	ATP5F1D
0	0.580544	0.206	0.039	0	0	ENSG00000162896	0.167	PIGR
0	0.578093	0.6	0.093	0	0	ENSG00000133135	0.507	RNF128
0	0.576339	0.545	0.097	0	0	ENSG00000127831	0.448	VIL1
0	0.575654	0.617	0.108	0	0	ENSG00000160862	0.509	AZGP1
0	0.575426	0.636	0.107	0	0	ENSG00000111319	0.529	SCNN1A
0	0.574896	0.996	0.96	0	0	ENSG00000198899	0.036	MT-ATP6
0	0.573026	0.939	0.697	0	0	ENSG00000213719	0.242	CLIC1
0	0.57213	0.584	0.164	0	0	ENSG00000104549	0.42	SQLE
0	0.571324	0.306	0.057	0	0	ENSG00000215182	0.249	MUC5AC
0	0.566621	0.648	0.119	0	0	ENSG00000204580	0.529	DDR1
0	0.565654	0.59	0.094	0	0	ENSG00000064787	0.496	BCAS1
0	0.565526	0.723	0.218	0	0	ENSG00000107438	0.505	PDLIM1
0	0.564266	0.649	0.16	0	0	ENSG00000104341	0.489	LAPTM4B
0	0.563253	0.451	0.139	0	0	ENSG00000163739	0.312	CXCL1
0	0.562745	0.626	0.109	0	0	ENSG00000105357	0.517	MYH14
0	0.562299	0.536	0.084	0	0	ENSG00000149043	0.452	SYT8
0	0.561723	0.8	0.338	0	0	ENSG00000090013	0.462	BLVRB
0	0.561426	0.954	0.778	0	0	ENSG00000118680	0.176	MYL12B
0	0.55922	0.6	0.194	0	0	ENSG00000105171	0.406	POP4
0	0.558522	0.601	0.094	0	0	ENSG00000151715	0.507	TMEM45B
0	0.558495	0.615	0.151	0	0	ENSG00000110628	0.464	SLC22A18
0	0.558128	0.653	0.168	0	0	ENSG00000147804	0.485	SLC39A4
0	0.556764	0.58	0.156	0	0	ENSG00000129521	0.424	EGLN3
0	0.55579	0.714	0.247	0	0	ENSG00000115963	0.467	RND3
0	0.555712	0.985	0.927	0	0	ENSG00000198763	0.058	MT-ND2
0	0.554632	0.81	0.449	0	0	ENSG00000143878	0.361	RHOB
0	0.554441	0.734	0.224	0	0	ENSG00000164266	0.51	SPINK1
0	0.55383	0.225	0.032	0	0	ENSG00000117983	0.193	MUC5B
0	0.552976	0.609	0.11	0	0	ENSG00000184363	0.499	PKP3
0	0.551987	0.767	0.309	0	0	ENSG00000162909	0.458	CAPN2
0	0.551235	0.911	0.629	0	0	ENSG00000135940	0.282	COX5B
0	0.549319	0.806	0.372	0	0	ENSG00000175416	0.434	CLTB
0	0.54733	0.794	0.329	0	0	ENSG00000145247	0.465	OCIAD2
0	0.546395	0.702	0.3	0	0	ENSG00000197930	0.402	ERO1A
0	0.545687	0.553	0.091	0	0	ENSG00000002726	0.462	AOC1
0	0.545115	0.818	0.408	0	0	ENSG00000167815	0.41	PRDX2
0	0.542856	0.531	0.081	0	0	ENSG00000284797	0.45	AC008397.1
0	0.541	0.873	0.482	0	0	ENSG00000126432	0.391	PRDX5
0	0.540947	0.947	0.819	0	0	ENSG00000198786	0.128	MT-ND5
0	0.54065	0.849	0.445	0	0	ENSG00000163399	0.404	ATP1A1
0	0.539712	0.992	0.935	0	0	ENSG00000198727	0.057	MT-CYB
0	0.538622	0.616	0.192	0	0	ENSG00000164120	0.424	HPGD
0	0.53805	0.617	0.115	0	0	ENSG00000138772	0.502	ANXA3
0	0.537203	0.605	0.113	0	0	ENSG00000170412	0.492	GPRC5C
0	0.531643	0.665	0.22	0	0	ENSG00000165644	0.445	COMTD1
0	0.530145	0.601	0.115	0	0	ENSG00000154639	0.486	CXADR
0	0.527228	0.994	0.941	0	0	ENSG00000198938	0.053	MT-CO3
0	0.527171	0.784	0.444	0	0	ENSG00000152558	0.34	TMEM123
0	0.52537	0.642	0.174	0	0	ENSG00000126522	0.468	ASL
0	0.525349	0.894	0.645	0	0	ENSG00000143774	0.249	GUK1
0	0.523713	0.657	0.191	0	0	ENSG00000213853	0.466	EMP2
0	0.523037	0.727	0.276	0	0	ENSG00000127838	0.451	PNKD
0	0.520613	0.647	0.219	0	0	ENSG00000104522	0.428	TSTA3
0	0.52033	0.596	0.11	0	0	ENSG00000052344	0.486	PRSS8
0	0.519607	0.464	0.07	0	0	ENSG00000198643	0.394	FAM3D
0	0.519345	0.623	0.165	0	0	ENSG00000128283	0.458	CDC42EP1
0	0.519062	0.548	0.093	0	0	ENSG00000053747	0.455	LAMA3
0	0.518463	0.574	0.108	0	0	ENSG00000144063	0.466	MALL
0	0.51839	0.572	0.119	0	0	ENSG00000096696	0.453	DSP
0	0.517927	0.464	0.073	0	0	ENSG00000138079	0.391	SLC3A1
0	0.516998	0.693	0.247	0	0	ENSG00000166557	0.446	TMED3
0	0.51694	0.647	0.232	0	0	ENSG00000147155	0.415	EBP
0	0.515515	0.578	0.115	0	0	ENSG00000005884	0.463	ITGA3
0	0.514847	0.467	0.071	0	0	ENSG00000109511	0.396	ANXA10
0	0.514212	0.749	0.305	0	0	ENSG00000197324	0.444	LRP10
0	0.513662	0.529	0.192	0	0	ENSG00000166825	0.337	ANPEP
0	0.51291	0.489	0.093	0	0	ENSG00000005001	0.396	PRSS22
0	0.512603	0.622	0.15	0	0	ENSG00000183742	0.472	MACC1
0	0.51156	0.527	0.131	0	0	ENSG00000130821	0.396	SLC6A8
0	0.510068	0.704	0.259	0	0	ENSG00000151914	0.445	DST
0	0.509483	0.532	0.122	0	0	ENSG00000142627	0.41	EPHA2
0	0.508994	0.652	0.192	0	0	ENSG00000147813	0.46	NAPRT
0	0.50851	0.692	0.225	0	0	ENSG00000167969	0.467	ECI1
0	0.507628	0.614	0.226	0	0	ENSG00000159228	0.388	CBR1
0	0.506531	0.578	0.103	0	0	ENSG00000149260	0.475	CAPN5
0	0.506073	0.988	0.917	0	0	ENSG00000198888	0.071	MT-ND1
0	0.505524	0.586	0.112	0	0	ENSG00000197822	0.474	OCLN
0	0.504834	0.556	0.095	0	0	ENSG00000131941	0.461	RHPN2
0	0.504382	0.839	0.452	0	0	ENSG00000099795	0.387	NDUFB7
0	0.50344	0.935	0.655	0	0	ENSG00000103363	0.28	ELOB
0	0.50232	0.756	0.35	0	0	ENSG00000105379	0.406	ETFB
0	0.501876	0.467	0.064	0	0	ENSG00000086696	0.403	HSD17B2
0	0.49777	0.937	0.655	0	0	ENSG00000136810	0.282	TXN
0	0.497065	0.561	0.118	0	0	ENSG00000116133	0.443	DHCR24
0	0.493082	0.552	0.148	0	0	ENSG00000104267	0.404	CA2
0	0.491562	0.597	0.105	0	0	ENSG00000131187	0.492	F12
0	0.491374	0.532	0.097	0	0	ENSG00000012171	0.435	SEMA3B
0	0.489491	0.697	0.221	0	0	ENSG00000180573	0.476	HIST1H2AC
0	0.488336	0.722	0.282	0	0	ENSG00000166228	0.44	PCBD1
0	0.487929	0.474	0.068	0	0	ENSG00000069764	0.406	PLA2G10
0	0.487202	0.796	0.437	0	0	ENSG00000102007	0.359	PLP2
0	0.486394	0.684	0.238	0	0	ENSG00000198087	0.446	CD2AP
0	0.486057	0.756	0.313	0	0	ENSG00000103811	0.443	CTSH
0	0.485265	0.806	0.45	0	0	ENSG00000127022	0.356	CANX
0	0.485225	0.473	0.069	0	0	ENSG00000237070	0.404	AC005550.2
0	0.482354	0.56	0.117	0	0	ENSG00000125845	0.443	BMP2
0	0.481471	0.678	0.239	0	0	ENSG00000277972	0.439	CISD3
0	0.481015	0.523	0.087	0	0	ENSG00000170786	0.436	SDR16C5
0	0.480719	0.786	0.344	0	0	ENSG00000166920	0.442	C15orf48
0	0.479335	0.568	0.125	0	0	ENSG00000162433	0.443	AK4
0	0.478581	0.823	0.441	0	0	ENSG00000214253	0.382	FIS1
0	0.478315	0.951	0.524	0	0	ENSG00000101439	0.427	CST3
0	0.478278	0.57	0.117	0	0	ENSG00000105048	0.453	TNNT1
0	0.478116	0.571	0.105	0	0	ENSG00000105976	0.466	MET
0	0.476352	0.804	0.426	0	0	ENSG00000178741	0.378	COX5A
0	0.475664	0.484	0.077	0	0	ENSG00000248771	0.407	SMIM31
0	0.475275	0.541	0.099	0	0	ENSG00000169242	0.442	EFNA1
0	0.474536	0.751	0.317	0	0	ENSG00000180992	0.434	MRPL14
0	0.474017	0.632	0.188	0	0	ENSG00000003436	0.444	TFPI
0	0.47258	0.57	0.121	0	0	ENSG00000174938	0.449	SEZ6L2
0	0.472539	0.47	0.079	0	0	ENSG00000169876	0.391	MUC17
0	0.472223	0.552	0.098	0	0	ENSG00000149573	0.454	MPZL2
0	0.469292	0.728	0.232	0	0	ENSG00000158747	0.496	NBL1
0	0.468576	0.699	0.272	0	0	ENSG00000181924	0.427	COA4
0	0.467652	0.563	0.096	0	0	ENSG00000138771	0.467	SHROOM3
0	0.46699	0.734	0.323	0	0	ENSG00000166347	0.411	CYB5A
0	0.466463	0.58	0.104	0	0	ENSG00000182107	0.476	TMEM30B
0	0.462647	0.537	0.103	0	0	ENSG00000136059	0.434	VILL
0	0.462528	0.7	0.289	0	0	ENSG00000179091	0.411	CYC1
0	0.461613	0.597	0.116	0	0	ENSG00000006453	0.481	BAIAP2L1
0	0.460532	0.794	0.441	0	0	ENSG00000151366	0.353	NDUFC2
0	0.459634	0.72	0.294	0	0	ENSG00000044115	0.426	CTNNA1
0	0.459233	0.641	0.162	0	0	ENSG00000065054	0.479	SLC9A3R2
0	0.458963	0.516	0.169	0	0	ENSG00000165092	0.347	ALDH1A1
0	0.458348	0.918	0.652	0	0	ENSG00000164919	0.266	COX6C
0	0.458268	0.76	0.35	0	0	ENSG00000183255	0.41	PTTG1IP
0	0.456987	0.569	0.101	0	0	ENSG00000141736	0.468	ERBB2
0	0.455899	0.648	0.209	0	0	ENSG00000198561	0.439	CTNND1
0	0.452657	0.992	0.932	0	0	ENSG00000161016	0.06	RPL8
0	0.450751	0.622	0.169	0	0	ENSG00000158769	0.453	F11R
0	0.448259	0.762	0.363	0	0	ENSG00000263001	0.399	GTF2I
0	0.448127	0.598	0.137	0	0	ENSG00000160113	0.461	NR2F6
0	0.448073	0.728	0.299	0	0	ENSG00000187837	0.429	HIST1H1C
0	0.447749	0.881	0.582	0	0	ENSG00000240972	0.299	MIF
0	0.447168	0.682	0.267	0	0	ENSG00000182551	0.415	ADI1
0	0.44713	0.481	0.086	0	0	ENSG00000183844	0.395	FAM3B
0	0.446209	0.557	0.094	0	0	ENSG00000129354	0.463	AP1M2
0	0.44618	0.562	0.12	0	0	ENSG00000143797	0.442	MBOAT2
0	0.443812	0.585	0.136	0	0	ENSG00000106537	0.449	TSPAN13
0	0.443049	0.543	0.089	0	0	ENSG00000069011	0.454	PITX1
0	0.442316	0.522	0.1	0	0	ENSG00000007038	0.422	PRSS21
0	0.442055	0.896	0.686	0	0	ENSG00000142168	0.21	SOD1
0	0.442009	0.992	0.8	0	0	ENSG00000163191	0.192	S100A11
0	0.441807	0.67	0.246	0	0	ENSG00000013364	0.424	MVP
0	0.440682	0.919	0.632	0	0	ENSG00000212907	0.287	MT-ND4L
0	0.440669	0.823	0.452	0	0	ENSG00000246705	0.371	H2AFJ
0	0.440558	0.735	0.354	0	0	ENSG00000101782	0.381	RIOK3
0	0.437197	0.722	0.301	0	0	ENSG00000125458	0.421	NT5C
0	0.436945	0.502	0.127	0	0	ENSG00000006042	0.375	TMEM98
0	0.436942	0.666	0.233	0	0	ENSG00000109062	0.433	SLC9A3R1
0	0.436712	0.457	0.066	0	0	ENSG00000104537	0.391	ANXA13
0	0.436355	0.448	0.076	0	0	ENSG00000095932	0.372	SMIM24
0	0.435975	0.892	0.626	0	0	ENSG00000152082	0.266	MZT2B
0	0.435897	0.503	0.092	0	0	ENSG00000204540	0.411	PSORS1C1
0	0.435717	0.802	0.409	0	0	ENSG00000106400	0.393	ZNHIT1
0	0.435105	0.866	0.547	0	0	ENSG00000130770	0.319	ATP5IF1
0	0.434738	0.492	0.101	0	0	ENSG00000172893	0.391	DHCR7
0	0.434402	0.635	0.209	0	0	ENSG00000149547	0.426	EI24
0	0.434258	0.611	0.206	0	0	ENSG00000196576	0.405	PLXNB2
0	0.433112	0.639	0.239	0	0	ENSG00000168615	0.4	ADAM9
0	0.432271	0.63	0.189	0	0	ENSG00000161013	0.441	MGAT4B
0	0.432006	0.757	0.373	0	0	ENSG00000163931	0.384	TKT
0	0.431486	0.565	0.121	0	0	ENSG00000160972	0.444	PPP1R16A
0	0.431456	0.722	0.317	0	0	ENSG00000008282	0.405	SYPL1
0	0.431424	0.763	0.386	0	0	ENSG00000077147	0.377	TM9SF3
0	0.431106	0.577	0.167	0	0	ENSG00000105854	0.41	PON2
0	0.430301	0.983	0.885	0	0	ENSG00000140264	0.098	SERF2
0	0.430179	0.503	0.088	0	0	ENSG00000253368	0.415	TRNP1
0	0.429016	0.559	0.113	0	0	ENSG00000153904	0.446	DDAH1
0	0.428494	0.623	0.177	0	0	ENSG00000196586	0.446	MYO6
0	0.428373	0.403	0.065	0	0	ENSG00000176919	0.338	C8G
0	0.428056	0.619	0.199	0	0	ENSG00000134202	0.42	GSTM3
0	0.427501	0.528	0.175	0	0	ENSG00000117394	0.353	SLC2A1
0	0.425176	0.808	0.45	0	0	ENSG00000140990	0.358	NDUFB10
0	0.424963	0.535	0.09	0	0	ENSG00000163362	0.445	INAVA
0	0.424184	0.391	0.085	0	0	ENSG00000078401	0.306	EDN1
0	0.423916	0.677	0.268	0	0	ENSG00000010256	0.409	UQCRC1
0	0.423902	0.527	0.085	0	0	ENSG00000124429	0.442	POF1B
0	0.423821	0.791	0.39	0	0	ENSG00000122359	0.401	ANXA11
0	0.423047	0.657	0.343	0	0	ENSG00000104419	0.314	NDRG1
0	0.422943	0.647	0.205	0	0	ENSG00000163694	0.442	RBM47
0	0.422838	0.814	0.455	0	0	ENSG00000145494	0.359	NDUFS6
0	0.422742	0.486	0.093	0	0	ENSG00000151882	0.393	CCL28
0	0.422662	0.404	0.073	0	0	ENSG00000179674	0.331	ARL14
0	0.422026	0.594	0.19	0	0	ENSG00000203485	0.404	INF2
0	0.421964	0.775	0.394	0	0	ENSG00000174917	0.381	C19orf70
0	0.420429	0.533	0.121	0	0	ENSG00000179403	0.412	VWA1
0	0.420323	0.784	0.367	0	0	ENSG00000109390	0.417	NDUFC1
0	0.419401	0.632	0.198	0	0	ENSG00000123159	0.434	GIPC1
0	0.419299	0.431	0.078	0	0	ENSG00000129451	0.353	KLK10
0	0.418473	0.692	0.304	0	0	ENSG00000113282	0.388	CLINT1
0	0.418301	0.719	0.329	0	0	ENSG00000167085	0.39	PHB
0	0.416685	0.736	0.363	0	0	ENSG00000159199	0.373	ATP5MC1
0	0.416547	0.795	0.442	0	0	ENSG00000213585	0.353	VDAC1
0	0.41644	0.609	0.194	0	0	ENSG00000121316	0.415	PLBD1
0	0.416414	0.617	0.218	0	0	ENSG00000053371	0.399	AKR7A2
0	0.416261	0.771	0.392	0	0	ENSG00000136240	0.379	KDELR2
0	0.415561	0.499	0.092	0	0	ENSG00000130545	0.407	CRB3
0	0.415262	0.502	0.087	0	0	ENSG00000184012	0.415	TMPRSS2
0	0.414718	0.649	0.232	0	0	ENSG00000241685	0.417	ARPC1A
0	0.414581	0.596	0.151	0	0	ENSG00000083857	0.445	FAT1
0	0.413735	0.647	0.237	0	0	ENSG00000148450	0.41	MSRB2
0	0.413635	0.524	0.116	0	0	ENSG00000167600	0.408	CYP2S1
0	0.412939	0.668	0.256	0	0	ENSG00000187446	0.412	CHP1
0	0.412685	0.539	0.162	0	0	ENSG00000169583	0.377	CLIC3
0	0.411936	0.777	0.396	0	0	ENSG00000180817	0.381	PPA1
0	0.411595	0.316	0.092	0	0	ENSG00000100079	0.224	LGALS2
0	0.41129	0.993	0.933	0	0	ENSG00000198840	0.06	MT-ND3
0	0.411139	0.828	0.49	0	0	ENSG00000173272	0.338	MZT2A
0	0.410864	0.449	0.075	0	0	ENSG00000259120	0.374	SMIM6
0	0.409517	0.685	0.263	0	0	ENSG00000125611	0.422	CHCHD5
0	0.409491	0.535	0.142	0	0	ENSG00000143819	0.393	EPHX1
0	0.409301	0.476	0.087	0	0	ENSG00000164251	0.389	F2RL1
0	0.408754	0.63	0.185	0	0	ENSG00000185000	0.445	DGAT1
0	0.408352	0.589	0.163	0	0	ENSG00000104067	0.426	TJP1
0	0.407466	0.537	0.116	0	0	ENSG00000116096	0.421	SPR
0	0.407044	0.519	0.106	0	0	ENSG00000100290	0.413	BIK
0	0.406636	0.418	0.068	0	0	ENSG00000204616	0.35	TRIM31
0	0.406411	0.47	0.077	0	0	ENSG00000173702	0.393	MUC13
0	0.406172	0.568	0.166	0	0	ENSG00000182809	0.402	CRIP2
0	0.405818	0.662	0.231	0	0	ENSG00000109854	0.431	HTATIP2
0	0.405657	0.468	0.08	0	0	ENSG00000186529	0.388	CYP4F3
0	0.405282	0.522	0.113	0	0	ENSG00000141448	0.409	GATA6
0	0.405184	0.506	0.087	0	0	ENSG00000205213	0.419	LGR4
0	0.404573	0.566	0.111	0	0	ENSG00000010438	0.455	PRSS3
0	0.403103	0.818	0.515	0	0	ENSG00000167004	0.303	PDIA3
0	0.402858	0.489	0.089	0	0	ENSG00000130707	0.4	ASS1
0	0.402139	0.953	0.825	0	0	ENSG00000111640	0.128	GAPDH
0	0.401022	0.48	0.093	0	0	ENSG00000136542	0.387	GALNT5
0	0.400703	0.512	0.089	0	0	ENSG00000261183	0.423	SPINT1-AS1
0	0.400311	0.824	0.468	0	0	ENSG00000099977	0.356	DDT
0	0.400252	0.649	0.237	0	0	ENSG00000151491	0.412	EPS8
0	0.399233	0.331	0.062	0	0	ENSG00000112299	0.269	VNN1
0	0.398251	0.753	0.361	0	0	ENSG00000172590	0.392	MRPL52
0	0.397821	0.614	0.224	0	0	ENSG00000106261	0.39	ZKSCAN1
0	0.396901	0.495	0.078	0	0	ENSG00000103460	0.417	TOX3
0	0.3969	0.763	0.391	0	0	ENSG00000169223	0.372	LMAN2
0	0.39683	0.658	0.255	0	0	ENSG00000142684	0.403	ZNF593
0	0.396304	0.508	0.09	0	0	ENSG00000188112	0.418	C6orf132
0	0.396133	0.426	0.062	0	0	ENSG00000131771	0.364	PPP1R1B
0	0.396129	0.779	0.44	0	0	ENSG00000170348	0.339	TMED10
0	0.396055	0.691	0.295	0	0	ENSG00000127884	0.396	ECHS1
0	0.395397	0.539	0.138	0	0	ENSG00000099282	0.401	TSPAN15
0	0.394253	0.855	0.506	0	0	ENSG00000241468	0.349	ATP5MF
0	0.393932	0.571	0.24	0	0	ENSG00000116285	0.331	ERRFI1
0	0.393857	0.72	0.363	0	0	ENSG00000126934	0.357	MAP2K2
0	0.39379	0.753	0.373	0	0	ENSG00000119013	0.38	NDUFB3
0	0.39341	0.407	0.063	0	0	ENSG00000115221	0.344	ITGB6
0	0.39321	0.745	0.348	0	0	ENSG00000115677	0.397	HDLBP
0	0.391275	0.461	0.065	0	0	ENSG00000169562	0.396	GJB1
0	0.391241	0.903	0.612	0	0	ENSG00000117450	0.291	PRDX1
0	0.391056	0.513	0.093	0	0	ENSG00000180921	0.42	FAM83H
0	0.390932	0.842	0.486	0	0	ENSG00000164405	0.356	UQCRQ
0	0.390612	0.485	0.076	0	0	ENSG00000163817	0.409	SLC6A20
0	0.39031	0.755	0.4	0	0	ENSG00000117335	0.355	CD46
0	0.389269	0.887	0.569	0	0	ENSG00000184076	0.318	UQCR10
0	0.388763	0.517	0.12	0	0	ENSG00000042445	0.397	RETSAT
0	0.388733	0.499	0.115	0	0	ENSG00000142910	0.384	TINAGL1
0	0.388225	0.522	0.112	0	0	ENSG00000124171	0.41	PARD6B
0	0.388225	0.801	0.358	0	0	ENSG00000148180	0.443	GSN
0	0.387949	0.579	0.176	0	0	ENSG00000169241	0.403	SLC50A1
0	0.386188	0.46	0.103	0	0	ENSG00000175538	0.357	KCNE3
0	0.385971	0.831	0.471	0	0	ENSG00000125971	0.36	DYNLRB1
0	0.38495	0.745	0.387	0	0	ENSG00000147684	0.358	NDUFB9
0	0.384825	0.468	0.078	0	0	ENSG00000198734	0.39	F5
0	0.384655	0.441	0.081	0	0	ENSG00000164379	0.36	FOXQ1
0	0.384595	0.731	0.356	0	0	ENSG00000105185	0.375	PDCD5
0	0.384589	0.437	0.124	0	0	ENSG00000188157	0.313	AGRN
0	0.384326	0.637	0.241	0	0	ENSG00000104886	0.396	PLEKHJ1
0	0.383433	0.531	0.131	0	0	ENSG00000164171	0.4	ITGA2
0	0.382686	0.45	0.095	0	0	ENSG00000105855	0.355	ITGB8
0	0.382454	0.6	0.201	0	0	ENSG00000067057	0.399	PFKP
0	0.381135	0.566	0.137	0	0	ENSG00000099849	0.429	RASSF7
0	0.380632	0.609	0.215	0	0	ENSG00000112304	0.394	ACOT13
0	0.38046	0.391	0.066	0	0	ENSG00000080493	0.325	SLC4A4
0	0.38017	0.879	0.565	0	0	ENSG00000090266	0.314	NDUFB2
0	0.379773	0.546	0.223	0	0	ENSG00000130202	0.323	NECTIN2
0	0.379515	0.518	0.121	0	0	ENSG00000006756	0.397	ARSD
0	0.379297	0.471	0.079	0	0	ENSG00000172927	0.392	MYEOV
0	0.379121	0.445	0.156	0	0	ENSG00000143369	0.289	ECM1
0	0.378682	0.483	0.084	0	0	ENSG00000101311	0.399	FERMT1
0	0.378286	0.464	0.068	0	0	ENSG00000070526	0.396	ST6GALNAC1
0	0.378159	0.688	0.331	0	0	ENSG00000178209	0.357	PLEC
0	0.378143	0.706	0.294	0	0	ENSG00000143545	0.412	RAB13
0	0.378016	0.508	0.123	0	0	ENSG00000063660	0.385	GPC1
0	0.377127	0.845	0.498	0	0	ENSG00000127922	0.347	SEM1
0	0.375663	0.51	0.124	0	0	ENSG00000106077	0.386	ABHD11
0	0.375231	0.595	0.2	0	0	ENSG00000106367	0.395	AP1S1
0	0.374863	0.82	0.508	0	0	ENSG00000188186	0.312	LAMTOR4
0	0.374508	0.717	0.351	0	0	ENSG00000118705	0.366	RPN2
0	0.373901	0.539	0.137	0	0	ENSG00000065057	0.402	NTHL1
0	0.373828	0.551	0.182	0	0	ENSG00000170955	0.369	CAVIN3
0	0.373497	0.589	0.198	0	0	ENSG00000171552	0.391	BCL2L1
0	0.373301	0.591	0.174	0	0	ENSG00000061676	0.417	NCKAP1
0	0.373126	0.393	0.066	0	0	ENSG00000135373	0.327	EHF
0	0.372495	0.624	0.248	0	0	ENSG00000141959	0.376	PFKL
0	0.371894	0.71	0.325	0	0	ENSG00000099800	0.385	TIMM13
0	0.371889	0.453	0.104	0	0	ENSG00000185567	0.349	AHNAK2
0	0.371634	0.432	0.074	0	0	ENSG00000182795	0.358	C1orf116
0	0.371257	0.781	0.405	0	0	ENSG00000074842	0.376	MYDGF
0	0.370657	0.735	0.399	0	0	ENSG00000119632	0.336	IFI27L2
0	0.370446	0.564	0.16	0	0	ENSG00000173848	0.404	NET1
0	0.370346	0.551	0.121	0	0	ENSG00000096433	0.43	ITPR3
0	0.369582	0.533	0.135	0	0	ENSG00000121057	0.398	AKAP1
0	0.368958	0.674	0.285	0	0	ENSG00000125991	0.389	ERGIC3
0	0.368401	0.497	0.118	0	0	ENSG00000146072	0.379	TNFRSF21
0	0.368176	0.509	0.116	0	0	ENSG00000088367	0.393	EPB41L1
0	0.367642	0.255	0.044	0	0	ENSG00000165828	0.211	PRAP1
0	0.366805	0.606	0.194	0	0	ENSG00000145287	0.412	PLAC8
0	0.366765	0.537	0.139	0	0	ENSG00000143776	0.398	CDC42BPA
0	0.36623	0.652	0.244	0	0	ENSG00000127948	0.408	POR
0	0.364706	0.793	0.427	0	0	ENSG00000175756	0.366	AURKAIP1
0	0.36405	0.811	0.505	0	0	ENSG00000118363	0.306	SPCS2
0	0.363373	0.541	0.161	0	0	ENSG00000109586	0.38	GALNT7
0	0.363243	0.575	0.187	0	0	ENSG00000143653	0.388	SCCPDH
0	0.3625	0.487	0.086	0	0	ENSG00000117595	0.401	IRF6
0	0.36244	0.694	0.339	0	0	ENSG00000146701	0.355	MDH2
0	0.361752	0.514	0.098	0	0	ENSG00000136379	0.416	ABHD17C
0	0.361728	0.194	0.031	0	0	ENSG00000001626	0.163	CFTR
0	0.361624	0.164	0.032	0	0	ENSG00000134873	0.132	CLDN10
0	0.361513	0.644	0.255	0	0	ENSG00000150540	0.389	HNMT
0	0.361273	0.448	0.075	0	0	ENSG00000167608	0.373	TMC4
0	0.360903	0.469	0.101	0	0	ENSG00000119782	0.368	FKBP1B
0	0.360709	0.519	0.152	0	0	ENSG00000165475	0.367	CRYL1
0	0.360363	0.468	0.074	0	0	ENSG00000205922	0.394	ONECUT3
0	0.359768	0.69	0.335	0	0	ENSG00000114023	0.355	FAM162A
0	0.358894	0.391	0.068	0	0	ENSG00000188064	0.323	WNT7B
0	0.358866	0.421	0.089	0	0	ENSG00000089472	0.332	HEPH
0	0.358644	0.46	0.067	0	0	ENSG00000167183	0.393	PRR15L
0	0.358568	0.609	0.225	0	0	ENSG00000150782	0.384	IL18
0	0.358412	0.739	0.36	0	0	ENSG00000242372	0.379	EIF6
0	0.358378	0.466	0.071	0	0	ENSG00000006611	0.395	USH1C
0	0.357757	0.46	0.072	0	0	ENSG00000134398	0.388	ERN2
0	0.357725	0.82	0.519	0	0	ENSG00000198931	0.301	APRT
0	0.357703	0.513	0.113	0	0	ENSG00000158373	0.4	HIST1H2BD
0	0.35757	0.499	0.106	0	0	ENSG00000100558	0.393	PLEK2
0	0.357424	0.814	0.476	0	0	ENSG00000160948	0.338	VPS28
0	0.357405	0.511	0.111	0	0	ENSG00000105963	0.4	ADAP1
0	0.357013	0.853	0.55	0	0	ENSG00000116209	0.303	TMEM59
0	0.356992	0.349	0.059	0	0	ENSG00000268628	0.29	AL121761.2
0	0.356961	0.853	0.461	0	0	ENSG00000118640	0.392	VAMP8
0	0.356911	0.497	0.104	0	0	ENSG00000162522	0.393	KIAA1522
0	0.356792	0.537	0.143	0	0	ENSG00000182919	0.394	C11orf54
0	0.356666	0.636	0.281	0	0	ENSG00000105220	0.355	GPI
0	0.356654	0.878	0.589	0	0	ENSG00000131174	0.289	COX7B
0	0.356529	0.521	0.148	0	0	ENSG00000134755	0.373	DSC2
0	0.356163	0.654	0.26	0	0	ENSG00000079805	0.394	DNM2
0	0.356114	0.401	0.066	0	0	ENSG00000196167	0.335	COLCA1
0	0.355969	0.494	0.097	0	0	ENSG00000141542	0.397	RAB40B
0	0.354654	0.578	0.197	0	0	ENSG00000122873	0.381	CISD1
0	0.354596	0.474	0.082	0	0	ENSG00000143375	0.392	CGN
0	0.35444	0.842	0.527	0	0	ENSG00000154518	0.315	ATP5MC3
0	0.354351	0.511	0.115	0	0	ENSG00000151693	0.396	ASAP2
0	0.352416	0.773	0.399	0	0	ENSG00000172354	0.374	GNB2
0	0.352302	0.497	0.114	0	0	ENSG00000154447	0.383	SH3RF1
0	0.351494	0.657	0.248	0	0	ENSG00000112977	0.409	DAP
0	0.350585	0.734	0.38	0	0	ENSG00000162368	0.354	CMPK1
0	0.349892	0.468	0.162	0	0	ENSG00000164023	0.306	SGMS2
0	0.348987	0.727	0.386	0	0	ENSG00000143742	0.341	SRP9
0	0.348501	0.444	0.102	0	0	ENSG00000172009	0.342	THOP1
0	0.348087	0.548	0.169	0	0	ENSG00000123989	0.379	CHPF
0	0.347852	0.735	0.357	0	0	ENSG00000117691	0.378	NENF
0	0.347593	0.425	0.07	0	0	ENSG00000165171	0.355	METTL27
0	0.347314	0.424	0.078	0	0	ENSG00000165105	0.346	RASEF
0	0.346833	0.875	0.561	0	0	ENSG00000132432	0.314	SEC61G
0	0.34616	0.596	0.191	0	0	ENSG00000196914	0.405	ARHGEF12
0	0.345876	0.729	0.346	0	0	ENSG00000103769	0.383	RAB11A
0	0.345574	0.499	0.1	0	0	ENSG00000134909	0.399	ARHGAP32
0	0.345373	0.528	0.154	0	0	ENSG00000163814	0.374	CDCP1
0	0.345312	0.815	0.484	0	0	ENSG00000112514	0.331	CUTA
0	0.345013	0.737	0.384	0	0	ENSG00000125652	0.353	ALKBH7
0	0.344945	0.481	0.112	0	0	ENSG00000008283	0.369	CYB561
0	0.344719	0.499	0.105	0	0	ENSG00000130193	0.394	THEM6
0	0.344403	0.427	0.14	0	0	ENSG00000106853	0.287	PTGR1
0	0.344318	0.33	0.054	0	0	ENSG00000108602	0.276	ALDH3A1
0	0.343584	0.473	0.094	0	0	ENSG00000125648	0.379	SLC25A23
0	0.343493	0.43	0.083	0	0	ENSG00000185615	0.347	PDIA2
0	0.343006	0.655	0.284	0	0	ENSG00000100804	0.371	PSMB5
0	0.342724	0.745	0.398	0	0	ENSG00000167088	0.347	SNRPD1
0	0.342659	0.468	0.105	0	0	ENSG00000131620	0.363	ANO1
0	0.342577	0.371	0.063	0	0	ENSG00000163499	0.308	CRYBA2
0	0.342488	0.635	0.249	0	0	ENSG00000126458	0.386	RRAS
0	0.34247	0.775	0.461	0	0	ENSG00000146066	0.314	HIGD2A
0	0.342014	0.677	0.301	0	0	ENSG00000143321	0.376	HDGF
0	0.341859	0.558	0.199	0	0	ENSG00000262814	0.359	MRPL12
0	0.341237	0.469	0.086	0	0	ENSG00000174939	0.383	ASPHD1
0	0.340657	0.931	0.788	0	0	ENSG00000196262	0.143	PPIA
0	0.340581	0.72	0.349	0	0	ENSG00000130313	0.371	PGLS
0	0.339561	0.708	0.336	0	0	ENSG00000017797	0.372	RALBP1
0	0.338366	0.591	0.205	0	0	ENSG00000171603	0.386	CLSTN1
0	0.338107	0.526	0.167	0	0	ENSG00000087077	0.359	TRIP6
0	0.33804	0.356	0.064	0	0	ENSG00000189325	0.292	C6orf222
0	0.337937	0.743	0.374	0	0	ENSG00000177156	0.369	TALDO1
0	0.337591	0.611	0.221	0	0	ENSG00000198380	0.39	GFPT1
0	0.337564	0.3	0.059	0	0	ENSG00000124102	0.241	PI3
0	0.33706	0.582	0.201	0	0	ENSG00000163344	0.381	PMVK
0	0.336809	0.42	0.184	0	0	ENSG00000130638	0.236	ATXN10
0	0.336643	0.447	0.092	0	0	ENSG00000177685	0.355	CRACR2B
0	0.336631	0.648	0.256	0	0	ENSG00000129103	0.392	SUMF2
0	0.336391	0.592	0.182	0	0	ENSG00000149269	0.41	PAK1
0	0.336256	0.443	0.066	0	0	ENSG00000188761	0.377	BCL2L15
0	0.336026	0.702	0.358	0	0	ENSG00000115286	0.344	NDUFS7
0	0.336008	0.831	0.481	0	0	ENSG00000125995	0.35	ROMO1
0	0.335817	0.449	0.074	0	0	ENSG00000102934	0.375	PLLP
0	0.335505	0.496	0.132	0	0	ENSG00000143537	0.364	ADAM15
0	0.334719	0.403	0.072	0	0	ENSG00000143416	0.331	SELENBP1
0	0.333883	0.446	0.081	0	0	ENSG00000006747	0.365	SCIN
0	0.333456	0.836	0.441	0	0	ENSG00000137331	0.395	IER3
0	0.333023	0.452	0.083	0	0	ENSG00000167861	0.369	HID1
0	0.332909	0.63	0.238	0	0	ENSG00000073803	0.392	MAP3K13
0	0.332642	0.877	0.562	0	0	ENSG00000125356	0.315	NDUFA1
0	0.332259	0.574	0.197	0	0	ENSG00000163382	0.377	NAXE
0	0.331759	0.459	0.081	0	0	ENSG00000164695	0.378	CHMP4C
0	0.331333	0.454	0.097	0	0	ENSG00000131037	0.357	EPS8L1
0	0.331297	0.411	0.079	0	0	ENSG00000074410	0.332	CA12
0	0.331013	0.216	0.042	0	0	ENSG00000065618	0.174	COL17A1
0	0.33092	0.459	0.083	0	0	ENSG00000156453	0.376	PCDH1
0	0.330732	0.474	0.122	0	0	ENSG00000049759	0.352	NEDD4L
0	0.330553	0.54	0.212	0	0	ENSG00000138434	0.328	SSFA2
0	0.330141	0.529	0.178	0	0	ENSG00000087884	0.351	AAMDC
0	0.329855	0.598	0.265	0	0	ENSG00000196937	0.333	FAM3C
0	0.329536	0.438	0.107	0	0	ENSG00000173156	0.331	RHOD
0	0.327941	0.253	0.059	0	0	ENSG00000187134	0.194	AKR1C1
0	0.32745	0.475	0.13	0	0	ENSG00000128039	0.345	SRD5A3
0	0.327087	0.319	0.104	0	0	ENSG00000167617	0.215	CDC42EP5
0	0.326188	0.647	0.25	0	0	ENSG00000100852	0.397	ARHGAP5
0	0.326176	0.416	0.083	0	0	ENSG00000157214	0.333	STEAP2
0	0.325785	0.487	0.119	0	0	ENSG00000117308	0.368	GALE
0	0.325094	0.478	0.115	0	0	ENSG00000177106	0.363	EPS8L2
0	0.324777	0.558	0.207	0	0	ENSG00000181061	0.351	HIGD1A
0	0.324595	0.426	0.067	0	0	ENSG00000019505	0.359	SYT13
0	0.324513	0.588	0.206	0	0	ENSG00000141385	0.382	AFG3L2
0	0.324129	0.5	0.137	0	0	ENSG00000153391	0.363	INO80C
0	0.323957	0.629	0.221	0	0	ENSG00000168938	0.408	PPIC
0	0.323794	0.725	0.363	0	0	ENSG00000149357	0.362	LAMTOR1
0	0.323645	0.648	0.265	0	0	ENSG00000141741	0.383	MIEN1
0	0.323385	0.843	0.515	0	0	ENSG00000105404	0.328	RABAC1
0	0.32335	0.443	0.162	0	0	ENSG00000136830	0.281	FAM129B
0	0.322996	0.435	0.066	0	0	ENSG00000179178	0.369	TMEM125
0	0.322642	0.453	0.083	0	0	ENSG00000109654	0.37	TRIM2
0	0.322113	0.906	0.619	0	0	ENSG00000167468	0.287	GPX4
0	0.321708	0.57	0.202	0	0	ENSG00000014216	0.368	CAPN1
0	0.32141	0.426	0.091	0	0	ENSG00000176894	0.335	PXMP2
0	0.321409	0.452	0.108	0	0	ENSG00000152894	0.344	PTPRK
0	0.32114	0.694	0.327	0	0	ENSG00000102804	0.367	TSC22D1
0	0.321103	0.682	0.304	0	0	ENSG00000126005	0.378	MMP24OS
0	0.321072	0.407	0.059	0	0	ENSG00000124664	0.348	SPDEF
0	0.320354	0.605	0.226	0	0	ENSG00000130985	0.379	UBA1
0	0.319407	0.43	0.109	0	0	ENSG00000169710	0.321	FASN
0	0.318972	0.437	0.096	0	0	ENSG00000135549	0.341	PKIB
0	0.318943	0.506	0.125	0	0	ENSG00000176454	0.381	LPCAT4
0	0.31877	0.339	0.046	0	0	ENSG00000166959	0.293	MS4A8
0	0.318666	0.625	0.245	0	0	ENSG00000085117	0.38	CD82
0	0.318651	0.409	0.066	0	0	ENSG00000271447	0.343	MMP28
0	0.318573	0.787	0.413	0	0	ENSG00000173486	0.374	FKBP2
0	0.318472	0.693	0.359	0	0	ENSG00000120675	0.334	DNAJC15
0	0.318381	0.58	0.221	0	0	ENSG00000002330	0.359	BAD
0	0.317116	0.579	0.19	0	0	ENSG00000114779	0.389	ABHD14B
0	0.316349	0.724	0.373	0	0	ENSG00000143183	0.351	TMCO1
0	0.31601	0.534	0.18	0	0	ENSG00000106397	0.354	PLOD3
0	0.315935	0.424	0.076	0	0	ENSG00000124920	0.348	MYRF
0	0.315933	0.365	0.061	0	0	ENSG00000101842	0.304	VSIG1
0	0.31522	0.529	0.183	0	0	ENSG00000172292	0.346	CERS6
0	0.315142	0.446	0.104	0	0	ENSG00000157613	0.342	CREB3L1
0	0.314918	0.478	0.11	0	0	ENSG00000125266	0.368	EFNB2
0	0.314661	0.538	0.178	0	0	ENSG00000174307	0.36	PHLDA3
0	0.31443	0.511	0.164	0	0	ENSG00000102882	0.347	MAPK3
0	0.314404	0.368	0.052	0	0	ENSG00000015520	0.316	NPC1L1
0	0.313993	0.632	0.248	0	0	ENSG00000169689	0.384	CENPX
0	0.313953	0.586	0.201	0	0	ENSG00000164828	0.385	SUN1
0	0.313922	0.679	0.29	0	0	ENSG00000153048	0.389	CARHSP1
0	0.313727	0.422	0.065	0	0	ENSG00000130720	0.357	FIBCD1
0	0.313447	0.77	0.452	0	0	ENSG00000241837	0.318	ATP5PO
0	0.313205	0.514	0.145	0	0	ENSG00000171302	0.369	CANT1
0	0.31288	0.846	0.315	0	0	ENSG00000140416	0.531	TPM1
0	0.312494	0.439	0.081	0	0	ENSG00000065621	0.358	GSTO2
0	0.312016	0.533	0.179	0	0	ENSG00000079459	0.354	FDFT1
0	0.311639	0.466	0.123	0	0	ENSG00000162458	0.343	FBLIM1
0	0.311437	0.817	0.487	0	0	ENSG00000120963	0.33	ZNF706
0	0.310541	0.457	0.093	0	0	ENSG00000245694	0.364	CRNDE
0	0.31047	0.63	0.263	0	0	ENSG00000198171	0.367	DDRGK1
0	0.309253	0.439	0.093	0	0	ENSG00000109084	0.346	TMEM97
0	0.308943	0.54	0.237	0	0	ENSG00000239672	0.303	NME1
0	0.308731	0.519	0.148	0	0	ENSG00000182606	0.371	TRAK1
0	0.308225	0.728	0.369	0	0	ENSG00000116171	0.359	SCP2
0	0.307931	0.507	0.148	0	0	ENSG00000133935	0.359	ERG28
0	0.307818	0.472	0.107	0	0	ENSG00000119333	0.365	WDR34
0	0.307631	0.417	0.08	0	0	ENSG00000178078	0.337	STAP2
0	0.306877	0.751	0.392	0	0	ENSG00000119705	0.359	SLIRP
0	0.306801	0.51	0.154	0	0	ENSG00000161533	0.356	ACOX1
0	0.305654	0.693	0.362	0	0	ENSG00000105438	0.331	KDELR1
0	0.305111	0.773	0.443	0	0	ENSG00000179271	0.33	GADD45GIP1
0	0.30503	0.617	0.251	0	0	ENSG00000124767	0.366	GLO1
0	0.304423	0.454	0.102	0	0	ENSG00000185813	0.352	PCYT2
0	0.304178	0.765	0.395	0	0	ENSG00000230989	0.37	HSBP1
0	0.302836	0.626	0.259	0	0	ENSG00000137207	0.367	YIPF3
0	0.302695	0.432	0.075	0	0	ENSG00000106078	0.357	COBL
0	0.302537	0.523	0.217	0	0	ENSG00000148803	0.306	FUOM
0	0.302488	0.544	0.196	0	0	ENSG00000148737	0.348	TCF7L2
0	0.30175	0.465	0.142	0	0	ENSG00000115129	0.323	TP53I3
0	0.301562	0.814	0.5	0	0	ENSG00000129562	0.314	DAD1
0	0.301472	0.444	0.074	0	0	ENSG00000146054	0.37	TRIM7
0	0.301317	0.358	0.097	0	0	ENSG00000107317	0.261	PTGDS
0	0.301223	0.536	0.197	0	0	ENSG00000067704	0.339	IARS2
0	0.300841	0.758	0.412	0	0	ENSG00000131871	0.346	SELENOS
0	0.300833	0.652	0.296	0	0	ENSG00000108588	0.356	CCDC47
0	0.300311	0.504	0.137	0	0	ENSG00000137693	0.367	YAP1
0	0.300293	0.458	0.115	0	0	ENSG00000100196	0.343	KDELR3
0	0.299955	0.494	0.165	0	0	ENSG00000103260	0.329	METRN
0	0.299839	0.423	0.089	0	0	ENSG00000158406	0.334	HIST1H4H
0	0.299803	0.475	0.112	0	0	ENSG00000147862	0.363	NFIB
0	0.299635	0.411	0.062	0	0	ENSG00000179913	0.349	B3GNT3
0	0.299454	0.698	0.33	0	0	ENSG00000093010	0.368	COMT
0	0.29857	0.49	0.127	0	0	ENSG00000147889	0.363	CDKN2A
0	0.298443	0.86	0.59	0	0	ENSG00000111669	0.27	TPI1
0	0.298382	0.421	0.096	0	0	ENSG00000109107	0.325	ALDOC
0	0.298312	0.213	0.055	0	0	ENSG00000196754	0.158	S100A2
0	0.297985	0.757	0.413	0	0	ENSG00000266472	0.344	MRPS21
0	0.297716	0.582	0.21	0	0	ENSG00000106299	0.372	WASL
0	0.297543	0.526	0.164	0	0	ENSG00000096092	0.362	TMEM14A
0	0.297253	0.532	0.178	0	0	ENSG00000175866	0.354	BAIAP2
0	0.297191	0.612	0.233	0	0	ENSG00000050405	0.379	LIMA1
0	0.296987	0.524	0.179	0	0	ENSG00000176393	0.345	RNPEP
0	0.296953	0.485	0.126	0	0	ENSG00000095066	0.359	HOOK2
0	0.296403	0.368	0.066	0	0	ENSG00000204618	0.302	RNF39
0	0.296149	0.433	0.117	0	0	ENSG00000165507	0.316	DEPP1
0	0.296086	0.418	0.079	0	0	ENSG00000066230	0.339	SLC9A3
0	0.295876	0.456	0.127	0	0	ENSG00000131943	0.329	C19orf12
0	0.295832	0.755	0.378	0	0	ENSG00000185825	0.377	BCAP31
0	0.295603	0.589	0.24	0	0	ENSG00000120992	0.349	LYPLA1
0	0.295173	0.467	0.129	0	0	ENSG00000100994	0.338	PYGB
0	0.294727	0.753	0.414	0	0	ENSG00000143158	0.339	MPC2
0	0.294708	0.448	0.097	0	0	ENSG00000100304	0.351	TTLL12
0	0.294608	0.742	0.422	0	0	ENSG00000204264	0.32	PSMB8
0	0.294528	0.633	0.263	0	0	ENSG00000006125	0.37	AP2B1
0	0.2945	0.58	0.245	0	0	ENSG00000149084	0.335	HSD17B12
0	0.294472	0.834	0.57	0	0	ENSG00000185043	0.264	CIB1
0	0.294127	0.527	0.196	0	0	ENSG00000166002	0.331	SMCO4
0	0.293167	0.597	0.244	0	0	ENSG00000113719	0.353	ERGIC1
0	0.2927	0.514	0.178	0	0	ENSG00000111321	0.336	LTBR
0	0.292308	0.542	0.17	0	0	ENSG00000076604	0.372	TRAF4
0	0.291686	0.411	0.07	0	0	ENSG00000101213	0.341	PTK6
0	0.291642	0.673	0.295	0	0	ENSG00000115561	0.378	CHMP3
0	0.291634	0.45	0.119	0	0	ENSG00000144677	0.331	CTDSPL
0	0.291465	0.644	0.283	0	0	ENSG00000170430	0.361	MGMT
0	0.291034	0.336	0.056	0	0	ENSG00000183091	0.28	NEB
0	0.29012	0.498	0.164	0	0	ENSG00000100106	0.334	TRIOBP
0	0.290108	0.4	0.096	0	0	ENSG00000144485	0.304	HES6
0	0.289917	0.566	0.211	0	0	ENSG00000107863	0.355	ARHGAP21
0	0.289301	0.412	0.07	0	0	ENSG00000128298	0.342	BAIAP2L2
0	0.289261	0.507	0.128	0	0	ENSG00000198648	0.379	STK39
0	0.28884	0.412	0.099	0	0	ENSG00000112699	0.313	GMDS
0	0.28878	0.796	0.479	0	0	ENSG00000171222	0.317	SCAND1
0	0.288743	0.819	0.514	0	0	ENSG00000170540	0.305	ARL6IP1
0	0.288738	0.521	0.129	0	0	ENSG00000003147	0.392	ICA1
0	0.288696	0.543	0.202	0	0	ENSG00000114315	0.341	HES1
0	0.28811	0.509	0.142	0	0	ENSG00000165322	0.367	ARHGAP12
0	0.287532	0.394	0.07	0	0	ENSG00000171124	0.324	FUT3
0	0.28696	0.558	0.205	0	0	ENSG00000138413	0.353	IDH1
0	0.286905	0.612	0.257	0	0	ENSG00000108826	0.355	MRPL27
0	0.286878	0.587	0.172	0	0	ENSG00000099204	0.415	ABLIM1
0	0.286639	0.45	0.118	0	0	ENSG00000144366	0.332	GULP1
0	0.285852	0.743	0.419	0	0	ENSG00000197448	0.324	GSTK1
0	0.285789	0.516	0.17	0	0	ENSG00000179958	0.346	DCTPP1
0	0.285732	0.505	0.146	0	0	ENSG00000137720	0.359	C11orf1
0	0.28554	0.453	0.105	0	0	ENSG00000090776	0.348	EFNB1
0	0.285226	0.415	0.066	0	0	ENSG00000111261	0.349	MANSC1
0	0.28495	0.514	0.19	0	0	ENSG00000166483	0.324	WEE1
0	0.284733	0.339	0.059	0	0	ENSG00000186472	0.28	PCLO
0	0.284602	0.47	0.143	0	0	ENSG00000116005	0.327	PCYOX1
0	0.284588	0.344	0.079	0	0	ENSG00000253958	0.265	CLDN23
0	0.284386	0.767	0.433	0	0	ENSG00000143222	0.334	UFC1
0	0.284252	0.521	0.189	0	0	ENSG00000197879	0.332	MYO1C
0	0.284247	0.72	0.347	0	0	ENSG00000051620	0.373	HEBP2
0	0.283891	0.614	0.258	0	0	ENSG00000158864	0.356	NDUFS2
0	0.283471	0.599	0.243	0	0	ENSG00000101856	0.356	PGRMC1
0	0.282917	0.394	0.077	0	0	ENSG00000161714	0.317	PLCD3
0	0.282846	0.396	0.064	0	0	ENSG00000105289	0.332	TJP3
0	0.282749	0.415	0.088	0	0	ENSG00000146648	0.327	EGFR
0	0.282535	0.362	0.053	0	0	ENSG00000256802	0.309	AC022613.1
0	0.282072	0.371	0.063	0	0	ENSG00000169435	0.308	RASSF6
0	0.281715	0.834	0.522	0	0	ENSG00000156411	0.312	ATP5MPL
0	0.281331	0.428	0.085	0	0	ENSG00000163251	0.343	FZD5
0	0.281302	0.504	0.158	0	0	ENSG00000172380	0.346	GNG12
0	0.281073	0.59	0.23	0	0	ENSG00000157259	0.36	GATAD1
0	0.280768	0.383	0.06	0	0	ENSG00000115616	0.323	SLC9A2
0	0.280727	0.383	0.109	0	0	ENSG00000050820	0.274	BCAR1
0	0.280238	0.569	0.186	0	0	ENSG00000250722	0.383	SELENOP
0	0.279467	0.217	0.043	0	0	ENSG00000151632	0.174	AKR1C2
0	0.27914	0.409	0.105	0	0	ENSG00000205277	0.304	MUC12
0	0.279109	0.459	0.123	0	0	ENSG00000173402	0.336	DAG1
0	0.278453	0.341	0.054	0	0	ENSG00000146038	0.287	DCDC2
0	0.27845	0.259	0.038	0	0	ENSG00000079112	0.221	CDH17
0	0.278321	0.786	0.446	0	0	ENSG00000130402	0.34	ACTN4
0	0.277632	0.676	0.297	0	0	ENSG00000198168	0.379	SVIP
0	0.276989	0.81	0.496	0	0	ENSG00000178127	0.314	NDUFV2
0	0.276717	0.563	0.191	0	0	ENSG00000116478	0.372	HDAC1
0	0.276603	0.554	0.209	0	0	ENSG00000066322	0.345	ELOVL1
0	0.276475	0.588	0.227	0	0	ENSG00000101460	0.361	MAP1LC3A
0	0.276376	0.569	0.208	0	0	ENSG00000111802	0.361	TDP2
0	0.27611	0.52	0.188	0	0	ENSG00000164830	0.332	OXR1
0	0.27599	0.83	0.524	0	0	ENSG00000154723	0.306	ATP5PF
0	0.275475	0.49	0.17	0	0	ENSG00000156381	0.32	ANKRD9
0	0.275244	0.529	0.18	0	0	ENSG00000109572	0.349	CLCN3
0	0.275094	0.641	0.295	0	0	ENSG00000163902	0.346	RPN1
0	0.274102	0.551	0.212	0	0	ENSG00000063245	0.339	EPN1
0	0.273892	0.754	0.407	0	0	ENSG00000173141	0.347	MRPL57
0	0.273875	0.5	0.159	0	0	ENSG00000183828	0.341	NUDT14
0	0.27371	0.157	0.038	0	0	ENSG00000108244	0.119	KRT23
0	0.273583	0.525	0.168	0	0	ENSG00000203950	0.357	RTL8A
0	0.27337	0.579	0.246	0	0	ENSG00000136628	0.333	EPRS
0	0.273338	0.707	0.347	0	0	ENSG00000116586	0.36	LAMTOR2
0	0.270804	0.319	0.05	0	0	ENSG00000114378	0.269	HYAL1
0	0.270728	0.442	0.1	0	0	ENSG00000079691	0.342	CARMIL1
0	0.270638	0.478	0.145	0	0	ENSG00000182165	0.333	TP53TG1
0	0.269855	0.354	0.059	0	0	ENSG00000160183	0.295	TMPRSS3
0	0.269524	0.394	0.137	0	0	ENSG00000117525	0.257	F3
0	0.269222	0.304	0.049	0	0	ENSG00000137860	0.255	SLC28A2
0	0.26918	0.625	0.302	0	0	ENSG00000128228	0.323	SDF2L1
0	0.269007	0.592	0.288	0	0	ENSG00000145912	0.304	NHP2
0	0.268958	0.754	0.441	0	0	ENSG00000165629	0.313	ATP5F1C
0	0.268763	0.4	0.066	0	0	ENSG00000124839	0.334	RAB17
0	0.268608	0.474	0.14	0	0	ENSG00000196187	0.334	TMEM63A
0	0.268259	0.645	0.282	0	0	ENSG00000125826	0.363	RBCK1
0	0.268114	0.295	0.047	0	0	ENSG00000074276	0.248	CDHR2
0	0.267847	0.379	0.062	0	0	ENSG00000085276	0.317	MECOM
0	0.26783	0.403	0.096	0	0	ENSG00000183010	0.307	PYCR1
0	0.267759	0.352	0.069	0	0	ENSG00000125378	0.283	BMP4
0	0.267492	0.424	0.097	0	0	ENSG00000164647	0.327	STEAP1
0	0.267329	0.54	0.21	0	0	ENSG00000013306	0.33	SLC25A39
0	0.267271	0.394	0.086	0	0	ENSG00000081923	0.308	ATP8B1
0	0.267115	0.375	0.057	0	0	ENSG00000054179	0.318	ENTPD2
0	0.26695	0.409	0.092	0	0	ENSG00000165895	0.317	ARHGAP42
0	0.266802	0.354	0.05	0	0	ENSG00000155066	0.304	PROM2
0	0.265867	0.378	0.085	0	0	ENSG00000109089	0.293	CDR2L
0	0.26578	0.376	0.063	0	0	ENSG00000198758	0.313	EPS8L3
0	0.265161	0.484	0.149	0	0	ENSG00000204237	0.335	OXLD1
0	0.264993	0.536	0.223	0	0	ENSG00000153130	0.313	SCOC
0	0.264868	0.365	0.068	0	0	ENSG00000154358	0.297	OBSCN
0	0.264847	0.468	0.177	0	0	ENSG00000144959	0.291	NCEH1
0	0.264642	0.464	0.118	0	0	ENSG00000197142	0.346	ACSL5
0	0.264158	0.639	0.289	0	0	ENSG00000100243	0.35	CYB5R3
0	0.263291	0.433	0.127	0	0	ENSG00000116729	0.306	WLS
0	0.263145	0.453	0.124	0	0	ENSG00000197461	0.329	PDGFA
0	0.263085	0.421	0.091	0	0	ENSG00000144283	0.33	PKP4
0	0.262947	0.373	0.065	0	0	ENSG00000162069	0.308	BICDL2
0	0.26266	0.387	0.073	0	0	ENSG00000128833	0.314	MYO5C
0	0.262231	0.471	0.171	0	0	ENSG00000130396	0.3	AFDN
0	0.262198	0.663	0.325	0	0	ENSG00000150779	0.338	TIMM8B
0	0.261827	0.418	0.107	0	0	ENSG00000197122	0.311	SRC
0	0.26173	0.445	0.129	0	0	ENSG00000104635	0.316	SLC39A14
0	0.261624	0.709	0.372	0	0	ENSG00000149932	0.337	TMEM219
0	0.261532	0.647	0.302	0	0	ENSG00000130520	0.345	LSM4
0	0.260874	0.567	0.214	0	0	ENSG00000111275	0.353	ALDH2
0	0.260758	0.503	0.189	0	0	ENSG00000123179	0.314	EBPL
0	0.260352	0.378	0.058	0	0	ENSG00000176532	0.32	PRR15
0	0.259788	0.616	0.282	0	0	ENSG00000123131	0.334	PRDX4
0	0.259604	0.366	0.065	0	0	ENSG00000134504	0.301	KCTD1
0	0.259475	0.422	0.089	0	0	ENSG00000213214	0.333	ARHGEF35
0	0.259428	0.451	0.12	0	0	ENSG00000149218	0.331	ENDOD1
0	0.258938	0.736	0.391	0	0	ENSG00000130724	0.345	CHMP2A
0	0.258898	0.531	0.21	0	0	ENSG00000064393	0.321	HIPK2
0	0.258788	0.398	0.075	0	0	ENSG00000141198	0.323	TOM1L1
0	0.258294	0.824	0.51	0	0	ENSG00000104964	0.314	AES
0	0.257845	0.411	0.096	0	0	ENSG00000157224	0.315	CLDN12
0	0.257728	0.318	0.051	0	0	ENSG00000157399	0.267	ARSE
0	0.25772	0.664	0.326	0	0	ENSG00000101294	0.338	HM13
0	0.257572	0.184	0.052	0	0	ENSG00000172456	0.132	FGGY
0	0.257549	0.412	0.106	0	0	ENSG00000197119	0.306	SLC25A29
0	0.257307	0.36	0.057	0	0	ENSG00000206075	0.303	SERPINB5
0	0.257182	0.367	0.065	0	0	ENSG00000112414	0.302	ADGRG6
0	0.25704	0.626	0.295	0	0	ENSG00000089006	0.331	SNX5
0	0.257007	0.659	0.321	0	0	ENSG00000168701	0.338	TMEM208
0	0.25688	0.407	0.108	0	0	ENSG00000137942	0.299	FNBP1L
0	0.256808	0.406	0.109	0	0	ENSG00000156966	0.297	B3GNT7
0	0.256702	0.44	0.133	0	0	ENSG00000167508	0.307	MVD
0	0.256616	0.55	0.227	0	0	ENSG00000105518	0.323	TMEM205
0	0.256434	0.455	0.152	0	0	ENSG00000198752	0.303	CDC42BPB
0	0.256344	0.616	0.272	0	0	ENSG00000125304	0.344	TM9SF2
0	0.256064	0.522	0.159	0	0	ENSG00000076554	0.363	TPD52
0	0.255674	0.483	0.167	0	0	ENSG00000124098	0.316	FAM210B
0	0.255528	0.361	0.066	0	0	ENSG00000167306	0.295	MYO5B
0	0.255314	0.672	0.318	0	0	ENSG00000196141	0.354	SPATS2L
0	0.25514	0.615	0.259	0	0	ENSG00000101966	0.356	XIAP
0	0.255111	0.342	0.052	0	0	ENSG00000119125	0.29	GDA
0	0.255094	0.325	0.045	0	0	ENSG00000166143	0.28	PPP1R14D
0	0.254989	0.548	0.184	0	0	ENSG00000239305	0.364	RNF103
0	0.254716	0.328	0.057	0	0	ENSG00000168743	0.271	NPNT
0	0.254201	0.561	0.233	0	0	ENSG00000105755	0.328	ETHE1
0	0.254068	0.25	0.045	0	0	ENSG00000133328	0.205	HRASLS2
0	0.253985	0.689	0.364	0	0	ENSG00000129235	0.325	TXNDC17
0	0.253726	0.392	0.067	0	0	ENSG00000163082	0.325	SGPP2
0	0.253681	0.44	0.121	0	0	ENSG00000176658	0.319	MYO1D
0	0.253676	0.753	0.464	0	0	ENSG00000213145	0.289	CRIP1
0	0.253425	0.394	0.067	0	0	ENSG00000104413	0.327	ESRP1
0	0.253376	0.428	0.141	0	0	ENSG00000101384	0.287	JAG1
0	0.253249	0.369	0.065	0	0	ENSG00000112379	0.304	ARFGEF3
0	0.253239	0.33	0.064	0	0	ENSG00000142235	0.266	LMTK3
0	0.252802	0.501	0.178	0	0	ENSG00000187954	0.323	CYHR1
0	0.252658	0.528	0.201	0	0	ENSG00000196642	0.327	RABL6
0	0.252553	0.313	0.044	0	0	ENSG00000275718	0.269	CCL15
0	0.25241	0.366	0.058	0	0	ENSG00000142273	0.308	CBLC
0	0.25239	0.526	0.248	0	0	ENSG00000111912	0.278	NCOA7
0	0.252322	0.551	0.227	0	0	ENSG00000158716	0.324	DUSP23
0	0.251886	0.428	0.144	0	0	ENSG00000178922	0.284	HYI
0	0.251837	0.686	0.312	0	0	ENSG00000112715	0.374	VEGFA
0	0.25182	0.647	0.303	0	0	ENSG00000077380	0.344	DYNC1I2
0	0.251476	0.6	0.259	0	0	ENSG00000142327	0.341	RNPEPL1
0	0.251197	0.434	0.111	0	0	ENSG00000184992	0.323	BRI3BP
0	0.250933	0.6	0.258	0	0	ENSG00000179085	0.342	DPM3
0	0.250681	0.45	0.153	0	0	ENSG00000100075	0.297	SLC25A1
0	0.250633	0.645	0.323	0	0	ENSG00000145050	0.322	MANF
0	0.250469	0.536	0.21	0	0	ENSG00000183978	0.326	COA3
0	0.250451	0.363	0.084	0	0	ENSG00000163535	0.279	SGO2
0	0.250325	0.756	0.423	0	0	ENSG00000163463	0.333	KRTCAP2
0	0.250036	0.405	0.124	0	0	ENSG00000113504	0.281	SLC12A7
0	0.249732	0.289	0.054	0	0	ENSG00000141738	0.235	GRB7
0	0.249636	0.425	0.117	0	0	ENSG00000052126	0.308	PLEKHA5
0	0.249484	0.412	0.093	0	0	ENSG00000006757	0.319	PNPLA4
0	0.24899	0.52	0.183	0	0	ENSG00000204922	0.337	UQCC3
0	0.248886	0.726	0.386	0	0	ENSG00000156675	0.34	RAB11FIP1
0	0.248594	0.37	0.069	0	0	ENSG00000198478	0.301	SH3BGRL2
0	0.248472	0.492	0.174	0	0	ENSG00000175029	0.318	CTBP2
0	0.248372	0.428	0.141	0	0	ENSG00000172037	0.287	LAMB2
0	0.248214	0.35	0.117	0	0	ENSG00000175592	0.233	FOSL1
0	0.248118	0.357	0.103	0	0	ENSG00000132481	0.254	TRIM47
0	0.247784	0.449	0.099	0	0	ENSG00000167748	0.35	KLK1
0	0.247679	0.304	0.059	0	0	ENSG00000164761	0.245	TNFRSF11B
0	0.24762	0.606	0.281	0	0	ENSG00000179950	0.325	PUF60
0	0.247602	0.341	0.065	0	0	ENSG00000113645	0.276	WWC1
0	0.247372	0.404	0.099	0	0	ENSG00000119862	0.305	LGALSL
0	0.247359	0.169	0.027	0	0	ENSG00000167653	0.142	PSCA
0	0.247273	0.506	0.178	0	0	ENSG00000107679	0.328	PLEKHA1
0	0.247206	0.629	0.306	0	0	ENSG00000048828	0.323	FAM120A
0	0.247127	0.359	0.063	0	0	ENSG00000164078	0.296	MST1R
0	0.246969	0.289	0.054	0	0	ENSG00000178882	0.235	RFLNA
0	0.246884	0.416	0.083	0	0	ENSG00000041353	0.333	RAB27B
0	0.246767	0.353	0.058	0	0	ENSG00000130762	0.295	ARHGEF16
0	0.246765	0.929	0.682	0	0	ENSG00000180879	0.247	SSR4
0	0.246429	0.362	0.072	0	0	ENSG00000151276	0.29	MAGI1
0	0.246069	0.389	0.096	0	0	ENSG00000140939	0.293	NOL3
0	0.245629	0.422	0.112	0	0	ENSG00000073792	0.31	IGF2BP2
0	0.245389	0.392	0.087	0	0	ENSG00000115590	0.305	IL1R2
0	0.245123	0.564	0.229	0	0	ENSG00000104518	0.335	GSDMD
0	0.245002	0.644	0.314	0	0	ENSG00000102172	0.33	SMS
0	0.2447	0.491	0.208	0	0	ENSG00000163683	0.283	SMIM14
0	0.244612	0.372	0.092	0	0	ENSG00000053918	0.28	KCNQ1
0	0.244484	0.396	0.091	0	0	ENSG00000137962	0.305	ARHGAP29
0	0.244273	0.363	0.074	0	0	ENSG00000168672	0.289	FAM84B
0	0.243923	0.465	0.145	0	0	ENSG00000177425	0.32	PAWR
0	0.243712	0.68	0.358	0	0	ENSG00000138085	0.322	ATRAID
0	0.243368	0.7	0.357	0	0	ENSG00000157916	0.343	RER1
0	0.243339	0.735	0.398	0	0	ENSG00000141552	0.337	ANAPC11
0	0.243118	0.366	0.062	0	0	ENSG00000143850	0.304	PLEKHA6
0	0.242983	0.328	0.052	0	0	ENSG00000204610	0.276	TRIM15
0	0.242738	0.453	0.148	0	0	ENSG00000001084	0.305	GCLC
0	0.242188	0.361	0.067	0	0	ENSG00000141441	0.294	GAREM1
0	0.242172	0.402	0.103	0	0	ENSG00000156026	0.299	MCU
0	0.242113	0.349	0.057	0	0	ENSG00000125798	0.292	FOXA2
0	0.242	0.487	0.167	0	0	ENSG00000160256	0.32	FAM207A
0	0.241987	0.469	0.151	0	0	ENSG00000226742	0.318	HSBP1L1
0	0.24198	0.349	0.075	0	0	ENSG00000176720	0.274	BOK
0	0.241929	0.275	0.055	0	0	ENSG00000137699	0.22	TRIM29
0	0.241924	0.471	0.166	0	0	ENSG00000123095	0.305	BHLHE41
0	0.241799	0.456	0.149	0	0	ENSG00000149428	0.307	HYOU1
0	0.241645	0.346	0.06	0	0	ENSG00000102890	0.286	ELMO3
0	0.241573	0.315	0.051	0	0	ENSG00000188037	0.264	CLCN1
0	0.241415	0.18	0.035	0	0	ENSG00000167757	0.145	KLK11
0	0.241126	0.372	0.07	0	0	ENSG00000138162	0.302	TACC2
0	0.240956	0.811	0.481	0	0	ENSG00000183648	0.33	NDUFB1
0	0.240861	0.356	0.075	0	0	ENSG00000187097	0.281	ENTPD5
0	0.240754	0.344	0.132	0	0	ENSG00000189060	0.212	H1F0
0	0.240596	0.433	0.141	0	0	ENSG00000113161	0.292	HMGCR
0	0.240404	0.496	0.164	0	0	ENSG00000150938	0.332	CRIM1
0	0.240223	0.599	0.25	0	0	ENSG00000134531	0.349	EMP1
0	0.240216	0.415	0.114	0	0	ENSG00000088256	0.301	GNA11
0	0.240152	0.419	0.122	0	0	ENSG00000169398	0.297	PTK2
0	0.240128	0.478	0.181	0	0	ENSG00000131475	0.297	VPS25
0	0.240049	0.454	0.178	0	0	ENSG00000197858	0.276	GPAA1
0	0.240028	0.335	0.057	0	0	ENSG00000140284	0.278	SLC27A2
0	0.239832	0.278	0.046	0	0	ENSG00000178597	0.232	PSAPL1
0	0.23942	0.429	0.115	0	0	ENSG00000121039	0.314	RDH10
0	0.239383	0.355	0.072	0	0	ENSG00000057294	0.283	PKP2
0	0.239316	0.486	0.176	0	0	ENSG00000112473	0.31	SLC39A7
0	0.239288	0.316	0.051	0	0	ENSG00000273132	0.265	AL355312.4
0	0.239222	0.507	0.194	0	0	ENSG00000165650	0.313	PDZD8
0	0.239106	0.513	0.232	0	0	ENSG00000112773	0.281	TENT5A
0	0.238678	0.679	0.343	0	0	ENSG00000126247	0.336	CAPNS1
0	0.238644	0.347	0.056	0	0	ENSG00000176920	0.291	FUT2
0	0.238406	0.588	0.248	0	0	ENSG00000090263	0.34	MRPS33
0	0.237953	0.352	0.085	0	0	ENSG00000131069	0.267	ACSS2
0	0.23779	0.37	0.089	0	0	ENSG00000185033	0.281	SEMA4B
0	0.237653	0.313	0.054	0	0	ENSG00000131781	0.259	FMO5
0	0.237384	0.515	0.207	0	0	ENSG00000106460	0.308	TMEM106B
0	0.237288	0.452	0.135	0	0	ENSG00000079462	0.317	PAFAH1B3
0	0.237152	0.367	0.09	0	0	ENSG00000184232	0.277	OAF
0	0.236947	0.391	0.097	0	0	ENSG00000145555	0.294	MYO10
0	0.2368	0.537	0.196	0	0	ENSG00000126768	0.341	TIMM17B
0	0.236758	0.39	0.101	0	0	ENSG00000164877	0.289	MICALL2
0	0.236371	0.643	0.31	0	0	ENSG00000159352	0.333	PSMD4
0	0.236261	0.535	0.222	0	0	ENSG00000178035	0.313	IMPDH2
0	0.236147	0.419	0.128	0	0	ENSG00000116857	0.291	TMEM9
0	0.235992	0.317	0.049	0	0	ENSG00000142606	0.268	MMEL1
0	0.23594	0.305	0.057	0	0	ENSG00000183018	0.248	SPNS2
0	0.235751	0.335	0.052	0	0	ENSG00000139835	0.283	GRTP1
0	0.235729	0.348	0.073	0	0	ENSG00000054793	0.275	ATP9A
0	0.235528	0.478	0.151	0	0	ENSG00000178467	0.327	P4HTM
0	0.235524	0.726	0.406	0	0	ENSG00000100612	0.32	DHRS7
0	0.235279	0.556	0.256	0	0	ENSG00000165476	0.3	REEP3
0	0.235134	0.472	0.161	0	0	ENSG00000072310	0.311	SREBF1
0	0.235063	0.568	0.258	0	0	ENSG00000108829	0.31	LRRC59
0	0.234841	0.519	0.181	0	0	ENSG00000197696	0.338	NMB
0	0.234513	0.397	0.099	0	0	ENSG00000116791	0.298	CRYZ
0	0.234357	0.297	0.042	0	0	ENSG00000167117	0.255	LINC00483
0	0.234277	0.659	0.354	0	0	ENSG00000170027	0.305	YWHAG
0	0.234186	0.423	0.119	0	0	ENSG00000147592	0.304	LACTB2
0	0.233843	0.487	0.163	0	0	ENSG00000154845	0.324	PPP4R1
0	0.232952	0.647	0.31	0	0	ENSG00000004059	0.337	ARF5
0	0.232841	0.253	0.08	0	0	ENSG00000086544	0.173	ITPKC
0	0.232592	0.557	0.244	0	0	ENSG00000105568	0.313	PPP2R1A
0	0.232161	0.612	0.293	0	0	ENSG00000204272	0.319	NBDY
0	0.232142	0.305	0.046	0	0	ENSG00000167105	0.259	TMEM92
0	0.232041	0.44	0.138	0	0	ENSG00000101444	0.302	AHCY
0	0.231672	0.532	0.204	0	0	ENSG00000007255	0.328	TRAPPC6A
0	0.231632	0.358	0.055	0	0	ENSG00000137960	0.303	GIPC2
0	0.231376	0.459	0.144	0	0	ENSG00000135778	0.315	NTPCR
0	0.231326	0.372	0.066	0	0	ENSG00000073605	0.306	GSDMB
0	0.231195	0.446	0.142	0	0	ENSG00000106628	0.304	POLD2
0	0.231041	0.445	0.134	0	0	ENSG00000128928	0.311	IVD
0	0.230968	0.373	0.099	0	0	ENSG00000137216	0.274	TMEM63B
0	0.230659	0.473	0.154	0	0	ENSG00000197530	0.319	MIB2
0	0.23048	0.37	0.088	0	0	ENSG00000119514	0.282	GALNT12
0	0.230359	0.421	0.137	0	0	ENSG00000068650	0.284	ATP11A
0	0.230209	0.323	0.058	0	0	ENSG00000144354	0.265	CDCA7
0	0.230002	0.373	0.08	0	0	ENSG00000167799	0.293	NUDT8
0	0.229944	0.755	0.431	0	0	ENSG00000134248	0.324	LAMTOR5
0	0.229746	0.428	0.134	0	0	ENSG00000213563	0.294	C8orf82
0	0.229574	0.337	0.059	0	0	ENSG00000112294	0.278	ALDH5A1
0	0.229539	0.519	0.22	0	0	ENSG00000172340	0.299	SUCLG2
0	0.229013	0.425	0.139	0	0	ENSG00000072682	0.286	P4HA2
0	0.228575	0.33	0.061	0	0	ENSG00000170190	0.269	SLC16A5
0	0.22848	0.465	0.154	0	0	ENSG00000189077	0.311	TMEM120A
0	0.228435	0.593	0.267	0	0	ENSG00000168092	0.326	PAFAH1B2
0	0.228339	0.289	0.051	0	0	ENSG00000102996	0.238	MMP15
0	0.228111	0.339	0.053	0	0	ENSG00000129991	0.286	TNNI3
0	0.227829	0.659	0.333	0	0	ENSG00000178952	0.326	TUFM
0	0.22777	0.32	0.06	0	0	ENSG00000278535	0.26	DHRS11
0	0.227746	0.385	0.082	0	0	ENSG00000170545	0.303	SMAGP
0	0.227714	0.467	0.138	0	0	ENSG00000167775	0.329	CD320
0	0.227678	0.244	0.061	0	0	ENSG00000100031	0.183	GGT1
0	0.227511	0.381	0.081	0	0	ENSG00000167920	0.3	TMEM99
0	0.227455	0.502	0.209	0	0	ENSG00000143570	0.293	SLC39A1
0	0.22709	0.561	0.237	0	0	ENSG00000185608	0.324	MRPL40
0	0.226803	0.359	0.07	0	0	ENSG00000196411	0.289	EPHB4
0	0.226713	0.373	0.087	0	0	ENSG00000157870	0.286	FAM213B
0	0.226681	0.259	0.052	0	0	ENSG00000103888	0.207	CEMIP
0	0.226517	0.455	0.147	0	0	ENSG00000164880	0.308	INTS1
0	0.226231	0.473	0.185	0	0	ENSG00000101940	0.288	WDR13
0	0.226219	0.405	0.122	0	0	ENSG00000204394	0.283	VARS
0	0.226209	0.694	0.388	0	0	ENSG00000196776	0.306	CD47
0	0.225789	0.304	0.061	0	0	ENSG00000204219	0.243	TCEA3
0	0.225704	0.467	0.15	0	0	ENSG00000176155	0.317	CCDC57
0	0.225534	0.373	0.099	0	0	ENSG00000165959	0.274	CLMN
0	0.225414	0.517	0.194	0	0	ENSG00000204568	0.323	MRPS18B
0	0.225178	0.282	0.043	0	0	ENSG00000108242	0.239	CYP2C18
0	0.225082	0.397	0.098	0	0	ENSG00000197635	0.299	DPP4
0	0.2249	0.325	0.057	0	0	ENSG00000261150	0.268	EPPK1
0	0.22479	0.321	0.051	0	0	ENSG00000101076	0.27	HNF4A
0	0.224756	0.362	0.119	0	0	ENSG00000127666	0.243	TICAM1
0	0.224735	0.311	0.044	0	0	ENSG00000178826	0.267	TMEM139
0	0.224567	0.354	0.077	0	0	ENSG00000170915	0.277	PAQR8
0	0.224281	0.313	0.053	0	0	ENSG00000132561	0.26	MATN2
0	0.224049	0.777	0.457	0	0	ENSG00000130332	0.32	LSM7
0	0.224021	0.465	0.158	0	0	ENSG00000102780	0.307	DGKH
0	0.224008	0.258	0.038	0	0	ENSG00000124249	0.22	KCNK15
0	0.223855	0.281	0.044	0	0	ENSG00000043039	0.237	BARX2
0	0.223797	0.669	0.329	0	0	ENSG00000145012	0.34	LPP
0	0.22376	0.555	0.241	0	0	ENSG00000163170	0.314	BOLA3
0	0.223352	0.346	0.07	0	0	ENSG00000162878	0.276	PKDCC
0	0.223221	0.492	0.175	0	0	ENSG00000141971	0.317	MVB12A
0	0.223164	0.416	0.131	0	0	ENSG00000122642	0.285	FKBP9
0	0.223059	0.48	0.175	0	0	ENSG00000185803	0.305	SLC52A2
0	0.223006	0.31	0.069	0	0	ENSG00000114529	0.241	C3orf52
0	0.222871	0.636	0.311	0	0	ENSG00000143727	0.325	ACP1
0	0.222765	0.562	0.246	0	0	ENSG00000174851	0.316	YIF1A
0	0.222719	0.748	0.414	0	0	ENSG00000243147	0.334	MRPL33
0	0.222683	0.555	0.258	0	0	ENSG00000058262	0.297	SEC61A1
0	0.222498	0.349	0.07	0	0	ENSG00000135525	0.279	MAP7
0	0.222479	0.354	0.071	0	0	ENSG00000137269	0.283	LRRC1
0	0.222436	0.43	0.157	0	0	ENSG00000186522	0.273	2022-09-10
0	0.222298	0.387	0.101	0	0	ENSG00000188706	0.286	ZDHHC9
0	0.222195	0.412	0.103	0	0	ENSG00000129422	0.309	MTUS1
0	0.221942	0.454	0.155	0	0	ENSG00000011638	0.299	TMEM159
0	0.221898	0.343	0.058	0	0	ENSG00000140832	0.285	MARVELD3
0	0.221639	0.393	0.105	0	0	ENSG00000109686	0.288	SH3D19
0	0.221523	0.385	0.16	0	0	ENSG00000176170	0.225	SPHK1
0	0.221157	0.511	0.222	0	0	ENSG00000165389	0.289	SPTSSA
0	0.221117	0.654	0.319	0	0	ENSG00000084733	0.335	RAB10
0	0.220608	0.486	0.173	0	0	ENSG00000033627	0.313	ATP6V0A1
0	0.220124	0.605	0.275	0	0	ENSG00000198189	0.33	HSD17B11
0	0.220122	0.429	0.133	0	0	ENSG00000166949	0.296	SMAD3
0	0.220113	0.56	0.208	0	0	ENSG00000177469	0.352	CAVIN1
0	0.220104	0.679	0.373	0	0	ENSG00000182004	0.306	SNRPE
0	0.21988	0.262	0.041	0	0	ENSG00000167701	0.221	GPT
0	0.219855	0.288	0.055	0	0	ENSG00000109255	0.233	NMU
0	0.219832	0.369	0.091	0	0	ENSG00000140263	0.278	SORD
0	0.219816	0.381	0.095	0	0	ENSG00000163050	0.286	COQ8A
0	0.219791	0.413	0.138	0	0	ENSG00000112312	0.275	GMNN
0	0.219016	0.622	0.284	0	0	ENSG00000139163	0.338	ETNK1
0	0.21867	0.391	0.092	0	0	ENSG00000166582	0.299	CENPV
0	0.218466	0.429	0.141	0	0	ENSG00000096080	0.288	MRPS18A
0	0.218397	0.645	0.329	0	0	ENSG00000184900	0.316	SUMO3
0	0.218132	0.33	0.078	0	0	ENSG00000137700	0.252	SLC37A4
0	0.217912	0.631	0.296	0	0	ENSG00000162961	0.335	DPY30
0	0.217791	0.475	0.162	0	0	ENSG00000173207	0.313	CKS1B
0	0.217461	0.283	0.046	0	0	ENSG00000166866	0.237	MYO1A
0	0.21718	0.459	0.158	0	0	ENSG00000153214	0.301	TMEM87B
0	0.217137	0.289	0.042	0	0	ENSG00000113303	0.247	BTNL8
0	0.216798	0.488	0.192	0	0	ENSG00000197965	0.296	MPZL1
0	0.216795	0.601	0.288	0	0	ENSG00000169738	0.313	DCXR
0	0.21673	0.335	0.065	0	0	ENSG00000166510	0.27	CCDC68
0	0.2167	0.362	0.076	0	0	ENSG00000123836	0.286	PFKFB2
0	0.216576	0.27	0.046	0	0	ENSG00000108187	0.224	PBLD
0	0.216561	0.541	0.224	0	0	ENSG00000164081	0.317	TEX264
0	0.216458	0.271	0.049	0	0	ENSG00000102886	0.222	GDPD3
0	0.216061	0.106	0.018	0	0	ENSG00000167755	0.088	KLK6
0	0.216054	0.35	0.095	0	0	ENSG00000136636	0.255	KCTD3
0	0.216004	0.334	0.097	0	0	ENSG00000086289	0.237	EPDR1
0	0.215933	0.27	0.041	0	0	ENSG00000180251	0.229	SLC9A4
0	0.215555	0.312	0.049	0	0	ENSG00000072954	0.263	TMEM38A
0	0.215536	0.363	0.097	0	0	ENSG00000135318	0.266	NT5E
0	0.215169	0.43	0.14	0	0	ENSG00000206527	0.29	HACD2
0	0.214633	0.331	0.076	0	0	ENSG00000130529	0.255	TRPM4
0	0.214506	0.298	0.044	0	0	ENSG00000150556	0.254	LYPD6B
0	0.214103	0.757	0.439	0	0	ENSG00000186395	0.318	KRT10
0	0.214077	0.293	0.045	0	0	ENSG00000085552	0.248	IGSF9
0	0.21383	0.241	0.036	0	0	ENSG00000186115	0.205	CYP4F2
0	0.213733	0.474	0.158	0	0	ENSG00000132589	0.316	FLOT2
0	0.213118	0.353	0.098	0	0	ENSG00000165795	0.255	NDRG2
0	0.213051	0.335	0.063	0	0	ENSG00000163624	0.272	CDS1
0	0.212947	0.453	0.132	0	0	ENSG00000130703	0.321	OSBPL2
0	0.212892	0.267	0.039	0	0	ENSG00000111701	0.228	APOBEC1
0	0.21287	0.61	0.289	0	0	ENSG00000197982	0.321	C1orf122
0	0.212748	0.378	0.099	0	0	ENSG00000064545	0.279	TMEM161A
0	0.212649	0.508	0.197	0	0	ENSG00000121858	0.311	TNFSF10
0	0.21233	0.318	0.077	0	0	ENSG00000115226	0.241	FNDC4
0	0.21209	0.315	0.055	0	0	ENSG00000103056	0.26	SMPD3
0	0.211967	0.502	0.199	0	0	ENSG00000142657	0.303	PGD
0	0.211923	0.446	0.133	0	0	ENSG00000171105	0.313	INSR
0	0.211893	0.281	0.068	0	0	ENSG00000169213	0.213	RAB3B
0	0.211869	0.347	0.093	0	0	ENSG00000179604	0.254	CDC42EP4
0	0.211758	0.292	0.048	0	0	ENSG00000115255	0.244	REEP6
0	0.211506	0.357	0.12	0	0	ENSG00000139508	0.237	SLC46A3
0	0.211473	0.401	0.114	0	0	ENSG00000176946	0.287	THAP4
0	0.211431	0.375	0.091	0	0	ENSG00000134138	0.284	MEIS2
0	0.210922	0.33	0.058	0	0	ENSG00000009950	0.272	MLXIPL
0	0.210695	0.559	0.247	0	0	ENSG00000166734	0.312	CASC4
0	0.210682	0.408	0.118	0	0	ENSG00000082438	0.29	COBLL1
0	0.210635	0.269	0.037	0	0	ENSG00000130701	0.232	RBBP8NL
0	0.210621	0.434	0.129	0	0	ENSG00000198911	0.305	SREBF2
0	0.210585	0.313	0.054	0	0	ENSG00000151090	0.259	THRB
0	0.210566	0.371	0.115	0	0	ENSG00000171617	0.256	ENC1
0	0.210548	0.407	0.107	0	0	ENSG00000116191	0.3	RALGPS2
0	0.210503	0.458	0.194	0	0	ENSG00000213977	0.264	TAX1BP3
0	0.209925	0.394	0.121	0	0	ENSG00000126602	0.273	TRAP1
0	0.209779	0.455	0.171	0	0	ENSG00000150403	0.284	TMCO3
0	0.209691	0.275	0.041	0	0	ENSG00000187258	0.234	NPSR1
0	0.209319	0.369	0.111	0	0	ENSG00000130147	0.258	SH3BP4
0	0.209318	0.437	0.147	0	0	ENSG00000134910	0.29	STT3A
0	0.209209	0.341	0.071	0	0	ENSG00000172137	0.27	CALB2
0	0.209087	0.333	0.061	0	0	ENSG00000177570	0.272	SAMD12
0	0.208889	0.513	0.214	0	0	ENSG00000131724	0.299	IL13RA1
0	0.208738	0.556	0.237	0	0	ENSG00000150787	0.319	PTS
0	0.208652	0.288	0.043	0	0	ENSG00000167741	0.245	GGT6
0	0.208641	0.468	0.167	0	0	ENSG00000100266	0.301	PACSIN2
0	0.208637	0.322	0.063	0	0	ENSG00000162337	0.259	LRP5
0	0.208535	0.725	0.394	0	0	ENSG00000260032	0.331	NORAD
0	0.208314	0.251	0.037	0	0	ENSG00000068078	0.214	FGFR3
0	0.208259	0.878	0.546	0	0	ENSG00000164713	0.332	BRI3
0	0.207874	0.641	0.329	0	0	ENSG00000087191	0.312	PSMC5
0	0.207448	0.704	0.361	0	0	ENSG00000005075	0.343	POLR2J
0	0.207201	0.47	0.169	0	0	ENSG00000100412	0.301	ACO2
0	0.206916	0.576	0.249	0	0	ENSG00000197345	0.327	MRPL21
0	0.206606	0.521	0.218	0	0	ENSG00000070214	0.303	SLC44A1
0	0.206523	0.33	0.066	0	0	ENSG00000149564	0.264	ESAM
0	0.206515	0.149	0.034	0	0	ENSG00000160886	0.115	LY6K
0	0.20651	0.455	0.177	0	0	ENSG00000063241	0.278	ISOC2
0	0.206425	0.392	0.115	0	0	ENSG00000160753	0.277	RUSC1
0	0.206373	0.332	0.068	0	0	ENSG00000167700	0.264	MFSD3
0	0.206361	0.307	0.06	0	0	ENSG00000165626	0.247	BEND7
0	0.206253	0.308	0.064	0	0	ENSG00000132793	0.244	LPIN3
0	0.206191	0.516	0.208	0	0	ENSG00000185808	0.308	PIGP
0	0.206176	0.474	0.163	0	0	ENSG00000107897	0.311	ACBD5
0	0.205906	0.638	0.315	0	0	ENSG00000130706	0.323	ADRM1
0	0.205871	0.468	0.163	0	0	ENSG00000088766	0.305	CRLS1
0	0.205334	0.293	0.069	0	0	ENSG00000163975	0.224	MELTF
0	0.205288	0.581	0.242	0	0	ENSG00000101161	0.339	PRPF6
0	0.205264	0.369	0.107	0	0	ENSG00000152422	0.262	XRCC4
0	0.204792	0.323	0.079	0	0	ENSG00000101187	0.244	SLCO4A1
0	0.204779	0.434	0.141	0	0	ENSG00000100983	0.293	GSS
0	0.204241	0.193	0.039	0	0	ENSG00000243955	0.154	GSTA1
0	0.204002	0.575	0.26	0	0	ENSG00000095139	0.315	ARCN1
0	0.203854	0.547	0.253	0	0	ENSG00000124155	0.294	PIGT
0	0.203835	0.499	0.2	0	0	ENSG00000205730	0.299	ITPRIPL2
0	0.20347	0.566	0.247	0	0	ENSG00000140497	0.319	SCAMP2
0	0.203454	0.249	0.041	0	0	ENSG00000076864	0.208	RAP1GAP
0	0.203159	0.461	0.124	0	0	ENSG00000142765	0.337	SYTL1
0	0.202768	0.639	0.317	0	0	ENSG00000106244	0.322	PDAP1
0	0.202609	0.568	0.252	0	0	ENSG00000159069	0.316	FBXW5
0	0.202602	0.549	0.24	0	0	ENSG00000257923	0.309	CUX1
0	0.202488	0.233	0.044	0	0	ENSG00000243649	0.189	CFB
0	0.202485	0.521	0.22	0	0	ENSG00000170035	0.301	UBE2E3
0	0.202452	0.422	0.123	0	0	ENSG00000159314	0.299	ARHGAP27
0	0.202307	0.548	0.254	0	0	ENSG00000130175	0.294	PRKCSH
0	0.20222	0.595	0.269	0	0	ENSG00000163110	0.326	PDLIM5
0	0.20216	0.182	0.031	0	0	ENSG00000137440	0.151	FGFBP1
0	0.202151	0.511	0.185	0	0	ENSG00000137501	0.326	SYTL2
0	0.201935	0.418	0.127	0	0	ENSG00000213463	0.291	SYNJ2BP
0	0.201495	0.179	0.03	0	0	ENSG00000165125	0.149	TRPV6
0	0.2012	0.465	0.173	0	0	ENSG00000127837	0.292	AAMP
0	0.201124	0.586	0.275	0	0	ENSG00000117362	0.311	APH1A
0	0.200959	0.283	0.04	0	0	ENSG00000186007	0.243	LEMD1
0	0.200943	0.297	0.053	0	0	ENSG00000181577	0.244	C6orf223
0	0.200773	0.306	0.054	0	0	ENSG00000227053	0.252	AC105446.1
0	0.20029	0.242	0.061	0	0	ENSG00000149798	0.181	CDC42EP2
0	0.200253	0.52	0.205	0	0	ENSG00000086232	0.315	EIF2AK1
0	0.200192	0.318	0.056	0	0	ENSG00000249042	0.262	AC008771.1
0	0.200176	0.577	0.269	0	0	ENSG00000074201	0.308	CLNS1A
0	0.200059	0.591	0.281	0	0	ENSG00000071462	0.31	BUD23
0	0.200022	0.631	0.312	0	0	ENSG00000143612	0.319	C1orf43
0	0.199889	0.398	0.145	0	0	ENSG00000257764	0.253	AC020656.1
0	0.199644	0.306	0.063	0	0	ENSG00000149809	0.243	TM7SF2
0	0.199592	0.629	0.313	0	0	ENSG00000182827	0.316	ACBD3
0	0.199443	0.573	0.262	0	0	ENSG00000159176	0.311	CSRP1
0	0.199284	0.296	0.055	0	0	ENSG00000103089	0.241	FA2H
0	0.199245	0.312	0.058	0	0	ENSG00000164855	0.254	TMEM184A
0	0.199055	0.487	0.19	0	0	ENSG00000100997	0.297	ABHD12
0	0.198727	0.463	0.182	0	0	ENSG00000173171	0.281	MTX1
0	0.198554	0.346	0.077	0	0	ENSG00000119431	0.269	HDHD3
0	0.198172	0.277	0.055	0	0	ENSG00000164050	0.222	PLXNB1
0	0.19798	0.256	0.037	0	0	ENSG00000160867	0.219	FGFR4
0	0.197534	0.618	0.309	0	0	ENSG00000249915	0.309	PDCD6
0	0.197401	0.255	0.053	0	0	ENSG00000167191	0.202	GPRC5B
0	0.197224	0.331	0.073	0	0	ENSG00000170485	0.258	NPAS2
0	0.196969	0.417	0.149	0	0	ENSG00000091436	0.268	MAP3K20
0	0.196861	0.493	0.187	0	0	ENSG00000100592	0.306	DAAM1
0	0.196671	0.316	0.056	0	0	ENSG00000227036	0.26	LINC00511
0	0.196651	0.428	0.15	0	0	ENSG00000172053	0.278	QARS
0	0.196612	0.305	0.083	0	0	ENSG00000180667	0.222	YOD1
0	0.196563	0.514	0.21	0	0	ENSG00000153879	0.304	CEBPG
0	0.196532	0.405	0.131	0	0	ENSG00000175221	0.274	MED16
0	0.196221	0.452	0.169	0	0	ENSG00000135766	0.283	EGLN1
0	0.196082	0.534	0.235	0	0	ENSG00000143252	0.299	SDHC
0	0.195956	0.298	0.062	0	0	ENSG00000130702	0.236	LAMA5
0	0.19582	0.238	0.066	0	0	ENSG00000114019	0.172	AMOTL2
0	0.195741	0.474	0.196	0	0	ENSG00000273749	0.278	CYFIP1
0	0.19574	0.274	0.044	0	0	ENSG00000106688	0.23	SLC1A1
0	0.195484	0.412	0.147	0	0	ENSG00000181789	0.265	COPG1
0	0.19546	0.324	0.062	0	0	ENSG00000110013	0.262	SIAE
0	0.195131	0.56	0.266	0	0	ENSG00000168710	0.294	AHCYL1
0	0.194906	0.307	0.053	0	0	ENSG00000160606	0.254	TLCD1
0	0.194698	0.391	0.115	0	0	ENSG00000042980	0.276	ADAM28
0	0.194413	0.661	0.317	0	0	ENSG00000103490	0.344	PYCARD
0	0.194306	0.428	0.135	0	0	ENSG00000162599	0.293	NFIA
0	0.194237	0.284	0.044	0	0	ENSG00000196542	0.24	SPTSSB
0	0.194159	0.481	0.187	0	0	ENSG00000137133	0.294	HINT2
0	0.194116	0.475	0.185	0	0	ENSG00000181704	0.29	YIPF6
0	0.194099	0.64	0.322	0	0	ENSG00000014641	0.318	MDH1
0	0.194002	0.625	0.309	0	0	ENSG00000105258	0.316	POLR2I
0	0.193881	0.292	0.062	0	0	ENSG00000143217	0.23	NECTIN4
0	0.19384	0.326	0.08	0	0	ENSG00000014914	0.246	MTMR11
0	0.193437	0.314	0.062	0	0	ENSG00000100116	0.252	GCAT
0	0.193414	0.373	0.104	0	0	ENSG00000197586	0.269	ENTPD6
0	0.19312	0.418	0.104	0	0	ENSG00000132849	0.314	PATJ
0	0.192945	0.433	0.129	0	0	ENSG00000181315	0.304	ZNF322
0	0.192944	0.438	0.16	0	0	ENSG00000183087	0.278	GAS6
0	0.192813	0.362	0.114	0	0	ENSG00000175274	0.248	TP53I11
0	0.192798	0.323	0.087	0	0	ENSG00000169851	0.236	PCDH7
0	0.192712	0.389	0.144	0	0	ENSG00000108479	0.245	GALK1
0	0.192552	0.641	0.326	0	0	ENSG00000149923	0.315	PPP4C
0	0.192327	0.313	0.082	0	0	ENSG00000159363	0.231	ATP13A2
0	0.192291	0.308	0.056	0	0	ENSG00000118898	0.252	PPL
0	0.192218	0.49	0.216	0	0	ENSG00000177666	0.274	PNPLA2
0	0.191976	0.484	0.197	0	0	ENSG00000184924	0.287	PTRHD1
0	0.191856	0.521	0.22	0	0	ENSG00000060971	0.301	ACAA1
0	0.191721	0.398	0.122	0	0	ENSG00000071889	0.276	FAM3A
0	0.191714	0.556	0.254	0	0	ENSG00000156642	0.302	NPTN
0	0.191702	0.539	0.254	0	0	ENSG00000175701	0.285	SMIM37
0	0.191551	0.376	0.113	0	0	ENSG00000008441	0.263	NFIX
0	0.191516	0.258	0.044	0	0	ENSG00000100065	0.214	CARD10
0	0.191449	0.667	0.339	0	0	ENSG00000160209	0.328	PDXK
0	0.1912	0.262	0.043	0	0	ENSG00000105427	0.219	CNFN
0	0.191173	0.453	0.168	0	0	ENSG00000023228	0.285	NDUFS1
0	0.191073	0.495	0.183	0	0	ENSG00000106392	0.312	C1GALT1
0	0.191054	0.444	0.16	0	0	ENSG00000179163	0.284	FUCA1
0	0.190789	0.311	0.067	0	0	ENSG00000117266	0.244	CDK18
0	0.190749	0.435	0.164	0	0	ENSG00000111666	0.271	CHPT1
0	0.190509	0.473	0.197	0	0	ENSG00000120725	0.276	SIL1
0	0.190124	0.25	0.037	0	0	ENSG00000169174	0.213	PCSK9
0	0.189952	0.467	0.191	0	0	ENSG00000006625	0.276	GGCT
0	0.189857	0.276	0.046	0	0	ENSG00000184349	0.23	EFNA5
0	0.18962	0.6	0.297	0	0	ENSG00000100528	0.303	CNIH1
0	0.189176	0.445	0.154	0	0	ENSG00000132199	0.291	ENOSF1
0	0.189123	0.297	0.066	0	0	ENSG00000163235	0.231	TGFA
0	0.188912	0.556	0.264	0	0	ENSG00000165672	0.292	PRDX3
0	0.18873	0.305	0.052	0	0	ENSG00000163072	0.253	NOSTRIN
0	0.188626	0.517	0.22	0	0	ENSG00000184216	0.297	IRAK1
0	0.188621	0.234	0.052	0	0	ENSG00000103942	0.182	HOMER2
0	0.188612	0.539	0.256	0	0	ENSG00000188290	0.283	HES4
0	0.188491	0.428	0.187	0	0	ENSG00000138119	0.241	MYOF
0	0.188488	0.33	0.074	0	0	ENSG00000067606	0.256	PRKCZ
0	0.188274	0.608	0.297	0	0	ENSG00000117448	0.311	AKR1A1
0	0.188157	0.344	0.087	0	0	ENSG00000260027	0.257	HOXB7
0	0.188107	0.302	0.046	0	0	ENSG00000237289	0.256	CKMT1B
0	0.187819	0.339	0.096	0	0	ENSG00000135378	0.243	PRRG4
0	0.187817	0.592	0.295	0	0	ENSG00000115307	0.297	AUP1
0	0.187736	0.42	0.138	0	0	ENSG00000121578	0.282	B4GALT4
0	0.187713	0.284	0.041	0	0	ENSG00000009765	0.243	IYD
0	0.187263	0.353	0.088	0	0	ENSG00000100577	0.265	GSTZ1
0	0.187229	0.562	0.285	0	0	ENSG00000186480	0.277	INSIG1
0	0.186993	0.423	0.132	0	0	ENSG00000170873	0.291	MTSS1
0	0.186902	0.276	0.038	0	0	ENSG00000095539	0.238	SEMA4G
0	0.186888	0.244	0.04	0	0	ENSG00000150750	0.204	C11orf53
0	0.186746	0.468	0.171	0	0	ENSG00000166900	0.297	STX3
0	0.186293	0.579	0.283	0	0	ENSG00000076043	0.296	REXO2
0	0.186172	0.278	0.038	0	0	ENSG00000253313	0.24	C1orf210
0	0.186158	0.478	0.167	0	0	ENSG00000169609	0.311	C15orf40
0	0.186129	0.586	0.289	0	0	ENSG00000159210	0.297	SNF8
0	0.185996	0.352	0.089	0	0	ENSG00000173890	0.263	GPR160
0	0.185846	0.456	0.153	0	0	ENSG00000142798	0.303	HSPG2
0	0.185843	0.379	0.118	0	0	ENSG00000139514	0.261	SLC7A1
0	0.185731	0.394	0.115	0	0	ENSG00000120549	0.279	KIAA1217
0	0.185576	0.307	0.061	0	0	ENSG00000125170	0.246	DOK4
0	0.18557	0.277	0.057	0	0	ENSG00000189221	0.22	MAOA
0	0.185477	0.232	0.034	0	0	ENSG00000163737	0.198	PF4
0	0.18507	0.542	0.262	0	0	ENSG00000167515	0.28	TRAPPC2L
0	0.184909	0.275	0.066	0	0	ENSG00000266714	0.209	MYO15B
0	0.184776	0.56	0.275	0	0	ENSG00000244038	0.285	DDOST
0	0.184761	0.248	0.054	0	0	ENSG00000150594	0.194	ADRA2A
0	0.184717	0.29	0.051	0	0	ENSG00000108352	0.239	RAPGEFL1
0	0.184696	0.291	0.046	0	0	ENSG00000158315	0.245	RHBDL2
0	0.184687	0.394	0.139	0	0	ENSG00000143314	0.255	MRPL24
0	0.184596	0.385	0.126	0	0	ENSG00000100605	0.259	ITPK1
0	0.184404	0.436	0.152	0	0	ENSG00000102024	0.284	PLS3
0	0.184362	0.363	0.106	0	0	ENSG00000162729	0.257	IGSF8
0	0.183916	0.266	0.041	0	0	ENSG00000174567	0.225	GOLT1A
0	0.183748	0.467	0.191	0	0	ENSG00000185215	0.276	TNFAIP2
0	0.183683	0.243	0.036	0	0	ENSG00000177459	0.207	ERICH5
0	0.183599	0.284	0.047	0	0	ENSG00000164626	0.237	KCNK5
0	0.183314	0.386	0.123	0	0	ENSG00000164062	0.263	APEH
0	0.183257	0.533	0.243	0	0	ENSG00000125877	0.29	ITPA
0	0.18307	0.629	0.325	0	0	ENSG00000178057	0.304	NDUFAF3
0	0.183043	0.424	0.154	0	0	ENSG00000109814	0.27	UGDH
0	0.182773	0.403	0.154	0	0	ENSG00000152767	0.249	FARP1
0	0.182393	0.444	0.175	0	0	ENSG00000163812	0.269	ZDHHC3
0	0.182382	0.435	0.161	0	0	ENSG00000171135	0.274	JAGN1
0	0.182289	0.239	0.036	0	0	ENSG00000100170	0.203	SLC5A1
0	0.182078	0.252	0.039	0	0	ENSG00000197520	0.213	FAM177B
0	0.18207	0.527	0.227	0	0	ENSG00000168275	0.3	COA6
0	0.182069	0.348	0.09	0	0	ENSG00000153363	0.258	LINC00467
0	0.182069	0.276	0.051	0	0	ENSG00000163701	0.225	IL17RE
0	0.182062	0.32	0.078	0	0	ENSG00000050327	0.242	ARHGEF5
0	0.182026	0.55	0.237	0	0	ENSG00000196655	0.313	TRAPPC4
0	0.181809	0.386	0.115	0	0	ENSG00000151689	0.271	INPP1
0	0.181485	0.273	0.063	0	0	ENSG00000099814	0.21	CEP170B
0	0.181472	0.528	0.241	0	0	ENSG00000140374	0.287	ETFA
0	0.181202	0.308	0.063	0	0	ENSG00000112874	0.245	NUDT12
0	0.181182	0.234	0.046	0	0	ENSG00000135625	0.188	EGR4
0	0.180816	0.282	0.045	0	0	ENSG00000223572	0.237	CKMT1A
0	0.180561	0.202	0.031	0	0	ENSG00000184163	0.171	C1QTNF12
0	0.180519	0.402	0.137	0	0	ENSG00000100711	0.265	ZFYVE21
0	0.18025	0.632	0.317	0	0	ENSG00000106546	0.315	AHR
0	0.180233	0.513	0.199	0	0	ENSG00000158201	0.314	ABHD3
0	0.180173	0.234	0.03	0	0	ENSG00000100557	0.204	CCDC198
0	0.179761	0.302	0.071	0	0	ENSG00000076356	0.231	PLXNA2
0	0.179636	0.525	0.232	0	0	ENSG00000106263	0.293	EIF3B
0	0.179506	0.326	0.101	0	0	ENSG00000198142	0.225	SOWAHC
0	0.179238	0.487	0.191	0	0	ENSG00000072135	0.296	PTPN18
0	0.178825	0.485	0.206	0	0	ENSG00000072042	0.279	RDH11
0	0.178496	0.59	0.288	0	0	ENSG00000101421	0.302	CHMP4B
0	0.178492	0.487	0.169	0	0	ENSG00000181218	0.318	HIST3H2A
0	0.178489	0.556	0.254	0	0	ENSG00000160194	0.302	NDUFV3
0	0.178433	0.239	0.043	0	0	ENSG00000214814	0.196	FER1L6
0	0.178393	0.529	0.249	0	0	ENSG00000198431	0.28	TXNRD1
0	0.178344	0.525	0.253	0	0	ENSG00000138448	0.272	ITGAV
0	0.178244	0.38	0.126	0	0	ENSG00000196715	0.254	VKORC1L1
0	0.178167	0.233	0.058	0	0	ENSG00000175984	0.175	DENND2C
0	0.178024	0.534	0.243	0	0	ENSG00000141279	0.291	NPEPPS
0	0.177972	0.282	0.057	0	0	ENSG00000114993	0.225	RTKN
0	0.177963	0.468	0.194	0	0	ENSG00000204220	0.274	PFDN6
0	0.177923	0.498	0.219	0	0	ENSG00000136718	0.279	IMP4
0	0.177903	0.498	0.227	0	0	ENSG00000172172	0.271	MRPL13
0	0.177865	0.651	0.344	0	0	ENSG00000105701	0.307	FKBP8
0	0.177835	0.496	0.192	0	0	ENSG00000134265	0.304	NAPG
0	0.177705	0.626	0.292	0	0	ENSG00000137312	0.334	FLOT1
0	0.177664	0.283	0.044	0	0	ENSG00000156463	0.239	SH3RF2
0	0.177602	0.148	0.03	0	0	ENSG00000135744	0.118	AGT
0	0.177539	0.588	0.282	0	0	ENSG00000109736	0.306	MFSD10
0	0.176975	0.501	0.222	0	0	ENSG00000162496	0.279	DHRS3
0	0.176964	0.55	0.26	0	0	ENSG00000137288	0.29	UQCC2
0	0.176693	0.554	0.256	0	0	ENSG00000100348	0.298	TXN2
0	0.176637	0.466	0.155	0	0	ENSG00000156711	0.311	MAPK13
0	0.176634	0.499	0.22	0	0	ENSG00000072506	0.279	HSD17B10
0	0.176561	0.262	0.046	0	0	ENSG00000160949	0.216	TONSL
0	0.176317	0.454	0.179	0	0	ENSG00000120137	0.275	PANK3
0	0.17628	0.27	0.048	0	0	ENSG00000188910	0.222	GJB3
0	0.176137	0.265	0.044	0	0	ENSG00000108375	0.221	RNF43
0	0.176128	0.321	0.075	0	0	ENSG00000132600	0.246	PRMT7
0	0.176092	0.578	0.28	0	0	ENSG00000089289	0.298	IGBP1
0	0.176035	0.18	0.027	0	0	ENSG00000136883	0.153	KIF12
0	0.175852	0.528	0.217	0	0	ENSG00000179918	0.311	SEPHS2
0	0.175798	0.301	0.068	0	0	ENSG00000016391	0.233	CHDH
0	0.175777	0.333	0.102	0	0	ENSG00000116574	0.231	RHOU
0	0.175628	0.364	0.11	0	0	ENSG00000005206	0.254	SPPL2B
0	0.175628	0.335	0.092	0	0	ENSG00000088727	0.243	KIF9
0	0.175578	0.25	0.035	0	0	ENSG00000137251	0.215	TINAG
0	0.175423	0.142	0.021	0	0	ENSG00000124253	0.121	PCK1
0	0.175238	0.316	0.094	0	0	ENSG00000006534	0.222	ALDH3B1
0	0.175209	0.569	0.274	0	0	ENSG00000186470	0.295	BTN3A2
0	0.175175	0.335	0.089	0	0	ENSG00000178718	0.246	RPP25
0	0.175149	0.646	0.333	0	0	ENSG00000078808	0.313	SDF4
0	0.175146	0.544	0.255	0	0	ENSG00000213619	0.289	NDUFS3
0	0.175039	0.376	0.123	0	0	ENSG00000089177	0.253	KIF16B
0	0.174988	0.241	0.035	0	0	ENSG00000271824	0.206	SMIM32
0	0.174861	0.285	0.07	0	0	ENSG00000133315	0.215	MACROD1
0	0.174845	0.517	0.215	0	0	ENSG00000125901	0.302	MRPS26
0	0.174825	0.264	0.041	0	0	ENSG00000064270	0.223	ATP2C2
0	0.174772	0.545	0.247	0	0	ENSG00000141580	0.298	WDR45B
0	0.174623	0.319	0.098	0	0	ENSG00000119280	0.221	C1orf198
0	0.174621	0.362	0.108	0	0	ENSG00000101363	0.254	MANBAL
0	0.174531	0.25	0.042	0	0	ENSG00000008735	0.208	MAPK8IP2
0	0.174305	0.542	0.239	0	0	ENSG00000158470	0.303	B4GALT5
0	0.174162	0.297	0.053	0	0	ENSG00000204991	0.244	SPIRE2
0	0.173967	0.286	0.091	0	0	ENSG00000149115	0.195	TNKS1BP1
0	0.173895	0.179	0.047	0	0	ENSG00000159713	0.132	TPPP3
0	0.173852	0.55	0.231	0	0	ENSG00000106443	0.319	PHF14
0	0.173832	0.355	0.117	0	0	ENSG00000072210	0.238	ALDH3A2
0	0.173825	0.492	0.213	0	0	ENSG00000168118	0.279	RAB4A
0	0.173653	0.484	0.21	0	0	ENSG00000120697	0.274	ALG5
0	0.173646	0.434	0.169	0	0	ENSG00000162976	0.265	PQLC3
0	0.173563	0.272	0.051	0	0	ENSG00000175832	0.221	ETV4
0	0.173279	0.489	0.194	0	0	ENSG00000101193	0.295	GID8
0	0.173207	0.331	0.09	0	0	ENSG00000141696	0.241	P3H4
0	0.173177	0.33	0.084	0	0	ENSG00000182325	0.246	FBXL6
0	0.173133	0.353	0.086	0	0	ENSG00000064687	0.267	ABCA7
0	0.173125	0.393	0.137	0	0	ENSG00000160211	0.256	G6PD
0	0.173039	0.605	0.301	0	0	ENSG00000143771	0.304	CNIH4
0	0.173021	0.281	0.049	0	0	ENSG00000119411	0.232	BSPRY
0	0.172837	0.569	0.253	0	0	ENSG00000137497	0.316	NUMA1
0	0.172796	0.378	0.138	0	0	ENSG00000125817	0.24	CENPB
0	0.172679	0.335	0.081	0	0	ENSG00000205336	0.254	ADGRG1
0	0.172603	0.727	0.416	0	0	ENSG00000141232	0.311	TOB1
0	0.172603	0.247	0.05	0	0	ENSG00000164181	0.197	ELOVL7
0	0.172305	0.282	0.058	0	0	ENSG00000104611	0.224	SH2D4A
0	0.172234	0.249	0.046	0	0	ENSG00000107821	0.203	KAZALD1
0	0.172186	0.5	0.203	0	0	ENSG00000164897	0.297	TMUB1
0	0.172178	0.266	0.042	0	0	ENSG00000130768	0.224	SMPDL3B
0	0.172113	0.504	0.225	0	0	ENSG00000113070	0.279	HBEGF
0	0.172092	0.306	0.085	0	0	ENSG00000073060	0.221	SCARB1
0	0.172045	0.52	0.216	0	0	ENSG00000142188	0.304	TMEM50B
0	0.17203	0.309	0.071	0	0	ENSG00000110660	0.238	SLC35F2
0	0.171542	0.284	0.046	0	0	ENSG00000165152	0.238	TMEM246
0	0.171354	0.444	0.17	0	0	ENSG00000100596	0.274	SPTLC2
0	0.171347	0.403	0.136	0	0	ENSG00000163558	0.267	PRKCI
0	0.171306	0.323	0.098	0	0	ENSG00000139428	0.225	MMAB
0	0.171266	0.365	0.106	0	0	ENSG00000165802	0.259	NSMF
0	0.170895	0.364	0.118	0	0	ENSG00000179832	0.246	MROH1
0	0.170878	0.449	0.177	0	0	ENSG00000198546	0.272	ZNF511
0	0.170813	0.609	0.305	0	0	ENSG00000135269	0.304	TES
0	0.170539	0.238	0.036	0	0	ENSG00000049283	0.202	EPN3
0	0.170513	0.491	0.207	0	0	ENSG00000105364	0.284	MRPL4
0	0.170423	0.277	0.064	0	0	ENSG00000188158	0.213	NHS
0	0.170293	0.257	0.036	0	0	ENSG00000113924	0.221	HGD
0	0.170156	0.668	0.333	0	0	ENSG00000099797	0.335	TECR
0	0.170067	0.529	0.253	0	0	ENSG00000185475	0.276	TMEM179B
0	0.169964	0.522	0.241	0	0	ENSG00000161677	0.281	JOSD2
0	0.169961	0.351	0.114	0	0	ENSG00000231312	0.237	AC007388.1
0	0.169923	0.474	0.217	0	0	ENSG00000141933	0.257	TPGS1
0	0.169586	0.278	0.054	0	0	ENSG00000134508	0.224	CABLES1
0	0.169403	0.294	0.061	0	0	ENSG00000160145	0.233	KALRN
0	0.169399	0.331	0.09	0	0	ENSG00000137166	0.241	FOXP4
0	0.169142	0.32	0.076	0	0	ENSG00000080823	0.244	MOK
0	0.168999	0.328	0.069	0	0	ENSG00000171236	0.259	LRG1
0	0.168958	0.3	0.084	0	0	ENSG00000117411	0.216	B4GALT2
0	0.168521	0.299	0.081	0	0	ENSG00000181830	0.218	SLC35C1
0	0.168513	0.412	0.144	0	0	ENSG00000197070	0.268	ARRDC1
0	0.168513	0.266	0.042	0	0	ENSG00000174607	0.224	UGT8
0	0.168454	0.363	0.133	0	0	ENSG00000067208	0.23	EVI5
0	0.168313	0.253	0.042	0	0	ENSG00000117480	0.211	FAAH
0	0.168302	0.461	0.196	0	0	ENSG00000107872	0.265	FBXL15
0	0.168281	0.351	0.112	0	0	ENSG00000205133	0.239	TRIQK
0	0.168239	0.409	0.165	0	0	ENSG00000137547	0.244	MRPL15
0	0.168131	0.616	0.322	0	0	ENSG00000128789	0.294	PSMG2
0	0.167749	0.629	0.325	0	0	ENSG00000115241	0.304	PPM1G
0	0.167718	0.474	0.194	0	0	ENSG00000131626	0.28	PPFIA1
0	0.16767	0.429	0.176	0	0	ENSG00000108861	0.253	DUSP3
0	0.167538	0.265	0.048	0	0	ENSG00000101605	0.217	MYOM1
0	0.167378	0.239	0.047	0	0	ENSG00000087085	0.192	ACHE
0	0.167221	0.383	0.133	0	0	ENSG00000138363	0.25	ATIC
0	0.167217	0.551	0.254	0	0	ENSG00000115685	0.297	PPP1R7
0	0.166867	0.393	0.115	0	0	ENSG00000151690	0.278	MFSD6
0	0.166784	0.253	0.043	0	0	ENSG00000156510	0.21	HKDC1
0	0.16674	0.529	0.205	0	0	ENSG00000135916	0.324	ITM2C
0	0.166683	0.449	0.152	0	0	ENSG00000102471	0.297	NDFIP2
0	0.166547	0.582	0.297	0	0	ENSG00000204370	0.285	SDHD
0	0.166432	0.414	0.134	0	0	ENSG00000151665	0.28	PIGF
0	0.166388	0.404	0.166	0	0	ENSG00000082781	0.238	ITGB5
0	0.166304	0.314	0.07	0	0	ENSG00000152056	0.244	AP1S3
0	0.16629	0.445	0.181	0	0	ENSG00000073578	0.264	SDHA
0	0.166091	0.537	0.253	0	0	ENSG00000163541	0.284	SUCLG1
0	0.166074	0.261	0.036	0	0	ENSG00000188959	0.225	C9orf152
0	0.166053	0.425	0.163	0	0	ENSG00000120509	0.262	PDZD11
0	0.165867	0.39	0.135	0	0	ENSG00000136731	0.255	UGGT1
0	0.165829	0.268	0.045	0	0	ENSG00000152939	0.223	MARVELD2
0	0.16577	0.371	0.125	0	0	ENSG00000136247	0.246	ZDHHC4
0	0.165765	0.187	0.046	0	0	ENSG00000079385	0.141	CEACAM1
0	0.165479	0.294	0.074	0	0	ENSG00000120256	0.22	LRP11
0	0.16542	0.305	0.083	0	0	ENSG00000137486	0.222	ARRB1
0	0.165333	0.291	0.073	0	0	ENSG00000109501	0.218	WFS1
0	0.165293	0.417	0.153	0	0	ENSG00000164898	0.264	FMC1
0	0.165089	0.536	0.246	0	0	ENSG00000085719	0.29	CPNE3
0	0.164598	0.243	0.049	0	0	ENSG00000148468	0.194	FAM171A1
0	0.164589	0.428	0.173	0	0	ENSG00000204463	0.255	BAG6
0	0.164583	0.419	0.148	0	0	ENSG00000108604	0.271	SMARCD2
0	0.164554	0.667	0.359	0	0	ENSG00000084754	0.308	HADHA
0	0.164475	0.277	0.06	0	0	ENSG00000010704	0.217	HFE
0	0.164301	0.487	0.15	0	0	ENSG00000185551	0.337	NR2F2
0	0.164251	0.304	0.072	0	0	ENSG00000133138	0.232	TBC1D8B
0	0.164161	0.24	0.068	0	0	ENSG00000104881	0.172	PPP1R13L
0	0.164114	0.441	0.171	0	0	ENSG00000165434	0.27	PGM2L1
0	0.163803	0.315	0.072	0	0	ENSG00000130940	0.243	CASZ1
0	0.163722	0.334	0.113	0	0	ENSG00000167930	0.221	FAM234A
0	0.163687	0.324	0.071	0	0	ENSG00000082458	0.253	DLG3
0	0.163524	0.301	0.063	0	0	ENSG00000136237	0.238	RAPGEF5
0	0.163518	0.501	0.217	0	0	ENSG00000143418	0.284	CERS2
0	0.163461	0.286	0.062	0	0	ENSG00000204536	0.224	CCHCR1
0	0.163436	0.491	0.202	0	0	ENSG00000139146	0.289	SINHCAF
0	0.163424	0.582	0.28	0	0	ENSG00000159128	0.302	IFNGR2
0	0.163418	0.253	0.043	0	0	ENSG00000167880	0.21	EVPL
0	0.163189	0.364	0.12	0	0	ENSG00000183779	0.244	ZNF703
0	0.163169	0.455	0.195	0	0	ENSG00000168056	0.26	LTBP3
0	0.162937	0.318	0.077	0	0	ENSG00000204228	0.241	HSD17B8
0	0.162797	0.573	0.258	0	0	ENSG00000164054	0.315	SHISA5
0	0.162767	0.516	0.237	0	0	ENSG00000173692	0.279	PSMD1
0	0.162583	0.252	0.035	0	0	ENSG00000164690	0.217	SHH
0	0.162389	0.286	0.07	0	0	ENSG00000185561	0.216	TLCD2
0	0.162243	0.351	0.106	0	0	ENSG00000182197	0.245	EXT1
0	0.162128	0.442	0.186	0	0	ENSG00000109919	0.256	MTCH2
0	0.162014	0.448	0.193	0	0	ENSG00000068079	0.255	IFI35
0	0.161832	0.47	0.196	0	0	ENSG00000049656	0.274	CLPTM1L
0	0.161707	0.481	0.194	0	0	ENSG00000115756	0.287	HPCAL1
0	0.161697	0.356	0.136	0	0	ENSG00000147400	0.22	CETN2
0	0.161694	0.22	0.033	0	0	ENSG00000187017	0.187	ESPN
0	0.16164	0.509	0.246	0	0	ENSG00000145901	0.263	TNIP1
0	0.161432	0.518	0.228	0	0	ENSG00000168159	0.29	RNF187
0	0.16135	0.332	0.094	0	0	ENSG00000167925	0.238	GHDC
0	0.161264	0.296	0.065	0	0	ENSG00000186314	0.231	PRELID2
0	0.16118	0.319	0.087	0	0	ENSG00000152926	0.232	ZNF117
0	0.161067	0.235	0.041	0	0	ENSG00000172818	0.194	OVOL1
0	0.160814	0.213	0.029	0	0	ENSG00000036828	0.184	CASR
0	0.160653	0.454	0.182	0	0	ENSG00000188554	0.272	NBR1
0	0.160493	0.273	0.059	0	0	ENSG00000136425	0.214	CIB2
0	0.160444	0.422	0.149	0	0	ENSG00000152127	0.273	MGAT5
0	0.160388	0.437	0.188	0	0	ENSG00000077232	0.249	DNAJC10
0	0.16029	0.594	0.294	0	0	ENSG00000135624	0.3	CCT7
0	0.160176	0.247	0.062	0	0	ENSG00000000003	0.185	TSPAN6
0	0.160078	0.517	0.229	0	0	ENSG00000163882	0.288	POLR2H
0	0.159976	0.249	0.061	0	0	ENSG00000204839	0.188	MROH6
0	0.159853	0.415	0.174	0	0	ENSG00000104853	0.241	CLPTM1
0	0.159689	0.246	0.038	0	0	ENSG00000016402	0.208	IL20RA
0	0.159592	0.242	0.043	0	0	ENSG00000137825	0.199	ITPKA
0	0.159583	0.362	0.115	0	0	ENSG00000132170	0.247	PPARG
0	0.159451	0.247	0.037	0	0	ENSG00000164749	0.21	HNF4G
0	0.159431	0.207	0.038	0	0	ENSG00000180861	0.169	LINC01559
0	0.159343	0.3	0.081	0	0	ENSG00000264522	0.219	OTUD7B
0	0.159322	0.243	0.037	0	0	ENSG00000139515	0.206	PDX1
0	0.159313	0.218	0.039	0	0	ENSG00000104140	0.179	RHOV
0	0.159138	0.244	0.045	0	0	ENSG00000092421	0.199	SEMA6A
0	0.159046	0.351	0.111	0	0	ENSG00000125733	0.24	TRIP10
0	0.158768	0.633	0.334	0	0	ENSG00000124214	0.299	STAU1
0	0.158722	0.43	0.171	0	0	ENSG00000131368	0.259	MRPS25
0	0.158511	0.295	0.08	0	0	ENSG00000127328	0.215	RAB3IP
0	0.158353	0.232	0.037	0	0	ENSG00000132437	0.195	DDC
0	0.157976	0.341	0.097	0	0	ENSG00000245937	0.244	LINC01184
0	0.157806	0.359	0.127	0	0	ENSG00000004142	0.232	POLDIP2
0	0.157787	0.475	0.199	0	0	ENSG00000213923	0.276	CSNK1E
0	0.157731	0.161	0.03	0	0	ENSG00000066468	0.131	FGFR2
0	0.157547	0.468	0.186	0	0	ENSG00000135924	0.282	DNAJB2
0	0.157278	0.22	0.035	0	0	ENSG00000169994	0.185	MYO7B
0	0.157198	0.525	0.225	0	0	ENSG00000143799	0.3	PARP1
0	0.157119	0.508	0.21	0	0	ENSG00000144560	0.298	VGLL4
0	0.157062	0.259	0.052	0	0	ENSG00000136231	0.207	IGF2BP3
0	0.157009	0.211	0.039	0	0	ENSG00000080031	0.172	PTPRH
0	0.156845	0.199	0.055	0	0	ENSG00000154556	0.144	SORBS2
0	0.156822	0.326	0.096	0	0	ENSG00000006282	0.23	SPATA20
0	0.156799	0.316	0.086	0	0	ENSG00000186951	0.23	PPARA
0	0.156678	0.281	0.056	0	0	ENSG00000161048	0.225	NAPEPLD
0	0.156603	0.421	0.154	0	0	ENSG00000075223	0.267	SEMA3C
0	0.156535	0.236	0.046	0	0	ENSG00000162817	0.19	C1orf115
0	0.156463	0.339	0.086	0	0	ENSG00000170293	0.253	CMTM8
0	0.156378	0.353	0.118	0	0	ENSG00000100522	0.235	GNPNAT1
0	0.156286	0.282	0.071	0	0	ENSG00000101255	0.211	TRIB3
0	0.156263	0.218	0.037	0	0	ENSG00000153292	0.181	ADGRF1
0	0.156196	0.394	0.127	0	0	ENSG00000263753	0.267	LINC00667
0	0.156141	0.366	0.121	0	0	ENSG00000087111	0.245	PIGS
0	0.156045	0.285	0.076	0	0	ENSG00000196371	0.209	FUT4
0	0.155969	0.414	0.162	0	0	ENSG00000131473	0.252	ACLY
0	0.155884	0.616	0.315	0	0	ENSG00000114956	0.301	DGUOK
0	0.155881	0.448	0.197	0	0	ENSG00000197157	0.251	SND1
0	0.155797	0.285	0.063	0	0	ENSG00000188732	0.222	FAM221A
0	0.155431	0.349	0.126	0	0	ENSG00000119777	0.223	TMEM214
0	0.155375	0.308	0.105	0	0	ENSG00000129250	0.203	KIF1C
0	0.15527	0.204	0.038	0	0	ENSG00000187699	0.166	C2orf88
0	0.15511	0.574	0.277	0	0	ENSG00000115350	0.297	POLE4
0	0.155106	0.365	0.133	0	0	ENSG00000091947	0.232	TMEM101
0	0.155085	0.49	0.194	0	0	ENSG00000204619	0.296	PPP1R11
0	0.155062	0.244	0.036	0	0	ENSG00000177181	0.208	RIMKLA
0	0.155031	0.436	0.159	0	0	ENSG00000165898	0.277	ISCA2
0	0.154785	0.299	0.104	0	0	ENSG00000105135	0.195	ILVBL
0	0.1547	0.333	0.122	0	0	ENSG00000125912	0.211	NCLN
0	0.154687	0.361	0.132	0	0	ENSG00000148120	0.229	C9orf3
0	0.15454	0.41	0.161	0	0	ENSG00000187164	0.249	SHTN1
0	0.154526	0.265	0.071	0	0	ENSG00000106665	0.194	CLIP2
0	0.154445	0.346	0.117	0	0	ENSG00000157593	0.229	SLC35B2
0	0.154408	0.42	0.148	0	0	ENSG00000179588	0.272	ZFPM1
0	0.154404	0.522	0.222	0	0	ENSG00000136100	0.3	VPS36
0	0.154399	0.333	0.095	0	0	ENSG00000178623	0.238	GPR35
0	0.154373	0.561	0.269	0	0	ENSG00000002834	0.292	LASP1
0	0.154348	0.565	0.279	0	0	ENSG00000099817	0.286	POLR2E
0	0.154224	0.359	0.113	0	0	ENSG00000101350	0.246	KIF3B
0	0.154144	0.386	0.141	0	0	ENSG00000160818	0.245	GPATCH4
0	0.153556	0.462	0.164	0	0	ENSG00000087338	0.298	GMCL1
0	0.153513	0.308	0.115	0	0	ENSG00000128050	0.193	PAICS
0	0.153459	0.455	0.177	0	0	ENSG00000179889	0.278	PDXDC1
0	0.153294	0.302	0.071	0	0	ENSG00000170113	0.231	NIPA1
0	0.15324	0.343	0.133	0	0	ENSG00000140905	0.21	GCSH
0	0.15304	0.249	0.047	0	0	ENSG00000159214	0.202	CCDC24
0	0.152969	0.54	0.256	0	0	ENSG00000101166	0.284	PRELID3B
0	0.15294	0.492	0.22	0	0	ENSG00000172663	0.272	TMEM134
0	0.152931	0.228	0.03	0	0	ENSG00000180745	0.198	CLRN3
0	0.152867	0.217	0.031	0	0	ENSG00000275410	0.186	HNF1B
0	0.152857	0.316	0.092	0	0	ENSG00000261236	0.224	BOP1
0	0.152732	0.385	0.155	0	0	ENSG00000170266	0.23	GLB1
0	0.152447	0.278	0.06	0	0	ENSG00000214293	0.218	APTR
0	0.152241	0.584	0.294	0	0	ENSG00000115866	0.29	DARS
0	0.152049	0.447	0.185	0	0	ENSG00000138095	0.262	LRPPRC
0	0.151994	0.327	0.109	0	0	ENSG00000104783	0.218	KCNN4
0	0.151758	0.473	0.2	0	0	ENSG00000101040	0.273	ZMYND8
0	0.151616	0.411	0.172	0	0	ENSG00000082641	0.239	NFE2L1
0	0.151379	0.324	0.085	0	0	ENSG00000154930	0.239	ACSS1
0	0.151305	0.352	0.138	0	0	ENSG00000138640	0.214	FAM13A
0	0.151128	0.581	0.288	0	0	ENSG00000162585	0.293	FAAP20
0	0.151128	0.427	0.164	0	0	ENSG00000172336	0.263	POP7
0	0.151113	0.253	0.054	0	0	ENSG00000049130	0.199	KITLG
0	0.151088	0.602	0.305	0	0	ENSG00000153774	0.297	CFDP1
0	0.151067	0.396	0.149	0	0	ENSG00000128654	0.247	MTX2
0	0.150839	0.535	0.256	0	0	ENSG00000067829	0.279	IDH3G
0	0.150656	0.191	0.028	0	0	ENSG00000148584	0.163	A1CF
0	0.150469	0.225	0.032	0	0	ENSG00000187546	0.193	AGMO
0	0.150457	0.419	0.162	0	0	ENSG00000164896	0.257	FASTK
0	0.150388	0.599	0.297	0	0	ENSG00000071553	0.302	ATP6AP1
0	0.15034	0.378	0.124	0	0	ENSG00000099337	0.254	KCNK6
0	0.150279	0.441	0.179	0	0	ENSG00000157778	0.262	PSMG3
0	0.150216	0.282	0.059	0	0	ENSG00000130021	0.223	PUDP
0	0.150153	0.502	0.218	0	0	ENSG00000228253	0.284	MT-ATP8
0	0.150089	0.524	0.246	0	0	ENSG00000138382	0.278	METTL5
0	0.149988	0.357	0.134	0	0	ENSG00000090020	0.223	SLC9A1
0	0.149981	0.231	0.047	0	0	ENSG00000178038	0.184	ALS2CL
0	0.149905	0.265	0.073	0	0	ENSG00000169047	0.192	IRS1
0	0.149792	0.314	0.093	0	0	ENSG00000107404	0.221	DVL1
0	0.149768	0.211	0.04	0	0	ENSG00000176945	0.171	MUC20
0	0.149541	0.339	0.115	0	0	ENSG00000154059	0.224	IMPACT
0	0.149421	0.427	0.168	0	0	ENSG00000144567	0.259	RETREG2
0	0.149363	0.354	0.122	0	0	ENSG00000214022	0.232	REPIN1
0	0.149251	0.556	0.263	0	0	ENSG00000214046	0.293	SMIM7
0	0.14922	0.368	0.142	0	0	ENSG00000159461	0.226	AMFR
0	0.149195	0.374	0.137	0	0	ENSG00000101337	0.237	TM9SF4
0	0.149188	0.533	0.249	0	0	ENSG00000187840	0.284	EIF4EBP1
0	0.148912	0.629	0.277	0	0	ENSG00000137880	0.352	GCHFR
0	0.148799	0.33	0.119	0	0	ENSG00000099377	0.211	HSD3B7
0	0.148507	0.508	0.241	0	0	ENSG00000138430	0.267	OLA1
0	0.148397	0.33	0.109	0	0	ENSG00000144591	0.221	GMPPA
0	0.14822	0.252	0.061	0	0	ENSG00000126822	0.191	PLEKHG3
0	0.148207	0.278	0.071	0	0	ENSG00000149179	0.207	C11orf49
0	0.148201	0.258	0.059	0	0	ENSG00000162073	0.199	PAQR4
0	0.14778	0.396	0.171	0	0	ENSG00000174775	0.225	HRAS
0	0.147773	0.241	0.05	0	0	ENSG00000168916	0.191	ZNF608
0	0.147683	0.368	0.132	0	0	ENSG00000111674	0.236	ENO2
0	0.147331	0.441	0.194	0	0	ENSG00000100220	0.247	RTCB
0	0.147236	0.3	0.111	0	0	ENSG00000148339	0.189	SLC25A25
0	0.147157	0.278	0.074	0	0	ENSG00000221926	0.204	TRIM16
0	0.147073	0.346	0.109	0	0	ENSG00000115275	0.237	MOGS
0	0.147072	0.234	0.045	0	0	ENSG00000170608	0.189	FOXA3
0	0.147072	0.504	0.196	0	0	ENSG00000066027	0.308	PPP2R5A
0	0.146803	0.329	0.095	0	0	ENSG00000173065	0.234	FAM222B
0	0.14674	0.239	0.048	0	0	ENSG00000060656	0.191	PTPRU
0	0.146715	0.258	0.059	0	0	ENSG00000197496	0.199	SLC2A10
0	0.146691	0.213	0.059	0	0	ENSG00000002587	0.154	HS3ST1
0	0.146675	0.176	0.03	0	0	ENSG00000197261	0.146	C6orf141
0	0.146643	0.244	0.068	0	0	ENSG00000164904	0.176	ALDH7A1
0	0.146637	0.229	0.035	0	0	ENSG00000162105	0.194	SHANK2
0	0.146345	0.303	0.096	0	0	ENSG00000197180	0.207	AC244090.1
0	0.1463	0.218	0.032	0	0	ENSG00000186204	0.186	CYP4F12
0	0.146226	0.424	0.181	0	0	ENSG00000179526	0.243	SHARPIN
0	0.146167	0.324	0.096	0	0	ENSG00000006607	0.228	FARP2
0	0.145911	0.264	0.076	0	0	ENSG00000168765	0.188	GSTM4
0	0.145866	0.575	0.26	0	0	ENSG00000148700	0.315	ADD3
0	0.145807	0.245	0.039	0	0	ENSG00000272620	0.206	AFAP1-AS1
0	0.145673	0.392	0.152	0	0	ENSG00000111726	0.24	CMAS
0	0.145604	0.45	0.201	0	0	ENSG00000035403	0.249	VCL
0	0.145536	0.252	0.05	0	0	ENSG00000143674	0.202	MAP3K21
0	0.145476	0.275	0.084	0	0	ENSG00000196502	0.191	SULT1A1
0	0.145277	0.27	0.059	0	0	ENSG00000176834	0.211	VSIG10
0	0.145267	0.295	0.088	0	0	ENSG00000183077	0.207	AFMID
0	0.145235	0.502	0.223	0	0	ENSG00000137767	0.279	SQOR
0	0.145216	0.433	0.173	0	0	ENSG00000115806	0.26	GORASP2
0	0.145129	0.338	0.116	0	0	ENSG00000214706	0.222	IFRD2
0	0.145046	0.221	0.034	0	0	ENSG00000123843	0.187	C4BPB
0	0.144949	0.324	0.1	0	0	ENSG00000145022	0.224	TCTA
0	0.144775	0.523	0.231	0	0	ENSG00000144029	0.292	MRPS5
0	0.144774	0.442	0.167	0	0	ENSG00000101752	0.275	MIB1
0	0.144695	0.228	0.044	0	0	ENSG00000168502	0.184	MTCL1
0	0.144518	0.246	0.046	0	0	ENSG00000149527	0.2	PLCH2
0	0.144431	0.247	0.078	0	0	ENSG00000206053	0.169	JPT2
0	0.144341	0.533	0.253	0	0	ENSG00000135720	0.28	DYNC1LI2
0	0.144024	0.217	0.036	0	0	ENSG00000143036	0.181	SLC44A3
0	0.143991	0.498	0.236	0	0	ENSG00000182180	0.262	MRPS16
0	0.143916	0.223	0.033	0	0	ENSG00000183454	0.19	GRIN2A
0	0.14388	0.227	0.041	0	0	ENSG00000178401	0.186	DNAJC22
0	0.143652	0.311	0.12	0	0	ENSG00000159399	0.191	HK2
0	0.143418	0.586	0.295	0	0	ENSG00000178951	0.291	ZBTB7A
0	0.143352	0.277	0.078	0	0	ENSG00000198113	0.199	TOR4A
0	0.14332	0.569	0.286	0	0	ENSG00000130414	0.283	NDUFA10
0	0.143098	0.393	0.148	0	0	ENSG00000166619	0.245	BLCAP
0	0.142827	0.458	0.198	0	0	ENSG00000167543	0.26	TP53I13
0	0.142753	0.42	0.162	0	0	ENSG00000075568	0.258	TMEM131
0	0.142657	0.304	0.079	0	0	ENSG00000125731	0.225	SH2D3A
0	0.142588	0.387	0.135	0	0	ENSG00000130958	0.252	SLC35D2
0	0.14251	0.246	0.057	0	0	ENSG00000164403	0.189	SHROOM1
0	0.14236	0.323	0.1	0	0	ENSG00000115504	0.223	EHBP1
0	0.142334	0.366	0.13	0	0	ENSG00000103550	0.236	KNOP1
0	0.1423	0.28	0.087	0	0	ENSG00000148429	0.193	USP6NL
0	0.14225	0.428	0.172	0	0	ENSG00000113658	0.256	SMAD5
0	0.142168	0.31	0.101	0	0	ENSG00000106049	0.209	HIBADH
0	0.142159	0.36	0.13	0	0	ENSG00000173153	0.23	ESRRA
0	0.141929	0.223	0.04	0	0	ENSG00000183048	0.183	SLC25A10
0	0.141913	0.384	0.14	0	0	ENSG00000198420	0.244	TCAF1
0	0.141877	0.279	0.079	0	0	ENSG00000160685	0.2	ZBTB7B
0	0.141847	0.328	0.128	0	0	ENSG00000158828	0.2	PINK1
0	0.141766	0.232	0.036	0	0	ENSG00000203499	0.196	IQANK1
0	0.141675	0.23	0.033	0	0	ENSG00000274173	0.197	AL035661.1
0	0.141599	0.465	0.207	0	0	ENSG00000102309	0.258	PIN4
0	0.14131	0.215	0.034	0	0	ENSG00000214290	0.181	COLCA2
0	0.141303	0.217	0.04	0	0	ENSG00000142675	0.177	CNKSR1
0	0.141157	0.309	0.095	0	0	ENSG00000177383	0.214	MAGEF1
0	0.141035	0.318	0.105	0	0	ENSG00000198792	0.213	TMEM184B
0	0.140929	0.222	0.039	0	0	ENSG00000088002	0.183	SULT2B1
0	0.140912	0.225	0.058	0	0	ENSG00000140961	0.167	OSGIN1
0	0.140798	0.438	0.187	0	0	ENSG00000142208	0.251	AKT1
0	0.140778	0.443	0.186	0	0	ENSG00000065000	0.257	AP3D1
0	0.140763	0.329	0.106	0	0	ENSG00000088682	0.223	COQ9
0	0.140759	0.432	0.165	0	0	ENSG00000183513	0.267	COA5
0	0.14065	0.252	0.046	0	0	ENSG00000164542	0.206	KIAA0895
0	0.140637	0.288	0.07	0	0	ENSG00000162813	0.218	BPNT1
0	0.140576	0.475	0.198	0	0	ENSG00000155380	0.277	SLC16A1
0	0.140564	0.256	0.076	0	0	ENSG00000042286	0.18	AIFM2
0	0.140497	0.188	0.038	0	0	ENSG00000237512	0.15	UNC5B-AS1
0	0.140482	0.149	0.032	0	0	ENSG00000167767	0.117	KRT80
0	0.140416	0.246	0.068	0	0	ENSG00000029153	0.178	ARNTL2
0	0.140335	0.213	0.03	0	0	ENSG00000147642	0.183	SYBU
0	0.140188	0.218	0.031	0	0	ENSG00000151364	0.187	KCTD14
0	0.14016	0.201	0.033	0	0	ENSG00000234678	0.168	ELF3-AS1
0	0.140054	0.365	0.138	0	0	ENSG00000214160	0.227	ALG3
0	0.139978	0.334	0.078	0	0	ENSG00000124243	0.256	BCAS4
0	0.139643	0.22	0.042	0	0	ENSG00000111816	0.178	FRK
0	0.139637	0.51	0.244	0	0	ENSG00000127125	0.266	PPCS
0	0.139589	0.399	0.171	0	0	ENSG00000131165	0.228	CHMP1A
0	0.139498	0.234	0.046	0	0	ENSG00000178814	0.188	OPLAH
0	0.139459	0.211	0.03	0	0	ENSG00000092758	0.181	COL9A3
0	0.139388	0.43	0.17	0	0	ENSG00000159079	0.26	CFAP298
0	0.139356	0.361	0.124	0	0	ENSG00000214517	0.237	PPME1
0	0.139207	0.211	0.036	0	0	ENSG00000139044	0.175	B4GALNT3
0	0.139044	0.36	0.144	0	0	ENSG00000138777	0.216	PPA2
0	0.139039	0.214	0.036	0	0	ENSG00000229891	0.178	LINC01315
0	0.139018	0.337	0.13	0	0	ENSG00000130733	0.207	YIPF2
0	0.138894	0.308	0.085	0	0	ENSG00000057935	0.223	MTA3
0	0.138847	0.225	0.046	0	0	ENSG00000117791	0.179	2022-03-02
0	0.138814	0.213	0.033	0	0	ENSG00000114455	0.18	HHLA2
0	0.138782	0.349	0.137	0	0	ENSG00000196730	0.212	DAPK1
0	0.138653	0.258	0.064	0	0	ENSG00000112559	0.194	MDFI
0	0.13865	0.485	0.204	0	0	ENSG00000035141	0.281	FAM136A
0	0.138594	0.422	0.186	0	0	ENSG00000114021	0.236	NIT2
0	0.138587	0.314	0.091	0	0	ENSG00000235863	0.223	B3GALT4
0	0.138535	0.216	0.047	0	0	ENSG00000141655	0.169	TNFRSF11A
0	0.138534	0.368	0.12	0	0	ENSG00000172890	0.248	NADSYN1
0	0.13841	0.324	0.11	0	0	ENSG00000099330	0.214	OCEL1
0	0.138406	0.496	0.212	0	0	ENSG00000164040	0.284	PGRMC2
0	0.138361	0.222	0.046	0	0	ENSG00000101846	0.176	STS
0	0.138303	0.3	0.063	0	0	ENSG00000128567	0.237	PODXL
0	0.138297	0.224	0.036	0	0	ENSG00000164099	0.188	PRSS12
0	0.138255	0.411	0.173	0	0	ENSG00000061794	0.238	MRPS35
0	0.138194	0.526	0.25	0	0	ENSG00000197894	0.276	ADH5
0	0.138135	0.314	0.104	0	0	ENSG00000114405	0.21	C3orf14
0	0.138107	0.36	0.13	0	0	ENSG00000204310	0.23	AGPAT1
0	0.13797	0.176	0.026	0	0	ENSG00000174827	0.15	PDZK1
0	0.137924	0.202	0.035	0	0	ENSG00000163293	0.167	NIPAL1
0	0.137835	0.409	0.173	0	0	ENSG00000185122	0.236	HSF1
0	0.137799	0.351	0.126	0	0	ENSG00000178585	0.225	CTNNBIP1
0	0.137634	0.458	0.198	0	0	ENSG00000004455	0.26	AK2
0	0.137508	0.297	0.094	0	0	ENSG00000108439	0.203	PNPO
0	0.137484	0.347	0.128	0	0	ENSG00000131653	0.219	TRAF7
0	0.137464	0.325	0.088	0	0	ENSG00000180425	0.237	C11orf71
0	0.13744	0.232	0.043	0	0	ENSG00000134709	0.189	HOOK1
0	0.13744	0.313	0.078	0	0	ENSG00000106789	0.235	CORO2A
0	0.137419	0.467	0.207	0	0	ENSG00000155463	0.26	OXA1L
0	0.137388	0.432	0.185	0	0	ENSG00000198937	0.247	CCDC167
0	0.137342	0.506	0.227	0	0	ENSG00000123684	0.279	LPGAT1
0	0.13708	0.399	0.171	0	0	ENSG00000267855	0.228	NDUFA7
0	0.137079	0.343	0.111	0	0	ENSG00000107960	0.232	STN1
0	0.137019	0.273	0.064	0	0	ENSG00000185101	0.209	ANO9
0	0.137004	0.329	0.113	0	0	ENSG00000157326	0.216	DHRS4
0	0.136981	0.354	0.135	0	0	ENSG00000148341	0.219	SH3GLB2
0	0.136785	0.235	0.058	0	0	ENSG00000136305	0.177	CIDEB
0	0.136783	0.288	0.076	0	0	ENSG00000233461	0.212	AL445524.1
0	0.136728	0.356	0.131	0	0	ENSG00000153786	0.225	ZDHHC7
0	0.136477	0.304	0.099	0	0	ENSG00000172269	0.205	DPAGT1
0	0.136282	0.342	0.136	0	0	ENSG00000173166	0.206	RAPH1
0	0.136162	0.228	0.043	0	0	ENSG00000088899	0.185	LZTS3
0	0.135842	0.243	0.051	0	0	ENSG00000137171	0.192	KLC4
0	0.135764	0.349	0.119	0	0	ENSG00000178896	0.23	EXOSC4
0	0.135529	0.416	0.159	0	0	ENSG00000139132	0.257	FGD4
0	0.135481	0.252	0.057	0	0	ENSG00000164051	0.195	CCDC51
0	0.135194	0.308	0.114	0	0	ENSG00000164889	0.194	SLC4A2
0	0.135054	0.308	0.104	0	0	ENSG00000133195	0.204	SLC39A11
0	0.134773	0.137	0.023	0	0	ENSG00000232524	0.114	AC073323.1
0	0.13471	0.194	0.03	0	0	ENSG00000139540	0.164	SLC39A5
0	0.134479	0.176	0.024	0	0	ENSG00000132026	0.152	RTBDN
0	0.134392	0.228	0.037	0	0	ENSG00000149328	0.191	GLB1L2
0	0.134365	0.253	0.049	0	0	ENSG00000169891	0.204	REPS2
0	0.134109	0.277	0.083	0	0	ENSG00000070413	0.194	DGCR2
0	0.133888	0.47	0.215	0	0	ENSG00000204356	0.255	NELFE
0	0.133849	0.376	0.14	0	0	ENSG00000157216	0.236	SSBP3
0	0.133798	0.304	0.102	0	0	ENSG00000243678	0.202	NME2
0	0.133797	0.205	0.03	0	0	ENSG00000204876	0.175	AC021218.1
0	0.133729	0.263	0.064	0	0	ENSG00000001630	0.199	CYP51A1
0	0.133723	0.282	0.072	0	0	ENSG00000167702	0.21	KIFC2
0	0.133713	0.595	0.304	0	0	ENSG00000243317	0.291	STMP1
0	0.133689	0.241	0.063	0	0	ENSG00000142733	0.178	MAP3K6
0	0.133687	0.295	0.097	0	0	ENSG00000013563	0.198	DNASE1L1
0	0.133598	0.184	0.045	0	0	ENSG00000153714	0.139	LURAP1L
0	0.133433	0.379	0.141	0	0	ENSG00000138660	0.238	AP1AR
0	0.13323	0.244	0.08	0	0	ENSG00000139354	0.164	GAS2L3
0	0.133187	0.406	0.179	0	0	ENSG00000108344	0.227	PSMD3
0	0.133179	0.243	0.074	0	0	ENSG00000141574	0.169	SECTM1
0	0.132934	0.257	0.068	0	0	ENSG00000182704	0.189	TSKU
0	0.132872	0.53	0.22	0	0	ENSG00000153944	0.31	MSI2
0	0.1328	0.438	0.181	0	0	ENSG00000143149	0.257	ALDH9A1
0	0.13278	0.38	0.157	0	0	ENSG00000116685	0.223	KIAA2013
0	0.132756	0.212	0.028	0	0	ENSG00000135773	0.184	CAPN9
0	0.132709	0.351	0.124	0	0	ENSG00000119650	0.227	IFT43
0	0.132671	0.337	0.131	0	0	ENSG00000136802	0.206	LRRC8A
0	0.13262	0.247	0.06	0	0	ENSG00000148498	0.187	PARD3
0	0.132596	0.239	0.061	0	0	ENSG00000068137	0.178	PLEKHH3
0	0.132585	0.456	0.201	0	0	ENSG00000108100	0.255	CCNY
0	0.13252	0.322	0.101	0	0	ENSG00000159063	0.221	ALG8
0	0.132472	0.332	0.105	0	0	ENSG00000117528	0.227	ABCD3
0	0.132469	0.196	0.035	0	0	ENSG00000008323	0.161	PLEKHG6
0	0.132005	0.445	0.183	0	0	ENSG00000102699	0.262	PARP4
0	0.13199	0.268	0.087	0	0	ENSG00000162627	0.181	SNX7
0	0.131853	0.278	0.079	0	0	ENSG00000132541	0.199	RIDA
0	0.131816	0.206	0.031	0	0	ENSG00000142611	0.175	PRDM16
0	0.131799	0.354	0.117	0	0	ENSG00000158435	0.237	CNOT11
0	0.131735	0.235	0.058	0	0	ENSG00000130787	0.177	HIP1R
0	0.131688	0.165	0.029	0	0	ENSG00000183421	0.136	RIPK4
0	0.131642	0.257	0.06	0	0	ENSG00000099256	0.197	PRTFDC1
0	0.131615	0.476	0.215	0	0	ENSG00000125818	0.261	PSMF1
0	0.131494	0.225	0.055	0	0	ENSG00000183723	0.17	CMTM4
0	0.131453	0.168	0.028	0	0	ENSG00000268104	0.14	SLC6A14
0	0.131445	0.185	0.029	0	0	ENSG00000172828	0.156	CES3
0	0.131373	0.287	0.09	0	0	ENSG00000072415	0.197	MPP5
0	0.131347	0.262	0.062	0	0	ENSG00000081026	0.2	MAGI3
0	0.131334	0.276	0.082	0	0	ENSG00000143367	0.194	TUFT1
0	0.131179	0.205	0.029	0	0	ENSG00000179546	0.176	HTR1D
0	0.131142	0.219	0.043	0	0	ENSG00000177694	0.176	NAALADL2
0	0.131083	0.405	0.154	0	0	ENSG00000115694	0.251	STK25
0	0.130989	0.23	0.044	0	0	ENSG00000095203	0.186	EPB41L4B
0	0.13095	0.325	0.121	0	0	ENSG00000171155	0.204	C1GALT1C1
0	0.130799	0.252	0.052	0	0	ENSG00000197077	0.2	KIAA1671
0	0.13079	0.131	0.02	0	0	ENSG00000135220	0.111	UGT2A3
0	0.13064	0.443	0.182	0	0	ENSG00000079785	0.261	DDX1
0	0.13055	0.218	0.044	0	0	ENSG00000214944	0.174	ARHGEF28
0	0.130495	0.302	0.098	0	0	ENSG00000168268	0.204	NT5DC2
0	0.130485	0.378	0.156	0	0	ENSG00000084073	0.222	ZMPSTE24
0	0.130458	0.333	0.103	0	0	ENSG00000050344	0.23	NFE2L3
0	0.130255	0.441	0.202	0	0	ENSG00000119421	0.239	NDUFA8
0	0.130169	0.263	0.072	0	0	ENSG00000106608	0.191	URGCP
0	0.129972	0.332	0.127	0	0	ENSG00000023697	0.205	DERA
0	0.12994	0.361	0.128	0	0	ENSG00000138709	0.233	LARP1B
0	0.129768	0.27	0.089	0	0	ENSG00000024422	0.181	EHD2
0	0.129694	0.327	0.117	0	0	ENSG00000117305	0.21	HMGCL
0	0.129377	0.473	0.186	0	0	ENSG00000147044	0.287	CASK
0	0.129304	0.223	0.051	0	0	ENSG00000081803	0.172	CADPS2
0	0.128975	0.27	0.074	0	0	ENSG00000096093	0.196	EFHC1
0	0.128965	0.278	0.07	0	0	ENSG00000111671	0.208	SPSB2
0	0.128852	0.535	0.258	0	0	ENSG00000101266	0.277	CSNK2A1
0	0.12874	0.365	0.129	0	0	ENSG00000151502	0.236	VPS26B
0	0.128553	0.206	0.039	0	0	ENSG00000215915	0.167	ATAD3C
0	0.128534	0.371	0.128	0	0	ENSG00000142687	0.243	KIAA0319L
0	0.128501	0.261	0.074	0	0	ENSG00000005882	0.187	PDK2
0	0.128494	0.261	0.07	0	0	ENSG00000082269	0.191	FAM135A
0	0.128255	0.236	0.046	0	0	ENSG00000158286	0.19	RNF207
0	0.128172	0.22	0.053	0	0	ENSG00000149150	0.167	SLC43A1
0	0.128082	0.297	0.099	0	0	ENSG00000133243	0.198	BTBD2
0	0.128033	0.214	0.055	0	0	ENSG00000136848	0.159	DAB2IP
0	0.127987	0.168	0.044	0	0	ENSG00000074527	0.124	NTN4
0	0.12783	0.185	0.037	0	0	ENSG00000183979	0.148	NPB
0	0.127783	0.174	0.028	0	0	ENSG00000275234	0.146	AC010503.4
0	0.127642	0.283	0.092	0	0	ENSG00000198742	0.191	SMURF1
0	0.127507	0.382	0.138	0	0	ENSG00000196821	0.244	C6orf106
0	0.12742	0.381	0.162	0	0	ENSG00000170632	0.219	ARMC10
0	0.127385	0.43	0.194	0	0	ENSG00000130311	0.236	DDA1
0	0.127371	0.389	0.158	0	0	ENSG00000213593	0.231	TMX2
0	0.127161	0.354	0.123	0	0	ENSG00000161179	0.231	YDJC
0	0.12693	0.242	0.082	0	0	ENSG00000136052	0.16	SLC41A2
0	0.126912	0.245	0.057	0	0	ENSG00000185442	0.188	FAM174B
0	0.126761	0.744	0.361	0	0	ENSG00000104870	0.383	FCGRT
0	0.126578	0.375	0.131	0	0	ENSG00000008130	0.244	NADK
0	0.1265	0.36	0.121	0	0	ENSG00000116906	0.239	GNPAT
0	0.126414	0.287	0.079	0	0	ENSG00000186716	0.208	BCR
0	0.126331	0.514	0.169	0	0	ENSG00000150687	0.345	PRSS23
0	0.126325	0.2	0.039	0	0	ENSG00000254827	0.161	SLC22A18AS
0	0.126116	0.192	0.029	0	0	ENSG00000062038	0.163	CDH3
0	0.125981	0.243	0.055	0	0	ENSG00000144115	0.188	THNSL2
0	0.12591	0.31	0.11	0	0	ENSG00000097021	0.2	ACOT7
0	0.125804	0.277	0.071	0	0	ENSG00000278558	0.206	TMEM191B
0	0.125763	0.172	0.028	0	0	ENSG00000237330	0.144	RNF223
0	0.125712	0.252	0.066	0	0	ENSG00000177728	0.186	TMEM94
0	0.125636	0.3	0.081	0	0	ENSG00000022567	0.219	SLC45A4
0	0.125493	0.383	0.135	0	0	ENSG00000129353	0.248	SLC44A2
0	0.125256	0.196	0.04	0	0	ENSG00000188549	0.156	CCDC9B
0	0.124998	0.266	0.088	0	0	ENSG00000128581	0.178	IFT22
0	0.124966	0.408	0.168	0	0	ENSG00000181991	0.24	MRPS11
0	0.124822	0.391	0.15	0	0	ENSG00000163681	0.241	SLMAP
0	0.124724	0.204	0.038	0	0	ENSG00000110723	0.166	EXPH5
0	0.124652	0.273	0.07	0	0	ENSG00000143303	0.203	RRNAD1
0	0.124441	0.201	0.046	0	0	ENSG00000160325	0.155	CACFD1
0	0.124427	0.479	0.211	0	0	ENSG00000119185	0.268	ITGB1BP1
0	0.124327	0.372	0.143	0	0	ENSG00000009335	0.229	UBE3C
0	0.124326	0.213	0.045	0	0	ENSG00000138030	0.168	KHK
0	0.123995	0.343	0.117	0	0	ENSG00000184508	0.226	HDDC3
0	0.123841	0.202	0.047	0	0	ENSG00000258818	0.155	RNASE4
0	0.123839	0.115	0.018	0	0	ENSG00000007062	0.097	PROM1
0	0.123814	0.413	0.183	0	0	ENSG00000125734	0.23	GPR108
0	0.12376	0.263	0.081	0	0	ENSG00000277258	0.182	PCGF2
0	0.123759	0.373	0.15	0	0	ENSG00000106771	0.223	TMEM245
0	0.123667	0.258	0.065	0	0	ENSG00000166575	0.193	TMEM135
0	0.123622	0.177	0.028	0	0	ENSG00000077274	0.149	CAPN6
0	0.123477	0.516	0.247	0	0	ENSG00000132471	0.269	WBP2
0	0.123405	0.387	0.158	0	0	ENSG00000107929	0.229	LARP4B
0	0.123365	0.368	0.127	0	0	ENSG00000117298	0.241	ECE1
0	0.123364	0.374	0.148	0	0	ENSG00000113194	0.226	FAF2
0	0.123352	0.197	0.032	0	0	ENSG00000085831	0.165	TTC39A
0	0.123207	0.167	0.023	0	0	ENSG00000172367	0.144	PDZD3
0	0.123161	0.392	0.156	0	0	ENSG00000116406	0.236	EDEM3
0	0.123123	0.44	0.177	0	0	ENSG00000150527	0.263	MIA2
0	0.12312	0.273	0.084	0	0	ENSG00000168040	0.189	FADD
0	0.12311	0.337	0.136	0	0	ENSG00000101457	0.201	DNTTIP1
0	0.122901	0.192	0.029	0	0	ENSG00000119946	0.163	CNNM1
0	0.122841	0.377	0.14	0	0	ENSG00000091490	0.237	SEL1L3
0	0.122608	0.226	0.054	0	0	ENSG00000125967	0.172	NECAB3
0	0.122538	0.543	0.181	0	0	ENSG00000129538	0.362	RNASE1
0	0.122414	0.351	0.134	0	0	ENSG00000002822	0.217	MAD1L1
0	0.122389	0.185	0.03	0	0	ENSG00000054690	0.155	PLEKHH1
0	0.122315	0.247	0.061	0	0	ENSG00000149476	0.186	TKFC
0	0.122295	0.178	0.024	0	0	ENSG00000166391	0.154	MOGAT2
0	0.122196	0.43	0.16	0	0	ENSG00000146109	0.27	ABT1
0	0.12195	0.199	0.037	0	0	ENSG00000069535	0.162	MAOB
0	0.12174	0.337	0.131	0	0	ENSG00000116221	0.206	MRPL37
0	0.121703	0.254	0.077	0	0	ENSG00000276345	0.177	AC004556.1
0	0.121626	0.598	0.3	0	0	ENSG00000123983	0.298	ACSL3
0	0.121499	0.27	0.074	0	0	ENSG00000073910	0.196	FRY
0	0.121447	0.314	0.1	0	0	ENSG00000213983	0.214	AP1G2
[truncated: 39,320 more rows]
