# Supplementary material for: Single cell transcriptomic analyses implicate an immunosuppressive tumor microenvironment in pancreatic cancer liver metastasis
Source: Nat Commun. 2023 Aug 23;14:5123. doi: 10.1038/s41467-023-40727-7 (PMC10447466; doi:10.1038/s41467-023-40727-7)
Supplement: Supplementary file 4 — Supplementary Data 2 [file 41467_2023_40727_MOESM4_ESM.xlsx]

## Sheet: Sheet1
Supplementary Data 2. Differentially expressed genes across cell subtypes of ductal cells
Gene lists used to define subtypes of ductal cells
p_val	avg_log2FC	pct.1	pct.2	p_val_adj	cluster	gene	pct.diff		The p-values are calculated using two-sided Wilcoxon rank sum test.
3.33181e-172	0.641078	1	0.989	7.83542e-168	Ductal cell TFF1	S100A6	0.011
2.86977e-160	0.64965	0.947	0.749	6.74883e-156	Ductal cell TFF1	FXYD3	0.198
3.92951e-116	0.578507	0.614	0.376	9.24102e-112	Ductal cell TFF1	CLIC3	0.238
2.72344e-114	0.449775	0.958	0.773	6.40472e-110	Ductal cell TFF1	C19orf33	0.185
2.24719e-111	0.442357	0.981	0.931	5.28472e-107	Ductal cell TFF1	GSTP1	0.05
1.99104e-109	1.14973	0.838	0.718	4.68233e-105	Ductal cell TFF1	TFF1	0.12
3.4449e-108	1.31205	0.871	0.733	8.10137e-104	Ductal cell TFF1	TFF2	0.138
4.82517e-107	0.476523	0.931	0.769	1.13473e-102	Ductal cell TFF1	SMIM22	0.162
2.06675e-97	1.05807	0.843	0.711	4.86037e-93	Ductal cell TFF1	TFF3	0.132
8.97159e-94	0.493057	0.984	0.902	2.10985e-89	Ductal cell TFF1	CST3	0.082
4.07544e-91	0.48792	0.993	0.973	9.5842e-87	Ductal cell TFF1	S100A10	0.02
2.1096e-89	1.309	0.717	0.597	4.96115e-85	Ductal cell TFF1	PHGR1	0.12
4.23103e-89	0.500037	0.857	0.672	9.95011e-85	Ductal cell TFF1	TSPAN1	0.185
9.1021e-81	0.529605	0.842	0.677	2.14054e-76	Ductal cell TFF1	CTSE	0.165
3.66556e-80	0.980372	0.363	0.189	8.6203e-76	Ductal cell TFF1	REG4	0.174
1.11033e-78	0.464495	0.971	0.911	2.61115e-74	Ductal cell TFF1	KRT19	0.06
1.42956e-78	0.557815	0.946	0.79	3.36188e-74	Ductal cell TFF1	IFI27	0.156
3.38643e-73	0.558623	0.882	0.748	7.96387e-69	Ductal cell TFF1	LGALS4	0.134
4.98717e-73	0.401419	0.554	0.367	1.17283e-68	Ductal cell TFF1	SYT8	0.187
5.46584e-71	0.385819	0.999	0.982	1.2854e-66	Ductal cell TFF1	S100A11	0.017
1.65752e-70	0.412273	0.966	0.903	3.898e-66	Ductal cell TFF1	CYBA	0.063
1.5456e-69	0.432293	0.546	0.366	3.63479e-65	Ductal cell TFF1	AC008397.1	0.18
1.57455e-65	0.317978	0.967	0.906	3.70287e-61	Ductal cell TFF1	ELOB	0.061
2.04343e-64	0.362668	0.898	0.796	4.80553e-60	Ductal cell TFF1	COX7B	0.102
4.63024e-64	0.522972	0.891	0.755	1.08889e-59	Ductal cell TFF1	SLPI	0.136
6.99278e-64	0.395681	0.966	0.905	1.64449e-59	Ductal cell TFF1	SH3BGRL3	0.061
2.61852e-63	0.39002	0.947	0.855	6.15797e-59	Ductal cell TFF1	COX5B	0.092
1.49999e-62	0.495286	0.962	0.881	3.52752e-58	Ductal cell TFF1	TIMP1	0.081
4.84635e-62	0.533179	0.926	0.79	1.13972e-57	Ductal cell TFF1	MUC1	0.136
7.35704e-58	0.583638	0.351	0.196	1.73015e-53	Ductal cell TFF1	PI3	0.155
8.52526e-58	0.363777	0.939	0.887	2.00489e-53	Ductal cell TFF1	TAGLN2	0.052
7.92787e-57	0.433529	0.723	0.568	1.8644e-52	Ductal cell TFF1	LINC01133	0.155
2.30827e-56	0.347064	0.773	0.619	5.42836e-52	Ductal cell TFF1	TMEM141	0.154
4.20491e-56	0.364647	0.474	0.31	9.88868e-52	Ductal cell TFF1	ANXA10	0.164
6.88672e-56	0.326906	0.897	0.769	1.61955e-51	Ductal cell TFF1	PRDX5	0.128
1.74535e-54	0.440684	0.305	0.168	4.10453e-50	Ductal cell TFF1	PRAP1	0.137
8.2346e-54	0.568466	0.725	0.613	1.93653e-49	Ductal cell TFF1	ADIRF	0.112
2.59793e-52	0.518804	0.902	0.756	6.10955e-48	Ductal cell TFF1	AGR2	0.146
1.11591e-51	0.317233	0.948	0.855	2.62427e-47	Ductal cell TFF1	TSPO	0.093
1.23043e-51	0.283797	0.849	0.672	2.8936e-47	Ductal cell TFF1	CEACAM6	0.177
8.16841e-51	0.297596	0.226	0.106	1.92096e-46	Ductal cell TFF1	PSCA	0.12
2.33931e-50	0.359831	0.42	0.277	5.50135e-46	Ductal cell TFF1	C8G	0.143
3.90142e-50	0.322719	0.947	0.872	9.17498e-46	Ductal cell TFF1	COX6C	0.075
3.77813e-49	0.415961	0.963	0.892	8.88502e-45	Ductal cell TFF1	KRT8	0.071
3.77406e-48	0.435447	0.719	0.573	8.87546e-44	Ductal cell TFF1	VSIG2	0.146
5.91393e-48	0.295652	0.831	0.695	1.39078e-43	Ductal cell TFF1	OCIAD2	0.136
9.46823e-48	0.363254	0.903	0.768	2.22664e-43	Ductal cell TFF1	TSPAN8	0.135
6.97144e-47	0.291419	0.996	0.98	1.63947e-42	Ductal cell TFF1	ATP5F1E	0.016
1.09334e-46	0.317054	0.866	0.734	2.5712e-42	Ductal cell TFF1	MDK	0.132
2.45399e-45	0.286867	0.944	0.878	5.77106e-41	Ductal cell TFF1	SSR4	0.066
2.67356e-45	0.276356	0.873	0.765	6.28742e-41	Ductal cell TFF1	ATP5IF1	0.108
3.04804e-45	0.3529	0.909	0.819	7.16809e-41	Ductal cell TFF1	MIF	0.09
6.09048e-45	0.327966	0.805	0.679	1.4323e-40	Ductal cell TFF1	QSOX1	0.126
4.46694e-44	0.274083	0.744	0.606	1.05049e-39	Ductal cell TFF1	NDUFB3	0.138
5.36911e-44	0.264549	0.77	0.633	1.26265e-39	Ductal cell TFF1	ETFB	0.137
1.98512e-43	0.294287	0.813	0.687	4.66841e-39	Ductal cell TFF1	RHOC	0.126
3.27814e-43	0.257433	0.652	0.507	7.70919e-39	Ductal cell TFF1	SLC39A4	0.145
7.20773e-43	0.277909	0.889	0.769	1.69504e-38	Ductal cell TFF1	UQCR11	0.12
7.36412e-42	0.506046	0.361	0.233	1.73182e-37	Ductal cell TFF1	MSMB	0.128
8.18639e-42	0.334723	0.564	0.439	1.92519e-37	Ductal cell TFF1	SLC22A18	0.125
3.59143e-41	0.318139	0.521	0.389	8.44597e-37	Ductal cell TFF1	AOC1	0.132
3.64157e-41	0.328879	0.43	0.296	8.56388e-37	Ductal cell TFF1	HSD17B2	0.134
2.82995e-40	0.27833	0.857	0.753	6.65519e-36	Ductal cell TFF1	NDUFA1	0.104
3.18808e-40	0.264974	0.661	0.526	7.49742e-36	Ductal cell TFF1	TXNDC17	0.135
1.78316e-39	0.579108	0.54	0.422	4.19347e-35	Ductal cell TFF1	AKR1B10	0.118
3.80895e-39	0.336077	0.821	0.722	8.95751e-35	Ductal cell TFF1	VAMP8	0.099
6.47354e-39	0.298659	0.97	0.926	1.52238e-34	Ductal cell TFF1	CD63	0.044
7.72941e-39	0.352764	0.836	0.738	1.81773e-34	Ductal cell TFF1	LGALS3BP	0.098
8.33007e-39	0.259041	0.356	0.228	1.95898e-34	Ductal cell TFF1	SELENBP1	0.128
8.3543e-39	0.315259	0.816	0.7	1.96468e-34	Ductal cell TFF1	CHCHD10	0.116
1.74791e-38	0.261361	0.794	0.668	4.11056e-34	Ductal cell TFF1	PRDX2	0.126
7.6367e-38	0.332326	0.888	0.791	1.79592e-33	Ductal cell TFF1	LY6E	0.097
1.65078e-37	0.317692	0.493	0.364	3.88214e-33	Ductal cell TFF1	CDHR5	0.129
1.83298e-37	0.634289	0.815	0.74	4.31063e-33	Ductal cell TFF1	S100A4	0.075
1.88153e-37	0.269033	0.953	0.896	4.4248e-33	Ductal cell TFF1	TXN	0.057
6.427e-37	0.342111	0.825	0.681	1.51144e-32	Ductal cell TFF1	SFTA2	0.144
5.17915e-36	0.291133	0.891	0.81	1.21798e-31	Ductal cell TFF1	PKM	0.081
1.47952e-35	0.267297	0.884	0.772	3.47938e-31	Ductal cell TFF1	NDUFB2	0.112
1.51815e-35	0.301981	0.842	0.728	3.57023e-31	Ductal cell TFF1	S100A16	0.114
1.7933e-35	0.320591	0.757	0.643	4.2173e-31	Ductal cell TFF1	CRIP1	0.114
2.25222e-35	0.392566	0.606	0.501	5.29655e-31	Ductal cell TFF1	TM4SF5	0.105
3.16571e-35	0.348749	0.911	0.819	7.44481e-31	Ductal cell TFF1	CYSTM1	0.092
3.31166e-35	0.298329	0.702	0.577	7.78803e-31	Ductal cell TFF1	TMEM54	0.125
7.48293e-35	0.296056	0.685	0.565	1.75976e-30	Ductal cell TFF1	ABCC3	0.12
4.60621e-34	0.319905	0.961	0.879	1.08324e-29	Ductal cell TFF1	LGALS3	0.082
4.66632e-34	0.288932	0.766	0.664	1.09738e-29	Ductal cell TFF1	BLVRB	0.102
1.19986e-33	0.259862	0.812	0.701	2.82171e-29	Ductal cell TFF1	NDUFB7	0.111
2.62357e-33	0.257422	0.894	0.808	6.16986e-29	Ductal cell TFF1	UQCR10	0.086
3.62568e-33	0.426907	0.36	0.246	8.5265e-29	Ductal cell TFF1	PTGDS	0.114
5.60725e-33	0.253162	0.708	0.569	1.31866e-28	Ductal cell TFF1	MGST2	0.139
7.65931e-33	0.256349	0.442	0.314	1.80124e-28	Ductal cell TFF1	PLA2G10	0.128
7.86207e-32	0.293969	0.446	0.326	1.84892e-27	Ductal cell TFF1	FAM3D	0.12
3.98123e-31	0.268922	0.805	0.7	9.36265e-27	Ductal cell TFF1	LAMTOR4	0.105
8.52969e-29	0.270929	0.867	0.751	2.00593e-24	Ductal cell TFF1	S100A14	0.116
9.55664e-29	0.257242	0.978	0.947	2.24744e-24	Ductal cell TFF1	GAPDH	0.031
1.06441e-28	0.261578	0.698	0.576	2.50317e-24	Ductal cell TFF1	GSTK1	0.122
2.89334e-28	0.327414	0.874	0.777	6.80426e-24	Ductal cell TFF1	MGST3	0.097
9.99512e-28	0.253619	0.62	0.499	2.35055e-23	Ductal cell TFF1	TST	0.121
1.58259e-26	0.250219	0.738	0.599	3.72179e-22	Ductal cell TFF1	MGST1	0.139
3.06137e-26	0.258217	0.645	0.546	7.19942e-22	Ductal cell TFF1	DHRS7	0.099
7.22415e-26	0.254466	0.232	0.14	1.6989e-21	Ductal cell TFF1	MUC5B	0.092
5.89025e-25	0.265241	0.656	0.571	1.38521e-20	Ductal cell TFF1	IFI27L2	0.085
2.32129e-24	0.322186	0.602	0.502	5.45898e-20	Ductal cell TFF1	HPGD	0.1
2.74434e-23	0.27334	0.563	0.465	6.45387e-19	Ductal cell TFF1	MUC3A	0.098
1.6742e-22	0.28917	0.781	0.687	3.93722e-18	Ductal cell TFF1	STARD10	0.094
3.86231e-22	0.331813	0.569	0.48	9.08299e-18	Ductal cell TFF1	CES2	0.089
1.06755e-21	0.294155	0.172	0.102	2.51055e-17	Ductal cell TFF1	CRABP2	0.07
1.36878e-21	0.252678	0.195	0.12	3.21896e-17	Ductal cell TFF1	GSTA1	0.075
4.94033e-21	0.256183	0.792	0.659	1.16182e-16	Ductal cell TFF1	GPX2	0.133
1.4519e-20	0.254833	0.75	0.664	3.41443e-16	Ductal cell TFF1	ITGB4	0.086
3.40371e-19	0.281181	0.606	0.526	8.00452e-15	Ductal cell TFF1	SULT1C2	0.08
1.04777e-18	0.358232	0.755	0.687	2.46403e-14	Ductal cell TFF1	C15orf48	0.068
1.51634e-16	0.268056	0.657	0.587	3.56597e-12	Ductal cell TFF1	FDPS	0.07
2.03611e-16	0.275024	0.578	0.499	4.78831e-12	Ductal cell TFF1	JSRP1	0.079
1.36891e-12	0.408688	0.318	0.249	3.21925e-08	Ductal cell TFF1	WFDC2	0.069
1.92017e-12	0.2899	0.305	0.237	4.51566e-08	Ductal cell TFF1	MMP1	0.068
5.41777e-11	0.295003	0.414	0.349	1.2741e-06	Ductal cell TFF1	NDUFA4L2	0.065
5.49526e-09	0.254895	0.216	0.165	0.000129232	Ductal cell TFF1	S100A2	0.051
9.17581e-08	0.267058	0.502	0.44	0.00215787	Ductal cell TFF1	NTS	0.062
1.32229e-07	0.258166	0.191	0.147	0.00310963	Ductal cell TFF1	AKR1C2	0.044
4.47171e-06	0.367655	0.455	0.416	0.105161	Ductal cell TFF1	MMP7	0.039
2.94329e-137	0.509634	0.994	0.99	6.92173e-133	Ductal cell RPS3	RPS28	0.004
1.05791e-135	0.507974	0.983	0.967	2.48788e-131	Ductal cell RPS3	RPS29	0.016
1.91323e-131	0.448943	0.995	0.991	4.49934e-127	Ductal cell RPS3	RPS27	0.004
4.09525e-129	0.453715	0.978	0.962	9.63079e-125	Ductal cell RPS3	RPL38	0.016
1.11573e-128	0.512373	0.986	0.971	2.62387e-124	Ductal cell RPS3	RPS9	0.015
5.1033e-126	0.596702	0.961	0.906	1.20014e-121	Ductal cell RPS3	RPL5	0.055
6.57211e-117	0.453322	0.982	0.962	1.54556e-112	Ductal cell RPS3	RPL26	0.02
9.73505e-114	0.514592	0.987	0.965	2.28939e-109	Ductal cell RPS3	RPL3	0.022
1.22547e-111	0.658265	0.929	0.881	2.88194e-107	Ductal cell RPS3	RPL7	0.048
2.82967e-107	0.670452	0.192	0.053	6.65453e-103	Ductal cell RPS3	FXYD2	0.139
3.6625e-107	0.75182	0.39	0.195	8.6131e-103	Ductal cell RPS3	CTGF	0.195
1.36851e-106	0.7211	0.954	0.911	3.21833e-102	Ductal cell RPS3	RPL23	0.043
3.90172e-104	0.45075	0.992	0.988	9.17568e-100	Ductal cell RPS3	RPL34	0.004
7.35996e-102	0.415317	0.962	0.935	1.73084e-97	Ductal cell RPS3	RPS10	0.027
1.24164e-101	0.336416	0.213	0.068	2.91995e-97	Ductal cell RPS3	AQP1	0.145
1.45304e-101	0.504043	0.967	0.916	3.4171e-97	Ductal cell RPS3	JUND	0.051
5.8096e-100	0.523469	0.983	0.958	1.36624e-95	Ductal cell RPS3	RPL21	0.025
1.71388e-98	0.37172	0.992	0.986	4.03054e-94	Ductal cell RPS3	RPS12	0.006
4.78021e-97	0.440115	0.427	0.23	1.12416e-92	Ductal cell RPS3	EDN1	0.197
1.37045e-95	0.329206	0.994	0.993	3.22289e-91	Ductal cell RPS3	RPL41	0.001
5.89703e-93	0.614705	0.995	0.995	1.3868e-88	Ductal cell RPS3	RPL10	0
3.58987e-92	0.563542	0.471	0.277	8.4423e-88	Ductal cell RPS3	CXCL1	0.194
1.89152e-90	0.483661	0.995	0.989	4.44828e-86	Ductal cell RPS3	RPL11	0.006
1.24759e-88	0.905365	0.221	0.079	2.93396e-84	Ductal cell RPS3	CTRB2	0.142
2.67106e-88	0.402794	0.139	0.033	6.28154e-84	Ductal cell RPS3	CXCL6	0.106
5.91912e-88	0.786191	0.238	0.091	1.392e-83	Ductal cell RPS3	INS	0.147
1.13289e-87	0.442619	0.989	0.978	2.66421e-83	Ductal cell RPS3	MT-ND3	0.011
3.20338e-86	0.381855	0.464	0.267	7.53338e-82	Ductal cell RPS3	CXCL2	0.197
1.07078e-85	0.434838	0.704	0.524	2.51815e-81	Ductal cell RPS3	NFKBIA	0.18
2.4013e-84	0.684424	0.214	0.078	5.64713e-80	Ductal cell RPS3	CELA3A	0.136
1.13245e-83	0.439565	0.465	0.283	2.66318e-79	Ductal cell RPS3	SLC3A1	0.182
2.7662e-83	0.470994	0.989	0.984	6.50527e-79	Ductal cell RPS3	RPS27A	0.005
4.21344e-83	0.351445	0.99	0.979	9.90875e-79	Ductal cell RPS3	RPL35A	0.011
1.82586e-82	0.419764	0.991	0.985	4.29388e-78	Ductal cell RPS3	RPS23	0.006
5.50212e-82	0.33778	0.99	0.981	1.29393e-77	Ductal cell RPS3	RPL24	0.009
7.72239e-82	0.280678	0.21	0.078	1.81607e-77	Ductal cell RPS3	CFTR	0.132
7.93948e-82	0.543444	0.667	0.48	1.86713e-77	Ductal cell RPS3	CLU	0.187
8.91186e-82	0.770366	0.157	0.046	2.0958e-77	Ductal cell RPS3	TFPI2	0.111
1.37004e-80	0.501947	0.991	0.984	3.22193e-76	Ductal cell RPS3	RPL30	0.007
2.05169e-80	0.701146	0.983	0.968	4.82495e-76	Ductal cell RPS3	RPS4X	0.015
2.14807e-80	0.458508	0.99	0.981	5.05162e-76	Ductal cell RPS3	RPLP2	0.009
3.35619e-80	0.451773	0.197	0.069	7.89276e-76	Ductal cell RPS3	CLPS	0.128
5.44441e-80	0.477118	0.982	0.969	1.28036e-75	Ductal cell RPS3	RPL27A	0.013
2.09606e-79	0.631625	0.954	0.951	4.92931e-75	Ductal cell RPS3	RPS13	0.003
2.87548e-79	0.501268	0.877	0.817	6.76227e-75	Ductal cell RPS3	EEF2	0.06
5.91225e-79	0.418318	0.772	0.652	1.39038e-74	Ductal cell RPS3	COMMD6	0.12
6.42511e-79	0.29997	0.997	0.992	1.51099e-74	Ductal cell RPS3	RPL37	0.005
1.37593e-78	0.332148	0.987	0.974	3.23578e-74	Ductal cell RPS3	RPS21	0.013
1.83019e-78	0.411665	0.997	0.991	4.30405e-74	Ductal cell RPS3	RPL32	0.006
1.77395e-77	0.407051	0.834	0.673	4.1718e-73	Ductal cell RPS3	IER3	0.161
1.92564e-77	0.385586	0.653	0.482	4.52852e-73	Ductal cell RPS3	SNHG8	0.171
2.10578e-77	0.671594	0.335	0.177	4.95215e-73	Ductal cell RPS3	IGKC	0.158
3.04363e-77	0.428586	0.721	0.584	7.1577e-73	Ductal cell RPS3	CIRBP	0.137
6.34618e-77	0.285473	0.4	0.224	1.49243e-72	Ductal cell RPS3	GAS6	0.176
1.07278e-76	0.405616	0.992	0.974	2.52285e-72	Ductal cell RPS3	RPL15	0.018
2.78274e-76	0.641997	0.152	0.046	6.54417e-72	Ductal cell RPS3	CCL2	0.106
2.10855e-75	0.510614	0.903	0.823	4.95869e-71	Ductal cell RPS3	KLF6	0.08
3.09856e-75	0.438839	0.995	0.988	7.28688e-71	Ductal cell RPS3	RPS24	0.007
4.2613e-75	0.32206	0.19	0.068	1.00213e-70	Ductal cell RPS3	CPB1	0.122
4.73776e-75	0.498361	0.963	0.946	1.11418e-70	Ductal cell RPS3	RPL10A	0.017
4.27018e-74	0.528173	0.302	0.151	1.00422e-69	Ductal cell RPS3	IGLC2	0.151
7.30408e-74	0.650123	0.492	0.321	1.7177e-69	Ductal cell RPS3	DEFB1	0.171
8.61673e-74	0.906284	0.225	0.092	2.0264e-69	Ductal cell RPS3	REG1A	0.133
2.20915e-73	0.409129	0.825	0.719	5.19527e-69	Ductal cell RPS3	ZFAS1	0.106
4.35706e-73	0.368626	0.956	0.944	1.02465e-68	Ductal cell RPS3	NACA	0.012
4.72916e-73	0.455325	0.991	0.984	1.11216e-68	Ductal cell RPS3	RPL18A	0.007
5.06482e-73	0.575482	0.179	0.062	1.19109e-68	Ductal cell RPS3	REG3A	0.117
7.68343e-73	0.720479	0.72	0.618	1.80691e-68	Ductal cell RPS3	EGR1	0.102
1.21018e-72	0.271881	0.315	0.16	2.84598e-68	Ductal cell RPS3	ARSE	0.155
1.67357e-72	0.395461	0.674	0.526	3.93574e-68	Ductal cell RPS3	PDLIM1	0.148
1.6815e-72	0.473889	0.999	0.995	3.95438e-68	Ductal cell RPS3	RPLP1	0.004
1.86136e-72	0.525202	0.636	0.481	4.37737e-68	Ductal cell RPS3	NR4A1	0.155
2.33531e-72	0.348934	0.159	0.052	5.49196e-68	Ductal cell RPS3	C3	0.107
3.28702e-72	0.401764	0.997	0.994	7.73009e-68	Ductal cell RPS3	EEF1A1	0.003
2.85784e-71	0.282094	0.382	0.218	6.72079e-67	Ductal cell RPS3	EPB41L4A-AS1	0.164
8.2813e-70	0.289137	0.404	0.234	1.94751e-65	Ductal cell RPS3	MT1F	0.17
1.3133e-69	0.523377	0.632	0.479	3.08849e-65	Ductal cell RPS3	BTG2	0.153
3.15929e-69	0.600742	0.809	0.711	7.4297e-65	Ductal cell RPS3	RHOB	0.098
1.80096e-68	0.71629	0.76	0.65	4.23531e-64	Ductal cell RPS3	ATF3	0.11
3.08785e-68	0.284818	0.384	0.221	7.2617e-64	Ductal cell RPS3	NFIA	0.163
1.3514e-67	0.486525	0.287	0.146	3.17808e-63	Ductal cell RPS3	IGHA1	0.141
2.40387e-67	0.281481	0.114	0.029	5.65318e-63	Ductal cell RPS3	AMBP	0.085
1.20195e-66	0.518737	0.996	0.987	2.82663e-62	Ductal cell RPS3	RPS14	0.009
2.90574e-66	0.458044	0.213	0.089	6.83343e-62	Ductal cell RPS3	IGHG4	0.124
3.7632e-66	0.467286	0.983	0.98	8.84991e-62	Ductal cell RPS3	RPS3A	0.003
4.80054e-66	0.595312	0.98	0.973	1.12894e-61	Ductal cell RPS3	RPS25	0.007
5.49195e-66	0.250392	0.188	0.074	1.29154e-61	Ductal cell RPS3	IGFBP7	0.114
6.24987e-66	0.35332	0.169	0.06	1.46978e-61	Ductal cell RPS3	PLA2G1B	0.109
9.1633e-66	0.366473	0.995	0.99	2.15493e-61	Ductal cell RPS3	RPL36	0.005
1.44949e-65	0.388591	0.487	0.318	3.40877e-61	Ductal cell RPS3	NCOA7	0.169
1.88511e-65	0.310128	0.165	0.058	4.43321e-61	Ductal cell RPS3	CTRB1	0.107
3.08888e-65	0.473153	0.862	0.763	7.26411e-61	Ductal cell RPS3	DUSP1	0.099
5.25882e-65	0.398988	0.676	0.526	1.23672e-60	Ductal cell RPS3	SOX9	0.15
1.50027e-64	0.381835	0.218	0.094	3.52819e-60	Ductal cell RPS3	PRSS1	0.124
2.31477e-64	0.376366	0.988	0.981	5.44364e-60	Ductal cell RPS3	RPS15A	0.007
1.06156e-63	0.440083	0.854	0.795	2.49647e-59	Ductal cell RPS3	TOMM7	0.059
4.51717e-63	0.276228	0.482	0.311	1.0623e-58	Ductal cell RPS3	HLA-DQB1	0.171
6.85362e-63	0.477627	0.988	0.981	1.61176e-58	Ductal cell RPS3	RPS2	0.007
1.92638e-62	0.3808	0.816	0.737	4.53028e-58	Ductal cell RPS3	ATP5MC2	0.079
2.91691e-62	0.408149	0.801	0.723	6.85971e-58	Ductal cell RPS3	SLC25A6	0.078
5.80249e-62	0.315714	0.563	0.405	1.36457e-57	Ductal cell RPS3	EIF3F	0.158
8.47032e-62	0.297644	0.917	0.868	1.99196e-57	Ductal cell RPS3	PFDN5	0.049
9.25664e-62	0.44392	0.985	0.973	2.17688e-57	Ductal cell RPS3	RPL13A	0.012
9.33887e-62	0.438001	0.16	0.057	2.19622e-57	Ductal cell RPS3	SST	0.103
1.60157e-61	0.444105	0.994	0.989	3.76642e-57	Ductal cell RPS3	RPL19	0.005
2.99859e-61	0.503678	0.804	0.718	7.05178e-57	Ductal cell RPS3	FOSB	0.086
5.81571e-61	0.346478	0.962	0.948	1.36768e-56	Ductal cell RPS3	RPL27	0.014
7.87343e-61	0.355383	0.735	0.629	1.8516e-56	Ductal cell RPS3	PEBP1	0.106
1.49138e-60	0.316363	0.171	0.067	3.50728e-56	Ductal cell RPS3	SERPING1	0.104
1.51999e-60	0.610325	0.537	0.377	3.57457e-56	Ductal cell RPS3	MMP7	0.16
1.55275e-59	0.309262	0.471	0.306	3.6516e-55	Ductal cell RPS3	CXCL3	0.165
3.6457e-59	0.496773	0.995	0.994	8.5736e-55	Ductal cell RPS3	RPS18	0.001
4.99641e-59	0.313617	0.808	0.702	1.175e-54	Ductal cell RPS3	ATP1A1	0.106
1.25098e-58	0.291316	0.97	0.948	2.94192e-54	Ductal cell RPS3	RPL22	0.022
3.21215e-58	0.385387	0.989	0.979	7.55401e-54	Ductal cell RPS3	RPL14	0.01
1.68766e-57	0.629429	0.985	0.977	3.96886e-53	Ductal cell RPS3	RPS3	0.008
2.2242e-57	0.290967	0.246	0.122	5.23065e-53	Ductal cell RPS3	EGR4	0.124
3.14908e-57	0.301901	0.549	0.391	7.40568e-53	Ductal cell RPS3	SERTAD1	0.158
3.38391e-57	0.492951	0.928	0.908	7.95793e-53	Ductal cell RPS3	EEF1B2	0.02
3.56127e-57	0.322714	0.98	0.963	8.37505e-53	Ductal cell RPS3	RPL9	0.017
5.25728e-57	0.308232	0.181	0.076	1.23635e-52	Ductal cell RPS3	RBP1	0.105
5.69331e-57	0.268066	0.397	0.242	1.3389e-52	Ductal cell RPS3	PPP1R1B	0.155
1.32328e-56	0.351761	0.974	0.968	3.11195e-52	Ductal cell RPS3	UBA52	0.006
1.33736e-56	0.525028	0.574	0.443	3.14506e-52	Ductal cell RPS3	BAG3	0.131
1.65459e-56	0.313549	0.485	0.327	3.89109e-52	Ductal cell RPS3	HBEGF	0.158
1.83826e-56	0.267056	0.993	0.982	4.32303e-52	Ductal cell RPS3	UBC	0.011
1.84431e-56	0.338512	0.953	0.932	4.33727e-52	Ductal cell RPS3	UBB	0.021
1.93001e-56	0.304176	0.986	0.971	4.53881e-52	Ductal cell RPS3	RPL7A	0.015
4.95341e-56	0.385892	0.968	0.95	1.16489e-51	Ductal cell RPS3	RPS5	0.018
7.28093e-56	0.395637	0.994	0.994	1.71226e-51	Ductal cell RPS3	RPL39	0
7.56769e-56	0.455364	0.979	0.977	1.77969e-51	Ductal cell RPS3	RPS11	0.002
2.28577e-55	0.296994	0.416	0.273	5.37545e-51	Ductal cell RPS3	NFIB	0.143
3.676e-55	0.468715	0.648	0.544	8.64484e-51	Ductal cell RPS3	URI1	0.104
2.01666e-54	0.293759	0.635	0.487	4.74259e-50	Ductal cell RPS3	CYB5A	0.148
3.76281e-54	0.593801	0.163	0.064	8.84901e-50	Ductal cell RPS3	TTR	0.099
4.28661e-54	0.361877	0.966	0.945	1.00808e-49	Ductal cell RPS3	RACK1	0.021
2.04107e-53	0.376162	0.98	0.976	4.79998e-49	Ductal cell RPS3	RPS16	0.004
3.28859e-53	0.278891	0.145	0.054	7.73378e-49	Ductal cell RPS3	CTRC	0.091
4.19266e-53	0.339025	0.332	0.191	9.85989e-49	Ductal cell RPS3	LGALS2	0.141
1.33469e-52	0.298214	0.946	0.906	3.13879e-48	Ductal cell RPS3	SAT1	0.04
3.38294e-52	0.312493	0.633	0.477	7.95566e-48	Ductal cell RPS3	RAMP1	0.156
1.93567e-51	0.508276	0.977	0.968	4.55212e-47	Ductal cell RPS3	RPL23A	0.009
5.84221e-51	0.838169	0.822	0.836	1.37391e-46	Ductal cell RPS3	FOS	-0.014
1.52403e-50	0.265532	0.406	0.266	3.58406e-46	Ductal cell RPS3	ZC3H12A	0.14
2.79787e-50	0.406816	0.596	0.47	6.57975e-46	Ductal cell RPS3	AKR1C3	0.126
3.14613e-50	0.264548	0.348	0.21	7.39875e-46	Ductal cell RPS3	NEB	0.138
4.12261e-50	0.542119	0.526	0.389	9.69514e-46	Ductal cell RPS3	GDF15	0.137
4.27816e-50	0.466838	0.808	0.734	1.0061e-45	Ductal cell RPS3	IER2	0.074
5.65877e-50	0.297876	0.429	0.292	1.33077e-45	Ductal cell RPS3	C6orf48	0.137
1.20453e-49	0.364658	0.125	0.044	2.83268e-45	Ductal cell RPS3	REG1B	0.081
1.21836e-49	0.416876	0.983	0.97	2.86521e-45	Ductal cell RPS3	RPS6	0.013
1.75308e-49	0.270479	0.69	0.558	4.12272e-45	Ductal cell RPS3	NOP53	0.132
1.82942e-49	0.433456	0.849	0.835	4.30225e-45	Ductal cell RPS3	BTF3	0.014
2.62751e-49	0.494292	0.885	0.889	6.17911e-45	Ductal cell RPS3	RPS20	-0.004
5.65399e-49	0.258031	0.441	0.296	1.32965e-44	Ductal cell RPS3	SOD2	0.145
4.88743e-48	0.264115	0.566	0.423	1.14938e-43	Ductal cell RPS3	CLDN1	0.143
6.25786e-48	0.37364	0.732	0.656	1.47166e-43	Ductal cell RPS3	EIF3E	0.076
1.42104e-47	0.392831	0.284	0.165	3.34187e-43	Ductal cell RPS3	CYR61	0.119
3.51839e-47	0.311692	0.415	0.28	8.2742e-43	Ductal cell RPS3	KCNE3	0.135
5.30706e-47	0.309968	0.464	0.332	1.24806e-42	Ductal cell RPS3	HIPK2	0.132
5.3071e-47	0.452301	0.875	0.868	1.24807e-42	Ductal cell RPS3	RPL31	0.007
6.66221e-47	0.27297	0.389	0.251	1.56675e-42	Ductal cell RPS3	DNAJB4	0.138
6.9503e-47	0.316576	0.917	0.864	1.6345e-42	Ductal cell RPS3	LMNA	0.053
9.18805e-47	0.306932	0.509	0.383	2.16075e-42	Ductal cell RPS3	CAMLG	0.126
1.28578e-46	0.276137	0.994	0.989	3.02377e-42	Ductal cell RPS3	EIF1	0.005
3.30637e-46	0.381169	0.989	0.979	7.77559e-42	Ductal cell RPS3	RPL29	0.01
6.3871e-46	0.250482	0.431	0.298	1.50205e-41	Ductal cell RPS3	EBPL	0.133
7.66614e-46	0.38849	0.53	0.407	1.80285e-41	Ductal cell RPS3	MMP23B	0.123
1.95287e-45	0.352727	0.727	0.608	4.59257e-41	Ductal cell RPS3	LDLR	0.119
2.64295e-45	0.32731	0.626	0.53	6.21542e-41	Ductal cell RPS3	COX7A2L	0.096
4.06193e-45	0.542177	0.968	0.982	9.55244e-41	Ductal cell RPS3	RPS8	-0.014
6.21348e-45	0.335289	0.744	0.672	1.46122e-40	Ductal cell RPS3	CUTA	0.072
8.80618e-45	0.372054	0.769	0.732	2.07095e-40	Ductal cell RPS3	TOMM20	0.037
9.15291e-45	0.527432	0.65	0.569	2.15249e-40	Ductal cell RPS3	LMO4	0.081
9.85481e-45	0.265116	0.58	0.456	2.31756e-40	Ductal cell RPS3	EIF4B	0.124
2.19937e-44	0.322291	0.761	0.663	5.17226e-40	Ductal cell RPS3	DNAJA1	0.098
7.16815e-44	0.289857	0.733	0.631	1.68573e-39	Ductal cell RPS3	PPA1	0.102
1.78691e-43	0.312869	0.67	0.568	4.20227e-39	Ductal cell RPS3	MPC2	0.102
1.27193e-42	0.383344	0.869	0.853	2.9912e-38	Ductal cell RPS3	PABPC1	0.016
2.2323e-42	0.333884	0.993	0.984	5.24971e-38	Ductal cell RPS3	MT-CO3	0.009
3.05508e-42	0.261374	0.854	0.811	7.18463e-38	Ductal cell RPS3	UQCRB	0.043
3.24506e-42	0.29036	0.446	0.319	7.6314e-38	Ductal cell RPS3	AC005550.2	0.127
5.0224e-42	0.283804	0.496	0.357	1.18112e-37	Ductal cell RPS3	ALDH1A1	0.139
1.01147e-41	0.333288	0.925	0.899	2.37868e-37	Ductal cell RPS3	RPSA	0.026
1.78991e-41	0.308284	0.964	0.944	4.20932e-37	Ductal cell RPS3	RPLP0	0.02
1.79093e-41	0.309225	0.979	0.97	4.21174e-37	Ductal cell RPS3	RPS7	0.009
2.30542e-41	0.284886	0.993	0.989	5.42165e-37	Ductal cell RPS3	RPL18	0.004
3.08046e-41	0.295818	0.865	0.812	7.24432e-37	Ductal cell RPS3	DDX5	0.053
3.69538e-41	0.37099	0.712	0.611	8.69043e-37	Ductal cell RPS3	TNFRSF12A	0.101
4.03213e-41	0.59919	0.256	0.148	9.48235e-37	Ductal cell RPS3	PRSS2	0.108
5.20301e-41	0.287173	0.483	0.369	1.22359e-36	Ductal cell RPS3	CLNS1A	0.114
7.43995e-41	0.278724	0.65	0.541	1.74965e-36	Ductal cell RPS3	EIF3G	0.109
1.69546e-40	0.259862	0.495	0.367	3.98721e-36	Ductal cell RPS3	WEE1	0.128
1.85383e-40	0.335124	0.584	0.478	4.35966e-36	Ductal cell RPS3	IMPA2	0.106
1.92523e-40	0.428384	0.88	0.844	4.52756e-36	Ductal cell RPS3	JUN	0.036
1.99315e-40	0.374151	0.697	0.637	4.6873e-36	Ductal cell RPS3	HIGD2A	0.06
5.27661e-40	0.327185	0.535	0.432	1.2409e-35	Ductal cell RPS3	IL18	0.103
5.4443e-40	0.274163	0.645	0.534	1.28034e-35	Ductal cell RPS3	ALKBH7	0.111
1.14973e-39	0.27449	0.732	0.631	2.70383e-35	Ductal cell RPS3	KLF5	0.101
2.19239e-39	0.286216	0.464	0.347	5.15585e-35	Ductal cell RPS3	PRSS21	0.117
3.35624e-39	0.26858	0.478	0.351	7.89287e-35	Ductal cell RPS3	TMEM98	0.127
3.69768e-39	0.306967	0.578	0.454	8.69583e-35	Ductal cell RPS3	XIST	0.124
4.35768e-39	0.263381	0.417	0.301	1.0248e-34	Ductal cell RPS3	C11orf1	0.116
4.45913e-39	0.375456	0.865	0.805	1.04865e-34	Ductal cell RPS3	ANXA4	0.06
4.52258e-39	0.252479	0.482	0.361	1.06357e-34	Ductal cell RPS3	GATA6	0.121
6.13163e-39	0.279938	0.64	0.522	1.44197e-34	Ductal cell RPS3	BRD2	0.118
1.88447e-38	0.431736	0.943	0.923	4.4317e-34	Ductal cell RPS3	HSPB1	0.02
4.26804e-38	0.35268	0.76	0.7	1.00372e-33	Ductal cell RPS3	TSTD1	0.06
4.33718e-38	0.357033	0.998	0.997	1.01997e-33	Ductal cell RPS3	RPL13	0.001
6.96478e-38	0.379641	0.634	0.534	1.63791e-33	Ductal cell RPS3	KLF2	0.1
1.14819e-37	0.283381	0.514	0.387	2.70019e-33	Ductal cell RPS3	HLA-DMA	0.127
1.26285e-37	0.305221	0.859	0.802	2.96985e-33	Ductal cell RPS3	RPL4	0.057
1.78397e-37	0.325302	0.508	0.399	4.19536e-33	Ductal cell RPS3	BTN3A2	0.109
3.10971e-37	0.258179	0.175	0.089	7.31311e-33	Ductal cell RPS3	CELA3B	0.086
3.12389e-37	0.535118	0.935	0.95	7.34646e-33	Ductal cell RPS3	HSP90AB1	-0.015
3.6875e-37	0.260169	0.642	0.539	8.6719e-33	Ductal cell RPS3	WDR83OS	0.103
1.03977e-36	0.259424	0.493	0.37	2.44522e-32	Ductal cell RPS3	ETS2	0.123
1.18965e-36	0.39555	0.819	0.783	2.7977e-32	Ductal cell RPS3	DNAJB1	0.036
2.06917e-36	0.277174	0.852	0.78	4.86607e-32	Ductal cell RPS3	PHLDA2	0.072
2.35769e-36	0.371384	0.995	0.994	5.54458e-32	Ductal cell RPS3	RPL8	0.001
2.91991e-36	0.287167	0.104	0.039	6.86676e-32	Ductal cell RPS3	CEL	0.065
3.17553e-36	0.250945	0.819	0.735	7.46789e-32	Ductal cell RPS3	PPP1R15A	0.084
8.92306e-36	0.287519	0.675	0.599	2.09844e-31	Ductal cell RPS3	SEC11A	0.076
8.92748e-36	0.311296	0.713	0.639	2.09948e-31	Ductal cell RPS3	LAPTM4A	0.074
3.15895e-35	0.271771	0.663	0.573	7.4289e-31	Ductal cell RPS3	C12orf57	0.09
6.29383e-35	0.519101	0.533	0.421	1.48012e-30	Ductal cell RPS3	NTS	0.112
7.2961e-35	0.28868	0.576	0.485	1.71582e-30	Ductal cell RPS3	LAPTM4B	0.091
4.28301e-34	0.261344	0.793	0.705	1.00724e-29	Ductal cell RPS3	JUNB	0.088
5.66895e-34	0.262871	0.66	0.567	1.33317e-29	Ductal cell RPS3	DNPH1	0.093
7.83916e-34	0.263845	0.596	0.478	1.84353e-29	Ductal cell RPS3	HERPUD1	0.118
4.16425e-33	0.272874	0.774	0.719	9.79307e-29	Ductal cell RPS3	EIF4A2	0.055
1.32147e-32	0.255077	0.494	0.381	3.1077e-28	Ductal cell RPS3	HES1	0.113
1.51485e-32	0.280225	0.666	0.566	3.56248e-28	Ductal cell RPS3	ZFP36L1	0.1
2.18319e-32	0.268992	0.563	0.451	5.1342e-28	Ductal cell RPS3	BST2	0.112
6.20548e-32	0.331585	0.584	0.479	1.45934e-27	Ductal cell RPS3	SLC12A2	0.105
7.07582e-32	0.364234	0.857	0.844	1.66402e-27	Ductal cell RPS3	SOD1	0.013
1.33652e-31	0.253753	0.445	0.339	3.14308e-27	Ductal cell RPS3	MRPL18	0.106
1.3894e-31	0.287771	0.584	0.485	3.26745e-27	Ductal cell RPS3	FBXO2	0.099
1.48881e-31	0.357874	0.402	0.299	3.50124e-27	Ductal cell RPS3	ANKRD37	0.103
1.5835e-31	0.286015	0.633	0.554	3.72392e-27	Ductal cell RPS3	MPST	0.079
2.16177e-31	0.305709	0.496	0.394	5.08384e-27	Ductal cell RPS3	DNAJA4	0.102
1.18341e-30	0.259609	0.673	0.594	2.78302e-26	Ductal cell RPS3	C19orf70	0.079
2.78033e-30	0.38109	0.99	0.982	6.53849e-26	Ductal cell RPS3	MT-CYB	0.008
4.98136e-30	0.334897	0.99	0.991	1.17147e-25	Ductal cell RPS3	RPS15	-0.001
5.29595e-30	0.413825	0.932	0.911	1.24545e-25	Ductal cell RPS3	HSPA1A	0.021
5.82087e-30	0.35647	0.994	0.986	1.36889e-25	Ductal cell RPS3	MT-ATP6	0.008
6.56273e-30	0.355228	0.401	0.296	1.54336e-25	Ductal cell RPS3	CXCL8	0.105
6.85239e-30	0.256424	0.568	0.481	1.61148e-25	Ductal cell RPS3	ERGIC3	0.087
9.56581e-30	0.286174	0.744	0.688	2.24959e-25	Ductal cell RPS3	HSPH1	0.056
1.38242e-29	0.411319	0.844	0.827	3.25104e-25	Ductal cell RPS3	HSPA1B	0.017
6.03606e-29	0.287359	0.54	0.453	1.4195e-24	Ductal cell RPS3	AKR7A3	0.087
7.08782e-29	0.26803	0.882	0.876	1.66684e-24	Ductal cell RPS3	ATP5MG	0.006
7.67319e-29	0.374527	0.999	0.998	1.8045e-24	Ductal cell RPS3	TPT1	0.001
1.21126e-28	0.256149	0.743	0.651	2.84851e-24	Ductal cell RPS3	C12orf75	0.092
3.93648e-28	0.329869	0.648	0.562	9.25742e-24	Ductal cell RPS3	HMGCS1	0.086
6.01404e-28	0.295719	0.699	0.669	1.41432e-23	Ductal cell RPS3	MTDH	0.03
7.43434e-28	0.254773	0.524	0.433	1.74833e-23	Ductal cell RPS3	CAPS	0.091
1.60328e-27	0.255995	0.54	0.456	3.77044e-23	Ductal cell RPS3	SNX5	0.084
3.68659e-27	0.54811	0.814	0.827	8.66975e-23	Ductal cell RPS3	LYZ	-0.013
5.06324e-27	0.367406	0.968	0.964	1.19072e-22	Ductal cell RPS3	HSP90AA1	0.004
1.09781e-26	0.258053	0.665	0.591	2.58171e-22	Ductal cell RPS3	FAM107B	0.074
5.05699e-26	0.29313	0.839	0.815	1.18925e-21	Ductal cell RPS3	BRI3	0.024
8.03254e-26	0.287967	0.74	0.704	1.88901e-21	Ductal cell RPS3	MARCKSL1	0.036
9.48374e-26	0.271572	0.678	0.622	2.23029e-21	Ductal cell RPS3	TKT	0.056
2.77014e-25	0.469383	0.426	0.327	6.51455e-21	Ductal cell RPS3	KRT17	0.099
4.95412e-25	0.295433	0.869	0.853	1.16506e-20	Ductal cell RPS3	PRDX1	0.016
4.37032e-24	0.381995	0.864	0.862	1.02777e-19	Ductal cell RPS3	HSPA8	0.002
2.1872e-23	0.306481	0.825	0.825	5.14364e-19	Ductal cell RPS3	SUMO2	0
6.2744e-23	0.364442	0.995	0.99	1.47555e-18	Ductal cell RPS3	MT-CO2	0.005
1.88941e-22	0.263382	0.583	0.525	4.44332e-18	Ductal cell RPS3	LPP	0.058
1.47248e-19	0.286154	0.879	0.867	3.46282e-15	Ductal cell RPS3	DSTN	0.012
3.68326e-19	0.256715	0.802	0.801	8.66193e-15	Ductal cell RPS3	P4HB	0.001
2.45009e-18	0.257036	0.88	0.875	5.76187e-14	Ductal cell RPS3	ITM2B	0.005
6.04176e-18	0.327342	0.146	0.088	1.42084e-13	Ductal cell RPS3	OLFM4	0.058
1.02242e-16	0.280737	0.708	0.681	2.40443e-12	Ductal cell RPS3	GPX2	0.027
5.1299e-16	0.250063	0.825	0.814	1.2064e-11	Ductal cell RPS3	HLA-E	0.011
2.91955e-15	0.280382	0.742	0.743	6.86591e-11	Ductal cell RPS3	SRI	-0.001
1.09232e-11	0.340566	0.312	0.257	2.56882e-07	Ductal cell RPS3	SERPINA1	0.055
1.84273e-106	0.646607	0.974	0.835	4.33354e-102	Ductal cell CEACAM6	TM4SF1	0.139
3.4158e-99	0.576026	0.884	0.68	8.03294e-95	Ductal cell CEACAM6	LAMB3	0.204
1.79626e-97	0.597306	0.888	0.69	4.22426e-93	Ductal cell CEACAM6	LMO7	0.198
3.28703e-80	0.537405	0.9	0.729	7.7301e-76	Ductal cell CEACAM6	GPRC5A	0.171
9.77945e-80	0.63473	0.631	0.408	2.29983e-75	Ductal cell CEACAM6	SLC2A1	0.223
2.06966e-79	0.662076	0.857	0.683	4.86722e-75	Ductal cell CEACAM6	CEACAM6	0.174
3.97034e-74	0.597318	0.805	0.611	9.33704e-70	Ductal cell CEACAM6	CD55	0.194
3.64947e-68	0.4986	0.911	0.767	8.58246e-64	Ductal cell CEACAM6	MAL2	0.144
1.47057e-65	0.326046	0.519	0.294	3.45834e-61	Ductal cell CEACAM6	CEACAM5	0.225
2.5603e-65	0.490034	0.681	0.487	6.02105e-61	Ductal cell CEACAM6	EMP1	0.194
4.83507e-64	0.544398	0.755	0.566	1.13706e-59	Ductal cell CEACAM6	AREG	0.189
6.04246e-64	0.41856	0.728	0.53	1.421e-59	Ductal cell CEACAM6	KCNK1	0.198
6.33267e-60	0.384762	0.633	0.428	1.48925e-55	Ductal cell CEACAM6	LAMC2	0.205
1.33913e-59	0.456331	0.745	0.551	3.14923e-55	Ductal cell CEACAM6	SDCBP2	0.194
2.13533e-59	0.458561	0.966	0.871	5.02166e-55	Ductal cell CEACAM6	CLDN4	0.095
7.03034e-59	0.445652	0.825	0.672	1.65332e-54	Ductal cell CEACAM6	TMBIM1	0.153
2.22015e-54	0.333187	0.407	0.23	5.22112e-50	Ductal cell CEACAM6	HK2	0.177
8.74513e-54	0.32919	0.609	0.408	2.05659e-49	Ductal cell CEACAM6	CDCP1	0.201
1.40399e-53	0.356049	0.902	0.751	3.30177e-49	Ductal cell CEACAM6	PERP	0.151
3.77598e-53	0.390239	0.959	0.862	8.87997e-49	Ductal cell CEACAM6	EZR	0.097
4.85598e-52	0.649404	0.671	0.522	1.14198e-47	Ductal cell CEACAM6	NDRG1	0.149
6.36618e-52	0.360922	0.9	0.787	1.49713e-47	Ductal cell CEACAM6	ITGB1	0.113
2.23024e-51	0.663034	0.715	0.561	5.24485e-47	Ductal cell CEACAM6	ERO1A	0.154
1.3417e-49	0.376888	0.66	0.474	3.15527e-45	Ductal cell CEACAM6	MAFF	0.186
1.00754e-48	0.424649	0.922	0.799	2.36944e-44	Ductal cell CEACAM6	KRT7	0.123
1.42216e-48	0.410472	0.487	0.319	3.34448e-44	Ductal cell CEACAM6	F3	0.168
1.86459e-48	0.527116	0.61	0.44	4.38497e-44	Ductal cell CEACAM6	APOL1	0.17
4.25317e-48	0.359674	0.587	0.409	1.00022e-43	Ductal cell CEACAM6	ITGA2	0.178
4.90977e-48	0.357451	0.994	0.911	1.15463e-43	Ductal cell CEACAM6	KRT19	0.083
1.75234e-47	0.343034	0.48	0.302	4.12097e-43	Ductal cell CEACAM6	WNT7B	0.178
9.37797e-47	0.319222	0.591	0.408	2.20542e-42	Ductal cell CEACAM6	EPHA2	0.183
4.87022e-46	0.320158	0.865	0.701	1.14533e-41	Ductal cell CEACAM6	JUP	0.164
6.91009e-46	0.341403	0.526	0.352	1.62505e-41	Ductal cell CEACAM6	UGCG	0.174
9.75857e-46	0.31384	0.666	0.485	2.29492e-41	Ductal cell CEACAM6	F11R	0.181
4.85368e-45	0.372873	0.581	0.405	1.14144e-40	Ductal cell CEACAM6	PLAUR	0.176
5.0942e-45	0.360339	0.775	0.616	1.198e-40	Ductal cell CEACAM6	TMC5	0.159
6.10708e-45	0.30322	0.548	0.368	1.4362e-40	Ductal cell CEACAM6	PRSS22	0.18
2.13703e-44	0.318206	0.798	0.64	5.02565e-40	Ductal cell CEACAM6	SDC4	0.158
5.63438e-44	0.363469	0.865	0.74	1.32504e-39	Ductal cell CEACAM6	CAMK2N1	0.125
1.07857e-43	0.401949	0.718	0.575	2.53646e-39	Ductal cell CEACAM6	FLNB	0.143
1.28808e-43	0.293273	0.506	0.336	3.02919e-39	Ductal cell CEACAM6	SGMS2	0.17
1.90514e-43	0.276394	0.945	0.789	4.48032e-39	Ductal cell CEACAM6	C19orf33	0.156
2.32519e-43	0.353463	0.585	0.421	5.46815e-39	Ductal cell CEACAM6	LAMA3	0.164
3.09027e-43	0.3728	0.907	0.764	7.26739e-39	Ductal cell CEACAM6	TACSTD2	0.143
5.0671e-43	0.42575	0.577	0.418	1.19163e-38	Ductal cell CEACAM6	DUSP5	0.159
1.84077e-42	0.28959	0.633	0.457	4.32893e-38	Ductal cell CEACAM6	MALL	0.176
2.58425e-42	0.320793	0.748	0.59	6.07737e-38	Ductal cell CEACAM6	PLEC	0.158
2.91242e-42	0.415024	0.785	0.642	6.84914e-38	Ductal cell CEACAM6	RIOK3	0.143
1.30174e-41	0.356111	0.681	0.514	3.06131e-37	Ductal cell CEACAM6	GCNT3	0.167
6.53925e-41	0.415712	0.762	0.617	1.53784e-36	Ductal cell CEACAM6	TNFRSF12A	0.145
2.04124e-40	0.325995	0.999	0.99	4.80038e-36	Ductal cell CEACAM6	S100A6	0.009
4.26209e-40	0.329356	0.874	0.737	1.00232e-35	Ductal cell CEACAM6	CD59	0.137
6.68501e-40	0.299753	0.886	0.757	1.57211e-35	Ductal cell CEACAM6	CD24	0.129
7.02085e-40	0.279643	0.71	0.543	1.65109e-35	Ductal cell CEACAM6	EPS8	0.167
9.55298e-40	0.383332	0.878	0.787	2.24657e-35	Ductal cell CEACAM6	CAST	0.091
1.16889e-39	0.448762	0.863	0.725	2.74888e-35	Ductal cell CEACAM6	DSG2	0.138
2.14762e-39	0.408873	0.544	0.39	5.05056e-35	Ductal cell CEACAM6	SLC6A8	0.154
2.15073e-39	0.314211	0.532	0.377	5.05788e-35	Ductal cell CEACAM6	TINAGL1	0.155
3.23316e-39	0.367037	0.724	0.58	7.60342e-35	Ductal cell CEACAM6	VEGFA	0.144
3.79651e-39	0.446193	0.761	0.631	8.92825e-35	Ductal cell CEACAM6	LCN2	0.13
7.347e-39	0.415005	0.921	0.835	1.72779e-34	Ductal cell CEACAM6	ANXA1	0.086
8.86222e-39	0.573753	0.508	0.369	2.08413e-34	Ductal cell CEACAM6	UCA1	0.139
3.3852e-38	0.326282	0.705	0.557	7.96097e-34	Ductal cell CEACAM6	TSC22D1	0.148
9.3514e-38	0.251435	0.571	0.405	2.19917e-33	Ductal cell CEACAM6	PARD6B	0.166
1.20215e-37	0.301246	0.898	0.786	2.82709e-33	Ductal cell CEACAM6	SPINT2	0.112
1.28321e-37	0.25807	0.614	0.448	3.01771e-33	Ductal cell CEACAM6	CHMP2B	0.166
1.74079e-37	0.287854	0.784	0.632	4.09381e-33	Ductal cell CEACAM6	RAB11FIP1	0.152
1.81168e-37	0.352901	0.777	0.63	4.26054e-33	Ductal cell CEACAM6	ITGA6	0.147
3.51856e-36	0.279224	0.487	0.334	8.2746e-32	Ductal cell CEACAM6	F2RL1	0.153
3.56774e-36	0.255991	0.699	0.521	8.39026e-32	Ductal cell CEACAM6	LIPH	0.178
8.3644e-36	0.288468	0.393	0.249	1.96706e-31	Ductal cell CEACAM6	FOSL1	0.144
1.07324e-35	0.255663	0.603	0.45	2.52393e-31	Ductal cell CEACAM6	BCL2L1	0.153
5.60845e-35	0.361685	0.953	0.912	1.31894e-30	Ductal cell CEACAM6	SH3BGRL3	0.041
2.35103e-34	0.424502	0.606	0.469	5.52892e-30	Ductal cell CEACAM6	ISG20	0.137
2.48895e-34	0.263276	0.725	0.583	5.85326e-30	Ductal cell CEACAM6	CD2AP	0.142
8.17751e-34	0.263958	0.643	0.49	1.92311e-29	Ductal cell CEACAM6	ANXA3	0.153
9.95152e-34	0.267425	0.503	0.344	2.3403e-29	Ductal cell CEACAM6	KLK10	0.159
2.01114e-33	0.276777	0.667	0.512	4.72961e-29	Ductal cell CEACAM6	MACC1	0.155
9.39755e-33	0.292802	0.694	0.559	2.21002e-28	Ductal cell CEACAM6	BZW1	0.135
1.24973e-32	0.314166	0.862	0.733	2.939e-28	Ductal cell CEACAM6	CLDN7	0.129
7.16949e-32	0.270793	0.679	0.525	1.68605e-27	Ductal cell CEACAM6	PLS1	0.154
1.40287e-31	0.277971	0.807	0.67	3.29912e-27	Ductal cell CEACAM6	SPINT1	0.137
8.08905e-31	0.295647	0.31	0.189	1.9023e-26	Ductal cell CEACAM6	HRASLS2	0.121
1.2632e-30	0.297752	0.77	0.643	2.97068e-26	Ductal cell CEACAM6	SERINC2	0.127
4.87287e-30	0.261283	0.345	0.22	1.14595e-25	Ductal cell CEACAM6	YOD1	0.125
6.29013e-30	0.349176	0.9	0.764	1.47925e-25	Ductal cell CEACAM6	SLPI	0.136
6.3995e-30	0.342033	0.564	0.448	1.50497e-25	Ductal cell CEACAM6	CDKN1A	0.116
7.92636e-30	0.262028	0.473	0.333	1.86404e-25	Ductal cell CEACAM6	TRIB1	0.14
1.20994e-29	0.293824	0.785	0.656	2.84542e-25	Ductal cell CEACAM6	CDH1	0.129
1.4203e-29	0.270111	0.606	0.465	3.34012e-25	Ductal cell CEACAM6	DSP	0.141
2.72126e-29	0.294597	0.582	0.438	6.39958e-25	Ductal cell CEACAM6	ERRFI1	0.144
6.46204e-29	0.284704	0.567	0.425	1.51968e-24	Ductal cell CEACAM6	RHPN2	0.142
9.21814e-29	0.331806	0.841	0.718	2.16783e-24	Ductal cell CEACAM6	TSPAN3	0.123
4.21149e-28	0.302475	0.524	0.392	9.90416e-24	Ductal cell CEACAM6	GALNT5	0.132
7.08242e-28	0.267658	0.241	0.138	1.66557e-23	Ductal cell CEACAM6	FGFBP1	0.103
7.52756e-28	0.337534	0.848	0.74	1.77026e-23	Ductal cell CEACAM6	S100P	0.108
1.31795e-27	0.326809	0.953	0.891	3.09942e-23	Ductal cell CEACAM6	YWHAZ	0.062
1.81348e-27	0.345807	0.717	0.602	4.26476e-23	Ductal cell CEACAM6	CCND1	0.115
2.25042e-27	0.271613	0.538	0.41	5.29232e-23	Ductal cell CEACAM6	BMP2	0.128
5.47172e-27	0.253854	0.452	0.323	1.28679e-22	Ductal cell CEACAM6	SMIM6	0.129
6.70029e-27	0.256601	0.696	0.559	1.57571e-22	Ductal cell CEACAM6	MGLL	0.137
9.11977e-27	0.253548	0.727	0.601	2.1447e-22	Ductal cell CEACAM6	SBDS	0.126
1.6106e-26	0.301565	0.581	0.453	3.78766e-22	Ductal cell CEACAM6	EGLN3	0.128
2.06494e-26	0.286407	0.984	0.933	4.85612e-22	Ductal cell CEACAM6	ANXA2	0.051
2.69644e-26	0.257451	0.768	0.637	6.34122e-22	Ductal cell CEACAM6	RND3	0.131
9.3302e-26	0.277292	0.604	0.475	2.19418e-21	Ductal cell CEACAM6	FAM3C	0.129
1.04058e-25	0.28408	0.775	0.668	2.44714e-21	Ductal cell CEACAM6	PLA2G16	0.107
4.40157e-25	0.303766	0.802	0.688	1.03512e-20	Ductal cell CEACAM6	QSOX1	0.114
1.01701e-24	0.354159	0.354	0.238	2.3917e-20	Ductal cell CEACAM6	VNN1	0.116
1.28378e-24	0.35873	0.876	0.787	3.01907e-20	Ductal cell CEACAM6	PHLDA2	0.089
1.76704e-24	0.280021	0.903	0.796	4.15554e-20	Ductal cell CEACAM6	ATP1B1	0.107
1.88907e-24	0.299777	0.625	0.504	4.44254e-20	Ductal cell CEACAM6	KLF4	0.121
2.31735e-24	0.265397	0.786	0.691	5.44972e-20	Ductal cell CEACAM6	AHNAK	0.095
5.22884e-24	0.270242	1	0.983	1.22967e-19	Ductal cell CEACAM6	S100A11	0.017
2.38719e-23	0.396823	0.793	0.68	5.61395e-19	Ductal cell CEACAM6	SFN	0.113
4.33383e-23	0.252972	0.933	0.87	1.01919e-18	Ductal cell CEACAM6	SQSTM1	0.063
8.61962e-23	0.277244	0.82	0.697	2.02708e-18	Ductal cell CEACAM6	ST14	0.123
1.52709e-22	0.302933	0.7	0.584	3.59126e-18	Ductal cell CEACAM6	PDZK1IP1	0.116
1.82945e-22	0.277176	0.575	0.457	4.30233e-18	Ductal cell CEACAM6	SLC20A1	0.118
1.94787e-22	0.273242	0.554	0.446	4.58082e-18	Ductal cell CEACAM6	TMEM45B	0.108
2.32937e-22	0.2645	0.901	0.773	5.47798e-18	Ductal cell CEACAM6	FXYD3	0.128
2.87959e-22	0.388723	0.842	0.736	6.77193e-18	Ductal cell CEACAM6	S100A16	0.106
7.60258e-22	0.289219	0.484	0.376	1.7879e-17	Ductal cell CEACAM6	MUC17	0.108
1.46542e-21	0.308086	0.508	0.409	3.44624e-17	Ductal cell CEACAM6	SDR16C5	0.099
1.54405e-21	0.28934	0.141	0.071	3.63115e-17	Ductal cell CEACAM6	DKK1	0.07
2.20426e-21	0.321705	0.727	0.641	5.18376e-17	Ductal cell CEACAM6	C4orf3	0.086
4.06968e-21	0.284252	0.997	0.974	9.57065e-17	Ductal cell CEACAM6	S100A10	0.023
4.73171e-21	0.26198	0.987	0.987	1.11276e-16	Ductal cell CEACAM6	MALAT1	0
6.0595e-21	0.295397	0.815	0.693	1.42501e-16	Ductal cell CEACAM6	TSPAN1	0.122
2.30279e-20	0.267966	0.8	0.697	5.41547e-16	Ductal cell CEACAM6	CTSE	0.103
4.53766e-18	0.283233	0.25	0.162	1.06712e-13	Ductal cell CEACAM6	S100A2	0.088
8.00429e-18	0.291887	0.649	0.55	1.88237e-13	Ductal cell CEACAM6	MUCL3	0.099
1.96565e-17	0.354007	0.795	0.729	4.62262e-13	Ductal cell CEACAM6	PGK1	0.066
6.18466e-17	0.254857	0.65	0.552	1.45445e-12	Ductal cell CEACAM6	MIDN	0.098
6.38138e-17	0.252613	0.689	0.584	1.50071e-12	Ductal cell CEACAM6	TM4SF4	0.105
7.51275e-17	0.288989	0.19	0.116	1.76677e-12	Ductal cell CEACAM6	CXCL5	0.074
2.61502e-16	0.255971	0.826	0.759	6.14975e-12	Ductal cell CEACAM6	LRRFIP1	0.067
2.74931e-16	0.303707	0.856	0.809	6.46555e-12	Ductal cell CEACAM6	LDHA	0.047
2.83389e-15	0.345663	0.98	0.975	6.66445e-11	Ductal cell CEACAM6	ACTG1	0.005
2.86275e-15	0.274607	1	0.999	6.73232e-11	Ductal cell CEACAM6	TMSB10	0.001
6.00173e-15	0.313376	0.693	0.616	1.41143e-10	Ductal cell CEACAM6	VDAC2	0.077
1.22868e-14	0.461298	0.14	0.082	2.88948e-10	Ductal cell CEACAM6	AKAP12	0.058
5.22704e-14	0.267508	0.784	0.709	1.22924e-09	Ductal cell CEACAM6	IER3	0.075
7.94302e-14	0.302395	0.74	0.672	1.86796e-09	Ductal cell CEACAM6	ATF3	0.068
3.4474e-13	0.275454	0.87	0.758	8.10724e-09	Ductal cell CEACAM6	S100A14	0.112
3.58373e-13	0.476496	0.748	0.693	8.42785e-09	Ductal cell CEACAM6	C15orf48	0.055
4.5206e-13	0.303682	0.994	0.989	1.06311e-08	Ductal cell CEACAM6	ACTB	0.005
7.2602e-13	0.275613	0.346	0.263	1.70738e-08	Ductal cell CEACAM6	SOX4	0.083
1.57302e-12	0.315308	0.2	0.136	3.69927e-08	Ductal cell CEACAM6	PIGR	0.064
9.35136e-12	0.263643	0.841	0.749	2.19916e-07	Ductal cell CEACAM6	TFF2	0.092
1.06726e-11	0.413619	0.311	0.241	2.50988e-07	Ductal cell CEACAM6	MMP1	0.07
3.20499e-11	0.289789	0.292	0.218	7.53718e-07	Ductal cell CEACAM6	PI3	0.074
5.30085e-11	0.30801	0.929	0.8	1.2466e-06	Ductal cell CEACAM6	MUC1	0.129
1.86242e-10	0.272201	0.85	0.785	4.37985e-06	Ductal cell CEACAM6	CD9	0.065
2.34394e-10	0.409954	0.412	0.346	5.51225e-06	Ductal cell CEACAM6	KRT17	0.066
7.8468e-09	0.406301	0.94	0.881	0.000184533	Ductal cell CEACAM6	CSTB	0.059
8.305e-09	0.457099	0.263	0.208	0.000195309	Ductal cell CEACAM6	EREG	0.055
1.67774e-08	0.259099	0.655	0.575	0.000394554	Ductal cell CEACAM6	HMGCS1	0.08
2.54897e-07	0.442603	0.523	0.493	0.00599441	Ductal cell CEACAM6	MACROD2	0.03
4.25207e-07	0.260006	0.309	0.255	0.00999959	Ductal cell CEACAM6	WFDC2	0.054
1.48031e-06	0.42756	0.652	0.623	0.0348124	Ductal cell CEACAM6	CLDN18	0.029
5.66163e-05	0.25551	0.377	0.326	1	Ductal cell CEACAM6	CXCL1	0.051
9.02652e-05	0.337115	0.739	0.76	1	Ductal cell CEACAM6	S100A4	-0.021
0.000223069	0.257768	0.357	0.321	1	Ductal cell CEACAM6	CXCL8	0.036
0.000537927	0.29228	0.129	0.1	1	Ductal cell CEACAM6	OLFM4	0.029
1.15061e-76	1.11986	1	0.985	2.70589e-72	Ductal cell MALAT1	MALAT1	0.015
1.84907e-73	0.323493	0.172	0.037	4.34845e-69	Ductal cell MALAT1	Z93241.1	0.135
4.91597e-65	0.880705	0.575	0.363	1.15609e-60	Ductal cell MALAT1	PPP1R10	0.212
2.79519e-63	0.450313	0.225	0.069	6.57346e-59	Ductal cell MALAT1	AL355075.4	0.156
2.47622e-60	1.01245	0.966	0.913	5.82333e-56	Ductal cell MALAT1	NEAT1	0.053
2.03195e-57	0.932527	0.533	0.334	4.77853e-53	Ductal cell MALAT1	HEXIM1	0.199
7.56121e-54	0.545415	0.246	0.088	1.77817e-49	Ductal cell MALAT1	CSKMT	0.158
1.12288e-51	0.826613	0.561	0.345	2.64068e-47	Ductal cell MALAT1	KCNQ1OT1	0.216
1.32969e-48	0.285322	0.374	0.168	3.12702e-44	Ductal cell MALAT1	SRGN	0.206
2.04807e-44	0.600585	0.527	0.359	4.81645e-40	Ductal cell MALAT1	ENSG00000285437	0.168
2.88531e-42	0.57296	0.581	0.402	6.78537e-38	Ductal cell MALAT1	RSRP1	0.179
1.26829e-34	0.602622	0.736	0.62	2.98263e-30	Ductal cell MALAT1	HNRNPH1	0.116
3.51567e-34	0.473889	0.43	0.273	8.2678e-30	Ductal cell MALAT1	CCNL2	0.157
4.04009e-33	0.646616	0.454	0.313	9.50109e-29	Ductal cell MALAT1	GOLGA8B	0.141
1.35281e-32	0.5602	0.458	0.294	3.18141e-28	Ductal cell MALAT1	INTS6	0.164
2.00561e-32	0.726027	0.65	0.56	4.7166e-28	Ductal cell MALAT1	ARGLU1	0.09
5.23289e-31	0.399406	0.163	0.062	1.23062e-26	Ductal cell MALAT1	TLE4	0.101
7.3913e-31	0.27509	0.176	0.069	1.73821e-26	Ductal cell MALAT1	AC007952.4	0.107
1.65623e-30	0.252119	0.179	0.072	3.89496e-26	Ductal cell MALAT1	HIST1H4E	0.107
2.1494e-30	0.63146	0.692	0.592	5.05475e-26	Ductal cell MALAT1	CCNL1	0.1
2.01691e-28	0.412164	0.281	0.151	4.74316e-24	Ductal cell MALAT1	AC023157.3	0.13
5.50359e-28	0.329024	0.195	0.087	1.29428e-23	Ductal cell MALAT1	AC091271.1	0.108
9.77275e-28	0.599832	0.426	0.289	2.29826e-23	Ductal cell MALAT1	ANKRD36C	0.137
1.0338e-26	0.738702	0.689	0.634	2.43118e-22	Ductal cell MALAT1	FUS	0.055
5.39716e-26	0.518079	0.757	0.668	1.26925e-21	Ductal cell MALAT1	MCL1	0.089
2.06486e-25	0.51374	0.434	0.307	4.85593e-21	Ductal cell MALAT1	GOLGA8A	0.127
2.34126e-25	0.315936	0.164	0.07	5.50593e-21	Ductal cell MALAT1	HSPA2	0.094
3.28602e-25	0.53706	0.609	0.518	7.72774e-21	Ductal cell MALAT1	N4BP2L2	0.091
1.2084e-24	0.284976	0.134	0.051	2.84179e-20	Ductal cell MALAT1	AL021453.1	0.083
1.67345e-24	0.464186	0.494	0.362	3.93545e-20	Ductal cell MALAT1	SLC38A2	0.132
2.87852e-24	0.545821	0.337	0.216	6.76942e-20	Ductal cell MALAT1	TSPYL2	0.121
4.67645e-24	0.477866	0.454	0.342	1.09976e-19	Ductal cell MALAT1	NKTR	0.112
4.78163e-24	0.580532	0.564	0.429	1.12449e-19	Ductal cell MALAT1	IER5	0.135
7.02216e-24	0.716518	0.819	0.755	1.6514e-19	Ductal cell MALAT1	PPP1R15A	0.064
2.43707e-21	0.451713	0.506	0.399	5.73127e-17	Ductal cell MALAT1	LUC7L3	0.107
3.02301e-21	0.333226	0.193	0.096	7.10922e-17	Ductal cell MALAT1	AL118516.1	0.097
4.25752e-21	0.531596	0.693	0.683	1.00124e-16	Ductal cell MALAT1	SRRM2	0.01
5.00613e-20	0.458952	0.354	0.241	1.17729e-15	Ductal cell MALAT1	NABP1	0.113
2.91172e-19	0.303545	0.784	0.653	6.84749e-15	Ductal cell MALAT1	BTG1	0.131
5.21896e-19	0.488941	0.613	0.497	1.22734e-14	Ductal cell MALAT1	GADD45B	0.116
5.71499e-18	0.281502	0.579	0.434	1.34399e-13	Ductal cell MALAT1	PNRC1	0.145
6.94685e-18	0.414173	0.546	0.435	1.63369e-13	Ductal cell MALAT1	IFRD1	0.111
1.78596e-17	0.379958	0.23	0.136	4.20005e-13	Ductal cell MALAT1	KMT2E-AS1	0.094
5.53882e-17	0.414408	0.873	0.823	1.30256e-12	Ductal cell MALAT1	DDX5	0.05
7.5323e-16	0.658824	0.757	0.756	1.77137e-11	Ductal cell MALAT1	IER2	0.001
2.55075e-15	0.426854	0.54	0.452	5.99861e-11	Ductal cell MALAT1	CLK1	0.088
5.39002e-15	0.415182	0.552	0.474	1.26757e-10	Ductal cell MALAT1	ANKRD11	0.078
6.35887e-15	0.457725	0.605	0.538	1.49542e-10	Ductal cell MALAT1	DDX3X	0.067
1.00103e-14	0.388349	0.441	0.339	2.35412e-10	Ductal cell MALAT1	NFKBIZ	0.102
1.07445e-14	0.486104	0.865	0.858	2.52678e-10	Ductal cell MALAT1	HNRNPA2B1	0.007
1.78367e-14	0.469259	0.667	0.602	4.19465e-10	Ductal cell MALAT1	SRSF7	0.065
2.89419e-14	0.568247	0.755	0.755	6.80625e-10	Ductal cell MALAT1	HNRNPU	0
5.32008e-14	0.751644	0.891	0.851	1.25112e-09	Ductal cell MALAT1	JUN	0.04
6.12864e-14	0.497125	0.617	0.563	1.44127e-09	Ductal cell MALAT1	WSB1	0.054
8.15367e-14	0.409968	0.789	0.726	1.9175e-09	Ductal cell MALAT1	JUNB	0.063
3.19123e-13	0.286356	0.144	0.077	7.50482e-09	Ductal cell MALAT1	DDX3Y	0.067
3.69665e-13	0.384953	0.605	0.546	8.69342e-09	Ductal cell MALAT1	AKAP9	0.059
2.74826e-12	0.418026	0.563	0.507	6.46307e-08	Ductal cell MALAT1	GOLGB1	0.056
3.86385e-12	0.352001	0.512	0.432	9.08661e-08	Ductal cell MALAT1	NUFIP2	0.08
4.47491e-12	0.518033	0.667	0.645	1.05236e-07	Ductal cell MALAT1	VMP1	0.022
6.14096e-12	0.421631	0.337	0.261	1.44417e-07	Ductal cell MALAT1	THUMPD3-AS1	0.076
8.85485e-12	0.305168	0.112	0.057	2.08239e-07	Ductal cell MALAT1	C11orf96	0.055
1.81815e-11	0.377378	0.742	0.698	4.27573e-07	Ductal cell MALAT1	RBM39	0.044
4.99239e-11	0.585183	0.574	0.519	1.17406e-06	Ductal cell MALAT1	BTG2	0.055
1.90613e-10	0.335191	0.442	0.375	4.48265e-06	Ductal cell MALAT1	SLC25A37	0.067
9.76688e-10	0.379649	0.558	0.501	2.29688e-05	Ductal cell MALAT1	RNF213	0.057
1.4734e-09	0.351594	0.596	0.554	3.46499e-05	Ductal cell MALAT1	BRD2	0.042
1.5905e-09	0.371983	0.494	0.433	3.74038e-05	Ductal cell MALAT1	PNN	0.061
2.02582e-09	0.434691	0.793	0.739	4.76413e-05	Ductal cell MALAT1	FOSB	0.054
2.13386e-09	0.278152	0.166	0.107	5.01819e-05	Ductal cell MALAT1	HIST1H2BN	0.059
2.16267e-09	0.30311	0.42	0.349	5.08594e-05	Ductal cell MALAT1	JMJD1C	0.071
2.49919e-09	0.305708	0.353	0.286	5.87734e-05	Ductal cell MALAT1	MUC20-OT1	0.067
3.05756e-09	0.50013	0.477	0.409	7.19046e-05	Ductal cell MALAT1	HES1	0.068
3.79894e-09	0.304848	0.427	0.369	8.93397e-05	Ductal cell MALAT1	KMT2C	0.058
5.12815e-09	0.290471	0.459	0.394	0.000120599	Ductal cell MALAT1	BPTF	0.065
5.58474e-09	0.876257	0.127	0.076	0.000131336	Ductal cell MALAT1	CTRC	0.051
7.15502e-09	0.316672	0.401	0.342	0.000168265	Ductal cell MALAT1	PNISR	0.059
7.5792e-09	0.322756	0.375	0.314	0.00017824	Ductal cell MALAT1	CHD2	0.061
1.22928e-08	0.391752	0.588	0.556	0.000289091	Ductal cell MALAT1	C6orf62	0.032
1.59616e-08	0.361843	0.298	0.242	0.000375369	Ductal cell MALAT1	PCLO	0.056
2.07585e-08	0.286606	0.322	0.261	0.000488178	Ductal cell MALAT1	OGT	0.061
2.73377e-08	0.313012	0.408	0.349	0.000642901	Ductal cell MALAT1	GLS	0.059
3.31121e-08	0.293503	0.571	0.521	0.000778698	Ductal cell MALAT1	SFPQ	0.05
6.20644e-08	0.518227	0.109	0.064	0.00145957	Ductal cell MALAT1	REG1B	0.045
7.86216e-08	0.340988	0.557	0.506	0.00184894	Ductal cell MALAT1	TRA2B	0.051
1.25291e-07	0.28491	0.446	0.387	0.00294647	Ductal cell MALAT1	GPBP1	0.059
1.44101e-07	0.294921	0.646	0.563	0.00338882	Ductal cell MALAT1	CEBPB	0.083
1.4989e-07	0.355345	0.638	0.624	0.00352497	Ductal cell MALAT1	DST	0.014
1.59729e-07	0.281755	0.433	0.384	0.00375635	Ductal cell MALAT1	ASH1L	0.049
3.3453e-07	0.436083	0.318	0.269	0.00786713	Ductal cell MALAT1	IER5L	0.049
3.94477e-07	0.962401	0.13	0.086	0.00927692	Ductal cell MALAT1	CTRB1	0.044
4.00351e-07	0.367421	0.624	0.601	0.00941506	Ductal cell MALAT1	VEGFA	0.023
7.84627e-07	0.291056	0.869	0.874	0.0184521	Ductal cell MALAT1	MT-ND4L	-0.005
4.19331e-06	0.78884	0.13	0.089	0.098614	Ductal cell MALAT1	PLA2G1B	0.041
4.35795e-06	0.335322	0.345	0.287	0.102486	Ductal cell MALAT1	DNAJB4	0.058
4.97083e-06	0.250342	0.37	0.329	0.116899	Ductal cell MALAT1	SNRNP70	0.041
6.64154e-06	0.284645	0.334	0.291	0.156189	Ductal cell MALAT1	CREBZF	0.043
7.12222e-06	0.284316	0.165	0.119	0.167493	Ductal cell MALAT1	GADD45G	0.046
9.49819e-06	0.426587	0.729	0.702	0.223369	Ductal cell MALAT1	HSPH1	0.027
1.05103e-05	0.318389	0.506	0.484	0.24717	Ductal cell MALAT1	ZKSCAN1	0.022
1.26453e-05	0.271033	0.275	0.23	0.297379	Ductal cell MALAT1	PCF11	0.045
1.32795e-05	0.269321	0.523	0.486	0.312293	Ductal cell MALAT1	SRSF11	0.037
1.34336e-05	0.290438	0.533	0.506	0.315918	Ductal cell MALAT1	RBM25	0.027
1.407e-05	0.261443	0.538	0.507	0.330883	Ductal cell MALAT1	KMT2A	0.031
1.6281e-05	0.301954	0.444	0.398	0.38288	Ductal cell MALAT1	DDIT3	0.046
1.84802e-05	0.261988	0.438	0.399	0.434598	Ductal cell MALAT1	RNMT	0.039
2.20558e-05	1.32271	0.139	0.1	0.518686	Ductal cell MALAT1	CPB1	0.039
2.43826e-05	0.25217	0.548	0.521	0.573407	Ductal cell MALAT1	SYNE2	0.027
3.18599e-05	0.739936	0.131	0.093	0.749249	Ductal cell MALAT1	REG3A	0.038
3.45945e-05	1.10153	0.105	0.071	0.813558	Ductal cell MALAT1	CPA1	0.034
3.80589e-05	0.271603	0.334	0.285	0.895032	Ductal cell MALAT1	PLK2	0.049
8.76956e-05	0.313448	0.636	0.643	1	Ductal cell MALAT1	SON	-0.007
9.16237e-05	0.325234	0.94	0.916	1	Ductal cell MALAT1	SAT1	0.024
0.000116493	0.260728	0.391	0.359	1	Ductal cell MALAT1	JOSD1	0.032
0.000125991	0.279759	0.587	0.583	1	Ductal cell MALAT1	TAF1D	0.004
0.000128471	0.254866	0.333	0.29	1	Ductal cell MALAT1	AC020916.1	0.043
0.000308697	0.431687	0.515	0.508	1	Ductal cell MALAT1	YME1L1	0.007
0.000368252	1.09734	0.135	0.104	1	Ductal cell MALAT1	CLPS	0.031
0.000526753	0.26022	0.502	0.489	1	Ductal cell MALAT1	ZNF207	0.013
0.00067832	0.258891	0.283	0.251	1	Ductal cell MALAT1	AL121944.1	0.032
0.000699617	0.362354	0.155	0.123	1	Ductal cell MALAT1	IGHG4	0.032
0.000734985	0.356563	0.869	0.829	1	Ductal cell MALAT1	HSPA1B	0.04
0.000785196	0.312713	0.484	0.464	1	Ductal cell MALAT1	CHORDC1	0.02
0.00101802	0.273421	0.402	0.379	1	Ductal cell MALAT1	SYTL2	0.023
0.00113803	0.309777	0.112	0.155	1	Ductal cell MALAT1	DOPEY2	-0.043
0.00136115	0.273813	0.23	0.198	1	Ductal cell MALAT1	CPEB4	0.032
0.00149368	0.265783	0.297	0.271	1	Ductal cell MALAT1	ZNF292	0.026
0.0016329	0.285969	0.21	0.174	1	Ductal cell MALAT1	TCIM	0.036
0.00163732	0.613253	0.255	0.221	1	Ductal cell MALAT1	IGKC	0.034
0.0017506	1.18757	0.155	0.129	1	Ductal cell MALAT1	PRSS1	0.026
0.00198558	0.991892	0.155	0.129	1	Ductal cell MALAT1	REG1A	0.026
0.00216011	0.29791	0.566	0.577	1	Ductal cell MALAT1	CYP3A5	-0.011
0.00230294	0.287619	0.708	0.738	1	Ductal cell MALAT1	EIF4A2	-0.03
0.00247772	0.49443	0.223	0.193	1	Ductal cell MALAT1	IGLC2	0.03
0.00257951	1.22123	0.143	0.119	1	Ductal cell MALAT1	CTRB2	0.024
0.00389454	1.38667	0.138	0.116	1	Ductal cell MALAT1	CELA3A	0.022
0.00428618	0.35171	0.567	0.587	1	Ductal cell MALAT1	TAF7	-0.02
0.00508567	0.282546	0.619	0.662	1	Ductal cell MALAT1	DDX17	-0.043
0	2.42463	0.887	0.219	0	Ductal cell MKI67	HMGB2	0.668
0	2.36241	0.849	0.103	0	Ductal cell MKI67	STMN1	0.746
0	2.21496	0.912	0.489	0	Ductal cell MKI67	TUBA1B	0.423
0	2.14544	0.737	0.05	0	Ductal cell MKI67	CENPF	0.687
0	2.06577	0.959	0.593	0	Ductal cell MKI67	H2AFZ	0.366
0	2.01592	0.926	0.413	0	Ductal cell MKI67	HMGN2	0.513
0	2.01135	0.807	0.051	0	Ductal cell MKI67	MKI67	0.756
0	1.97197	0.726	0.079	0	Ductal cell MKI67	PTTG1	0.647
0	1.85467	0.731	0.032	0	Ductal cell MKI67	TOP2A	0.699
0	1.82905	0.652	0.028	0	Ductal cell MKI67	UBE2C	0.624
0	1.72485	0.866	0.508	0	Ductal cell MKI67	TUBB	0.358
0	1.70591	0.702	0.05	0	Ductal cell MKI67	NUSAP1	0.652
0	1.66334	0.991	0.871	0	Ductal cell MKI67	HMGB1	0.12
0	1.57647	0.682	0.051	0	Ductal cell MKI67	PCLAF	0.631
0	1.54615	0.61	0.022	0	Ductal cell MKI67	ASPM	0.588
0	1.46967	0.686	0.025	0	Ductal cell MKI67	BIRC5	0.661
0	1.40355	0.909	0.501	0	Ductal cell MKI67	NUCKS1	0.408
0	1.39065	0.505	0.022	0	Ductal cell MKI67	CCNB1	0.483
0	1.35853	0.667	0.052	0	Ductal cell MKI67	TPX2	0.615
0	1.3196	0.711	0.251	0	Ductal cell MKI67	CKS2	0.46
0	1.30883	0.604	0.059	0	Ductal cell MKI67	CDKN3	0.545
0	1.25714	0.655	0.171	0	Ductal cell MKI67	TK1	0.484
0	1.24284	0.715	0.128	0	Ductal cell MKI67	SMC4	0.587
0	1.17882	0.593	0.064	0	Ductal cell MKI67	TYMS	0.529
0	1.16768	0.526	0.015	0	Ductal cell MKI67	HMMR	0.511
0	1.16057	0.679	0.156	0	Ductal cell MKI67	DTYMK	0.523
0	1.12137	0.837	0.422	0	Ductal cell MKI67	H2AFV	0.415
0	1.11808	0.539	0.017	0	Ductal cell MKI67	CCNB2	0.522
0	1.10841	0.492	0.015	0	Ductal cell MKI67	RRM2	0.477
0	1.04891	0.754	0.321	0	Ductal cell MKI67	CKS1B	0.433
0	1.0382	0.498	0.017	0	Ductal cell MKI67	CDK1	0.481
0	1.00143	0.702	0.25	0	Ductal cell MKI67	TMPO	0.452
0	1.00103	0.6	0.032	0	Ductal cell MKI67	MAD2L1	0.568
0	0.985086	0.475	0.02	0	Ductal cell MKI67	CDC20	0.455
0	0.934951	0.659	0.213	0	Ductal cell MKI67	ANP32E	0.446
0	0.934098	0.517	0.041	0	Ductal cell MKI67	KIF20B	0.476
0	0.933998	0.474	0.005	0	Ductal cell MKI67	DLGAP5	0.469
0	0.925592	0.49	0.013	0	Ductal cell MKI67	GTSE1	0.477
0	0.882481	0.539	0.05	0	Ductal cell MKI67	ZWINT	0.489
0	0.879984	0.501	0.013	0	Ductal cell MKI67	CEP55	0.488
0	0.863131	0.536	0.108	0	Ductal cell MKI67	UBE2T	0.428
0	0.853682	0.47	0.038	0	Ductal cell MKI67	ANLN	0.432
0	0.840371	0.632	0.161	0	Ductal cell MKI67	NUDT1	0.471
0	0.81874	0.45	0.007	0	Ductal cell MKI67	NUF2	0.443
0	0.814489	0.542	0.027	0	Ductal cell MKI67	CENPW	0.515
0	0.80249	0.493	0.04	0	Ductal cell MKI67	PRC1	0.453
0	0.780825	0.441	0.072	0	Ductal cell MKI67	ATAD2	0.369
0	0.75725	0.412	0.021	0	Ductal cell MKI67	CENPE	0.391
0	0.752422	0.517	0.051	0	Ductal cell MKI67	LMNB1	0.466
0	0.736809	0.42	0.01	0	Ductal cell MKI67	CCNA2	0.41
0	0.73386	0.435	0.019	0	Ductal cell MKI67	KNL1	0.416
0	0.72879	0.505	0.059	0	Ductal cell MKI67	SMC2	0.446
0	0.726714	0.433	0.03	0	Ductal cell MKI67	ARHGAP11A	0.403
0	0.723573	0.388	0.033	0	Ductal cell MKI67	AURKA	0.355
0	0.722271	0.446	0.06	0	Ductal cell MKI67	CKAP2	0.386
0	0.721875	0.47	0.092	0	Ductal cell MKI67	MIS18BP1	0.378
0	0.710838	0.393	0.012	0	Ductal cell MKI67	NDC80	0.381
0	0.680689	0.361	0.007	0	Ductal cell MKI67	CENPA	0.354
0	0.666362	0.41	0.03	0	Ductal cell MKI67	CDCA8	0.38
0	0.66257	0.273	0.006	0	Ductal cell MKI67	HIST1H1B	0.267
0	0.651541	0.425	0.02	0	Ductal cell MKI67	CENPK	0.405
0	0.643337	0.391	0.02	0	Ductal cell MKI67	KIF11	0.371
0	0.639238	0.401	0.01	0	Ductal cell MKI67	KIF4A	0.391
0	0.638571	0.37	0.012	0	Ductal cell MKI67	KIF23	0.358
0	0.632502	0.329	0.015	0	Ductal cell MKI67	PLK1	0.314
0	0.622613	0.363	0.007	0	Ductal cell MKI67	BUB1	0.356
0	0.611901	0.426	0.05	0	Ductal cell MKI67	NCAPD2	0.376
0	0.611611	0.395	0.024	0	Ductal cell MKI67	FOXM1	0.371
0	0.610481	0.335	0.009	0	Ductal cell MKI67	NEK2	0.326
0	0.596547	0.36	0.004	0	Ductal cell MKI67	NCAPG	0.356
0	0.592345	0.373	0.013	0	Ductal cell MKI67	DIAPH3	0.36
0	0.576536	0.328	0.009	0	Ductal cell MKI67	KIF14	0.319
0	0.575047	0.351	0.015	0	Ductal cell MKI67	PRR11	0.336
0	0.574406	0.373	0.013	0	Ductal cell MKI67	RAD51AP1	0.36
0	0.562394	0.329	0.004	0	Ductal cell MKI67	KIF2C	0.325
0	0.556623	0.413	0.06	0	Ductal cell MKI67	KIF22	0.353
0	0.554456	0.337	0.024	0	Ductal cell MKI67	CDT1	0.313
0	0.551366	0.32	0.003	0	Ductal cell MKI67	SPC25	0.317
0	0.54877	0.397	0.044	0	Ductal cell MKI67	TACC3	0.353
0	0.541922	0.35	0.028	0	Ductal cell MKI67	FANCI	0.322
0	0.537743	0.338	0.013	0	Ductal cell MKI67	KIFC1	0.325
0	0.532772	0.326	0.005	0	Ductal cell MKI67	AURKB	0.321
0	0.529018	0.373	0.028	0	Ductal cell MKI67	CENPN	0.345
0	0.523835	0.339	0.028	0	Ductal cell MKI67	CDCA3	0.311
0	0.51902	0.32	0.026	0	Ductal cell MKI67	BRCA1	0.294
0	0.517215	0.333	0.009	0	Ductal cell MKI67	MYBL2	0.324
0	0.50917	0.323	0.016	0	Ductal cell MKI67	TROAP	0.307
0	0.50895	0.32	0.017	0	Ductal cell MKI67	ASF1B	0.303
0	0.503467	0.298	0.006	0	Ductal cell MKI67	DEPDC1	0.292
0	0.483488	0.293	0.004	0	Ductal cell MKI67	PBK	0.289
0	0.480064	0.28	0.01	0	Ductal cell MKI67	CLSPN	0.27
0	0.476447	0.32	0.021	0	Ductal cell MKI67	ORC6	0.299
0	0.475947	0.276	0.005	0	Ductal cell MKI67	HJURP	0.271
0	0.473148	0.297	0.005	0	Ductal cell MKI67	BUB1B	0.292
0	0.469345	0.319	0.015	0	Ductal cell MKI67	RACGAP1	0.304
0	0.468587	0.309	0.009	0	Ductal cell MKI67	SGO1	0.3
0	0.45841	0.328	0.031	0	Ductal cell MKI67	VRK1	0.297
0	0.456271	0.251	0.013	0	Ductal cell MKI67	FAM111B	0.238
0	0.433819	0.285	0.014	0	Ductal cell MKI67	PKMYT1	0.271
0	0.427369	0.253	0.014	0	Ductal cell MKI67	KNSTRN	0.239
0	0.420592	0.271	0.018	0	Ductal cell MKI67	IQGAP3	0.253
0	0.417403	0.275	0.005	0	Ductal cell MKI67	NCAPH	0.27
0	0.412595	0.261	0.019	0	Ductal cell MKI67	CENPU	0.242
0	0.407178	0.267	0.004	0	Ductal cell MKI67	KIF15	0.263
0	0.406294	0.273	0.005	0	Ductal cell MKI67	SHCBP1	0.268
0	0.404824	0.275	0.02	0	Ductal cell MKI67	CENPH	0.255
0	0.402041	0.255	0.005	0	Ductal cell MKI67	CKAP2L	0.25
0	0.401186	0.242	0.011	0	Ductal cell MKI67	ESCO2	0.231
0	0.399944	0.256	0.006	0	Ductal cell MKI67	CDCA5	0.25
0	0.392145	0.278	0.016	0	Ductal cell MKI67	PARPBP	0.262
0	0.377747	0.253	0.005	0	Ductal cell MKI67	MND1	0.248
0	0.366722	0.25	0.014	0	Ductal cell MKI67	CIT	0.236
0	0.366404	0.236	0.004	0	Ductal cell MKI67	TTK	0.232
0	0.330717	0.218	0.008	0	Ductal cell MKI67	SPC24	0.21
0	0.330457	0.236	0.012	0	Ductal cell MKI67	SKA3	0.224
0	0.319291	0.22	0.009	0	Ductal cell MKI67	CIP2A	0.211
0	0.31244	0.205	0.004	0	Ductal cell MKI67	CDCA2	0.201
1.6002e-307	0.730764	0.287	0.027	3.76318e-303	Ductal cell MKI67	HIST1H1D	0.26
1.29402e-304	0.794828	0.504	0.118	3.04314e-300	Ductal cell MKI67	DHFR	0.386
1.22367e-302	0.857841	0.293	0.03	2.8777e-298	Ductal cell MKI67	LCP1	0.263
1.31895e-302	0.768716	0.493	0.113	3.10177e-298	Ductal cell MKI67	DNMT1	0.38
2.36046e-301	0.342413	0.219	0.011	5.5511e-297	Ductal cell MKI67	NRGN	0.208
2.28666e-300	0.408406	0.266	0.022	5.37755e-296	Ductal cell MKI67	FEN1	0.244
1.43855e-299	0.585319	0.451	0.09	3.38303e-295	Ductal cell MKI67	PHF19	0.361
1.6585e-298	0.300866	0.207	0.009	3.9003e-294	Ductal cell MKI67	SPAG5	0.198
8.59454e-297	1.24775	0.776	0.358	2.02118e-292	Ductal cell MKI67	UBE2S	0.418
2.84452e-294	0.317789	0.222	0.012	6.68945e-290	Ductal cell MKI67	MELK	0.21
4.51528e-293	0.506724	0.375	0.059	1.06186e-288	Ductal cell MKI67	NCAPD3	0.316
1.92988e-290	0.364013	0.264	0.023	4.53849e-286	Ductal cell MKI67	NCAPG2	0.241
5.96482e-288	1.24053	0.999	0.984	1.40275e-283	Ductal cell MKI67	PTMA	0.015
2.16312e-287	0.41548	0.273	0.026	5.08702e-283	Ductal cell MKI67	BRCA2	0.247
2.94395e-286	1.00668	0.54	0.151	6.92329e-282	Ductal cell MKI67	KPNA2	0.389
3.60536e-283	0.324393	0.191	0.007	8.47873e-279	Ductal cell MKI67	E2F8	0.184
1.65181e-281	0.542452	0.247	0.02	3.88456e-277	Ductal cell MKI67	GMFG	0.227
2.48501e-279	0.640746	0.504	0.124	5.84401e-275	Ductal cell MKI67	CCDC34	0.38
3.99387e-279	0.611636	0.362	0.059	9.39237e-275	Ductal cell MKI67	HELLS	0.303
6.17171e-279	0.362243	0.199	0.009	1.4514e-274	Ductal cell MKI67	HIST1H3B	0.19
3.85583e-278	0.341319	0.198	0.009	9.06777e-274	Ductal cell MKI67	DTL	0.189
6.50141e-278	0.413958	0.261	0.024	1.52894e-273	Ductal cell MKI67	MXD3	0.237
5.23903e-276	0.654988	0.504	0.129	1.23206e-271	Ductal cell MKI67	HMGB3	0.375
6.79512e-276	0.415938	0.238	0.018	1.59801e-271	Ductal cell MKI67	GINS2	0.22
1.48276e-275	0.739182	0.518	0.139	3.487e-271	Ductal cell MKI67	ECT2	0.379
1.05393e-270	1.05474	0.797	0.413	2.47854e-266	Ductal cell MKI67	LSM5	0.384
7.95877e-270	0.642539	0.38	0.069	1.87166e-265	Ductal cell MKI67	MCM4	0.311
1.53114e-269	0.984981	0.834	0.47	3.60079e-265	Ductal cell MKI67	DEK	0.364
2.40408e-268	0.334813	0.231	0.018	5.65367e-264	Ductal cell MKI67	POC1A	0.213
1.18422e-267	1.08161	0.781	0.409	2.78492e-263	Ductal cell MKI67	RANBP1	0.372
9.48549e-267	0.816085	0.464	0.113	2.2307e-262	Ductal cell MKI67	MCM7	0.351
4.37379e-263	0.43507	0.323	0.047	1.02858e-258	Ductal cell MKI67	MIS18A	0.276
2.10459e-261	0.388185	0.263	0.027	4.94937e-257	Ductal cell MKI67	ATAD5	0.236
1.17152e-256	0.701277	0.234	0.021	2.75507e-252	Ductal cell MKI67	CORO1A	0.213
1.5774e-255	0.682302	0.484	0.125	3.70958e-251	Ductal cell MKI67	CENPM	0.359
4.34228e-254	0.960766	0.699	0.31	1.02117e-249	Ductal cell MKI67	RPA3	0.389
1.14936e-252	0.327008	0.208	0.014	2.70295e-248	Ductal cell MKI67	KIF18A	0.194
4.1769e-251	0.927358	0.897	0.641	9.82281e-247	Ductal cell MKI67	RAN	0.256
3.53112e-245	0.770393	0.231	0.022	8.30413e-241	Ductal cell MKI67	CD52	0.209
9.24982e-245	0.761958	0.402	0.089	2.17528e-240	Ductal cell MKI67	HIST1H1E	0.313
2.52005e-244	0.268956	0.168	0.007	5.92641e-240	Ductal cell MKI67	MCM10	0.161
9.03883e-239	0.332957	0.206	0.016	2.12566e-234	Ductal cell MKI67	FBXO5	0.19
5.84206e-235	0.501679	0.205	0.016	1.37388e-230	Ductal cell MKI67	LSP1	0.189
4.29394e-234	0.469927	0.233	0.024	1.00981e-229	Ductal cell MKI67	CD53	0.209
4.36623e-227	0.495385	0.342	0.065	1.02681e-222	Ductal cell MKI67	CHEK1	0.277
1.16961e-226	0.827784	0.656	0.282	2.75057e-222	Ductal cell MKI67	NASP	0.374
4.58949e-224	0.526686	0.399	0.093	1.07931e-219	Ductal cell MKI67	RRM1	0.306
2.80953e-223	0.556742	0.511	0.154	6.60716e-219	Ductal cell MKI67	SKA2	0.357
5.90132e-223	0.832379	0.822	0.475	1.38781e-218	Ductal cell MKI67	ANP32B	0.347
3.33749e-222	0.548994	0.267	0.037	7.84877e-218	Ductal cell MKI67	HIST2H2AC	0.23
1.66857e-221	0.276289	0.188	0.014	3.92396e-217	Ductal cell MKI67	OIP5	0.174
3.17766e-220	0.468661	0.335	0.064	7.47291e-216	Ductal cell MKI67	DNAJC9	0.271
3.25591e-219	0.853601	0.289	0.048	7.65692e-215	Ductal cell MKI67	PTPRC	0.241
2.39698e-216	0.718541	0.614	0.239	5.63698e-212	Ductal cell MKI67	BUB3	0.375
4.70534e-215	0.310869	0.218	0.023	1.10655e-210	Ductal cell MKI67	RFC3	0.195
2.24737e-213	0.388226	0.249	0.033	5.28513e-209	Ductal cell MKI67	UHRF1	0.216
3.75171e-213	2.3742	0.757	0.454	8.8229e-209	Ductal cell MKI67	HIST1H4C	0.303
2.97369e-211	0.974	0.552	0.209	6.99322e-207	Ductal cell MKI67	PCNA	0.343
2.53895e-210	0.443724	0.209	0.021	5.97084e-206	Ductal cell MKI67	CELF2	0.188
9.54006e-210	0.503644	0.236	0.03	2.24354e-205	Ductal cell MKI67	LDHB	0.206
4.09167e-208	0.274576	0.197	0.018	9.62239e-204	Ductal cell MKI67	STIL	0.179
3.4444e-202	0.255208	0.146	0.007	8.10019e-198	Ductal cell MKI67	APBB1IP	0.139
9.78619e-202	0.269694	0.188	0.017	2.30142e-197	Ductal cell MKI67	FANCD2	0.171
2.27931e-197	0.373667	0.229	0.03	5.36026e-193	Ductal cell MKI67	C21orf58	0.199
4.84213e-197	0.832648	0.301	0.06	1.13872e-192	Ductal cell MKI67	ARHGDIB	0.241
9.50464e-197	0.791216	0.906	0.652	2.23521e-192	Ductal cell MKI67	HNRNPA1	0.254
6.10857e-195	1.0312	0.946	0.785	1.43655e-190	Ductal cell MKI67	PFN1	0.161
2.53761e-194	0.323703	0.218	0.027	5.96769e-190	Ductal cell MKI67	CDC6	0.191
3.637e-194	0.632254	0.52	0.184	8.55313e-190	Ductal cell MKI67	MZT1	0.336
2.18396e-192	0.33852	0.262	0.042	5.13602e-188	Ductal cell MKI67	NRM	0.22
1.45731e-191	0.580798	0.439	0.13	3.42717e-187	Ductal cell MKI67	SAP30	0.309
9.01662e-191	0.396535	0.18	0.016	2.12044e-186	Ductal cell MKI67	SLA	0.164
1.19118e-190	0.367627	0.177	0.015	2.80131e-186	Ductal cell MKI67	FYB1	0.162
1.14495e-188	0.829126	0.944	0.795	2.69257e-184	Ductal cell MKI67	YBX1	0.149
5.77766e-186	0.564985	0.507	0.176	1.35873e-181	Ductal cell MKI67	DDX39A	0.331
7.99383e-182	0.730684	0.681	0.339	1.87991e-177	Ductal cell MKI67	CALM3	0.342
4.38075e-180	0.718376	0.789	0.463	1.03022e-175	Ductal cell MKI67	HMGN1	0.326
4.09534e-179	0.327338	0.216	0.029	9.63102e-175	Ductal cell MKI67	WDR76	0.187
4.51411e-176	0.453893	0.365	0.096	1.06158e-171	Ductal cell MKI67	PSIP1	0.269
1.58799e-175	0.492772	0.413	0.123	3.73447e-171	Ductal cell MKI67	CKAP5	0.29
6.88124e-174	0.502502	0.376	0.102	1.61826e-169	Ductal cell MKI67	EZH2	0.274
1.46119e-173	1.08055	0.722	0.44	3.43629e-169	Ductal cell MKI67	DUT	0.282
1.15126e-172	0.34294	0.303	0.065	2.70742e-168	Ductal cell MKI67	PPIH	0.238
3.88365e-172	0.567031	0.227	0.035	9.13318e-168	Ductal cell MKI67	CLEC2B	0.192
4.11547e-172	0.309364	0.241	0.04	9.67835e-168	Ductal cell MKI67	SPDL1	0.201
9.21026e-171	0.42102	0.167	0.016	2.16598e-166	Ductal cell MKI67	CYTIP	0.151
1.92903e-168	0.438298	0.394	0.114	4.53649e-164	Ductal cell MKI67	LMNB2	0.28
2.84472e-166	0.394642	0.19	0.024	6.68993e-162	Ductal cell MKI67	ZEB2	0.166
1.07321e-165	0.406748	0.313	0.073	2.52387e-161	Ductal cell MKI67	GPSM2	0.24
3.54636e-163	0.904489	0.764	0.498	8.33998e-159	Ductal cell MKI67	RAD21	0.266
2.47941e-162	0.377307	0.264	0.052	5.83083e-158	Ductal cell MKI67	MCM5	0.212
4.93735e-162	0.615221	0.685	0.357	1.16112e-157	Ductal cell MKI67	LSM3	0.328
7.54493e-161	0.544507	0.488	0.179	1.77434e-156	Ductal cell MKI67	ALYREF	0.309
3.36823e-160	0.282507	0.216	0.033	7.92106e-156	Ductal cell MKI67	TCF19	0.183
8.11904e-158	0.448801	0.38	0.112	1.90935e-153	Ductal cell MKI67	DBF4	0.268
2.86567e-157	0.282478	0.19	0.026	6.73921e-153	Ductal cell MKI67	MCM2	0.164
2.34134e-156	0.39394	0.318	0.079	5.50613e-152	Ductal cell MKI67	CBX5	0.239
2.79739e-156	0.560446	0.441	0.155	6.57861e-152	Ductal cell MKI67	FAM111A	0.286
8.80165e-154	0.46259	0.129	0.009	2.06988e-149	Ductal cell MKI67	MNDA	0.12
6.20115e-150	1.24982	0.251	0.054	1.45832e-145	Ductal cell MKI67	RGS1	0.197
3.50658e-148	0.453633	0.129	0.01	8.24641e-144	Ductal cell MKI67	CD2	0.119
4.59001e-148	1.18481	0.132	0.011	1.07943e-143	Ductal cell MKI67	GZMA	0.121
1.98678e-147	0.269009	0.13	0.01	4.6723e-143	Ductal cell MKI67	IKZF1	0.12
5.29466e-147	0.496346	0.215	0.038	1.24514e-142	Ductal cell MKI67	HCST	0.177
5.30238e-145	0.698313	0.969	0.841	1.24696e-140	Ductal cell MKI67	HNRNPA2B1	0.128
8.58445e-145	0.25565	0.168	0.021	2.0188e-140	Ductal cell MKI67	E2F1	0.147
1.43125e-144	0.604126	0.283	0.071	3.36588e-140	Ductal cell MKI67	IFI16	0.212
3.99883e-144	0.579712	0.38	0.124	9.40406e-140	Ductal cell MKI67	MCM3	0.256
9.7929e-144	0.514254	0.551	0.241	2.303e-139	Ductal cell MKI67	MAZ	0.31
1.49453e-143	0.267829	0.19	0.029	3.51468e-139	Ductal cell MKI67	RFC4	0.161
1.51285e-143	0.768297	0.901	0.689	3.55778e-139	Ductal cell MKI67	HNRNPA3	0.212
1.74015e-143	0.442363	0.434	0.154	4.0923e-139	Ductal cell MKI67	EXOSC8	0.28
5.63124e-143	0.273309	0.121	0.009	1.3243e-138	Ductal cell MKI67	PTPN7	0.112
6.46205e-143	0.699145	0.712	0.418	1.51968e-138	Ductal cell MKI67	PSME2	0.294
1.14088e-142	0.37177	0.345	0.099	2.683e-138	Ductal cell MKI67	NSD2	0.246
2.27445e-142	0.406908	0.275	0.065	5.34883e-138	Ductal cell MKI67	MCM6	0.21
1.40362e-141	1.04075	0.262	0.062	3.30088e-137	Ductal cell MKI67	ALOX5AP	0.2
5.2035e-141	0.271619	0.232	0.045	1.22371e-136	Ductal cell MKI67	ZWILCH	0.187
8.57487e-139	0.351381	0.126	0.01	2.01655e-134	Ductal cell MKI67	ITM2A	0.116
2.33407e-138	0.348399	0.17	0.023	5.48903e-134	Ductal cell MKI67	EVL	0.147
3.46682e-138	0.664386	0.207	0.038	8.15292e-134	Ductal cell MKI67	ITGB2	0.169
9.42942e-138	0.309454	0.264	0.06	2.21752e-133	Ductal cell MKI67	TTF2	0.204
1.56364e-137	0.264969	0.114	0.008	3.6772e-133	Ductal cell MKI67	CD96	0.106
2.95815e-137	0.407135	0.334	0.098	6.95667e-133	Ductal cell MKI67	SAPCD2	0.236
1.47e-136	0.274705	0.171	0.024	3.45701e-132	Ductal cell MKI67	HCLS1	0.147
3.99698e-136	0.261666	0.163	0.022	9.39969e-132	Ductal cell MKI67	CD37	0.141
3.48341e-135	0.37123	0.121	0.01	8.19194e-131	Ductal cell MKI67	TRAC	0.111
8.52578e-135	0.429048	0.123	0.011	2.00501e-130	Ductal cell MKI67	MS4A4A	0.112
9.50757e-135	0.27724	0.124	0.011	2.2359e-130	Ductal cell MKI67	SPI1	0.113
1.49433e-134	0.690231	0.776	0.532	3.51422e-130	Ductal cell MKI67	HNRNPAB	0.244
7.47925e-133	0.513099	0.488	0.205	1.7589e-128	Ductal cell MKI67	IDH2	0.283
4.9859e-131	0.363773	0.136	0.014	1.17253e-126	Ductal cell MKI67	CD3E	0.122
5.12148e-131	0.565975	0.665	0.369	1.20442e-126	Ductal cell MKI67	SNRPF	0.296
5.4541e-131	0.666023	0.716	0.444	1.28264e-126	Ductal cell MKI67	HP1BP3	0.272
4.57686e-130	0.288309	0.146	0.018	1.07634e-125	Ductal cell MKI67	LCP2	0.128
1.85747e-129	1.68398	0.392	0.153	4.3682e-125	Ductal cell MKI67	SRGN	0.239
2.19971e-129	0.384383	0.331	0.1	5.17306e-125	Ductal cell MKI67	BARD1	0.231
6.20476e-128	0.406893	0.129	0.013	1.45917e-123	Ductal cell MKI67	CYBB	0.116
1.51377e-127	0.479066	0.472	0.196	3.55992e-123	Ductal cell MKI67	SMC3	0.276
2.39091e-127	0.298673	0.217	0.044	5.62271e-123	Ductal cell MKI67	CDKN2C	0.173
8.02396e-127	0.250671	0.211	0.042	1.88699e-122	Ductal cell MKI67	LRR1	0.169
8.47445e-127	0.613177	0.605	0.303	1.99294e-122	Ductal cell MKI67	H2AFX	0.302
1.58769e-126	0.347788	0.213	0.043	3.73376e-122	Ductal cell MKI67	SAMHD1	0.17
2.60264e-126	1.25518	0.206	0.042	6.12062e-122	Ductal cell MKI67	CCL5	0.164
1.30812e-125	0.8894	0.176	0.029	3.0763e-121	Ductal cell MKI67	CD69	0.147
8.4542e-125	0.317314	0.111	0.009	1.98817e-120	Ductal cell MKI67	TREM2	0.102
9.59556e-125	0.500062	0.525	0.24	2.25659e-120	Ductal cell MKI67	PGP	0.285
2.30252e-124	0.566704	0.632	0.341	5.41484e-120	Ductal cell MKI67	PA2G4	0.291
5.80031e-123	0.551316	0.554	0.267	1.36406e-118	Ductal cell MKI67	SMC1A	0.287
1.03295e-122	0.35844	0.169	0.027	2.42919e-118	Ductal cell MKI67	SAMSN1	0.142
4.03954e-122	0.322181	0.291	0.081	9.49979e-118	Ductal cell MKI67	YEATS4	0.21
2.93766e-119	0.404192	0.363	0.127	6.9085e-115	Ductal cell MKI67	EMC9	0.236
3.12048e-118	0.427814	0.461	0.194	7.33844e-114	Ductal cell MKI67	TPRKB	0.267
8.40007e-118	0.754954	0.979	0.93	1.97544e-113	Ductal cell MKI67	PPIA	0.049
1.91294e-116	0.652755	0.812	0.609	4.49867e-112	Ductal cell MKI67	SNRPB	0.203
2.19784e-116	0.630406	0.736	0.486	5.16866e-112	Ductal cell MKI67	LSM4	0.25
2.77645e-116	0.588903	0.562	0.286	6.52937e-112	Ductal cell MKI67	PRKDC	0.276
6.48799e-116	0.268942	0.235	0.056	1.52578e-111	Ductal cell MKI67	NDC1	0.179
7.38616e-115	0.948085	0.278	0.084	1.737e-110	Ductal cell MKI67	LAPTM5	0.194
1.01943e-114	0.378157	0.126	0.015	2.3974e-110	Ductal cell MKI67	RUNX3	0.111
1.31396e-114	0.595307	0.969	0.897	3.09005e-110	Ductal cell MKI67	CFL1	0.072
2.67524e-113	0.286296	0.236	0.058	6.29136e-109	Ductal cell MKI67	CDCA4	0.178
9.51927e-112	0.287518	0.121	0.014	2.23865e-107	Ductal cell MKI67	C1orf162	0.107
1.02458e-111	0.449294	0.407	0.164	2.4095e-107	Ductal cell MKI67	USP1	0.243
3.06138e-111	0.390248	0.117	0.013	7.19944e-107	Ductal cell MKI67	MS4A7	0.104
5.72309e-111	1.0653	0.228	0.059	1.3459e-106	Ductal cell MKI67	FCER1G	0.169
1.07529e-110	0.69926	0.649	0.396	2.52876e-106	Ductal cell MKI67	SIVA1	0.253
1.20885e-110	0.604552	0.769	0.522	2.84285e-106	Ductal cell MKI67	NAP1L1	0.247
4.16991e-110	0.415792	0.369	0.136	9.80637e-106	Ductal cell MKI67	CDC25B	0.233
1.18521e-109	0.462331	0.461	0.206	2.78725e-105	Ductal cell MKI67	TMEM106C	0.255
1.49563e-109	0.25671	0.22	0.052	3.51727e-105	Ductal cell MKI67	COQ2	0.168
3.02493e-109	0.684689	0.62	0.364	7.11372e-105	Ductal cell MKI67	CKLF	0.256
1.2076e-108	0.578906	0.787	0.556	2.83992e-104	Ductal cell MKI67	CBX3	0.231
1.55251e-108	0.322301	0.28	0.083	3.65105e-104	Ductal cell MKI67	SNRNP25	0.197
9.64242e-108	0.416308	0.129	0.017	2.26761e-103	Ductal cell MKI67	TRBC2	0.112
1.19315e-107	0.701716	0.166	0.031	2.80593e-103	Ductal cell MKI67	AIF1	0.135
2.03858e-107	0.568177	0.744	0.499	4.79412e-103	Ductal cell MKI67	MRPL51	0.245
7.24085e-107	0.461443	0.326	0.113	1.70283e-102	Ductal cell MKI67	FKBP5	0.213
8.35929e-107	0.540516	0.532	0.262	1.96585e-102	Ductal cell MKI67	GMNN	0.27
1.41913e-106	0.90618	0.738	0.511	3.33738e-102	Ductal cell MKI67	FABP5	0.227
1.54365e-106	0.374581	0.332	0.116	3.6302e-102	Ductal cell MKI67	SAC3D1	0.216
1.6156e-105	0.308809	0.254	0.071	3.79941e-101	Ductal cell MKI67	RFC2	0.183
3.3927e-105	2.28027	0.449	0.232	7.9786e-101	Ductal cell MKI67	VIM	0.217
4.99852e-105	0.521003	0.577	0.312	1.1755e-100	Ductal cell MKI67	RNASEH2C	0.265
5.38388e-105	0.429001	0.441	0.191	1.26613e-100	Ductal cell MKI67	TFDP1	0.25
5.78908e-105	0.81777	0.802	0.602	1.36142e-100	Ductal cell MKI67	SNRPD1	0.2
9.76068e-105	0.290606	0.103	0.01	2.29542e-100	Ductal cell MKI67	CD3G	0.093
1.20863e-103	0.270186	0.236	0.062	2.84235e-99	Ductal cell MKI67	LIG1	0.174
1.34363e-103	0.39007	0.114	0.013	3.15982e-99	Ductal cell MKI67	MRC1	0.101
1.65576e-103	0.313631	0.133	0.02	3.89385e-99	Ductal cell MKI67	CLEC2D	0.113
2.02043e-103	0.512735	0.647	0.378	4.75144e-99	Ductal cell MKI67	BANF1	0.269
2.7771e-103	0.537519	0.621	0.362	6.53091e-99	Ductal cell MKI67	UQCC2	0.259
2.64886e-102	0.561197	0.722	0.474	6.22933e-98	Ductal cell MKI67	PSMA4	0.248
4.44237e-102	0.296121	0.257	0.074	1.04471e-97	Ductal cell MKI67	DCK	0.183
5.18799e-102	0.64689	0.814	0.614	1.22006e-97	Ductal cell MKI67	SNRPG	0.2
8.36828e-102	0.617471	0.118	0.015	1.96797e-97	Ductal cell MKI67	NKG7	0.103
8.60202e-101	0.361799	0.366	0.141	2.02294e-96	Ductal cell MKI67	CSE1L	0.225
1.00077e-100	0.469489	0.56	0.294	2.35352e-96	Ductal cell MKI67	HMGN3	0.266
1.88488e-100	0.524575	0.969	0.894	4.43267e-96	Ductal cell MKI67	RPL6	0.075
1.9837e-100	0.262698	0.23	0.061	4.66506e-96	Ductal cell MKI67	TEX30	0.169
3.33229e-100	0.348387	0.366	0.14	7.83654e-96	Ductal cell MKI67	RNASEH2B	0.226
5.76831e-100	1.11836	0.244	0.074	1.35653e-95	Ductal cell MKI67	TYROBP	0.17
6.89929e-100	0.528611	0.571	0.313	1.62251e-95	Ductal cell MKI67	LSM2	0.258
1.15684e-99	0.318483	0.337	0.122	2.72055e-95	Ductal cell MKI67	POLE3	0.215
1.31908e-99	0.462395	0.123	0.017	3.10208e-95	Ductal cell MKI67	FCGR3A	0.106
2.2935e-99	0.27958	0.265	0.08	5.39363e-95	Ductal cell MKI67	TOPBP1	0.185
6.21357e-99	0.403899	0.115	0.015	1.46125e-94	Ductal cell MKI67	MS4A6A	0.1
1.74107e-98	0.475383	0.566	0.314	4.09448e-94	Ductal cell MKI67	ILF2	0.252
2.55154e-97	0.25658	0.226	0.06	6.00045e-93	Ductal cell MKI67	LYAR	0.166
8.60982e-97	0.433612	0.108	0.013	2.02477e-92	Ductal cell MKI67	TRBC1	0.095
6.34662e-96	0.271947	0.101	0.011	1.49254e-91	Ductal cell MKI67	IGSF6	0.09
9.60966e-96	0.551081	0.837	0.625	2.2599e-91	Ductal cell MKI67	SET	0.212
6.50102e-95	0.686904	0.683	0.455	1.52884e-90	Ductal cell MKI67	CENPX	0.228
2.20049e-94	0.467151	0.562	0.31	5.1749e-90	Ductal cell MKI67	VPS29	0.252
8.10736e-94	0.329295	0.276	0.09	1.90661e-89	Ductal cell MKI67	POLD3	0.186
1.04339e-93	0.545369	0.697	0.446	2.45374e-89	Ductal cell MKI67	CACYBP	0.251
1.15134e-93	0.295821	0.216	0.058	2.70761e-89	Ductal cell MKI67	FAM83D	0.158
1.87508e-93	0.517099	0.912	0.794	4.40962e-89	Ductal cell MKI67	COX8A	0.118
3.03708e-93	0.276624	0.194	0.048	7.14229e-89	Ductal cell MKI67	DOCK8	0.146
2.40754e-92	0.690842	0.879	0.714	5.66181e-88	Ductal cell MKI67	NCL	0.165
4.22587e-92	0.620981	0.44	0.219	9.93798e-88	Ductal cell MKI67	NMU	0.221
5.66237e-92	0.419202	0.491	0.246	1.33162e-87	Ductal cell MKI67	PAXX	0.245
1.53333e-91	0.54793	0.668	0.439	3.60594e-87	Ductal cell MKI67	EIF5A	0.229
2.96623e-91	0.862462	0.137	0.025	6.97567e-87	Ductal cell MKI67	C1QC	0.112
3.14353e-91	0.310071	0.3	0.106	7.39263e-87	Ductal cell MKI67	TEDC1	0.194
6.14585e-91	0.512518	0.662	0.424	1.44532e-86	Ductal cell MKI67	HNRNPR	0.238
9.21773e-91	0.35881	0.257	0.083	2.16773e-86	Ductal cell MKI67	CDKN2D	0.174
1.84781e-90	0.604601	0.563	0.332	4.3455e-86	Ductal cell MKI67	LBR	0.231
2.37645e-90	0.272785	0.159	0.033	5.58871e-86	Ductal cell MKI67	GLIPR1	0.126
7.60456e-90	0.494813	0.587	0.339	1.78837e-85	Ductal cell MKI67	PARP1	0.248
8.90808e-90	0.485041	0.689	0.439	2.09491e-85	Ductal cell MKI67	CCT5	0.25
6.12806e-88	0.41814	0.491	0.25	1.44113e-83	Ductal cell MKI67	RBBP7	0.241
2.65158e-87	0.265913	0.116	0.017	6.23573e-83	Ductal cell MKI67	PLEK	0.099
3.06476e-87	0.613776	0.612	0.385	7.20739e-83	Ductal cell MKI67	NME1	0.227
3.9857e-87	0.382567	0.469	0.23	9.37318e-83	Ductal cell MKI67	VDAC3	0.239
2.17727e-86	0.2883	0.172	0.04	5.12028e-82	Ductal cell MKI67	GYPC	0.132
9.18429e-86	0.433257	0.474	0.242	2.15987e-81	Ductal cell MKI67	COMMD4	0.232
1.95335e-85	0.554659	0.946	0.826	4.59368e-81	Ductal cell MKI67	NPM1	0.12
3.40568e-85	0.407464	0.439	0.212	8.00914e-81	Ductal cell MKI67	HSPB11	0.227
1.01528e-84	0.466383	0.113	0.017	2.38764e-80	Ductal cell MKI67	CD7	0.096
1.48895e-83	0.33971	0.338	0.139	3.50155e-79	Ductal cell MKI67	HAT1	0.199
1.97783e-83	0.283656	0.243	0.078	4.65127e-79	Ductal cell MKI67	CNTRL	0.165
2.00593e-83	0.29138	0.325	0.128	4.71735e-79	Ductal cell MKI67	SAE1	0.197
1.07116e-82	0.649698	0.856	0.711	2.51905e-78	Ductal cell MKI67	SLC25A5	0.145
1.12602e-82	0.652878	0.116	0.019	2.64807e-78	Ductal cell MKI67	CD14	0.097
2.12726e-82	0.330834	0.303	0.116	5.00268e-78	Ductal cell MKI67	TUBG1	0.187
3.83609e-82	0.297438	0.131	0.025	9.02132e-78	Ductal cell MKI67	TGFBI	0.106
5.99085e-82	0.331413	0.393	0.176	1.40887e-77	Ductal cell MKI67	RSRC1	0.217
5.47134e-81	0.461011	0.796	0.584	1.2867e-76	Ductal cell MKI67	SNRPD2	0.212
6.70037e-81	0.303976	0.158	0.036	1.57573e-76	Ductal cell MKI67	SLC2A3	0.122
1.99879e-80	0.506327	0.72	0.512	4.70055e-76	Ductal cell MKI67	SNRPE	0.208
4.10768e-80	0.536787	0.776	0.565	9.66004e-76	Ductal cell MKI67	2022-09-07	0.211
4.41659e-80	0.542342	0.4	0.194	1.03865e-75	Ductal cell MKI67	CDCA7	0.206
3.5336e-79	0.555845	0.293	0.117	8.30996e-75	Ductal cell MKI67	RAC2	0.176
3.78374e-79	0.630743	0.674	0.454	8.89821e-75	Ductal cell MKI67	PSMB9	0.22
4.71988e-79	0.351446	0.414	0.196	1.10997e-74	Ductal cell MKI67	CMC2	0.218
6.04693e-79	0.452538	0.647	0.426	1.42206e-74	Ductal cell MKI67	KPNB1	0.221
8.51894e-79	0.26875	0.286	0.105	2.0034e-74	Ductal cell MKI67	TCOF1	0.181
8.98061e-79	1.06698	0.26	0.096	2.11197e-74	Ductal cell MKI67	CXCR4	0.164
1.14167e-78	0.45466	0.615	0.391	2.68487e-74	Ductal cell MKI67	HNRNPD	0.224
3.60239e-78	0.49585	0.776	0.581	8.47174e-74	Ductal cell MKI67	PSMB3	0.195
5.4341e-78	0.374617	0.436	0.216	1.27794e-73	Ductal cell MKI67	BAX	0.22
9.67542e-78	0.531213	0.782	0.593	2.27537e-73	Ductal cell MKI67	ERH	0.189
5.44296e-77	0.480422	0.903	0.756	1.28002e-72	Ductal cell MKI67	ENO1	0.147
1.55082e-76	0.295854	0.294	0.114	3.64707e-72	Ductal cell MKI67	SLC43A3	0.18
2.34491e-76	0.260621	0.268	0.097	5.51453e-72	Ductal cell MKI67	NUP37	0.171
6.71269e-76	0.326705	0.359	0.158	1.57862e-71	Ductal cell MKI67	MGME1	0.201
2.80399e-75	0.683916	0.834	0.692	6.59414e-71	Ductal cell MKI67	TUBB4B	0.142
3.80468e-75	0.256051	0.1	0.015	8.94746e-71	Ductal cell MKI67	MSR1	0.085
6.10633e-75	0.363804	0.438	0.223	1.43603e-70	Ductal cell MKI67	SSRP1	0.215
2.44626e-74	0.273451	0.302	0.12	5.75286e-70	Ductal cell MKI67	MAGOHB	0.182
2.49043e-74	0.277758	0.314	0.128	5.85675e-70	Ductal cell MKI67	C19orf48	0.186
5.63356e-74	0.37717	0.482	0.26	1.32484e-69	Ductal cell MKI67	CCT2	0.222
5.9615e-73	0.387458	0.594	0.362	1.40197e-68	Ductal cell MKI67	XPO1	0.232
1.03797e-72	0.59595	0.867	0.739	2.44098e-68	Ductal cell MKI67	DBI	0.128
1.60606e-72	0.257258	0.13	0.027	3.77697e-68	Ductal cell MKI67	LST1	0.103
1.77511e-72	0.481365	0.709	0.496	4.17451e-68	Ductal cell MKI67	SFPQ	0.213
2.71496e-72	0.41538	0.613	0.386	6.38478e-68	Ductal cell MKI67	HNRNPM	0.227
5.15144e-72	1.60549	0.202	0.065	1.21146e-67	Ductal cell MKI67	CCL4	0.137
8.32976e-72	0.535548	0.894	0.779	1.95891e-67	Ductal cell MKI67	RPS26	0.115
3.80965e-71	0.536095	0.663	0.443	8.95916e-67	Ductal cell MKI67	CTSC	0.22
5.69746e-71	0.460133	0.732	0.543	1.33987e-66	Ductal cell MKI67	RBM8A	0.189
1.13864e-70	0.408761	0.507	0.292	2.67773e-66	Ductal cell MKI67	SUPT16H	0.215
2.84141e-70	0.977	0.706	0.461	6.68214e-66	Ductal cell MKI67	MT2A	0.245
4.00254e-70	0.33667	0.133	0.029	9.41277e-66	Ductal cell MKI67	BCL2A1	0.104
8.72814e-70	0.2692	0.318	0.134	2.0526e-65	Ductal cell MKI67	ITGB3BP	0.184
1.36303e-69	0.289559	0.297	0.122	3.20544e-65	Ductal cell MKI67	MTHFD1	0.175
2.54013e-69	0.285462	0.107	0.019	5.97362e-65	Ductal cell MKI67	LDLRAD4	0.088
2.72743e-69	0.502784	0.683	0.477	6.41409e-65	Ductal cell MKI67	GSTO1	0.206
3.84066e-69	0.443826	0.762	0.557	9.03207e-65	Ductal cell MKI67	ANAPC11	0.205
1.1476e-68	0.377185	0.4	0.201	2.6988e-64	Ductal cell MKI67	DCTN3	0.199
1.57012e-68	0.30038	0.293	0.12	3.69244e-64	Ductal cell MKI67	UCP2	0.173
3.67811e-68	0.536114	0.963	0.898	8.64981e-64	Ductal cell MKI67	RPSA	0.065
4.48602e-68	0.318126	0.44	0.227	1.05498e-63	Ductal cell MKI67	TIMM10	0.213
5.60648e-68	0.711285	0.739	0.587	1.31848e-63	Ductal cell MKI67	PTMS	0.152
1.37386e-67	0.645787	0.733	0.575	3.23092e-63	Ductal cell MKI67	TUBA1C	0.158
4.46914e-67	0.251304	0.246	0.091	1.05101e-62	Ductal cell MKI67	G2E3	0.155
9.34051e-67	0.468394	0.494	0.292	2.19661e-62	Ductal cell MKI67	GGCT	0.202
9.6913e-67	0.444444	0.854	0.683	2.2791e-62	Ductal cell MKI67	SRSF3	0.171
2.09477e-66	0.439289	0.752	0.555	4.92626e-62	Ductal cell MKI67	SNRPD3	0.197
4.36756e-66	0.288627	0.31	0.134	1.02712e-61	Ductal cell MKI67	CMSS1	0.176
4.97883e-66	0.352707	0.485	0.272	1.17087e-61	Ductal cell MKI67	SUZ12	0.213
5.42758e-65	0.363256	0.462	0.255	1.2764e-60	Ductal cell MKI67	TXNDC12	0.207
2.28432e-64	0.259467	0.264	0.104	5.37204e-60	Ductal cell MKI67	RECQL	0.16
2.83416e-64	0.592476	0.187	0.06	6.66509e-60	Ductal cell MKI67	PLIN2	0.127
3.65103e-64	0.444636	0.163	0.047	8.58612e-60	Ductal cell MKI67	CD83	0.116
5.11475e-64	0.336741	0.395	0.201	1.20284e-59	Ductal cell MKI67	DKC1	0.194
1.44214e-63	1.54367	0.192	0.065	3.39148e-59	Ductal cell MKI67	CCL3	0.127
1.6403e-63	0.348737	0.365	0.177	3.8575e-59	Ductal cell MKI67	CCDC88A	0.188
4.49651e-63	0.306511	0.375	0.186	1.05744e-58	Ductal cell MKI67	CBX1	0.189
6.60003e-63	0.424851	0.724	0.537	1.55213e-58	Ductal cell MKI67	H2AFY	0.187
9.87693e-63	0.400419	0.837	0.671	2.32276e-58	Ductal cell MKI67	PTGES3	0.166
1.6529e-62	0.366459	0.496	0.29	3.88713e-58	Ductal cell MKI67	GLRX5	0.206
1.76391e-62	0.289325	0.107	0.022	4.14818e-58	Ductal cell MKI67	CD163	0.085
2.42851e-62	0.380163	0.248	0.099	5.71114e-58	Ductal cell MKI67	SMAP2	0.149
2.9159e-62	0.486324	0.946	0.828	6.85731e-58	Ductal cell MKI67	CALM1	0.118
3.79141e-62	0.358038	0.433	0.234	8.91625e-58	Ductal cell MKI67	TFAM	0.199
4.26389e-62	0.397068	0.136	0.034	1.00274e-57	Ductal cell MKI67	IL7R	0.102
6.54686e-62	0.482121	0.532	0.334	1.53963e-57	Ductal cell MKI67	ATP1B3	0.198
1.13518e-61	0.5068	0.976	0.946	2.66961e-57	Ductal cell MKI67	RPLP0	0.03
1.53706e-61	0.481554	0.916	0.799	3.61471e-57	Ductal cell MKI67	PSMA7	0.117
4.72284e-60	0.443154	0.784	0.602	1.11067e-55	Ductal cell MKI67	SERBP1	0.182
7.68994e-60	0.291212	0.32	0.149	1.80844e-55	Ductal cell MKI67	NUDT15	0.171
1.27743e-59	0.427327	0.844	0.711	3.00414e-55	Ductal cell MKI67	ARPC3	0.133
1.33598e-59	0.250994	0.244	0.096	3.14183e-55	Ductal cell MKI67	DCP2	0.148
1.51469e-59	0.54703	0.934	0.829	3.56209e-55	Ductal cell MKI67	MZT2B	0.105
3.15295e-59	0.402971	0.986	0.948	7.41479e-55	Ductal cell MKI67	GAPDH	0.038
3.28692e-59	0.408089	0.633	0.434	7.72985e-55	Ductal cell MKI67	MDH1	0.199
4.46288e-59	0.509978	0.869	0.752	1.04953e-54	Ductal cell MKI67	ATP5MC3	0.117
8.43646e-59	0.29801	0.362	0.178	1.984e-54	Ductal cell MKI67	BTG3	0.184
1.02101e-58	0.388418	0.647	0.439	2.40112e-54	Ductal cell MKI67	PGAM1	0.208
1.68259e-58	0.759143	0.834	0.738	3.95695e-54	Ductal cell MKI67	ARL6IP1	0.096
3.68927e-58	0.334056	0.113	0.026	8.67606e-54	Ductal cell MKI67	OLR1	0.087
4.62793e-58	0.435058	0.736	0.535	1.08835e-53	Ductal cell MKI67	COTL1	0.201
4.90241e-58	0.41357	0.997	0.993	1.1529e-53	Ductal cell MKI67	RPS19	0.004
9.08774e-58	0.258833	0.29	0.128	2.13716e-53	Ductal cell MKI67	ITGAE	0.162
2.51993e-57	0.297277	0.12	0.029	5.92611e-53	Ductal cell MKI67	ACP5	0.091
7.21918e-57	0.491427	0.694	0.539	1.69773e-52	Ductal cell MKI67	AP2S1	0.155
7.8971e-57	0.440528	0.668	0.485	1.85716e-52	Ductal cell MKI67	PPM1G	0.183
9.10831e-57	0.33178	0.518	0.315	2.142e-52	Ductal cell MKI67	ILF3	0.203
1.03676e-56	0.288665	0.296	0.133	2.43815e-52	Ductal cell MKI67	FAM129A	0.163
1.04628e-56	0.329642	0.553	0.347	2.46053e-52	Ductal cell MKI67	RBMX	0.206
2.0181e-56	1.10254	0.166	0.054	4.74596e-52	Ductal cell MKI67	S100A9	0.112
4.16674e-56	0.360977	0.266	0.115	9.79892e-52	Ductal cell MKI67	SNX10	0.151
4.77783e-56	0.396338	0.218	0.083	1.1236e-51	Ductal cell MKI67	TUBA1A	0.135
5.15007e-56	0.360603	0.526	0.328	1.21114e-51	Ductal cell MKI67	SNRPC	0.198
9.6589e-56	0.410917	0.799	0.647	2.27148e-51	Ductal cell MKI67	ARPC5	0.152
1.28493e-55	0.338136	0.434	0.248	3.02177e-51	Ductal cell MKI67	NUDCD2	0.186
1.40646e-55	0.319331	0.499	0.299	3.30757e-51	Ductal cell MKI67	FBL	0.2
1.42303e-54	0.377079	0.56	0.358	3.34655e-50	Ductal cell MKI67	PRDX3	0.202
2.06342e-54	0.397851	0.492	0.305	4.85254e-50	Ductal cell MKI67	C1QBP	0.187
2.56989e-54	1.06023	0.142	0.042	6.0436e-50	Ductal cell MKI67	CCL3L1	0.1
4.04066e-54	0.310246	0.489	0.291	9.50241e-50	Ductal cell MKI67	DNAJC8	0.198
5.47552e-54	0.344779	0.61	0.417	1.28768e-49	Ductal cell MKI67	PSMA2	0.193
9.13819e-54	0.336092	0.636	0.436	2.14903e-49	Ductal cell MKI67	PPP1CA	0.2
9.25057e-54	0.279898	0.388	0.207	2.17546e-49	Ductal cell MKI67	MRPL11	0.181
9.61784e-54	0.267565	0.378	0.197	2.26183e-49	Ductal cell MKI67	PAICS	0.181
9.98844e-54	0.26484	0.348	0.175	2.34898e-49	Ductal cell MKI67	ACTL6A	0.173
3.02368e-53	0.260274	0.227	0.092	7.1108e-49	Ductal cell MKI67	ABRACL	0.135
3.1727e-53	0.290768	0.343	0.175	7.46124e-49	Ductal cell MKI67	IFI27L1	0.168
3.28799e-52	0.411226	0.894	0.784	7.73238e-48	Ductal cell MKI67	UQCRH	0.11
5.83903e-52	0.452265	0.608	0.425	1.37317e-47	Ductal cell MKI67	DCXR	0.183
5.89498e-52	0.253616	0.321	0.157	1.38632e-47	Ductal cell MKI67	RUVBL1	0.164
6.04337e-52	0.332173	0.475	0.286	1.42122e-47	Ductal cell MKI67	HPRT1	0.189
1.45166e-51	0.256193	0.32	0.157	3.41388e-47	Ductal cell MKI67	MRTO4	0.163
2.83967e-51	0.399685	0.641	0.467	6.67805e-47	Ductal cell MKI67	CCT6A	0.174
5.30309e-51	0.480906	0.742	0.586	1.24713e-46	Ductal cell MKI67	SRSF7	0.156
5.7599e-51	0.303707	0.424	0.244	1.35456e-46	Ductal cell MKI67	MAGOH	0.18
6.86674e-51	0.301558	0.313	0.156	1.61485e-46	Ductal cell MKI67	LAP3	0.157
8.01778e-51	0.26106	0.999	0.988	1.88554e-46	Ductal cell MKI67	ACTB	0.011
1.70369e-50	0.370743	0.598	0.417	4.00656e-46	Ductal cell MKI67	SRSF10	0.181
3.6577e-50	1.19	0.161	0.055	8.60182e-46	Ductal cell MKI67	CCL4L2	0.106
4.43071e-50	0.476294	0.143	0.046	1.04197e-45	Ductal cell MKI67	GPNMB	0.097
7.73802e-50	0.347965	0.566	0.381	1.81975e-45	Ductal cell MKI67	PSMB6	0.185
1.49387e-49	0.34705	0.64	0.456	3.51314e-45	Ductal cell MKI67	TMEM160	0.184
2.06891e-49	0.347221	0.153	0.051	4.86545e-45	Ductal cell MKI67	PRDM1	0.102
4.96775e-49	0.38835	0.612	0.431	1.16826e-44	Ductal cell MKI67	NHP2	0.181
1.16379e-48	0.314311	0.433	0.258	2.73688e-44	Ductal cell MKI67	TAF15	0.175
2.11486e-48	0.281299	0.471	0.284	4.97353e-44	Ductal cell MKI67	PSMD14	0.187
2.37754e-48	0.502564	0.366	0.208	5.59127e-44	Ductal cell MKI67	EMP3	0.158
2.40336e-48	0.58539	0.695	0.56	5.65199e-44	Ductal cell MKI67	ATP5MC1	0.135
5.07312e-48	0.27366	0.336	0.175	1.19305e-43	Ductal cell MKI67	SRM	0.161
6.52352e-48	0.410439	0.756	0.611	1.53414e-43	Ductal cell MKI67	PARK7	0.145
8.58221e-48	0.359533	0.605	0.425	2.01828e-43	Ductal cell MKI67	SSB	0.18
1.18493e-47	0.30487	0.499	0.317	2.78661e-43	Ductal cell MKI67	SYNCRIP	0.182
1.23785e-47	0.283889	0.396	0.224	2.91106e-43	Ductal cell MKI67	CCAR1	0.172
1.56258e-47	0.417398	0.986	0.971	3.67471e-43	Ductal cell MKI67	RPS7	0.015
3.90747e-47	0.350694	0.604	0.425	9.1892e-43	Ductal cell MKI67	NAA38	0.179
4.57254e-47	0.325415	0.505	0.326	1.07532e-42	Ductal cell MKI67	PHB2	0.179
6.12771e-47	0.345441	0.618	0.445	1.44105e-42	Ductal cell MKI67	PSMB2	0.173
7.53152e-47	0.396314	0.637	0.462	1.77119e-42	Ductal cell MKI67	H1FX	0.175
1.34343e-46	0.396143	0.642	0.466	3.15936e-42	Ductal cell MKI67	PSMA3	0.176
1.89452e-46	0.343234	0.448	0.273	4.45534e-42	Ductal cell MKI67	FKBP3	0.175
2.33534e-46	0.382215	0.142	0.047	5.49202e-42	Ductal cell MKI67	GPR183	0.095
2.57003e-46	0.334866	0.565	0.376	6.04394e-42	Ductal cell MKI67	DDX46	0.189
2.72035e-46	0.28531	0.381	0.214	6.39746e-42	Ductal cell MKI67	ANAPC15	0.167
5.36451e-46	0.298978	0.379	0.214	1.26157e-41	Ductal cell MKI67	SLBP	0.165
5.73288e-46	0.260127	0.401	0.229	1.3482e-41	Ductal cell MKI67	VBP1	0.172
7.44667e-46	0.291994	0.437	0.264	1.75123e-41	Ductal cell MKI67	TRAPPC1	0.173
1.14471e-45	0.373925	0.984	0.95	2.69201e-41	Ductal cell MKI67	RPL22	0.034
1.19139e-45	0.331405	0.608	0.431	2.80179e-41	Ductal cell MKI67	NDUFS8	0.177
1.37248e-45	0.38859	0.999	0.996	3.22765e-41	Ductal cell MKI67	RPLP1	0.003
1.50218e-45	0.256926	0.261	0.124	3.53268e-41	Ductal cell MKI67	RNF26	0.137
3.46214e-45	0.313251	0.46	0.287	8.14191e-41	Ductal cell MKI67	PAFAH1B3	0.173
1.15496e-44	0.350292	0.598	0.411	2.71612e-40	Ductal cell MKI67	GTF3A	0.187
1.45204e-44	0.344435	0.479	0.312	3.41476e-40	Ductal cell MKI67	NOP56	0.167
1.90378e-44	0.404688	0.72	0.579	4.47713e-40	Ductal cell MKI67	SSBP1	0.141
2.16628e-44	0.332007	0.728	0.55	5.09443e-40	Ductal cell MKI67	SRSF2	0.178
2.45365e-44	0.282653	0.337	0.182	5.77025e-40	Ductal cell MKI67	TOMM40	0.155
3.68219e-44	0.412827	0.65	0.51	8.65941e-40	Ductal cell MKI67	NDUFAB1	0.14
1.67095e-43	0.318941	0.575	0.401	3.92956e-39	Ductal cell MKI67	LSM8	0.174
3.50637e-43	0.31002	0.992	0.981	8.24592e-39	Ductal cell MKI67	RPL35	0.011
5.95303e-43	0.28285	0.506	0.33	1.39997e-38	Ductal cell MKI67	TXNL4A	0.176
9.11216e-43	0.276277	0.351	0.197	2.14291e-38	Ductal cell MKI67	HMG20B	0.154
1.40884e-42	0.312081	0.632	0.454	3.31318e-38	Ductal cell MKI67	KHDRBS1	0.178
1.98803e-42	0.63196	0.219	0.101	4.67525e-38	Ductal cell MKI67	RGCC	0.118
2.92213e-42	0.345969	0.911	0.775	6.87197e-38	Ductal cell MKI67	TPM3	0.136
3.27965e-42	0.280076	0.34	0.189	7.71276e-38	Ductal cell MKI67	C20orf27	0.151
3.44877e-42	0.339544	0.593	0.429	8.11048e-38	Ductal cell MKI67	NONO	0.164
3.5599e-42	0.308508	0.537	0.361	8.37181e-38	Ductal cell MKI67	PSMA1	0.176
5.62071e-42	0.306423	0.52	0.346	1.32182e-37	Ductal cell MKI67	PSMA5	0.174
1.86374e-41	0.295588	0.425	0.262	4.38296e-37	Ductal cell MKI67	NAP1L4	0.163
1.94441e-41	0.287599	0.53	0.359	4.57268e-37	Ductal cell MKI67	PSMC3	0.171
2.61889e-41	0.277935	0.466	0.297	6.15884e-37	Ductal cell MKI67	MLEC	0.169
3.62013e-41	0.352648	0.964	0.934	8.51346e-37	Ductal cell MKI67	OAZ1	0.03
4.53612e-41	0.304891	0.486	0.319	1.06676e-36	Ductal cell MKI67	RBM17	0.167
4.94044e-41	0.541085	0.355	0.204	1.16184e-36	Ductal cell MKI67	DUSP2	0.151
9.80504e-41	0.314653	0.384	0.23	2.30585e-36	Ductal cell MKI67	ACYP1	0.154
1.05307e-40	0.452647	0.156	0.059	2.47651e-36	Ductal cell MKI67	HLA-DQA1	0.097
1.28149e-40	0.322931	0.539	0.377	3.01368e-36	Ductal cell MKI67	TPR	0.162
1.48857e-40	0.689126	0.547	0.396	3.50066e-36	Ductal cell MKI67	HLA-DPA1	0.151
1.60452e-40	0.545414	0.703	0.584	3.77336e-36	Ductal cell MKI67	PDCD5	0.119
1.94288e-40	0.274269	0.436	0.27	4.56907e-36	Ductal cell MKI67	NOP58	0.166
3.57543e-40	0.313659	0.724	0.575	8.40833e-36	Ductal cell MKI67	PCBP2	0.149
6.19879e-40	1.41433	0.176	0.076	1.45777e-35	Ductal cell MKI67	C1QB	0.1
1.16801e-39	0.338604	0.118	0.038	2.74682e-35	Ductal cell MKI67	MAFB	0.08
1.39278e-39	1.21716	0.714	0.62	3.2754e-35	Ductal cell MKI67	LGALS1	0.094
2.27856e-39	0.272107	0.373	0.217	5.35849e-35	Ductal cell MKI67	ACAT1	0.156
1.06663e-38	0.404438	0.727	0.601	2.5084e-34	Ductal cell MKI67	LSM7	0.126
1.86148e-38	0.333753	0.399	0.245	4.37763e-34	Ductal cell MKI67	NUCB2	0.154
2.33044e-38	0.324259	0.748	0.628	5.48049e-34	Ductal cell MKI67	MINOS1	0.12
2.66928e-38	0.357763	0.997	0.975	6.27735e-34	Ductal cell MKI67	RPS8	0.022
3.39425e-38	0.395507	0.69	0.57	7.98226e-34	Ductal cell MKI67	HDGF	0.12
3.7502e-38	0.323152	0.561	0.399	8.81934e-34	Ductal cell MKI67	ATP5PB	0.162
4.60317e-38	0.321872	0.315	0.176	1.08253e-33	Ductal cell MKI67	ARID5B	0.139
5.10483e-38	0.379775	0.994	0.982	1.2005e-33	Ductal cell MKI67	RPS2	0.012
6.29947e-38	0.250226	0.325	0.182	1.48145e-33	Ductal cell MKI67	DHRS4	0.143
8.24537e-38	0.265295	0.305	0.169	1.93906e-33	Ductal cell MKI67	ETV4	0.136
1.34592e-37	0.409046	0.983	0.95	3.16519e-33	Ductal cell MKI67	H3F3A	0.033
1.75126e-37	0.289147	0.52	0.36	4.11845e-33	Ductal cell MKI67	GTF2A2	0.16
2.44519e-37	0.275095	0.494	0.333	5.75036e-33	Ductal cell MKI67	MRPL13	0.161
5.38138e-37	0.339017	0.831	0.724	1.26554e-32	Ductal cell MKI67	POMP	0.107
6.47433e-37	0.305788	0.634	0.478	1.52257e-32	Ductal cell MKI67	BLOC1S1	0.156
8.39004e-37	1.10211	0.655	0.542	1.97309e-32	Ductal cell MKI67	HLA-DRA	0.113
1.28242e-36	0.257748	0.332	0.19	3.01588e-32	Ductal cell MKI67	TLN1	0.142
1.46237e-36	0.303979	0.977	0.964	3.43906e-32	Ductal cell MKI67	RPL21	0.013
1.79769e-36	1.36046	0.171	0.076	4.22764e-32	Ductal cell MKI67	C1QA	0.095
2.37247e-36	0.292176	0.375	0.23	5.57933e-32	Ductal cell MKI67	MRPL17	0.145
4.50604e-36	0.367482	0.893	0.814	1.05969e-31	Ductal cell MKI67	HSP90B1	0.079
5.86617e-36	0.335428	0.998	0.985	1.37955e-31	Ductal cell MKI67	RPS23	0.013
2.23238e-35	0.367836	0.863	0.784	5.24988e-31	Ductal cell MKI67	ATP5MF	0.079
2.71459e-35	0.353071	0.777	0.643	6.3839e-31	Ductal cell MKI67	ATP5PD	0.134
2.8495e-35	0.329585	0.99	0.979	6.70116e-31	Ductal cell MKI67	RPS3A	0.011
5.79402e-35	0.26563	0.157	0.065	1.36258e-30	Ductal cell MKI67	NR3C1	0.092
6.73567e-35	0.263847	0.48	0.321	1.58403e-30	Ductal cell MKI67	TCP1	0.159
1.03031e-34	0.282446	0.429	0.281	2.42299e-30	Ductal cell MKI67	POLD2	0.148
1.23351e-34	0.699412	0.472	0.337	2.90084e-30	Ductal cell MKI67	HLA-DPB1	0.135
1.96396e-34	0.30267	0.695	0.534	4.61866e-30	Ductal cell MKI67	SRRM1	0.161
2.40736e-34	0.318776	0.702	0.552	5.66139e-30	Ductal cell MKI67	PSME1	0.15
2.65471e-34	0.4753	0.846	0.78	6.24308e-30	Ductal cell MKI67	ATP5IF1	0.066
3.59338e-34	0.274854	0.529	0.365	8.45056e-30	Ductal cell MKI67	PSMD1	0.164
3.69372e-34	0.293293	0.817	0.687	8.68651e-30	Ductal cell MKI67	HNRNPC	0.13
3.85993e-34	0.327678	0.721	0.603	9.07739e-30	Ductal cell MKI67	ATP5F1B	0.118
6.46631e-34	0.48055	0.986	0.962	1.52068e-29	Ductal cell MKI67	HSP90AA1	0.024
6.7507e-34	0.259914	0.506	0.349	1.58756e-29	Ductal cell MKI67	NDUFA12	0.157
8.89619e-34	0.337351	0.91	0.811	2.09212e-29	Ductal cell MKI67	SUMO2	0.099
1.05344e-33	0.343841	0.527	0.379	2.47738e-29	Ductal cell MKI67	MRPL12	0.148
1.23317e-33	1.01434	0.292	0.175	2.90004e-29	Ductal cell MKI67	TNFAIP3	0.117
1.5752e-33	0.337478	0.562	0.42	3.70441e-29	Ductal cell MKI67	GNAI2	0.142
1.69585e-33	0.319616	0.912	0.801	3.98813e-29	Ductal cell MKI67	ARPC2	0.111
1.75963e-33	0.281008	0.993	0.982	4.13812e-29	Ductal cell MKI67	RPS15A	0.011
1.92694e-33	0.293782	0.659	0.515	4.53158e-29	Ductal cell MKI67	NDUFA2	0.144
9.38511e-33	0.264869	0.4	0.259	2.2071e-28	Ductal cell MKI67	ZDHHC12	0.141
2.15854e-32	0.297966	0.985	0.965	5.07624e-28	Ductal cell MKI67	RPL26	0.02
3.13586e-32	0.363291	0.885	0.809	7.3746e-28	Ductal cell MKI67	RPL4	0.076
7.85325e-32	0.764905	0.741	0.64	1.84685e-27	Ductal cell MKI67	CD74	0.101
2.67547e-31	0.305911	0.52	0.372	6.29191e-27	Ductal cell MKI67	IMPDH2	0.148
3.57294e-31	0.336976	0.916	0.804	8.40248e-27	Ductal cell MKI67	HSPD1	0.112
6.69713e-31	0.292498	0.442	0.304	1.57496e-26	Ductal cell MKI67	SMCHD1	0.138
7.59291e-31	0.277886	0.48	0.339	1.78562e-26	Ductal cell MKI67	NDUFAF8	0.141
7.61977e-31	0.306887	0.842	0.743	1.79194e-26	Ductal cell MKI67	UQCRQ	0.099
1.13164e-30	0.562403	0.313	0.194	2.66129e-26	Ductal cell MKI67	CD81	0.119
2.06361e-30	0.281871	0.685	0.555	4.85299e-26	Ductal cell MKI67	YWHAQ	0.13
2.15471e-30	0.252646	0.585	0.437	5.06722e-26	Ductal cell MKI67	CCT8	0.148
3.55186e-30	0.284337	0.607	0.462	8.35291e-26	Ductal cell MKI67	XRCC6	0.145
4.17051e-30	0.264679	0.307	0.184	9.80779e-26	Ductal cell MKI67	PPT1	0.123
5.5365e-30	0.33075	0.78	0.697	1.30202e-25	Ductal cell MKI67	SUB1	0.083
7.1443e-30	0.38836	0.79	0.695	1.68013e-25	Ductal cell MKI67	COX5A	0.095
7.68381e-30	0.281862	0.751	0.628	1.807e-25	Ductal cell MKI67	ENY2	0.123
1.02201e-29	0.264402	0.35	0.223	2.40345e-25	Ductal cell MKI67	TBCD	0.127
1.46345e-29	0.256629	0.411	0.276	3.4416e-25	Ductal cell MKI67	AHCY	0.135
2.50427e-29	0.365396	0.664	0.562	5.88929e-25	Ductal cell MKI67	CYC1	0.102
4.28514e-29	0.358017	0.951	0.916	1.00774e-24	Ductal cell MKI67	CHCHD2	0.035
6.46982e-29	0.256519	0.62	0.476	1.52151e-24	Ductal cell MKI67	TRMT112	0.144
8.25563e-29	0.325313	0.481	0.349	1.94148e-24	Ductal cell MKI67	MBNL1	0.132
1.19211e-28	0.287639	0.99	0.973	2.80348e-24	Ductal cell MKI67	RPL7A	0.017
2.18122e-28	0.318165	0.344	0.218	5.12957e-24	Ductal cell MKI67	ALDH3A1	0.126
2.31261e-28	0.301055	0.926	0.86	5.43855e-24	Ductal cell MKI67	HINT1	0.066
3.19928e-28	0.272435	0.817	0.724	7.52375e-24	Ductal cell MKI67	GNG5	0.093
3.36798e-28	0.29069	0.732	0.603	7.92047e-24	Ductal cell MKI67	SEC11A	0.129
3.59736e-28	0.26582	0.82	0.683	8.45992e-24	Ductal cell MKI67	CYCS	0.137
4.03943e-28	0.296744	0.993	0.977	9.49953e-24	Ductal cell MKI67	RPL15	0.016
4.29309e-28	0.253897	0.52	0.371	1.00961e-23	Ductal cell MKI67	BOLA3	0.149
4.48878e-28	0.25267	0.425	0.291	1.05563e-23	Ductal cell MKI67	GRB2	0.134
4.73561e-28	0.304528	0.774	0.644	1.11367e-23	Ductal cell MKI67	ATP5PO	0.13
6.15807e-28	0.28486	0.617	0.459	1.44819e-23	Ductal cell MKI67	SNX5	0.158
2.32147e-27	0.277262	0.842	0.741	5.45939e-23	Ductal cell MKI67	HNRNPU	0.101
3.31517e-27	0.267341	0.585	0.446	7.79628e-23	Ductal cell MKI67	ANP32A	0.139
3.33514e-27	0.310512	0.57	0.44	7.84324e-23	Ductal cell MKI67	PSMG2	0.13
3.71901e-27	0.666238	0.718	0.608	8.74599e-23	Ductal cell MKI67	HLA-DRB1	0.11
4.60248e-27	0.266329	0.424	0.295	1.08237e-22	Ductal cell MKI67	NIFK	0.129
6.45901e-27	0.258489	0.782	0.648	1.51897e-22	Ductal cell MKI67	YWHAE	0.134
7.70961e-27	0.252916	0.496	0.364	1.81307e-22	Ductal cell MKI67	THRAP3	0.132
7.93172e-27	0.301765	0.861	0.773	1.8653e-22	Ductal cell MKI67	CALR	0.088
8.39262e-27	0.303459	0.934	0.869	1.97369e-22	Ductal cell MKI67	ATP5MG	0.065
8.70444e-27	0.266102	0.598	0.457	2.04702e-22	Ductal cell MKI67	GDI2	0.141
9.35799e-27	0.384395	0.118	0.048	2.20072e-22	Ductal cell MKI67	VCAN	0.07
1.08478e-26	0.335965	0.735	0.634	2.55108e-22	Ductal cell MKI67	NDUFB1	0.101
3.3671e-26	0.258504	0.996	0.982	7.91842e-22	Ductal cell MKI67	RPLP2	0.014
4.83869e-26	0.368817	0.205	0.111	1.13791e-21	Ductal cell MKI67	CREM	0.094
5.42137e-26	0.306377	0.984	0.969	1.27494e-21	Ductal cell MKI67	H3F3B	0.015
6.30403e-26	0.258787	0.36	0.24	1.48252e-21	Ductal cell MKI67	RBBP8	0.12
6.48707e-26	0.275235	0.634	0.506	1.52557e-21	Ductal cell MKI67	NUDC	0.128
1.03974e-25	0.290843	0.955	0.917	2.44515e-21	Ductal cell MKI67	RPL5	0.038
2.76645e-25	0.286574	0.73	0.632	6.50585e-21	Ductal cell MKI67	HNRNPF	0.098
3.83067e-25	0.282783	0.862	0.797	9.00859e-21	Ductal cell MKI67	NDUFS5	0.065
4.93431e-25	0.25204	0.994	0.987	1.1604e-20	Ductal cell MKI67	RPS12	0.007
5.64038e-25	0.309179	0.313	0.201	1.32645e-20	Ductal cell MKI67	RBPJ	0.112
1.05571e-24	0.29018	0.672	0.557	2.48272e-20	Ductal cell MKI67	RHEB	0.115
2.44758e-24	0.264766	0.752	0.625	5.75598e-20	Ductal cell MKI67	RBX1	0.127
2.95882e-24	0.333324	0.814	0.724	6.95827e-20	Ductal cell MKI67	RPS27L	0.09
3.71479e-24	0.274398	0.839	0.724	8.73606e-20	Ductal cell MKI67	NDUFB11	0.115
6.45595e-24	0.324211	0.626	0.533	1.51825e-19	Ductal cell MKI67	TIMM13	0.093
6.88224e-24	0.272011	0.746	0.625	1.6185e-19	Ductal cell MKI67	SRP9	0.121
1.17828e-23	0.339664	0.837	0.755	2.77097e-19	Ductal cell MKI67	MZT2A	0.082
6.3327e-23	0.255513	0.774	0.671	1.48926e-18	Ductal cell MKI67	EIF3K	0.103
7.64777e-23	0.299561	0.941	0.884	1.79853e-18	Ductal cell MKI67	HSPE1	0.057
8.85681e-23	0.332888	0.707	0.603	2.08286e-18	Ductal cell MKI67	PSMB8	0.104
1.52416e-22	0.292532	0.511	0.4	3.58437e-18	Ductal cell MKI67	UBALD2	0.111
2.0321e-22	0.322986	0.783	0.724	4.77888e-18	Ductal cell MKI67	NDUFS6	0.059
8.97514e-22	0.321169	0.994	0.985	2.11068e-17	Ductal cell MKI67	RPL18A	0.009
9.73556e-22	0.273397	0.586	0.476	2.28951e-17	Ductal cell MKI67	COX20	0.11
2.60103e-21	0.255649	0.636	0.53	6.11685e-17	Ductal cell MKI67	NDUFA6	0.106
3.32468e-21	0.450507	0.458	0.346	7.81864e-17	Ductal cell MKI67	HLA-DQB1	0.112
3.94722e-21	0.259691	0.841	0.746	9.28268e-17	Ductal cell MKI67	ATP5PF	0.095
6.75843e-21	0.345494	0.134	0.066	1.58938e-16	Ductal cell MKI67	CD3D	0.068
9.68902e-21	0.256976	0.719	0.625	2.27857e-16	Ductal cell MKI67	ATP5F1C	0.094
1.69031e-20	0.251676	0.41	0.297	3.97511e-16	Ductal cell MKI67	TMEM97	0.113
1.76959e-20	0.263286	0.666	0.567	4.16155e-16	Ductal cell MKI67	PFDN2	0.099
8.07436e-20	0.275171	0.874	0.81	1.89885e-15	Ductal cell MKI67	COX7B	0.064
2.7775e-19	0.302142	0.186	0.108	6.53185e-15	Ductal cell MKI67	ZNF331	0.078
5.59194e-19	0.264795	0.7	0.606	1.31506e-14	Ductal cell MKI67	EIF3A	0.094
6.54868e-19	0.27803	0.972	0.953	1.54005e-14	Ductal cell MKI67	RPS5	0.019
7.76548e-19	0.303287	0.655	0.589	1.82621e-14	Ductal cell MKI67	SLIRP	0.066
2.02903e-18	0.25951	0.533	0.432	4.77167e-14	Ductal cell MKI67	CNIH4	0.101
2.84367e-18	1.70208	0.275	0.194	6.68747e-14	Ductal cell MKI67	APOC1	0.081
3.10855e-18	0.262384	0.692	0.595	7.31038e-14	Ductal cell MKI67	MRPL57	0.097
8.37688e-18	0.437632	0.464	0.387	1.96999e-13	Ductal cell MKI67	ALDH1A1	0.077
9.58604e-18	0.255645	0.42	0.324	2.25435e-13	Ductal cell MKI67	EBPL	0.096
1.2386e-17	0.264242	0.68	0.59	2.91281e-13	Ductal cell MKI67	CCT3	0.09
8.43071e-17	0.299599	0.774	0.699	1.98265e-12	Ductal cell MKI67	NDUFC2	0.075
2.05571e-16	0.275986	0.928	0.883	4.83442e-12	Ductal cell MKI67	COX6C	0.045
2.19561e-16	0.256468	0.532	0.437	5.16341e-12	Ductal cell MKI67	PRDX4	0.095
3.52165e-16	0.429697	0.243	0.168	8.28185e-12	Ductal cell MKI67	CTSS	0.075
3.64894e-16	0.701005	0.401	0.313	8.58121e-12	Ductal cell MKI67	FBP1	0.088
6.63469e-16	0.322372	0.551	0.456	1.56028e-11	Ductal cell MKI67	GCHFR	0.095
7.31377e-16	0.257246	0.946	0.905	1.71998e-11	Ductal cell MKI67	CALM2	0.041
7.59121e-16	0.251552	0.347	0.255	1.78522e-11	Ductal cell MKI67	AC020656.1	0.092
1.34458e-15	0.602643	0.799	0.827	3.16204e-11	Ductal cell MKI67	LYZ	-0.028
3.37428e-15	0.303868	0.53	0.433	7.93529e-11	Ductal cell MKI67	IFI6	0.097
1.62238e-14	0.257187	0.606	0.517	3.81536e-10	Ductal cell MKI67	SNRPB2	0.089
2.15716e-14	0.381506	0.293	0.211	5.073e-10	Ductal cell MKI67	NR4A2	0.082
1.03115e-13	0.253783	0.677	0.616	2.42495e-09	Ductal cell MKI67	MRPL52	0.061
1.5317e-13	0.256072	0.691	0.629	3.60209e-09	Ductal cell MKI67	GADD45GIP1	0.062
2.33645e-13	0.263732	0.206	0.138	5.49463e-09	Ductal cell MKI67	RGS2	0.068
3.00597e-13	0.385322	0.371	0.295	7.06913e-09	Ductal cell MKI67	REL	0.076
5.70376e-13	0.314063	0.49	0.398	1.34135e-08	Ductal cell MKI67	ID2	0.092
1.76091e-12	0.297983	0.717	0.693	4.14114e-08	Ductal cell MKI67	PRDX2	0.024
1.91857e-12	0.422978	0.196	0.135	4.5119e-08	Ductal cell MKI67	SGK1	0.061
2.3951e-12	0.920994	0.212	0.147	5.63255e-08	Ductal cell MKI67	FN1	0.065
3.184e-12	0.29719	0.69	0.642	7.48782e-08	Ductal cell MKI67	HIST1H1C	0.048
8.46004e-12	0.273588	0.941	0.91	1.98955e-07	Ductal cell MKI67	EEF1B2	0.031
2.30056e-10	0.343606	0.994	0.993	5.41022e-06	Ductal cell MKI67	TMSB4X	0.001
4.06963e-10	0.343149	0.904	0.91	9.57055e-06	Ductal cell MKI67	TXN	-0.006
4.25562e-10	0.28704	0.749	0.683	1.00079e-05	Ductal cell MKI67	DNAJA1	0.066
4.21404e-09	0.477313	0.203	0.144	9.91015e-05	Ductal cell MKI67	HSPA6	0.059
5.54851e-09	0.300499	0.511	0.464	0.000130484	Ductal cell MKI67	CBR1	0.047
7.1808e-08	0.273012	0.188	0.14	0.00168871	Ductal cell MKI67	CCNE1	0.048
1.08114e-07	0.317342	0.784	0.732	0.00254252	Ductal cell MKI67	ZFP36L2	0.052
1.80996e-07	0.32401	0.319	0.262	0.00425649	Ductal cell MKI67	TPM2	0.057
1.04217e-06	1.94171	0.261	0.224	0.0245088	Ductal cell MKI67	APOE	0.037
1.64713e-05	0.345852	0.648	0.605	0.387355	Ductal cell MKI67	CTSZ	0.043
0.00010434	0.636413	0.15	0.119	1	Ductal cell MKI67	G0S2	0.031
0.000121524	0.29543	0.445	0.41	1	Ductal cell MKI67	TYMP	0.035
0.000198459	0.461963	0.448	0.419	1	Ductal cell MKI67	TSC22D3	0.029
0.000226348	0.565776	0.672	0.663	1	Ductal cell MKI67	BTG1	0.009
0.000643773	0.400575	0.387	0.35	1	Ductal cell MKI67	CXCL3	0.037
0.00175597	0.37185	0.233	0.211	1	Ductal cell MKI67	GLUL	0.022
0.00206304	0.354207	0.083	0.111	1	Ductal cell MKI67	IGFBP7	-0.028
0.00287526	0.287618	0.375	0.331	1	Ductal cell MKI67	MT1X	0.044
0.00461983	0.957746	0.979	0.993	1	Ductal cell MKI67	FTL	-0.014
0.00586906	0.275117	0.325	0.296	1	Ductal cell MKI67	CCL20	0.029
0.00592762	0.758783	0.545	0.547	1	Ductal cell MKI67	CTSB	-0.002
0	2.46703	0.39	0.039	0	Ductal cell CEACAM5	SPRR3	0.351
0	2.14298	0.839	0.278	0	Ductal cell CEACAM5	CEACAM5	0.561
1.04172e-287	1.76976	0.346	0.039	2.44981e-283	Ductal cell CEACAM5	SPRR1B	0.307
2.53452e-219	1.49876	0.252	0.025	5.96043e-215	Ductal cell CEACAM5	CRCT1	0.227
1.36921e-216	1.22029	0.972	0.696	3.21998e-212	Ductal cell CEACAM5	LMO7	0.276
2.96968e-211	0.86656	0.496	0.126	6.9838e-207	Ductal cell CEACAM5	KLK11	0.37
1.78295e-210	0.938069	0.348	0.058	4.19296e-206	Ductal cell CEACAM5	DHRS9	0.29
4.39725e-207	1.70131	0.39	0.078	1.0341e-202	Ductal cell CEACAM5	KLK7	0.312
2.17012e-203	0.890193	0.579	0.173	5.10347e-199	Ductal cell CEACAM5	COL17A1	0.406
2.50529e-203	1.18402	0.758	0.349	5.89169e-199	Ductal cell CEACAM5	EPS8L1	0.409
1.97995e-195	1.5061	0.927	0.613	4.65626e-191	Ductal cell CEACAM5	CD55	0.314
1.04155e-194	1.31456	0.949	0.688	2.44942e-190	Ductal cell CEACAM5	LAMB3	0.261
9.44228e-177	1.04461	0.812	0.425	2.22054e-172	Ductal cell CEACAM5	LAMC2	0.387
5.03401e-176	0.974234	0.83	0.458	1.18385e-171	Ductal cell CEACAM5	PRSS8	0.372
7.23809e-172	0.692127	0.586	0.205	1.70218e-167	Ductal cell CEACAM5	NECTIN4	0.381
4.1107e-171	1.32777	0.343	0.07	9.66714e-167	Ductal cell CEACAM5	CST6	0.273
3.5562e-167	0.836539	0.58	0.211	8.36312e-163	Ductal cell CEACAM5	TRIM29	0.369
8.18789e-163	0.962208	0.618	0.251	1.92554e-158	Ductal cell CEACAM5	LRRC8A	0.367
4.70759e-162	1.10979	0.913	0.674	1.10708e-157	Ductal cell CEACAM5	TMBIM1	0.239
2.54468e-160	1.18688	0.949	0.687	5.98433e-156	Ductal cell CEACAM5	CEACAM6	0.262
2.58399e-160	1.72534	0.19	0.02	6.07677e-156	Ductal cell CEACAM5	SPRR2A	0.17
2.07656e-159	0.910707	0.813	0.452	4.88345e-155	Ductal cell CEACAM5	MALL	0.361
1.21321e-157	0.972508	0.956	0.79	2.8531e-153	Ductal cell CEACAM5	ITGB1	0.166
1.45207e-157	0.868795	0.804	0.44	3.41483e-153	Ductal cell CEACAM5	TIMP2	0.364
2.57184e-156	0.818667	0.251	0.038	6.04819e-152	Ductal cell CEACAM5	SERPINB2	0.213
6.88877e-156	1.02799	0.251	0.039	1.62003e-151	Ductal cell CEACAM5	IGFL2-AS1	0.212
1.64264e-155	0.482237	0.368	0.087	3.863e-151	Ductal cell CEACAM5	TTC9	0.281
7.07207e-155	1.08998	0.984	0.845	1.66314e-150	Ductal cell CEACAM5	TM4SF1	0.139
1.2932e-153	1.06023	0.703	0.335	3.04122e-149	Ductal cell CEACAM5	KLK10	0.368
1.52764e-153	0.809022	0.69	0.319	3.59255e-149	Ductal cell CEACAM5	RHOD	0.371
3.32459e-152	0.647322	0.449	0.131	7.81844e-148	Ductal cell CEACAM5	CEACAM1	0.318
8.23911e-151	0.659839	0.591	0.224	1.93759e-146	Ductal cell CEACAM5	HK2	0.367
1.60345e-149	1.07322	0.717	0.381	3.77083e-145	Ductal cell CEACAM5	TMEM106B	0.336
5.2586e-146	0.384764	0.261	0.045	1.23666e-141	Ductal cell CEACAM5	ST3GAL4	0.216
1.54166e-142	0.737101	0.76	0.407	3.62551e-138	Ductal cell CEACAM5	CDCP1	0.353
4.8935e-142	1.30206	0.377	0.103	1.1508e-137	Ductal cell CEACAM5	LY6K	0.274
6.0341e-140	0.827999	0.289	0.058	1.41904e-135	Ductal cell CEACAM5	KRT16	0.231
5.41422e-139	0.988951	0.95	0.774	1.27326e-134	Ductal cell CEACAM5	MAL2	0.176
1.52658e-137	0.833531	0.879	0.551	3.59007e-133	Ductal cell CEACAM5	SDCBP2	0.328
3.08726e-136	0.726212	0.242	0.042	7.2603e-132	Ductal cell CEACAM5	MUC16	0.2
4.97871e-136	0.952907	0.873	0.589	1.17084e-131	Ductal cell CEACAM5	PLEC	0.284
7.25412e-135	1.814	0.78	0.544	1.70595e-130	Ductal cell CEACAM5	MUCL3	0.236
3.97741e-134	0.819331	0.833	0.511	9.35367e-130	Ductal cell CEACAM5	GCNT3	0.322
4.31871e-134	0.81562	0.844	0.533	1.01563e-129	Ductal cell CEACAM5	KCNK1	0.311
5.32953e-133	0.796548	0.935	0.706	1.25334e-128	Ductal cell CEACAM5	JUP	0.229
1.30695e-132	0.774648	0.721	0.364	3.07355e-128	Ductal cell CEACAM5	PRSS22	0.357
2.37758e-131	0.844736	0.934	0.741	5.59135e-127	Ductal cell CEACAM5	CD59	0.193
3.15529e-128	0.974903	0.773	0.467	7.42029e-124	Ductal cell CEACAM5	FAM3C	0.306
5.79034e-128	0.582326	0.551	0.218	1.36171e-123	Ductal cell CEACAM5	FA2H	0.333
8.81922e-128	1.1703	0.87	0.634	2.07402e-123	Ductal cell CEACAM5	RAB11FIP1	0.236
1.58128e-127	0.915264	0.948	0.76	3.7187e-123	Ductal cell CEACAM5	CD24	0.188
2.89263e-125	0.667182	0.548	0.224	6.80259e-121	Ductal cell CEACAM5	SPNS2	0.324
3.90117e-125	0.886207	0.956	0.805	9.17438e-121	Ductal cell CEACAM5	KRT7	0.151
1.06808e-124	0.33557	0.169	0.021	2.5118e-120	Ductal cell CEACAM5	FAM83A	0.148
4.95477e-124	0.707998	0.925	0.668	1.16521e-119	Ductal cell CEACAM5	SPINT1	0.257
1.41834e-122	0.913826	0.96	0.735	3.33551e-118	Ductal cell CEACAM5	GPRC5A	0.225
2.3134e-122	0.851106	0.807	0.509	5.44043e-118	Ductal cell CEACAM5	MACC1	0.298
5.9101e-121	0.46636	0.301	0.071	1.38988e-116	Ductal cell CEACAM5	MFGE8	0.23
3.23594e-120	0.892429	0.729	0.408	7.60996e-116	Ductal cell CEACAM5	ITGA2	0.321
1.21451e-119	0.710655	0.139	0.014	2.85617e-115	Ductal cell CEACAM5	TMPRSS11E	0.125
2.87869e-119	0.953401	0.351	0.102	6.76982e-115	Ductal cell CEACAM5	EEF1A2	0.249
2.28046e-116	0.849453	0.883	0.679	5.36295e-112	Ductal cell CEACAM5	PPP1CB	0.204
7.11996e-116	0.828416	0.897	0.654	1.6744e-111	Ductal cell CEACAM5	CDH1	0.243
2.96838e-115	0.801954	0.703	0.384	6.98074e-111	Ductal cell CEACAM5	GALNT5	0.319
3.25666e-115	0.885317	0.639	0.316	7.65869e-111	Ductal cell CEACAM5	F3	0.323
3.97704e-113	0.324487	0.186	0.029	9.3528e-109	Ductal cell CEACAM5	LY6G6C	0.157
4.8834e-112	0.838794	0.946	0.771	1.14843e-107	Ductal cell CEACAM5	TACSTD2	0.175
3.49481e-109	0.41751	0.269	0.063	8.21874e-105	Ductal cell CEACAM5	VSTM2L	0.206
5.34584e-109	0.818988	0.811	0.557	1.25718e-104	Ductal cell CEACAM5	BZW1	0.254
1.28238e-108	0.713809	0.961	0.788	3.01577e-104	Ductal cell CEACAM5	SPINT2	0.173
4.02933e-108	0.762735	0.714	0.402	9.47578e-104	Ductal cell CEACAM5	PARD6B	0.312
5.01495e-108	0.760706	0.652	0.346	1.17937e-103	Ductal cell CEACAM5	GULP1	0.306
9.61499e-108	0.593609	0.598	0.284	2.26116e-103	Ductal cell CEACAM5	FAM102A	0.314
3.79321e-106	0.527356	0.534	0.227	8.92048e-102	Ductal cell CEACAM5	PPL	0.307
1.03781e-105	0.349474	0.258	0.059	2.44061e-101	Ductal cell CEACAM5	HDAC9	0.199
3.5518e-105	0.480359	0.11	0.009	8.35277e-101	Ductal cell CEACAM5	SPRR2D	0.101
9.25815e-105	1.31698	0.924	0.74	2.17724e-100	Ductal cell CEACAM5	S100P	0.184
1.34154e-104	0.853467	0.968	0.767	3.15489e-100	Ductal cell CEACAM5	SLPI	0.201
1.62391e-104	0.893976	0.594	0.304	3.81894e-100	Ductal cell CEACAM5	WNT7B	0.29
4.64687e-104	0.705195	0.444	0.173	1.09281e-99	Ductal cell CEACAM5	MROH6	0.271
8.20279e-104	0.5014	0.432	0.156	1.92905e-99	Ductal cell CEACAM5	LINC01559	0.276
3.01244e-103	0.802961	0.757	0.463	7.08435e-99	Ductal cell CEACAM5	ISG20	0.294
1.34777e-101	0.441385	0.451	0.169	3.16956e-97	Ductal cell CEACAM5	PPARD	0.282
7.06867e-101	0.594145	0.637	0.331	1.66234e-96	Ductal cell CEACAM5	PCDH1	0.306
1.67946e-100	0.323034	0.241	0.054	3.9496e-96	Ductal cell CEACAM5	CLIC5	0.187
1.87655e-100	0.560464	0.838	0.52	4.41309e-96	Ductal cell CEACAM5	LIPH	0.318
3.2218e-100	0.682215	0.967	0.798	7.57672e-96	Ductal cell CEACAM5	C19orf33	0.169
6.48069e-100	0.59514	0.774	0.482	1.52406e-95	Ductal cell CEACAM5	MYH14	0.292
3.96323e-99	0.835039	0.803	0.577	9.32033e-95	Ductal cell CEACAM5	FLNB	0.226
7.91162e-99	0.937579	0.361	0.121	1.86058e-94	Ductal cell CEACAM5	KRT23	0.24
8.9857e-99	0.851986	0.598	0.321	2.11317e-94	Ductal cell CEACAM5	FAM129B	0.277
1.12533e-98	0.946217	0.542	0.266	2.64644e-94	Ductal cell CEACAM5	AL121761.2	0.276
3.02644e-96	0.730025	0.761	0.489	7.11729e-92	Ductal cell CEACAM5	ANXA3	0.272
4.6515e-96	0.493728	0.532	0.239	1.09389e-91	Ductal cell CEACAM5	MYO1E	0.293
1.01157e-95	0.389289	0.325	0.099	2.37891e-91	Ductal cell CEACAM5	SYTL4	0.226
3.86133e-95	0.540825	0.402	0.148	9.08068e-91	Ductal cell CEACAM5	HS3ST1	0.254
4.20509e-95	0.641893	0.945	0.758	9.88911e-91	Ductal cell CEACAM5	PERP	0.187
6.5597e-95	0.666639	0.902	0.705	1.54264e-90	Ductal cell CEACAM5	ACTN4	0.197
1.83207e-94	0.521656	0.438	0.169	4.30847e-90	Ductal cell CEACAM5	ADGRF1	0.269
4.03366e-94	0.808709	0.885	0.7	9.48596e-90	Ductal cell CEACAM5	CLTB	0.185
6.11878e-94	0.603845	0.632	0.326	1.43895e-89	Ductal cell CEACAM5	SNX9	0.306
1.73798e-93	0.29402	0.235	0.055	4.08721e-89	Ductal cell CEACAM5	SCRN1	0.18
6.93216e-93	0.744415	0.833	0.604	1.63024e-88	Ductal cell CEACAM5	LSR	0.229
8.0107e-93	0.650442	0.585	0.295	1.88388e-88	Ductal cell CEACAM5	SAMD9	0.29
1.79798e-92	0.580717	0.431	0.169	4.22832e-88	Ductal cell CEACAM5	STEAP4	0.262
2.50994e-92	0.339977	0.305	0.089	5.90263e-88	Ductal cell CEACAM5	GRHL1	0.216
5.92064e-91	0.587407	0.687	0.391	1.39236e-86	Ductal cell CEACAM5	ABHD17C	0.296
6.35241e-91	0.549366	0.785	0.486	1.4939e-86	Ductal cell CEACAM5	F11R	0.299
6.86e-91	0.655725	0.503	0.232	1.61327e-86	Ductal cell CEACAM5	CDC42EP5	0.271
1.08183e-89	0.366355	0.232	0.056	2.54415e-85	Ductal cell CEACAM5	CDA	0.176
1.52394e-88	0.398737	0.313	0.098	3.58385e-84	Ductal cell CEACAM5	SCEL	0.215
6.46354e-88	0.502022	0.654	0.353	1.52003e-83	Ductal cell CEACAM5	CGN	0.301
7.46181e-88	0.363064	0.304	0.091	1.75479e-83	Ductal cell CEACAM5	SERTAD2	0.213
1.62758e-86	0.432119	0.295	0.09	3.82757e-82	Ductal cell CEACAM5	ADAMTS9	0.205
7.22931e-86	0.603662	0.981	0.867	1.70012e-81	Ductal cell CEACAM5	EZR	0.114
9.67369e-86	0.658788	0.592	0.317	2.27496e-81	Ductal cell CEACAM5	MXD1	0.275
2.3794e-85	0.635038	0.939	0.742	5.59564e-81	Ductal cell CEACAM5	CAMK2N1	0.197
4.23481e-84	0.508418	0.743	0.456	9.95901e-80	Ductal cell CEACAM5	SUN1	0.287
7.42669e-84	0.751413	0.529	0.264	1.74653e-79	Ductal cell CEACAM5	C4orf48	0.265
1.01382e-83	1.14839	0.615	0.35	2.3842e-79	Ductal cell CEACAM5	ECM1	0.265
1.66142e-83	0.966629	0.421	0.184	3.90717e-79	Ductal cell CEACAM5	LITAF	0.237
2.25933e-83	0.858139	0.91	0.791	5.31327e-79	Ductal cell CEACAM5	CAST	0.119
2.79798e-83	0.457397	0.61	0.318	6.58e-79	Ductal cell CEACAM5	RASEF	0.292
3.41867e-83	0.457384	0.374	0.139	8.03968e-79	Ductal cell CEACAM5	CCNG2	0.235
8.09175e-83	0.28466	0.261	0.073	1.90294e-78	Ductal cell CEACAM5	NEBL	0.188
9.90424e-83	0.687352	0.568	0.307	2.32918e-78	Ductal cell CEACAM5	PLS3	0.261
2.99487e-82	0.910895	0.678	0.432	7.04305e-78	Ductal cell CEACAM5	SSFA2	0.246
1.34575e-81	0.401144	0.239	0.063	3.16481e-77	Ductal cell CEACAM5	LBH	0.176
8.63557e-81	0.527248	0.581	0.302	2.03083e-76	Ductal cell CEACAM5	USP53	0.279
2.96993e-80	0.496286	0.754	0.479	6.98438e-76	Ductal cell CEACAM5	UBE2H	0.275
3.60763e-80	0.483879	0.866	0.606	8.48407e-76	Ductal cell CEACAM5	CTNNA1	0.26
2.73507e-79	0.712009	0.923	0.729	6.43206e-75	Ductal cell CEACAM5	DSG2	0.194
3.13983e-79	0.539908	0.414	0.176	7.38393e-75	Ductal cell CEACAM5	SLC20A2	0.238
8.57153e-79	0.494806	0.724	0.449	2.01577e-74	Ductal cell CEACAM5	CHMP2B	0.275
1.11449e-78	0.683495	0.596	0.33	2.62094e-74	Ductal cell CEACAM5	ITGB8	0.266
1.13206e-78	0.628685	0.721	0.464	2.66227e-74	Ductal cell CEACAM5	DSP	0.257
2.76571e-78	0.6373	0.821	0.601	6.50412e-74	Ductal cell CEACAM5	SBDS	0.22
9.60028e-78	0.47401	0.394	0.161	2.2577e-73	Ductal cell CEACAM5	ARAP2	0.233
1.30713e-77	0.43731	0.589	0.315	3.07397e-73	Ductal cell CEACAM5	TSG101	0.274
2.0094e-77	1.31081	0.818	0.635	4.72551e-73	Ductal cell CEACAM5	LCN2	0.183
1.01758e-76	0.522917	0.886	0.64	2.39305e-72	Ductal cell CEACAM5	SERINC2	0.246
1.2916e-76	0.624547	0.633	0.37	3.03746e-72	Ductal cell CEACAM5	TMPRSS2	0.263
2.68385e-76	0.756984	0.592	0.349	6.3116e-72	Ductal cell CEACAM5	MUC13	0.243
6.14824e-76	0.472878	0.734	0.449	1.44588e-71	Ductal cell CEACAM5	MET	0.285
1.00877e-75	0.58195	0.831	0.604	2.37233e-71	Ductal cell CEACAM5	DST	0.227
1.25062e-75	0.591155	0.663	0.404	2.94107e-71	Ductal cell CEACAM5	RALA	0.259
2.40308e-75	0.394439	0.484	0.224	5.65133e-71	Ductal cell CEACAM5	DNAJC5	0.26
7.14994e-75	0.467751	0.846	0.581	1.68145e-70	Ductal cell CEACAM5	CD2AP	0.265
1.5708e-74	0.457434	0.531	0.261	3.69406e-70	Ductal cell CEACAM5	MYO5B	0.27
1.81513e-74	0.349855	0.226	0.062	4.26863e-70	Ductal cell CEACAM5	PHACTR3	0.164
4.32736e-74	0.312036	0.297	0.099	1.01767e-69	Ductal cell CEACAM5	ABLIM3	0.198
1.03843e-73	0.574697	0.735	0.487	2.44207e-69	Ductal cell CEACAM5	TMOD3	0.248
2.41991e-73	0.692063	0.861	0.714	5.69091e-69	Ductal cell CEACAM5	ATP6V0E1	0.147
2.03586e-72	0.480365	0.719	0.449	4.78773e-68	Ductal cell CEACAM5	BCL2L1	0.27
4.04398e-72	0.312039	0.308	0.106	9.51023e-68	Ductal cell CEACAM5	KRT80	0.202
4.55661e-72	0.53703	0.592	0.332	1.07158e-67	Ductal cell CEACAM5	PICALM	0.26
8.68895e-72	0.900511	0.483	0.236	2.04338e-67	Ductal cell CEACAM5	MUC5AC	0.247
9.36621e-72	0.451317	0.59	0.32	2.20265e-67	Ductal cell CEACAM5	C1orf116	0.27
1.28016e-71	0.504264	0.649	0.377	3.01056e-67	Ductal cell CEACAM5	TINAGL1	0.272
1.4891e-71	0.352638	0.254	0.078	3.50193e-67	Ductal cell CEACAM5	CBX6	0.176
3.48651e-71	0.529504	0.779	0.549	8.19922e-67	Ductal cell CEACAM5	EPS8	0.23
1.10748e-70	0.513266	0.497	0.247	2.60446e-66	Ductal cell CEACAM5	IL2RG	0.25
1.97967e-70	0.869727	0.568	0.337	4.6556e-66	Ductal cell CEACAM5	ASS1	0.231
7.65692e-70	0.380601	0.574	0.305	1.80068e-65	Ductal cell CEACAM5	CAB39	0.269
1.77964e-69	0.48103	0.57	0.31	4.18517e-65	Ductal cell CEACAM5	YPEL3	0.26
1.99292e-69	0.450307	0.628	0.355	4.68675e-65	Ductal cell CEACAM5	UGCG	0.273
1.4463e-68	0.91149	0.686	0.445	3.40128e-64	Ductal cell CEACAM5	APOL1	0.241
1.96009e-68	0.577648	0.873	0.643	4.60954e-64	Ductal cell CEACAM5	RIOK3	0.23
3.40154e-68	0.403997	0.565	0.3	7.9994e-64	Ductal cell CEACAM5	ATP6V1E1	0.265
4.85048e-68	0.699766	0.415	0.194	1.14069e-63	Ductal cell CEACAM5	PRR34-AS1	0.221
6.71468e-68	0.500431	0.61	0.349	1.57909e-63	Ductal cell CEACAM5	AHNAK2	0.261
1.26019e-67	0.585841	0.971	0.913	2.96358e-63	Ductal cell CEACAM5	SH3BGRL3	0.058
2.09442e-67	0.382782	0.308	0.113	4.92544e-63	Ductal cell CEACAM5	SLC6A14	0.195
2.78068e-67	0.53635	0.908	0.697	6.53933e-63	Ductal cell CEACAM5	ST14	0.211
3.19704e-67	0.467723	0.417	0.189	7.51849e-63	Ductal cell CEACAM5	FER1L6	0.228
4.37199e-67	0.456745	0.757	0.485	1.02816e-62	Ductal cell CEACAM5	SCNN1A	0.272
5.12466e-67	0.266706	0.224	0.065	1.20517e-62	Ductal cell CEACAM5	PLCXD1	0.159
6.92523e-67	0.40696	0.169	0.039	1.62861e-62	Ductal cell CEACAM5	LINC00520	0.13
8.11109e-67	0.597282	0.58	0.336	1.90748e-62	Ductal cell CEACAM5	APP	0.244
8.75135e-67	0.402265	0.55	0.288	2.05806e-62	Ductal cell CEACAM5	FUT3	0.262
1.28438e-66	0.5739	0.515	0.277	3.02049e-62	Ductal cell CEACAM5	IL1RN	0.238
3.09428e-66	0.556636	0.524	0.276	7.27681e-62	Ductal cell CEACAM5	H1F0	0.248
3.11267e-66	0.385952	0.567	0.299	7.32006e-62	Ductal cell CEACAM5	ARHGAP27	0.268
8.90983e-66	0.437895	0.667	0.401	2.09533e-61	Ductal cell CEACAM5	NPEPPS	0.266
1.47824e-65	0.637096	0.741	0.495	3.47637e-61	Ductal cell CEACAM5	EMP1	0.246
2.37842e-65	0.493878	0.314	0.12	5.59334e-61	Ductal cell CEACAM5	FBXO32	0.194
2.68213e-65	0.443406	0.401	0.18	6.30757e-61	Ductal cell CEACAM5	CPEB4	0.221
2.70051e-65	0.398421	0.568	0.309	6.35078e-61	Ductal cell CEACAM5	RAB22A	0.259
7.079e-65	0.511829	0.867	0.671	1.66477e-60	Ductal cell CEACAM5	CAPN2	0.196
1.00446e-64	0.311762	0.187	0.048	2.36219e-60	Ductal cell CEACAM5	FAM84A	0.139
2.73898e-64	0.561143	0.913	0.725	6.44126e-60	Ductal cell CEACAM5	DYNLRB1	0.188
7.24197e-64	0.552466	0.884	0.68	1.70309e-59	Ductal cell CEACAM5	GSN	0.204
9.31877e-64	0.729905	0.496	0.253	2.1915e-59	Ductal cell CEACAM5	SOX4	0.243
1.11559e-63	0.477404	0.42	0.196	2.62354e-59	Ductal cell CEACAM5	GAN	0.224
1.92393e-63	0.527915	0.515	0.269	4.52451e-59	Ductal cell CEACAM5	RNF39	0.246
3.51795e-63	0.816881	0.88	0.684	8.27315e-59	Ductal cell CEACAM5	C15orf48	0.196
6.12789e-63	0.428174	0.469	0.236	1.4411e-58	Ductal cell CEACAM5	ST3GAL1	0.233
1.85777e-62	0.477979	0.691	0.451	4.36893e-58	Ductal cell CEACAM5	DIAPH1	0.24
2.10287e-62	0.533584	0.614	0.391	4.94533e-58	Ductal cell CEACAM5	ABHD11	0.223
3.01569e-62	0.337861	0.375	0.162	7.09201e-58	Ductal cell CEACAM5	PPP1R13L	0.213
1.82951e-61	0.512209	0.928	0.736	4.30245e-57	Ductal cell CEACAM5	CLDN7	0.192
2.05503e-61	0.452529	0.688	0.439	4.83281e-57	Ductal cell CEACAM5	PDLIM5	0.249
2.07468e-61	0.343474	0.276	0.098	4.87903e-57	Ductal cell CEACAM5	SPAG16	0.178
2.67383e-61	0.418725	0.752	0.516	6.28805e-57	Ductal cell CEACAM5	CTNND1	0.236
4.16998e-61	0.275429	0.306	0.116	9.80653e-57	Ductal cell CEACAM5	ZNF185	0.19
7.15122e-61	0.469177	0.473	0.246	1.68175e-56	Ductal cell CEACAM5	LMTK3	0.227
1.08243e-60	0.423549	0.559	0.316	2.54555e-56	Ductal cell CEACAM5	BCL9L	0.243
1.09557e-60	0.805523	0.994	0.99	2.57645e-56	Ductal cell CEACAM5	ACTB	0.004
1.94384e-60	0.582104	0.878	0.719	4.57133e-56	Ductal cell CEACAM5	TPM4	0.159
7.25481e-60	0.45955	0.705	0.469	1.70611e-55	Ductal cell CEACAM5	IDS	0.236
1.00656e-59	0.587599	0.989	0.917	2.36713e-55	Ductal cell CEACAM5	KRT19	0.072
1.07953e-59	0.464321	0.692	0.453	2.53873e-55	Ductal cell CEACAM5	ITGA3	0.239
1.98576e-59	0.383844	0.62	0.361	4.66991e-55	Ductal cell CEACAM5	SLK	0.259
8.98027e-59	0.499456	0.653	0.411	2.11189e-54	Ductal cell CEACAM5	PLAUR	0.242
6.48408e-58	0.342725	0.483	0.248	1.52486e-53	Ductal cell CEACAM5	LRRC1	0.235
6.78431e-58	0.442965	0.655	0.423	1.59547e-53	Ductal cell CEACAM5	PRELID3B	0.232
7.28188e-58	0.330863	0.444	0.217	1.71248e-53	Ductal cell CEACAM5	TMEM184B	0.227
7.82168e-58	0.394857	0.54	0.291	1.83943e-53	Ductal cell CEACAM5	PMEPA1	0.249
9.34714e-58	0.370437	0.551	0.303	2.19817e-53	Ductal cell CEACAM5	SNAP23	0.248
1.01635e-57	0.509596	0.384	0.179	2.39014e-53	Ductal cell CEACAM5	CAV2	0.205
1.74578e-57	0.311269	0.31	0.124	4.10556e-53	Ductal cell CEACAM5	SMIM5	0.186
1.86038e-57	0.428128	0.735	0.493	4.37505e-53	Ductal cell CEACAM5	MYO6	0.242
2.20242e-57	0.368618	0.344	0.15	5.17942e-53	Ductal cell CEACAM5	HOOK3	0.194
3.85993e-57	0.289242	0.145	0.034	9.07739e-53	Ductal cell CEACAM5	CXCL17	0.111
5.02255e-57	0.425936	0.528	0.291	1.18115e-52	Ductal cell CEACAM5	B4GALT4	0.237
8.46301e-57	0.414562	0.642	0.407	1.99025e-52	Ductal cell CEACAM5	WDR1	0.235
1.5784e-56	0.426987	0.296	0.116	3.71192e-52	Ductal cell CEACAM5	FSTL3	0.18
1.77151e-56	0.46895	0.898	0.741	4.16607e-52	Ductal cell CEACAM5	RTN4	0.157
2.12038e-56	0.382726	0.461	0.239	4.9865e-52	Ductal cell CEACAM5	DUSP4	0.222
2.40101e-56	0.390908	0.401	0.185	5.64645e-52	Ductal cell CEACAM5	TMEM176B	0.216
3.15163e-56	0.603836	0.178	0.05	7.41168e-52	Ductal cell CEACAM5	HOPX	0.128
6.48916e-56	0.649569	0.704	0.484	1.52606e-51	Ductal cell CEACAM5	MAFF	0.22
1.53599e-55	0.493822	0.308	0.13	3.61218e-51	Ductal cell CEACAM5	TACC1	0.178
3.7727e-55	0.462328	0.666	0.436	8.87226e-51	Ductal cell CEACAM5	WASL	0.23
3.82836e-55	0.261542	0.263	0.096	9.00315e-51	Ductal cell CEACAM5	DAPP1	0.167
1.38311e-54	0.331584	0.499	0.261	3.25266e-50	Ductal cell CEACAM5	OXSR1	0.238
1.46e-54	0.373057	0.383	0.18	3.43348e-50	Ductal cell CEACAM5	TP53INP2	0.203
1.51658e-54	0.428582	0.627	0.39	3.56655e-50	Ductal cell CEACAM5	DSC2	0.237
2.69451e-54	0.400477	0.354	0.156	6.33668e-50	Ductal cell CEACAM5	LIF	0.198
4.95924e-54	0.481841	0.672	0.465	1.16627e-49	Ductal cell CEACAM5	NCKAP1	0.207
6.58962e-54	0.505534	0.684	0.446	1.54968e-49	Ductal cell CEACAM5	BCAS1	0.238
1.03539e-53	0.396112	0.626	0.396	2.43493e-49	Ductal cell CEACAM5	NPTN	0.23
1.25123e-53	0.403866	0.747	0.503	2.94252e-49	Ductal cell CEACAM5	ADAM9	0.244
1.32747e-53	0.348996	0.517	0.284	3.12182e-49	Ductal cell CEACAM5	B3GNT3	0.233
1.36041e-53	0.332082	0.524	0.285	3.19928e-49	Ductal cell CEACAM5	CLDN12	0.239
1.41277e-53	0.543911	0.77	0.598	3.32242e-49	Ductal cell CEACAM5	ATP6V1G1	0.172
2.82294e-53	0.769326	0.603	0.37	6.63871e-49	Ductal cell CEACAM5	UCA1	0.233
3.30096e-53	0.439405	0.856	0.677	7.76287e-49	Ductal cell CEACAM5	TAX1BP1	0.179
4.60609e-53	0.341573	0.525	0.294	1.08322e-48	Ductal cell CEACAM5	PTK6	0.231
5.4521e-53	0.363739	0.625	0.386	1.28217e-48	Ductal cell CEACAM5	NECTIN2	0.239
5.91129e-53	0.569123	0.833	0.619	1.39016e-48	Ductal cell CEACAM5	SPINK1	0.214
7.14034e-53	0.26178	0.201	0.063	1.67919e-48	Ductal cell CEACAM5	SLC38A5	0.138
8.34074e-53	0.399906	0.462	0.245	1.96149e-48	Ductal cell CEACAM5	CLDN23	0.217
9.58576e-53	0.345096	0.434	0.224	2.25428e-48	Ductal cell CEACAM5	CDS1	0.21
1.02378e-52	0.353699	0.497	0.272	2.40763e-48	Ductal cell CEACAM5	ARL8B	0.225
1.70365e-52	0.468458	0.571	0.355	4.00647e-48	Ductal cell CEACAM5	SMIM14	0.216
1.85027e-52	0.420987	0.704	0.481	4.35127e-48	Ductal cell CEACAM5	PTBP3	0.223
2.37571e-52	0.509987	0.728	0.508	5.58696e-48	Ductal cell CEACAM5	SLC9A3R2	0.22
2.45016e-52	0.45224	0.842	0.647	5.76204e-48	Ductal cell CEACAM5	SDC4	0.195
2.81096e-52	0.38131	0.467	0.254	6.61053e-48	Ductal cell CEACAM5	NUP50	0.213
2.91226e-52	0.474782	0.493	0.275	6.84877e-48	Ductal cell CEACAM5	CREBRF	0.218
3.13834e-52	0.498585	0.289	0.117	7.38043e-48	Ductal cell CEACAM5	PSCA	0.172
6.19417e-52	0.706564	0.82	0.671	1.45668e-47	Ductal cell CEACAM5	PLA2G16	0.149
8.78979e-52	0.30359	0.439	0.221	2.0671e-47	Ductal cell CEACAM5	MAFK	0.218
1.5835e-51	0.418642	0.6	0.381	3.72391e-47	Ductal cell CEACAM5	KRAS	0.219
1.99839e-51	0.423127	0.688	0.464	4.69961e-47	Ductal cell CEACAM5	CXADR	0.224
2.112e-51	0.390763	0.335	0.153	4.96679e-47	Ductal cell CEACAM5	SULT2B1	0.182
2.25831e-51	0.729287	0.62	0.421	5.31087e-47	Ductal cell CEACAM5	RNASE1	0.199
5.58785e-51	0.399685	0.351	0.16	1.3141e-46	Ductal cell CEACAM5	TMEM176A	0.191
8.24247e-51	0.368453	0.695	0.475	1.93838e-46	Ductal cell CEACAM5	RAB7A	0.22
1.01771e-50	0.725674	0.768	0.605	2.39335e-46	Ductal cell CEACAM5	CCND1	0.163
1.10686e-50	0.291743	0.236	0.085	2.603e-46	Ductal cell CEACAM5	SESTD1	0.151
2.9327e-50	0.304316	0.3	0.127	6.89683e-46	Ductal cell CEACAM5	MGAT3	0.173
6.16219e-50	0.28285	0.428	0.214	1.44916e-45	Ductal cell CEACAM5	PINK1	0.214
1.24414e-49	0.351056	0.487	0.273	2.92585e-45	Ductal cell CEACAM5	MFSD6	0.214
1.31358e-49	0.442175	0.658	0.453	3.08916e-45	Ductal cell CEACAM5	PFKP	0.205
1.41599e-49	0.413628	0.667	0.431	3.32997e-45	Ductal cell CEACAM5	MBOAT2	0.236
1.95988e-49	0.537318	0.655	0.422	4.60905e-45	Ductal cell CEACAM5	SLC2A1	0.233
2.26431e-49	0.363162	0.719	0.485	5.32497e-45	Ductal cell CEACAM5	GIPC1	0.234
2.41551e-49	0.589593	0.941	0.868	5.68056e-45	Ductal cell CEACAM5	GNAS	0.073
6.41073e-49	0.365321	0.672	0.432	1.50761e-44	Ductal cell CEACAM5	PDCD6IP	0.24
7.17475e-49	0.377185	0.609	0.379	1.68729e-44	Ductal cell CEACAM5	ASAP2	0.23
7.46971e-49	0.352758	0.542	0.318	1.75665e-44	Ductal cell CEACAM5	ERBIN	0.224
9.15781e-49	0.658937	0.724	0.563	2.15364e-44	Ductal cell CEACAM5	FXYD5	0.161
9.62848e-49	0.724967	0.762	0.568	2.26433e-44	Ductal cell CEACAM5	ERO1A	0.194
1.10366e-48	0.4238	0.763	0.566	2.59547e-44	Ductal cell CEACAM5	SVIP	0.197
1.25867e-48	0.435696	0.43	0.232	2.96001e-44	Ductal cell CEACAM5	SLCO4A1	0.198
1.26081e-48	0.406369	0.845	0.621	2.96504e-44	Ductal cell CEACAM5	TMC5	0.224
1.63704e-48	0.528666	0.632	0.428	3.84984e-44	Ductal cell CEACAM5	KLF3	0.204
1.67847e-48	0.332795	0.318	0.141	3.94725e-44	Ductal cell CEACAM5	DUSP10	0.177
1.91552e-48	0.543532	0.914	0.692	4.50473e-44	Ductal cell CEACAM5	TSPAN1	0.222
2.02928e-48	0.271823	0.345	0.158	4.77227e-44	Ductal cell CEACAM5	EPB41L4B	0.187
2.17278e-48	0.348201	0.653	0.417	5.10972e-44	Ductal cell CEACAM5	LASP1	0.236
3.60187e-48	0.716045	0.311	0.14	8.47053e-44	Ductal cell CEACAM5	FN1	0.171
3.94177e-48	0.317605	0.472	0.26	9.26985e-44	Ductal cell CEACAM5	BICDL2	0.212
3.9734e-48	0.430725	0.76	0.546	9.34423e-44	Ductal cell CEACAM5	CAP1	0.214
5.43e-48	0.375334	0.596	0.376	1.27697e-43	Ductal cell CEACAM5	CHMP5	0.22
1.0178e-47	0.287485	0.404	0.202	2.39356e-43	Ductal cell CEACAM5	TGFA	0.202
1.13269e-47	0.384659	0.442	0.241	2.66375e-43	Ductal cell CEACAM5	ATP2B4	0.201
1.17969e-47	0.543127	0.745	0.526	2.77427e-43	Ductal cell CEACAM5	NDRG1	0.219
1.27679e-47	0.372735	0.605	0.379	3.00263e-43	Ductal cell CEACAM5	C6orf132	0.226
1.4214e-47	0.325413	0.51	0.29	3.34272e-43	Ductal cell CEACAM5	FAM91A1	0.22
1.74636e-47	0.475407	0.878	0.689	4.10691e-43	Ductal cell CEACAM5	QSOX1	0.189
1.893e-47	0.400585	0.568	0.36	4.45176e-43	Ductal cell CEACAM5	PTPN12	0.208
2.36919e-47	0.444094	0.869	0.676	5.57162e-43	Ductal cell CEACAM5	GOLM1	0.193
2.57858e-47	0.333468	0.591	0.368	6.06404e-43	Ductal cell CEACAM5	SCARB2	0.223
2.58069e-47	0.396939	0.63	0.42	6.069e-43	Ductal cell CEACAM5	CAPN1	0.21
4.8439e-47	0.327623	0.416	0.218	1.13914e-42	Ductal cell CEACAM5	VAT1	0.198
5.41149e-47	0.278651	0.345	0.16	1.27262e-42	Ductal cell CEACAM5	FOXA3	0.185
8.32091e-47	0.346869	0.191	0.063	1.95683e-42	Ductal cell CEACAM5	KLK6	0.128
8.63175e-47	0.32456	0.18	0.058	2.02993e-42	Ductal cell CEACAM5	CTSV	0.122
1.49511e-46	0.464026	0.501	0.293	3.51605e-42	Ductal cell CEACAM5	SEMA3C	0.208
1.60928e-46	0.515685	0.778	0.577	3.78454e-42	Ductal cell CEACAM5	AREG	0.201
1.7659e-46	0.461392	0.801	0.629	4.15286e-42	Ductal cell CEACAM5	MAP1LC3B	0.172
2.06959e-46	0.59248	0.22	0.081	4.86706e-42	Ductal cell CEACAM5	PTGS2	0.139
2.35432e-46	0.42431	0.237	0.09	5.53665e-42	Ductal cell CEACAM5	PSORS1C2	0.147
3.25516e-46	0.386992	0.885	0.668	7.65515e-42	Ductal cell CEACAM5	ANXA11	0.217
5.78218e-46	0.510097	0.593	0.402	1.3598e-41	Ductal cell CEACAM5	CHPF	0.191
1.18225e-45	0.348438	0.568	0.355	2.78031e-41	Ductal cell CEACAM5	BROX	0.213
1.18723e-45	0.278863	0.364	0.178	2.79201e-41	Ductal cell CEACAM5	LMTK2	0.186
1.54107e-45	0.389379	0.557	0.343	3.62413e-41	Ductal cell CEACAM5	SGMS2	0.214
1.78907e-45	0.615463	0.373	0.191	4.20735e-41	Ductal cell CEACAM5	HRASLS2	0.182
1.80794e-45	0.355468	0.533	0.316	4.25173e-41	Ductal cell CEACAM5	TMEM159	0.217
2.15628e-45	0.374256	0.495	0.285	5.07092e-41	Ductal cell CEACAM5	PIM1	0.21
3.18479e-45	0.502536	0.48	0.282	7.48966e-41	Ductal cell CEACAM5	RMND5A	0.198
4.8326e-45	0.308496	0.657	0.412	1.13648e-40	Ductal cell CEACAM5	SERINC3	0.245
1.31891e-44	0.479585	0.998	0.984	3.10169e-40	Ductal cell CEACAM5	S100A11	0.014
1.81766e-44	0.418883	0.729	0.544	4.2746e-40	Ductal cell CEACAM5	SPATS2L	0.185
3.70699e-44	0.252268	0.357	0.172	8.71774e-40	Ductal cell CEACAM5	SECISBP2L	0.185
3.99065e-44	0.316252	0.374	0.188	9.38482e-40	Ductal cell CEACAM5	FEM1C	0.186
5.38699e-44	0.469878	0.894	0.722	1.26686e-39	Ductal cell CEACAM5	TSPAN3	0.172
7.11212e-44	0.400406	0.39	0.196	1.67256e-39	Ductal cell CEACAM5	GLUL	0.194
1.04758e-43	0.324253	0.481	0.274	2.4636e-39	Ductal cell CEACAM5	RB1CC1	0.207
1.26189e-43	0.561314	0.949	0.915	2.96759e-39	Ductal cell CEACAM5	MYL12A	0.034
1.3209e-43	0.324788	0.501	0.298	3.10636e-39	Ductal cell CEACAM5	RAD23B	0.203
1.38991e-43	0.284238	0.48	0.27	3.26864e-39	Ductal cell CEACAM5	TPD52L2	0.21
2.57176e-43	0.318691	0.505	0.298	6.048e-39	Ductal cell CEACAM5	MYRF	0.207
2.57253e-43	0.361031	0.64	0.437	6.04981e-39	Ductal cell CEACAM5	ADAM10	0.203
2.65774e-43	0.459579	0.84	0.693	6.2502e-39	Ductal cell CEACAM5	AHNAK	0.147
2.74824e-43	0.309448	0.438	0.239	6.46304e-39	Ductal cell CEACAM5	PEA15	0.199
3.40639e-43	0.333308	0.45	0.253	8.01081e-39	Ductal cell CEACAM5	CDC34	0.197
4.1295e-43	0.399201	0.977	0.893	9.71134e-39	Ductal cell CEACAM5	YWHAZ	0.084
1.23895e-42	0.399627	0.851	0.649	2.91364e-38	Ductal cell CEACAM5	SDC1	0.202
1.41073e-42	0.370765	0.683	0.473	3.31761e-38	Ductal cell CEACAM5	TJP1	0.21
1.70212e-42	0.472927	0.967	0.887	4.00289e-38	Ductal cell CEACAM5	PPDPF	0.08
1.72755e-42	0.410333	0.932	0.775	4.06269e-38	Ductal cell CEACAM5	SPTBN1	0.157
3.00356e-42	0.288639	0.299	0.138	7.06348e-38	Ductal cell CEACAM5	GRAMD2B	0.161
4.90385e-42	0.326848	0.562	0.351	1.15324e-37	Ductal cell CEACAM5	AFDN	0.211
5.30158e-42	0.37806	0.478	0.286	1.24677e-37	Ductal cell CEACAM5	SERINC5	0.192
6.67474e-42	0.322085	0.721	0.506	1.5697e-37	Ductal cell CEACAM5	RBM47	0.215
8.8671e-42	0.366077	0.402	0.217	2.08528e-37	Ductal cell CEACAM5	AL355312.4	0.185
1.46036e-41	0.333534	0.373	0.193	3.43433e-37	Ductal cell CEACAM5	ZBTB43	0.18
1.61445e-41	0.435341	0.97	0.877	3.7967e-37	Ductal cell CEACAM5	CLDN4	0.093
1.83728e-41	0.313709	0.468	0.267	4.32073e-37	Ductal cell CEACAM5	FOXO3	0.201
1.87945e-41	0.317328	0.637	0.416	4.41991e-37	Ductal cell CEACAM5	ITPR3	0.221
2.93878e-41	0.351554	0.618	0.415	6.91113e-37	Ductal cell CEACAM5	REEP3	0.203
6.58157e-41	0.410359	0.632	0.445	1.54779e-36	Ductal cell CEACAM5	ERGIC1	0.187
9.06573e-41	0.403961	0.833	0.62	2.13199e-36	Ductal cell CEACAM5	LRP10	0.213
9.07279e-41	0.3961	0.3	0.139	2.13365e-36	Ductal cell CEACAM5	FGFBP1	0.161
1.38957e-40	0.333812	0.599	0.388	3.26784e-36	Ductal cell CEACAM5	CHMP1B	0.211
1.45614e-40	0.363313	0.358	0.185	3.4244e-36	Ductal cell CEACAM5	NR1D1	0.173
1.45824e-40	0.366269	0.8	0.61	3.42935e-36	Ductal cell CEACAM5	RAB11A	0.19
1.52553e-40	0.329311	0.574	0.365	3.58759e-36	Ductal cell CEACAM5	DYNLT3	0.209
1.93944e-40	0.323805	0.55	0.343	4.56099e-36	Ductal cell CEACAM5	ABI1	0.207
2.00763e-40	0.323223	0.792	0.592	4.72134e-36	Ductal cell CEACAM5	HEBP2	0.2
2.68709e-40	0.372506	0.541	0.343	6.31923e-36	Ductal cell CEACAM5	ZMYND8	0.198
2.81665e-40	0.289843	0.702	0.471	6.62391e-36	Ductal cell CEACAM5	BAIAP2L1	0.231
3.71334e-40	0.261417	0.43	0.232	8.73266e-36	Ductal cell CEACAM5	MPZL3	0.198
3.90839e-40	0.32622	0.702	0.492	9.19136e-36	Ductal cell CEACAM5	ACBD3	0.21
1.00468e-39	0.293984	0.489	0.291	2.3627e-35	Ductal cell CEACAM5	ESYT2	0.198
1.33517e-39	0.339889	0.619	0.403	3.13991e-35	Ductal cell CEACAM5	VILL	0.216
1.51444e-39	0.292247	0.545	0.334	3.56151e-35	Ductal cell CEACAM5	ATP6V1D	0.211
3.48864e-39	0.376871	0.639	0.436	8.20423e-35	Ductal cell CEACAM5	GCC2	0.203
6.98661e-39	0.419729	0.975	0.849	1.64304e-34	Ductal cell CEACAM5	EPCAM	0.126
1.12815e-38	0.464709	0.703	0.553	2.65307e-34	Ductal cell CEACAM5	NAMPT	0.15
1.94114e-38	0.26784	0.365	0.189	4.56497e-34	Ductal cell CEACAM5	INPP4B	0.176
2.2123e-38	0.316904	0.393	0.215	5.20267e-34	Ductal cell CEACAM5	ALDH3B1	0.178
5.30309e-38	0.296022	0.423	0.238	1.24713e-33	Ductal cell CEACAM5	ADGRG1	0.185
7.02584e-38	0.257262	0.377	0.199	1.65227e-33	Ductal cell CEACAM5	FAM114A1	0.178
9.74889e-38	0.432229	0.955	0.776	2.29265e-33	Ductal cell CEACAM5	FXYD3	0.179
3.40748e-37	0.276326	0.598	0.392	8.01337e-33	Ductal cell CEACAM5	TMEM248	0.206
4.14368e-37	0.27077	0.416	0.234	9.74469e-33	Ductal cell CEACAM5	TMEM127	0.182
4.23134e-37	0.272587	0.564	0.36	9.95084e-33	Ductal cell CEACAM5	KIAA1522	0.204
1.93768e-36	0.25434	0.34	0.175	4.55684e-32	Ductal cell CEACAM5	KIAA0232	0.165
2.39952e-36	0.365141	0.765	0.562	5.64296e-32	Ductal cell CEACAM5	MGLL	0.203
4.08792e-36	0.330042	0.834	0.651	9.61356e-32	Ductal cell CEACAM5	PTTG1IP	0.183
4.40033e-36	0.346031	0.616	0.42	1.03483e-31	Ductal cell CEACAM5	OPTN	0.196
5.35335e-36	0.269149	0.228	0.096	1.25895e-31	Ductal cell CEACAM5	GABARAPL1	0.132
2.1194e-35	0.282826	0.378	0.208	4.98419e-31	Ductal cell CEACAM5	SLC25A25	0.17
2.38664e-35	0.289189	0.606	0.402	5.61266e-31	Ductal cell CEACAM5	TOR1AIP2	0.204
2.5066e-35	0.306283	0.568	0.373	5.89477e-31	Ductal cell CEACAM5	YPEL5	0.195
2.55312e-35	0.37013	0.556	0.369	6.00418e-31	Ductal cell CEACAM5	ITGAV	0.187
3.65278e-35	0.25404	0.428	0.245	8.59024e-31	Ductal cell CEACAM5	TCIRG1	0.183
8.52268e-35	0.308063	0.478	0.296	2.00428e-30	Ductal cell CEACAM5	EHD1	0.182
9.98437e-35	0.275381	0.522	0.331	2.34802e-30	Ductal cell CEACAM5	TMED7	0.191
1.13253e-34	0.309472	0.705	0.507	2.66337e-30	Ductal cell CEACAM5	MVP	0.198
1.70352e-34	0.350229	0.642	0.443	4.00616e-30	Ductal cell CEACAM5	TSPAN13	0.199
1.72957e-34	0.41636	0.455	0.294	4.06742e-30	Ductal cell CEACAM5	RANGAP1	0.161
2.13496e-34	0.424867	0.546	0.371	5.02079e-30	Ductal cell CEACAM5	LPCAT4	0.175
2.51928e-34	0.324447	0.328	0.175	5.92458e-30	Ductal cell CEACAM5	AMOTL2	0.153
4.65447e-34	0.795921	0.189	0.075	1.09459e-29	Ductal cell CEACAM5	CRYAB	0.114
5.07078e-34	0.332141	0.511	0.33	1.19249e-29	Ductal cell CEACAM5	CSNK1E	0.181
1.30332e-33	0.294942	0.779	0.601	3.06502e-29	Ductal cell CEACAM5	KIF5B	0.178
1.42665e-33	0.323388	0.548	0.36	3.35506e-29	Ductal cell CEACAM5	TNFRSF21	0.188
1.57017e-33	0.263451	0.301	0.152	3.69256e-29	Ductal cell CEACAM5	RASA1	0.149
1.88056e-33	0.28079	0.588	0.394	4.42251e-29	Ductal cell CEACAM5	INAVA	0.194
1.9819e-33	0.32852	0.363	0.204	4.66084e-29	Ductal cell CEACAM5	STK17B	0.159
2.5496e-33	0.263211	0.488	0.308	5.99588e-29	Ductal cell CEACAM5	PTK2	0.18
3.79501e-33	0.308336	0.561	0.375	8.92473e-29	Ductal cell CEACAM5	DDAH2	0.186
4.89076e-33	0.298353	0.566	0.375	1.15016e-28	Ductal cell CEACAM5	MAPK3	0.191
5.54591e-33	0.365217	0.489	0.326	1.30423e-28	Ductal cell CEACAM5	CNN2	0.163
6.12413e-33	0.288513	0.483	0.301	1.44021e-28	Ductal cell CEACAM5	MINDY2	0.182
9.65863e-33	0.335619	0.589	0.394	2.27142e-28	Ductal cell CEACAM5	RNF103	0.195
1.20016e-32	0.315909	0.535	0.348	2.82243e-28	Ductal cell CEACAM5	MYEOV	0.187
1.54429e-32	0.355623	0.639	0.449	3.63172e-28	Ductal cell CEACAM5	CDKN1A	0.19
1.58057e-32	0.304759	0.508	0.337	3.71702e-28	Ductal cell CEACAM5	ARPC5L	0.171
1.91468e-32	0.264216	0.498	0.315	4.50275e-28	Ductal cell CEACAM5	OSBPL2	0.183
2.48708e-32	0.306398	0.479	0.306	5.84887e-28	Ductal cell CEACAM5	EHF	0.173
3.19317e-32	0.263299	0.493	0.307	7.50938e-28	Ductal cell CEACAM5	ARFGAP3	0.186
4.4941e-32	0.263816	0.439	0.265	1.05688e-27	Ductal cell CEACAM5	MPRIP	0.174
6.25297e-32	0.281128	0.573	0.382	1.47051e-27	Ductal cell CEACAM5	PHLDA3	0.191
6.41147e-32	0.301345	0.27	0.132	1.50778e-27	Ductal cell CEACAM5	PDLIM4	0.138
7.60651e-32	0.418467	0.496	0.328	1.78882e-27	Ductal cell CEACAM5	SMIM6	0.168
7.89069e-32	0.289581	0.377	0.218	1.85565e-27	Ductal cell CEACAM5	ZNRF1	0.159
7.98483e-32	0.348519	0.961	0.872	1.87779e-27	Ductal cell CEACAM5	SQSTM1	0.089
8.05704e-32	0.36206	0.846	0.66	1.89477e-27	Ductal cell CEACAM5	ABHD2	0.186
1.06548e-31	0.296304	0.538	0.353	2.50568e-27	Ductal cell CEACAM5	PNPLA2	0.185
1.25738e-31	0.380543	0.866	0.699	2.95697e-27	Ductal cell CEACAM5	RHOC	0.167
1.26711e-31	0.295825	0.737	0.574	2.97986e-27	Ductal cell CEACAM5	CSNK1A1	0.163
1.31181e-31	0.556579	0.99	0.986	3.08499e-27	Ductal cell CEACAM5	MALAT1	0.004
1.32246e-31	0.255405	0.47	0.285	3.11002e-27	Ductal cell CEACAM5	FNDC3B	0.185
1.53303e-31	0.292381	0.541	0.355	3.60522e-27	Ductal cell CEACAM5	MIR4435-2HG	0.186
1.66866e-31	0.350864	0.514	0.344	3.92418e-27	Ductal cell CEACAM5	GALNT1	0.17
1.82925e-31	0.326109	0.805	0.633	4.30184e-27	Ductal cell CEACAM5	GRN	0.172
3.02636e-31	0.281992	0.538	0.357	7.11708e-27	Ductal cell CEACAM5	SH3RF1	0.181
7.82046e-31	0.456806	0.779	0.588	1.83914e-26	Ductal cell CEACAM5	VSIG2	0.191
8.91467e-31	0.295016	0.456	0.287	2.09646e-26	Ductal cell CEACAM5	MBP	0.169
9.71184e-31	0.267641	0.402	0.24	2.28393e-26	Ductal cell CEACAM5	MEF2A	0.162
1.37125e-30	0.297977	0.574	0.391	3.22476e-26	Ductal cell CEACAM5	B4GALT5	0.183
1.38834e-30	0.36671	0.264	0.133	3.26497e-26	Ductal cell CEACAM5	FAM214A	0.131
1.41681e-30	0.324386	0.321	0.174	3.33191e-26	Ductal cell CEACAM5	DCBLD2	0.147
1.49618e-30	0.321445	0.628	0.452	3.51856e-26	Ductal cell CEACAM5	LYPLA1	0.176
2.68926e-30	0.25201	0.403	0.239	6.32433e-26	Ductal cell CEACAM5	WWC1	0.164
2.97385e-30	0.263656	0.411	0.248	6.9936e-26	Ductal cell CEACAM5	SH3BGRL2	0.163
4.67861e-30	0.255946	0.486	0.309	1.10027e-25	Ductal cell CEACAM5	MAP4K4	0.177
5.61109e-30	0.256404	0.495	0.319	1.31956e-25	Ductal cell CEACAM5	AGRN	0.176
5.71497e-30	0.262334	0.472	0.295	1.34399e-25	Ductal cell CEACAM5	BCL10	0.177
5.89421e-30	0.258485	0.362	0.208	1.38614e-25	Ductal cell CEACAM5	SLC45A4	0.154
6.24155e-30	0.380073	0.874	0.776	1.46783e-25	Ductal cell CEACAM5	RHOA	0.098
8.83655e-30	0.309348	0.499	0.324	2.07809e-25	Ductal cell CEACAM5	SRD5A3	0.175
1.08991e-29	0.261259	0.565	0.381	2.56314e-25	Ductal cell CEACAM5	FAM83H	0.184
1.29819e-29	0.269703	0.436	0.272	3.05295e-25	Ductal cell CEACAM5	CXXC5	0.164
1.37887e-29	0.25798	0.338	0.188	3.24269e-25	Ductal cell CEACAM5	NR1D2	0.15
1.79673e-29	0.260299	0.731	0.543	4.22538e-25	Ductal cell CEACAM5	YWHAG	0.188
1.85862e-29	0.543009	0.696	0.545	4.37092e-25	Ductal cell CEACAM5	ISG15	0.151
1.87665e-29	0.4	0.942	0.839	4.41332e-25	Ductal cell CEACAM5	ANXA1	0.103
2.74503e-29	0.48326	0.291	0.159	6.45549e-25	Ductal cell CEACAM5	DDX60	0.132
4.25693e-29	0.292485	0.655	0.482	1.0011e-24	Ductal cell CEACAM5	NDFIP1	0.173
4.30501e-29	0.352849	0.606	0.427	1.01241e-24	Ductal cell CEACAM5	DUSP5	0.179
4.93297e-29	0.276427	0.417	0.257	1.16009e-24	Ductal cell CEACAM5	SLC44A2	0.16
6.09336e-29	0.508218	0.242	0.116	1.43297e-24	Ductal cell CEACAM5	CXCL5	0.126
6.62678e-29	0.333244	0.455	0.298	1.55842e-24	Ductal cell CEACAM5	AGO2	0.157
6.91745e-29	0.403249	0.305	0.163	1.62678e-24	Ductal cell CEACAM5	S100A2	0.142
7.07081e-29	0.576088	0.969	0.892	1.66284e-24	Ductal cell CEACAM5	TIMP1	0.077
8.54214e-29	0.257604	0.307	0.165	2.00886e-24	Ductal cell CEACAM5	C18orf32	0.142
8.5435e-29	0.355398	0.707	0.534	2.00917e-24	Ductal cell CEACAM5	PLS1	0.173
9.02252e-29	0.26891	0.705	0.523	2.12183e-24	Ductal cell CEACAM5	CHP1	0.182
9.2861e-29	0.287628	0.697	0.51	2.18381e-24	Ductal cell CEACAM5	ARHGAP5	0.187
9.34562e-29	0.280993	0.536	0.368	2.19781e-24	Ductal cell CEACAM5	TRIOBP	0.168
1.09982e-28	0.29493	0.467	0.307	2.58645e-24	Ductal cell CEACAM5	PJA2	0.16
1.30191e-28	0.36026	0.589	0.412	3.0617e-24	Ductal cell CEACAM5	CLIC3	0.177
1.45577e-28	0.254438	0.568	0.395	3.42354e-24	Ductal cell CEACAM5	EIF4G1	0.173
2.13424e-28	0.309917	0.354	0.206	5.01908e-24	Ductal cell CEACAM5	GDPD3	0.148
2.61079e-28	0.285094	0.613	0.42	6.13979e-24	Ductal cell CEACAM5	EPHA2	0.193
2.76206e-28	0.578226	0.661	0.51	6.49553e-24	Ductal cell CEACAM5	HPGD	0.151
4.1645e-28	0.259857	0.752	0.564	9.79365e-24	Ductal cell CEACAM5	ACTR3	0.188
4.39849e-28	0.293419	0.566	0.396	1.03439e-23	Ductal cell CEACAM5	PLEKHB2	0.17
5.24986e-28	0.324751	0.364	0.219	1.23461e-23	Ductal cell CEACAM5	RHOU	0.145
6.46222e-28	0.3661	0.959	0.906	1.51972e-23	Ductal cell CEACAM5	CALM2	0.053
1.30277e-27	0.250877	0.352	0.206	3.06373e-23	Ductal cell CEACAM5	PIEZO1	0.146
1.31128e-27	0.275464	0.36	0.212	3.08373e-23	Ductal cell CEACAM5	PODXL	0.148
1.65839e-27	0.276422	0.801	0.647	3.90003e-23	Ductal cell CEACAM5	CD46	0.154
1.88592e-27	0.325502	0.801	0.666	4.43512e-23	Ductal cell CEACAM5	GTF2I	0.135
1.89141e-27	0.475585	0.477	0.343	4.44802e-23	Ductal cell CEACAM5	ATXN10	0.134
2.78092e-27	0.398369	0.851	0.745	6.53989e-23	Ductal cell CEACAM5	SELENOW	0.106
2.79787e-27	0.380006	0.597	0.432	6.57975e-23	Ductal cell CEACAM5	LAMA3	0.165
5.58872e-27	0.486226	0.559	0.411	1.3143e-22	Ductal cell CEACAM5	SDR16C5	0.148
7.00036e-27	0.252946	0.528	0.347	1.64627e-22	Ductal cell CEACAM5	SERINC1	0.181
7.47115e-27	0.393891	0.58	0.433	1.75699e-22	Ductal cell CEACAM5	CFLAR	0.147
1.86623e-26	0.329103	0.507	0.344	4.38881e-22	Ductal cell CEACAM5	F2RL1	0.163
2.1774e-26	0.312736	0.779	0.592	5.1206e-22	Ductal cell CEACAM5	GALNT3	0.187
2.39666e-26	0.446742	0.669	0.539	5.63623e-22	Ductal cell CEACAM5	TSTA3	0.13
3.88357e-26	0.270457	0.942	0.791	9.13298e-22	Ductal cell CEACAM5	SMIM22	0.151
4.43675e-26	0.31521	0.754	0.568	1.04339e-21	Ductal cell CEACAM5	MISP	0.186
6.69811e-26	0.308009	0.481	0.328	1.5752e-21	Ductal cell CEACAM5	HCFC1R1	0.153
7.86936e-26	0.499146	0.602	0.47	1.85064e-21	Ductal cell CEACAM5	PLAC8	0.132
8.84571e-26	0.276921	0.653	0.485	2.08024e-21	Ductal cell CEACAM5	TES	0.168
1.917e-25	0.362033	0.293	0.166	4.5082e-21	Ductal cell CEACAM5	ABL2	0.127
3.5343e-25	0.282717	0.782	0.632	8.31162e-21	Ductal cell CEACAM5	ACTR2	0.15
5.84567e-25	0.390275	0.519	0.377	1.37473e-20	Ductal cell CEACAM5	PRSS23	0.142
6.49578e-25	0.298064	0.467	0.308	1.52761e-20	Ductal cell CEACAM5	BNIP3L	0.159
6.64392e-25	0.411185	0.801	0.653	1.56245e-20	Ductal cell CEACAM5	CD164	0.148
6.86116e-25	0.286024	0.584	0.414	1.61354e-20	Ductal cell CEACAM5	HIGD1A	0.17
7.98326e-25	0.505019	0.806	0.704	1.87742e-20	Ductal cell CEACAM5	CTSE	0.102
8.60723e-25	0.452364	0.874	0.741	2.02416e-20	Ductal cell CEACAM5	S100A16	0.133
1.36139e-24	0.315134	0.154	0.064	3.20159e-20	Ductal cell CEACAM5	PLAT	0.09
1.44805e-24	0.258922	0.441	0.285	3.40537e-20	Ductal cell CEACAM5	LGALSL	0.156
1.55823e-24	0.351968	0.204	0.098	3.66449e-20	Ductal cell CEACAM5	PDK4	0.106
2.87043e-24	0.463516	0.982	0.994	6.75039e-20	Ductal cell CEACAM5	TMSB4X	-0.012
3.16073e-24	0.293891	0.434	0.29	7.43309e-20	Ductal cell CEACAM5	RHOF	0.144
5.83075e-24	0.314616	0.707	0.554	1.37122e-19	Ductal cell CEACAM5	MIDN	0.153
1.10099e-23	0.253672	0.833	0.679	2.58921e-19	Ductal cell CEACAM5	CTTN	0.154
1.1789e-23	0.339137	0.556	0.406	2.77242e-19	Ductal cell CEACAM5	PITX1	0.15
1.22028e-23	0.715335	0.257	0.142	2.86973e-19	Ductal cell CEACAM5	HSPA6	0.115
1.46409e-23	0.367108	0.798	0.638	3.4431e-19	Ductal cell CEACAM5	ITGA6	0.16
1.47337e-23	0.295288	0.891	0.758	3.46493e-19	Ductal cell CEACAM5	LRRFIP1	0.133
1.85243e-23	0.376523	0.429	0.295	4.35635e-19	Ductal cell CEACAM5	IL1R2	0.134
3.25136e-23	0.256856	0.5	0.342	7.64621e-19	Ductal cell CEACAM5	SLC6A20	0.158
3.49429e-23	0.372637	0.895	0.785	8.21753e-19	Ductal cell CEACAM5	CD9	0.11
4.19899e-23	0.374508	0.989	0.975	9.87477e-19	Ductal cell CEACAM5	ACTG1	0.014
5.06226e-23	0.33752	0.98	0.938	1.19049e-18	Ductal cell CEACAM5	ANXA2	0.042
5.25242e-23	0.33562	0.881	0.809	1.23521e-18	Ductal cell CEACAM5	ARPC2	0.072
7.20909e-23	0.42619	0.839	0.7	1.69536e-18	Ductal cell CEACAM5	SFTA2	0.139
1.93931e-22	0.346591	0.839	0.734	4.56068e-18	Ductal cell CEACAM5	VAMP8	0.105
2.20403e-22	0.41073	0.651	0.525	5.18322e-18	Ductal cell CEACAM5	NAPRT	0.126
3.05851e-22	0.646143	0.745	0.615	7.19269e-18	Ductal cell CEACAM5	CLDN18	0.13
4.30506e-22	0.29851	0.579	0.444	1.01242e-17	Ductal cell CEACAM5	TNNT1	0.135
4.90276e-22	0.683215	0.995	0.996	1.15298e-17	Ductal cell CEACAM5	FTH1	-0.001
9.09757e-22	0.330768	0.949	0.903	2.13947e-17	Ductal cell CEACAM5	CFL1	0.046
1.30067e-21	0.37834	0.892	0.767	3.05878e-17	Ductal cell CEACAM5	HMGA1	0.125
1.80393e-21	0.308522	0.357	0.229	4.24231e-17	Ductal cell CEACAM5	RAB3B	0.128
3.48826e-21	0.255591	0.492	0.337	8.20335e-17	Ductal cell CEACAM5	SH3KBP1	0.155
6.08699e-21	0.297507	0.993	0.991	1.43148e-16	Ductal cell CEACAM5	S100A6	0.002
6.56232e-21	0.304488	0.656	0.51	1.54326e-16	Ductal cell CEACAM5	KLF4	0.146
9.57219e-21	0.59658	0.441	0.321	2.25109e-16	Ductal cell CEACAM5	FAM210B	0.12
1.36229e-20	0.262226	0.71	0.573	3.2037e-16	Ductal cell CEACAM5	LAD1	0.137
1.91453e-20	0.329396	0.323	0.201	4.5024e-16	Ductal cell CEACAM5	CEMIP	0.122
1.15738e-19	0.363887	0.55	0.43	2.7218e-15	Ductal cell CEACAM5	PRSS3	0.12
3.68561e-19	0.394946	0.758	0.645	8.66745e-15	Ductal cell CEACAM5	C4orf3	0.113
5.59444e-19	0.335559	0.59	0.448	1.31564e-14	Ductal cell CEACAM5	ERRFI1	0.142
2.80432e-18	0.301189	0.531	0.389	6.59492e-14	Ductal cell CEACAM5	TENT5A	0.142
4.1399e-18	0.258925	0.645	0.514	9.7358e-14	Ductal cell CEACAM5	UBE2B	0.131
1.51362e-17	0.328736	0.985	0.983	3.55957e-13	Ductal cell CEACAM5	ATP5F1E	0.002
2.75548e-17	0.307868	0.545	0.419	6.48005e-13	Ductal cell CEACAM5	BMP2	0.126
2.80662e-17	0.31686	0.572	0.437	6.60033e-13	Ductal cell CEACAM5	SLC16A3	0.135
9.46139e-17	0.286116	0.373	0.262	2.22504e-12	Ductal cell CEACAM5	FOSL1	0.111
1.2603e-16	0.335254	0.557	0.435	2.96386e-12	Ductal cell CEACAM5	BIRC3	0.122
2.37532e-16	0.354768	0.572	0.452	5.58605e-12	Ductal cell CEACAM5	TMEM45B	0.12
5.98626e-16	0.330138	0.472	0.357	1.40779e-11	Ductal cell CEACAM5	CDKN2A	0.115
8.93083e-16	0.32098	0.576	0.463	2.10026e-11	Ductal cell CEACAM5	EGLN3	0.113
1.45461e-15	0.383137	0.961	0.913	3.42081e-11	Ductal cell CEACAM5	NEAT1	0.048
1.88739e-15	0.282114	0.482	0.365	4.43858e-11	Ductal cell CEACAM5	ZFAND5	0.117
1.30959e-14	0.28595	0.844	0.695	3.07977e-10	Ductal cell CEACAM5	SLC44A4	0.149
8.76457e-14	0.263363	0.574	0.466	2.06116e-09	Ductal cell CEACAM5	SLC20A1	0.108
4.31817e-13	0.286774	0.998	0.997	1.0155e-08	Ductal cell CEACAM5	B2M	0.001
7.13176e-13	0.641316	0.45	0.347	1.67718e-08	Ductal cell CEACAM5	KRT17	0.103
1.4162e-12	0.292998	0.9	0.808	3.33049e-08	Ductal cell CEACAM5	LDHA	0.092
2.57078e-12	0.278363	0.731	0.618	6.04571e-08	Ductal cell CEACAM5	VDAC2	0.113
5.06248e-12	0.253352	0.906	0.763	1.19054e-07	Ductal cell CEACAM5	S100A14	0.143
5.13592e-12	0.281389	0.51	0.414	1.20781e-07	Ductal cell CEACAM5	TSC22D3	0.096
5.17606e-12	0.314152	0.772	0.678	1.21725e-07	Ductal cell CEACAM5	TXNIP	0.094
6.80264e-12	0.255172	0.722	0.659	1.59978e-07	Ductal cell CEACAM5	ST13	0.063
6.96506e-12	0.450935	0.316	0.233	1.63797e-07	Ductal cell CEACAM5	TNFRSF11B	0.083
1.01981e-11	0.406119	0.151	0.085	2.39829e-07	Ductal cell CEACAM5	AKAP12	0.066
1.74024e-11	0.276569	0.85	0.792	4.09252e-07	Ductal cell CEACAM5	PRDX5	0.058
[truncated: 14 more rows]
