# Supplementary material for: Single cell transcriptomic analyses implicate an immunosuppressive tumor microenvironment in pancreatic cancer liver metastasis
Source: Nat Commun. 2023 Aug 23;14:5123. doi: 10.1038/s41467-023-40727-7 (PMC10447466; doi:10.1038/s41467-023-40727-7)
Supplement: Supplementary file 5 — Supplementary Data 3 [file 41467_2023_40727_MOESM5_ESM.xlsx]

## Sheet: Sheet1
Supplementary Data 3. Pathways enriched in cell states of ductal cells
Gene lists showed pathways enriched in cell states (S1-S5) of ductal cells by GSEA analyses
ID	Description	setSize	enrichmentScore	NES	pvalue	p.adjust	qvalues	rank	leading_edge	core_enrichment	cluster		The p-values are calculated using empirical phenotype-based permutation test.
GO:0006952	defense response	85	0.607797	1.5332	9.999e-05	0.0120845	0.0103298	80	tags=46%, list=26%, signal=47%	INS/SPP1/MT2A/VIM/IGKC/APOE/CXCL8/IGLC2/IGHA1/SERPINA1/PGC/REG3A/IGHG4/CCL2/PLA2G1B/CCL3/C1QB/C1QA/CD81/CCL4/CXCR4/S100A9/TNFAIP3/DEFB1/TYROBP/CCL5/FCER1G/CCL3L1/SERPING1/MUC6/IGLC3/C3/REG3G/HMGB2/CXCL6/PTPRC/HLA-DRA/C1QC/FN1	S1
GO:0009605	response to external stimulus	106	0.627891	1.59336	9.999e-05	0.0120845	0.0103298	79	tags=44%, list=25%, signal=50%	INS/SPP1/MT2A/VIM/REG1A/IGKC/PRSS2/APOE/CXCL8/IGLC2/CLPS/IGHA1/PGC/REG3A/IGHG4/CCL2/PLA2G1B/CCL3/C1QB/C1QA/MMP7/CD81/CCL4/CXCR4/S100A9/TNFAIP3/MT1M/SST/RGS1/DEFB1/REG1B/STMN1/TYROBP/CCL5/FCER1G/CCL3L1/SERPING1/MUC6/IGLC3/C3/REG3G/HMGB2/CXCL6/CELA2A/PTPRC/HLA-DRA/C1QC	S1
GO:0009607	response to biotic stimulus	79	0.679938	1.71043	9.999e-05	0.0120845	0.0103298	79	tags=53%, list=25%, signal=53%	INS/MT2A/VIM/REG1A/IGKC/PRSS2/APOE/CXCL8/IGLC2/CLPS/IGHA1/PGC/REG3A/IGHG4/CCL2/PLA2G1B/CCL3/C1QB/C1QA/CCL4/CXCR4/S100A9/TNFAIP3/MT1M/RGS1/DEFB1/REG1B/STMN1/TYROBP/CCL5/FCER1G/CCL3L1/SERPING1/MUC6/IGLC3/C3/REG3G/HMGB2/CXCL6/PTPRC/HLA-DRA/C1QC	S1
GO:0043207	response to external biotic stimulus	79	0.679938	1.71043	9.999e-05	0.0120845	0.0103298	79	tags=53%, list=25%, signal=53%	INS/MT2A/VIM/REG1A/IGKC/PRSS2/APOE/CXCL8/IGLC2/CLPS/IGHA1/PGC/REG3A/IGHG4/CCL2/PLA2G1B/CCL3/C1QB/C1QA/CCL4/CXCR4/S100A9/TNFAIP3/MT1M/RGS1/DEFB1/REG1B/STMN1/TYROBP/CCL5/FCER1G/CCL3L1/SERPING1/MUC6/IGLC3/C3/REG3G/HMGB2/CXCL6/PTPRC/HLA-DRA/C1QC	S1
GO:0044419	interspecies interaction between organisms	94	0.631243	1.59719	9.999e-05	0.0120845	0.0103298	80	tags=47%, list=26%, signal=50%	INS/MT2A/VIM/REG1A/IGKC/PRSS2/APOE/CXCL8/IGLC2/CLPS/IGHA1/PGC/REG3A/IGHG4/CCL2/PLA2G1B/CCL3/C1QB/C1QA/CD81/CCL4/CXCR4/S100A9/TNFAIP3/MT1M/RGS1/DEFB1/REG1B/STMN1/TYROBP/CCL5/FCER1G/CCL3L1/SERPING1/MUC6/IGLC3/C3/REG3G/HMGB2/CXCL6/PTPRC/HLA-DRA/C1QC/FN1	S1
GO:0051707	response to other organism	79	0.679938	1.71043	9.999e-05	0.0120845	0.0103298	79	tags=53%, list=25%, signal=53%	INS/MT2A/VIM/REG1A/IGKC/PRSS2/APOE/CXCL8/IGLC2/CLPS/IGHA1/PGC/REG3A/IGHG4/CCL2/PLA2G1B/CCL3/C1QB/C1QA/CCL4/CXCR4/S100A9/TNFAIP3/MT1M/RGS1/DEFB1/REG1B/STMN1/TYROBP/CCL5/FCER1G/CCL3L1/SERPING1/MUC6/IGLC3/C3/REG3G/HMGB2/CXCL6/PTPRC/HLA-DRA/C1QC	S1
GO:0098542	defense response to other organism	59	0.647404	1.61164	9.999e-05	0.0120845	0.0103298	79	tags=54%, list=25%, signal=50%	INS/MT2A/VIM/IGKC/APOE/IGLC2/IGHA1/PGC/IGHG4/CCL2/PLA2G1B/CCL3/C1QB/C1QA/CCL4/S100A9/TNFAIP3/DEFB1/TYROBP/CCL5/FCER1G/CCL3L1/SERPING1/MUC6/IGLC3/C3/REG3G/HMGB2/CXCL6/PTPRC/HLA-DRA/C1QC	S1
GO:0040008	regulation of growth	32	0.717253	1.72507	0.000200481	0.0212009	0.0181224	46	tags=41%, list=15%, signal=39%	INS/SPP1/MT2A/REG1A/PRSS2/APOE/MT1G/MT1E/MT1X/CXCR4/IGFBP7/S100A9/MT1M	S1
GO:0006959	humoral immune response	39	0.665163	1.62138	0.00030018	0.0212349	0.0181516	82	tags=64%, list=26%, signal=54%	REG1A/IGKC/PRSS2/CXCL8/IGLC2/IGHA1/PGC/REG3A/IGHG4/CCL2/PLA2G1B/C1QB/C1QA/CD81/S100A9/DEFB1/REG1B/SERPING1/IGLC3/C3/REG3G/CXCL6/PTPRC/C1QC/RGCC	S1
GO:0009617	response to bacterium	41	0.66198	1.61857	0.00030018	0.0212349	0.0181516	73	tags=56%, list=23%, signal=49%	VIM/IGKC/CXCL8/IGLC2/CLPS/IGHA1/PGC/IGHG4/CCL2/PLA2G1B/CCL3/S100A9/TNFAIP3/MT1M/RGS1/DEFB1/CCL5/FCER1G/IGLC3/C3/REG3G/HMGB2/CXCL6	S1
GO:0040007	growth	39	0.687696	1.67631	0.00030018	0.0212349	0.0181516	46	tags=36%, list=15%, signal=35%	INS/SPP1/MT2A/REG1A/PRSS2/APOE/MT1G/MT1E/MT1X/CD81/CXCR4/IGFBP7/S100A9/MT1M	S1
GO:0050801	ion homeostasis	29	0.694391	1.66083	0.000301205	0.0212349	0.0181516	46	tags=45%, list=15%, signal=42%	INS/MT2A/REG1A/APOE/MT1G/MT1E/MT1X/PLA2G1B/CCL3/CTRC/CXCR4/S100A9/MT1M	S1
GO:0045087	innate immune response	53	0.631401	1.56528	0.00039996	0.0260282	0.0222488	79	tags=53%, list=25%, signal=48%	INS/MT2A/VIM/IGKC/APOE/IGLC2/IGHA1/IGHG4/CCL2/PLA2G1B/CCL3/C1QB/C1QA/CCL4/S100A9/TNFAIP3/DEFB1/TYROBP/CCL5/FCER1G/CCL3L1/SERPING1/MUC6/IGLC3/C3/HMGB2/HLA-DRA/C1QC	S1
GO:0006950	response to stress	134	0.555516	1.41382	0.00049995	0.0302113	0.0258245	82	tags=37%, list=26%, signal=48%	INS/SPP1/MT2A/VIM/REG1A/IGKC/APOE/MT1G/CXCL8/IGLC2/MT1E/MT1X/IGHA1/SERPINA1/PGC/REG3A/TFPI2/IGHG4/CCL2/PLA2G1B/CCL3/C1QB/C1QA/CD81/CCL4/CXCR4/IGFBP7/S100A9/TNFAIP3/MT1M/SST/DEFB1/TYROBP/SOD2/CCL5/FCER1G/CCL3L1/SERPING1/MUC6/IGLC3/C3/REG3G/HMGB2/CXCL6/CELA2A/PTPRC/HLA-DRA/C1QC/FN1/RGCC	S1
GO:0009636	response to toxic substance	18	0.752711	1.72447	0.000712831	0.0402037	0.034366	60	tags=67%, list=19%, signal=57%	MT2A/APOE/MT1G/MT1E/MT1X/CCL3/CCL4/S100A9/MT1M/ALOX5AP/SOD2/CCL5	S1
GO:0006955	immune response	112	0.556298	1.41327	0.00079992	0.0422958	0.0361543	93	tags=45%, list=30%, signal=49%	INS/MT2A/VIM/REG1A/IGKC/PRSS2/APOE/CXCL8/IGLC2/IGHA1/SERPINA1/PGC/REG3A/IGHG4/CCL2/OLFM4/PLA2G1B/CCL3/C1QB/C1QA/TTR/CD81/CCL4/CXCR4/S100A9/TNFAIP3/RGS1/DEFB1/REG1B/TYROBP/CCL5/FCER1G/CCL3L1/SERPING1/MUC6/IGLC3/C3/REG3G/HMGB2/CXCL6/PTPRC/HLA-DRA/C1QC/RGCC/LCP1/AIF1/PIGR/IGHA2/HLA-DPB1/CTSS	S1
GO:0042592	homeostatic process	71	0.585545	1.46727	0.00089991	0.0446267	0.0381467	76	tags=41%, list=24%, signal=40%	INS/SPP1/MT2A/REG1A/IGKC/APOE/MT1G/MT1E/MT1X/IGHA1/CCL2/PLA2G1B/CCL3/CTRC/CXCR4/S100A9/TNFAIP3/MT1M/STMN1/RBP1/SOD2/CCL5/FCER1G/MUC6/G0S2/HMGB2/CXCL6/GCG/PTPRC	S1
GO:0001558	regulation of cell growth	17	0.738275	1.67988	0.00102344	0.0446267	0.0381467	44	tags=47%, list=14%, signal=43%	INS/SPP1/REG1A/PRSS2/APOE/CXCR4/IGFBP7/S100A9	S1
GO:0098754	detoxification	12	0.773029	1.68354	0.00104866	0.0446267	0.0381467	59	tags=75%, list=19%, signal=63%	MT2A/APOE/MT1G/MT1E/MT1X/S100A9/MT1M/ALOX5AP/SOD2	S1
GO:0055065	metal ion homeostasis	26	0.685488	1.62786	0.00110564	0.0446267	0.0381467	46	tags=46%, list=15%, signal=43%	MT2A/REG1A/APOE/MT1G/MT1E/MT1X/PLA2G1B/CCL3/CTRC/CXCR4/S100A9/MT1M	S1
GO:0072507	divalent inorganic cation homeostasis	23	0.707514	1.66278	0.00110775	0.0446267	0.0381467	46	tags=52%, list=15%, signal=48%	MT2A/REG1A/APOE/MT1G/MT1E/MT1X/PLA2G1B/CCL3/CTRC/CXCR4/S100A9/MT1M	S1
GO:0048878	chemical homeostasis	41	0.624698	1.52741	0.00130078	0.0495781	0.0423792	60	tags=41%, list=19%, signal=39%	INS/MT2A/REG1A/APOE/MT1G/MT1E/MT1X/PLA2G1B/CCL3/CTRC/CXCR4/S100A9/MT1M/STMN1/RBP1/SOD2/CCL5	S1
GO:0055080	cation homeostasis	28	0.66784	1.59357	0.00140647	0.0495781	0.0423792	46	tags=43%, list=15%, signal=40%	MT2A/REG1A/APOE/MT1G/MT1E/MT1X/PLA2G1B/CCL3/CTRC/CXCR4/S100A9/MT1M	S1
GO:0098771	inorganic ion homeostasis	28	0.66784	1.59357	0.00140647	0.0495781	0.0423792	46	tags=43%, list=15%, signal=40%	MT2A/REG1A/APOE/MT1G/MT1E/MT1X/PLA2G1B/CCL3/CTRC/CXCR4/S100A9/MT1M	S1
GO:0006954	inflammatory response	45	0.616063	1.51473	0.00149985	0.0507549	0.0433851	85	tags=56%, list=27%, signal=47%	INS/SPP1/APOE/CXCL8/SERPINA1/REG3A/CCL2/CCL3/C1QA/CD81/CCL4/CXCR4/S100A9/TNFAIP3/TYROBP/CCL5/FCER1G/CCL3L1/C3/REG3G/HMGB2/CXCL6/PTPRC/FN1/AIF1	S1
GO:0031329	regulation of cellular catabolic process	10	0.792018	1.67301	0.00161481	0.0510523	0.0436393	45	tags=60%, list=14%, signal=53%	INS/VIM/APOE/APOC1/CD81/TNFAIP3	S1
GO:0016049	cell growth	18	0.72097	1.65176	0.00162933	0.0510523	0.0436393	44	tags=44%, list=14%, signal=41%	INS/SPP1/REG1A/PRSS2/APOE/CXCR4/IGFBP7/S100A9	S1
GO:0009894	regulation of catabolic process	13	0.757259	1.66838	0.00208073	0.0601646	0.0514285	45	tags=46%, list=14%, signal=41%	INS/VIM/APOE/APOC1/CD81/TNFAIP3	S1
GO:0031344	regulation of cell projection organization	19	0.696556	1.60445	0.0021335	0.0601646	0.0514285	44	tags=37%, list=14%, signal=34%	INS/SPP1/VIM/REG1A/APOE/CXCR4/S100A9	S1
GO:0120035	regulation of plasma membrane bounded cell projection organization	19	0.696556	1.60445	0.0021335	0.0601646	0.0514285	44	tags=37%, list=14%, signal=34%	INS/SPP1/VIM/REG1A/APOE/CXCR4/S100A9	S1
GO:0045926	negative regulation of growth	16	0.724156	1.63602	0.00236382	0.0645095	0.0551425	16	tags=31%, list=5%, signal=31%	SPP1/MT2A/MT1G/MT1E/MT1X	S1
GO:0072503	cellular divalent inorganic cation homeostasis	22	0.683023	1.59953	0.00262203	0.0692113	0.0591615	46	tags=50%, list=15%, signal=46%	MT2A/APOE/MT1G/MT1E/MT1X/PLA2G1B/CCL3/CTRC/CXCR4/S100A9/MT1M	S1
GO:0006508	proteolysis	61	0.576194	1.43687	0.00269973	0.0692113	0.0591615	48	tags=31%, list=15%, signal=33%	INS/CTRB2/CELA3A/PRSS2/APOE/SRGN/CPB1/PRSS1/SERPINA1/PGC/TFPI2/CTRB1/MMP7/CTRC/CPA1/SPINK1/S100A9/TNFAIP3/CELA3B	S1
GO:0006875	cellular metal ion homeostasis	25	0.6591	1.5595	0.00311746	0.0775697	0.0663063	46	tags=44%, list=15%, signal=41%	MT2A/APOE/MT1G/MT1E/MT1X/PLA2G1B/CCL3/CTRC/CXCR4/S100A9/MT1M	S1
GO:0065008	regulation of biological quality	119	0.53275	1.35487	0.00329967	0.0797577	0.0681766	76	tags=34%, list=24%, signal=42%	INS/SPP1/MT2A/VIM/REG1A/IGKC/APOE/MT1G/SRGN/MT1E/MT1X/IGHA1/SERPINA1/TFPI2/CCL2/PLA2G1B/CCL3/TTR/CD81/CTRC/CXCR4/S100A9/TNFAIP3/MT1M/CEL/STMN1/RBP1/TYROBP/SOD2/CCL5/FCER1G/SERPING1/MUC6/TUBA1A/G0S2/C3/HMGB2/CXCL6/GCG/CELA2A/PTPRC	S1
GO:0006873	cellular ion homeostasis	27	0.640024	1.52411	0.00442167	0.0917603	0.0784364	46	tags=41%, list=15%, signal=38%	MT2A/APOE/MT1G/MT1E/MT1X/PLA2G1B/CCL3/CTRC/CXCR4/S100A9/MT1M	S1
GO:0007186	G protein-coupled receptor signaling pathway	27	0.63998	1.524	0.00442167	0.0917603	0.0784364	74	tags=59%, list=24%, signal=50%	INS/APOE/CXCL8/CCL2/CCL3/CCL4/CXCR4/SST/RGS1/DEFB1/STMN1/CCL5/CCL3L1/C3/CXCL6/GCG	S1
GO:0030003	cellular cation homeostasis	27	0.640024	1.52411	0.00442167	0.0917603	0.0784364	46	tags=41%, list=15%, signal=38%	MT2A/APOE/MT1G/MT1E/MT1X/PLA2G1B/CCL3/CTRC/CXCR4/S100A9/MT1M	S1
GO:0002920	regulation of humoral immune response	17	0.697181	1.58638	0.00460547	0.0917603	0.0784364	79	tags=71%, list=25%, signal=56%	IGKC/IGLC2/PGC/IGHG4/C1QB/C1QA/CD81/SERPING1/IGLC3/C3/PTPRC/C1QC	S1
GO:0046916	cellular transition metal ion homeostasis	12	0.738268	1.60783	0.00461409	0.0917603	0.0784364	46	tags=50%, list=15%, signal=44%	MT2A/MT1G/MT1E/MT1X/S100A9/MT1M	S1
GO:0055076	transition metal ion homeostasis	12	0.738268	1.60783	0.00461409	0.0917603	0.0784364	46	tags=50%, list=15%, signal=44%	MT2A/MT1G/MT1E/MT1X/S100A9/MT1M	S1
GO:0035821	modification of morphology or physiology of other organism	12	0.736497	1.60398	0.00492869	0.0917603	0.0784364	71	tags=75%, list=23%, signal=60%	REG1A/APOE/REG3A/CCL3/CCL4/S100A9/REG1B/CCL5/REG3G	S1
GO:0061844	antimicrobial humoral immune response mediated by antimicrobial peptide	13	0.728087	1.60411	0.00499376	0.0917603	0.0784364	73	tags=77%, list=23%, signal=62%	REG1A/CXCL8/PGC/REG3A/PLA2G1B/S100A9/DEFB1/REG1B/REG3G/CXCL6	S1
GO:0007268	chemical synaptic transmission	13	0.727833	1.60355	0.00509779	0.0917603	0.0784364	56	tags=54%, list=18%, signal=46%	INS/APOE/SRGN/CCL2/SST/CEL/TYROBP	S1
GO:0098916	anterograde trans-synaptic signaling	13	0.727833	1.60355	0.00509779	0.0917603	0.0784364	56	tags=54%, list=18%, signal=46%	INS/APOE/SRGN/CCL2/SST/CEL/TYROBP	S1
GO:0099536	synaptic signaling	13	0.727833	1.60355	0.00509779	0.0917603	0.0784364	56	tags=54%, list=18%, signal=46%	INS/APOE/SRGN/CCL2/SST/CEL/TYROBP	S1
GO:0099537	trans-synaptic signaling	13	0.727833	1.60355	0.00509779	0.0917603	0.0784364	56	tags=54%, list=18%, signal=46%	INS/APOE/SRGN/CCL2/SST/CEL/TYROBP	S1
GO:0031347	regulation of defense response	27	0.637208	1.5174	0.0053261	0.0917902	0.078462	76	tags=56%, list=24%, signal=46%	INS/APOE/PGC/CCL3/CD81/S100A9/TNFAIP3/CCL5/FCER1G/SERPING1/MUC6/C3/HMGB2/CXCL6/PTPRC	S1
GO:0010975	regulation of neuron projection development	14	0.715713	1.59103	0.00537801	0.0917902	0.078462	44	tags=43%, list=14%, signal=39%	SPP1/VIM/REG1A/APOE/CXCR4/S100A9	S1
GO:0006629	lipid metabolic process	28	0.631011	1.50569	0.00542495	0.0917902	0.078462	69	tags=50%, list=22%, signal=43%	INS/SPP1/APOE/CLPS/APOC1/PLA2G1B/TTR/CD81/IGFBP7/CEL/RBP1/ALOX5AP/G0S2/C3	S1
GO:1901700	response to oxygen-containing compound	54	0.570743	1.41602	0.00609939	0.101178	0.0864867	75	tags=41%, list=24%, signal=37%	INS/SPP1/VIM/REG1A/APOE/CXCL8/REG3A/CCL2/PLA2G1B/CCL3/IGFBP7/S100A9/TNFAIP3/SST/REG1B/SOD2/CCL5/REG3G/HMGB2/CXCL6/GCG/CELA2A	S1
GO:0044255	cellular lipid metabolic process	19	0.672151	1.54823	0.00629889	0.102445	0.0875699	78	tags=63%, list=25%, signal=50%	INS/APOE/CLPS/APOC1/PLA2G1B/TTR/CD81/CEL/RBP1/ALOX5AP/C3/PNLIP	S1
GO:0002697	regulation of immune effector process	31	0.618849	1.48586	0.00641797	0.102445	0.0875699	79	tags=55%, list=25%, signal=46%	INS/IGKC/IGLC2/PGC/IGHG4/C1QB/C1QA/CD81/TNFAIP3/TYROBP/FCER1G/SERPING1/IGLC3/C3/CXCL6/PTPRC/C1QC	S1
GO:0042221	response to chemical	128	0.518262	1.31817	0.00669933	0.104956	0.0897162	105	tags=45%, list=34%, signal=50%	INS/SPP1/MT2A/VIM/REG1A/APOE/MT1G/CXCL8/MT1E/MT1X/CLPS/REG3A/IGHG4/CCL2/PLA2G1B/CCL3/C1QA/CD81/CCL4/CXCR4/IGFBP7/S100A9/TNFAIP3/MT1M/SST/DEFB1/REG1B/LAPTM5/ALOX5AP/SOD2/CCL5/FCER1G/CCL3L1/TUBA1B/REG3G/HMGB2/CXCL6/GCG/CELA2A/PTPRC/HLA-DRA/FN1/RGCC/LCP1/AIF1/PLIN2/PIGR/HLA-DPB1/CTSS/CD69/ITGB2/GPR183/NNMT/COL18A1/THBS1/IFI16/GPNMB	S1
GO:0016477	cell migration	69	0.548115	1.37221	0.0069993	0.105739	0.0903857	120	tags=61%, list=38%, signal=48%	INS/IGKC/APOE/CXCL8/IGLC2/IGHA1/CCL2/PLA2G1B/CCL3/CD81/CCL4/CXCR4/S100A9/TNFAIP3/SST/SOD2/CCL5/FCER1G/CCL3L1/IGLC3/HMGB2/CXCL6/PTPRC/FN1/RGCC/LCP1/ARHGDIB/AIF1/IGHA2/ITGB2/GPR183/GP2/COL18A1/THBS1/SGK1/GPNMB/JCHAIN/CORO1A/PLAU/GLUL/CXCL1/CD74	S1
GO:0080134	regulation of response to stress	47	0.582195	1.43468	0.0069993	0.105739	0.0903857	76	tags=45%, list=24%, signal=40%	INS/SPP1/APOE/PGC/REG3A/CCL3/CD81/CXCR4/S100A9/TNFAIP3/SOD2/CCL5/FCER1G/SERPING1/MUC6/C3/REG3G/HMGB2/CXCL6/CELA2A/PTPRC	S1
GO:0032101	regulation of response to external stimulus	46	0.581007	1.42995	0.0076	0.107418	0.0918204	76	tags=46%, list=24%, signal=41%	INS/SPP1/APOE/CXCL8/PGC/CCL2/CCL3/CD81/CCL4/CXCR4/S100A9/TNFAIP3/CCL5/FCER1G/SERPING1/MUC6/C3/HMGB2/CXCL6/CELA2A/PTPRC	S1
GO:0032501	multicellular organismal process	170	0.511205	1.29951	0.00779922	0.107418	0.0918204	123	tags=48%, list=39%, signal=63%	INS/SPP1/VIM/REG1A/CTRB2/IGKC/PRSS2/APOE/MT1G/CXCL8/SRGN/CLPS/PRSS1/IGHA1/SERPINA1/APOC1/PGC/REG3A/FXYD2/TFPI2/CCL2/CTRB1/PLA2G1B/CCL3/C1QB/C1QA/MMP7/CD81/CXCR4/IGFBP7/SPINK1/S100A9/TNFAIP3/SST/DEFB1/CEL/STMN1/TYROBP/SOD2/FCER1G/SERPING1/MUC6/G0S2/C3/REG3G/HMGB2/CXCL6/CELA2A/PTPRC/HLA-DRA/PNLIP/C1QC/FN1/RGCC/LCP1/ARHGDIB/AIF1/PIGR/RPS4Y1/IGHA2/HLA-DPB1/ITGB2/GPR183/NNMT/COL18A1/THBS1/SGK1/IFI16/G…	S1
GO:0006928	movement of cell or subcellular component	78	0.541083	1.36104	0.00789921	0.107418	0.0918204	117	tags=56%, list=37%, signal=47%	INS/VIM/IGKC/APOE/CXCL8/IGLC2/IGHA1/CCL2/PLA2G1B/CCL3/CD81/CCL4/CXCR4/S100A9/TNFAIP3/SST/DEFB1/STMN1/SOD2/CCL5/FCER1G/CCL3L1/IGLC3/HMGB2/CXCL6/PTPRC/FN1/RGCC/LCP1/ARHGDIB/AIF1/IGHA2/ITGB2/GPR183/GP2/COL18A1/THBS1/SGK1/GPNMB/JCHAIN/CORO1A/PLAU/GLUL/CXCL1	S1
GO:0042742	defense response to bacterium	20	0.660725	1.53059	0.00790033	0.107418	0.0918204	73	tags=65%, list=23%, signal=53%	IGKC/IGLC2/IGHA1/PGC/IGHG4/PLA2G1B/S100A9/DEFB1/FCER1G/IGLC3/REG3G/HMGB2/CXCL6	S1
GO:0007586	digestion	14	0.701707	1.5599	0.00796359	0.107418	0.0918204	78	tags=71%, list=25%, signal=56%	CTRB2/PRSS2/CLPS/PRSS1/PGC/CTRB1/SST/CEL/MUC6/PNLIP	S1
GO:0002455	humoral immune response mediated by circulating immunoglobulin	17	0.682684	1.55339	0.00798281	0.107418	0.0918204	79	tags=71%, list=25%, signal=56%	IGKC/IGLC2/IGHA1/IGHG4/C1QB/C1QA/CD81/SERPING1/IGLC3/C3/PTPRC/C1QC	S1
GO:0050896	response to stimulus	214	0.519895	1.31114	0.0079992	0.107418	0.0918204	124	tags=46%, list=40%, signal=87%	INS/SPP1/MT2A/VIM/REG1A/IGKC/PRSS2/APOE/MT1G/CXCL8/IGLC2/SRGN/MT1E/MT1X/CLPS/IGHA1/SERPINA1/PGC/REG3A/TFPI2/IGHG4/CCL2/OLFM4/PLA2G1B/CCL3/C1QB/C1QA/TTR/MMP7/CD81/CCL4/CXCR4/IGFBP7/SPINK1/S100A9/TNFAIP3/MT1M/SST/RGS1/DEFB1/REG1B/LAPTM5/STMN1/TYROBP/ALOX5AP/SOD2/CCL5/FCER1G/CCL3L1/SERPING1/MUC6/G0S2/TUBA1B/IGLC3/C3/REG3G/HMGB2/CXCL6/GCG/CELA2A/PTPRC/HLA-DRA/C1QC/FN1/RGCC/LCP1/ARHGDIB/AIF1/PLIN2/PIG…	S1
GO:0019730	antimicrobial humoral response	19	0.662936	1.52701	0.00873717	0.110682	0.0946106	73	tags=63%, list=23%, signal=52%	REG1A/PRSS2/CXCL8/IGHA1/PGC/REG3A/PLA2G1B/S100A9/DEFB1/REG1B/REG3G/CXCL6	S1
GO:1990868	response to chemokine	13	0.709555	1.56328	0.00873908	0.110682	0.0946106	73	tags=69%, list=23%, signal=55%	REG1A/CXCL8/CCL2/CCL3/CCL4/CXCR4/CCL5/CCL3L1/CXCL6	S1
GO:1990869	cellular response to chemokine	13	0.709555	1.56328	0.00873908	0.110682	0.0946106	73	tags=69%, list=23%, signal=55%	REG1A/CXCL8/CCL2/CCL3/CCL4/CXCR4/CCL5/CCL3L1/CXCL6	S1
GO:1901652	response to peptide	15	0.69784	1.56388	0.0087656	0.110682	0.0946106	75	tags=67%, list=24%, signal=53%	INS/VIM/REG1A/REG3A/PLA2G1B/TNFAIP3/REG1B/REG3G/GCG/CELA2A	S1
GO:0050804	modulation of chemical synaptic transmission	10	0.74202	1.5674	0.00915061	0.110884	0.0947828	56	tags=60%, list=18%, signal=51%	INS/APOE/SRGN/CCL2/CEL/TYROBP	S1
GO:0099177	regulation of trans-synaptic signaling	10	0.74202	1.5674	0.00915061	0.110884	0.0947828	56	tags=60%, list=18%, signal=51%	INS/APOE/SRGN/CCL2/CEL/TYROBP	S1
GO:0045664	regulation of neuron differentiation	15	0.696723	1.56138	0.0091781	0.110884	0.0947828	44	tags=40%, list=14%, signal=36%	SPP1/VIM/REG1A/APOE/CXCR4/S100A9	S1
GO:0060284	regulation of cell development	29	0.613712	1.46786	0.00943775	0.110884	0.0947828	44	tags=31%, list=14%, signal=29%	INS/SPP1/VIM/REG1A/APOE/OLFM4/CCL3/CXCR4/S100A9	S1
GO:0019932	second-messenger-mediated signaling	18	0.667636	1.52956	0.0095723	0.110884	0.0947828	76	tags=61%, list=24%, signal=49%	INS/APOE/CXCL8/CCL3/CCL4/CXCR4/SPINK1/MT1M/DEFB1/GCG/PTPRC	S1
GO:0048870	cell motility	72	0.5408	1.35604	0.00969903	0.110884	0.0947828	120	tags=60%, list=38%, signal=48%	INS/IGKC/APOE/CXCL8/IGLC2/IGHA1/CCL2/PLA2G1B/CCL3/CD81/CCL4/CXCR4/S100A9/TNFAIP3/SST/DEFB1/SOD2/CCL5/FCER1G/CCL3L1/IGLC3/HMGB2/CXCL6/PTPRC/FN1/RGCC/LCP1/ARHGDIB/AIF1/IGHA2/ITGB2/GPR183/GP2/COL18A1/THBS1/SGK1/GPNMB/JCHAIN/CORO1A/PLAU/GLUL/CXCL1/CD74	S1
GO:0051674	localization of cell	72	0.5408	1.35604	0.00969903	0.110884	0.0947828	120	tags=60%, list=38%, signal=48%	INS/IGKC/APOE/CXCL8/IGLC2/IGHA1/CCL2/PLA2G1B/CCL3/CD81/CCL4/CXCR4/S100A9/TNFAIP3/SST/DEFB1/SOD2/CCL5/FCER1G/CCL3L1/IGLC3/HMGB2/CXCL6/PTPRC/FN1/RGCC/LCP1/ARHGDIB/AIF1/IGHA2/ITGB2/GPR183/GP2/COL18A1/THBS1/SGK1/GPNMB/JCHAIN/CORO1A/PLAU/GLUL/CXCL1/CD74	S1
GO:0050808	synapse organization	12	0.713943	1.55486	0.010172	0.11449	0.0978655	79	tags=75%, list=25%, signal=58%	INS/APOE/SRGN/C1QB/C1QA/CEL/TUBA1A/C3/C1QC	S1
GO:0022604	regulation of cell morphogenesis	18	0.665646	1.52501	0.0102851	0.11449	0.0978655	41	tags=39%, list=13%, signal=36%	SPP1/REG1A/APOE/CCL2/OLFM4/CCL3/CXCR4	S1
GO:0045927	positive regulation of growth	11	0.724019	1.5531	0.0108407	0.117571	0.100499	44	tags=45%, list=14%, signal=40%	INS/REG1A/PRSS2/CXCR4/S100A9	S1
GO:0009719	response to endogenous stimulus	45	0.571398	1.40491	0.0108989	0.117571	0.100499	75	tags=42%, list=24%, signal=37%	INS/SPP1/VIM/REG1A/APOE/CXCL8/REG3A/CCL2/PLA2G1B/CD81/IGFBP7/SST/REG1B/CCL5/FCER1G/REG3G/HMGB2/GCG/CELA2A	S1
GO:0009611	response to wounding	34	0.596216	1.43893	0.01112	0.117571	0.100499	85	tags=47%, list=27%, signal=38%	INS/SPP1/REG1A/APOE/SERPINA1/REG3A/TFPI2/CXCR4/TNFAIP3/TYROBP/FCER1G/SERPING1/REG3G/CELA2A/FN1/AIF1	S1
GO:0050727	regulation of inflammatory response	16	0.677929	1.53158	0.0112025	0.117571	0.100499	76	tags=62%, list=24%, signal=50%	INS/APOE/CCL3/CD81/S100A9/TNFAIP3/CCL5/FCER1G/C3/PTPRC	S1
GO:0016064	immunoglobulin mediated immune response	22	0.636526	1.49064	0.0113957	0.117571	0.100499	79	tags=59%, list=25%, signal=48%	IGKC/IGLC2/IGHA1/IGHG4/C1QB/C1QA/CD81/FCER1G/SERPING1/IGLC3/C3/PTPRC/C1QC	S1
GO:0019724	B cell mediated immunity	22	0.636526	1.49064	0.0113957	0.117571	0.100499	79	tags=59%, list=25%, signal=48%	IGKC/IGLC2/IGHA1/IGHG4/C1QB/C1QA/CD81/FCER1G/SERPING1/IGLC3/C3/PTPRC/C1QC	S1
GO:0040011	locomotion	73	0.535246	1.3429	0.0116988	0.119243	0.101929	120	tags=59%, list=38%, signal=47%	INS/IGKC/APOE/CXCL8/IGLC2/IGHA1/CCL2/PLA2G1B/CCL3/CD81/CCL4/CXCR4/S100A9/TNFAIP3/SST/DEFB1/SOD2/CCL5/FCER1G/CCL3L1/IGLC3/HMGB2/CXCL6/PTPRC/FN1/RGCC/LCP1/ARHGDIB/AIF1/IGHA2/ITGB2/GPR183/GP2/COL18A1/THBS1/SGK1/GPNMB/JCHAIN/CORO1A/PLAU/GLUL/CXCL1/CD74	S1
GO:0002831	regulation of response to biotic stimulus	17	0.668156	1.52033	0.0125883	0.124965	0.106819	73	tags=59%, list=23%, signal=48%	INS/APOE/PGC/TNFAIP3/CCL5/FCER1G/SERPING1/MUC6/HMGB2/CXCL6	S1
GO:0008202	steroid metabolic process	10	0.731204	1.54455	0.0128109	0.124965	0.106819	53	tags=50%, list=17%, signal=43%	SPP1/APOE/APOC1/IGFBP7/CEL	S1
GO:0043434	response to peptide hormone	11	0.717641	1.53942	0.0129663	0.124965	0.106819	75	tags=73%, list=24%, signal=57%	INS/REG1A/REG3A/PLA2G1B/REG1B/REG3G/GCG/CELA2A	S1
GO:0007059	chromosome segregation	17	-0.405405	-1.69398	0.012987	0.124965	0.106819	194	tags=100%, list=62%, signal=40%	CENPF/MKI67/NUSAP1/SYCE1L/NR3C1/SMC4/UBE2C/AURKB/KNL1/NCAPG/SMC2/CENPW/CENPK/CENPE/DLGAP5/MAD2L1	S1
GO:0019538	protein metabolic process	129	0.503971	1.28206	0.0129987	0.124965	0.106819	48	tags=24%, list=15%, signal=35%	INS/SPP1/VIM/CTRB2/CELA3A/PRSS2/APOE/SRGN/CPB1/PRSS1/IGHA1/SERPINA1/APOC1/PGC/TFPI2/CCL2/CTRB1/PLA2G1B/CCL3/TTR/MMP7/CD81/CTRC/CPA1/CCL4/CXCR4/IGFBP7/SPINK1/S100A9/TNFAIP3/CELA3B	S1
GO:0030449	regulation of complement activation	15	0.679021	1.52171	0.0135093	0.128111	0.109509	79	tags=67%, list=25%, signal=52%	IGKC/IGLC2/IGHG4/C1QB/C1QA/CD81/SERPING1/IGLC3/C3/C1QC	S1
GO:0008610	lipid biosynthetic process	13	0.6944	1.5299	0.0136288	0.128111	0.109509	69	tags=62%, list=22%, signal=50%	INS/APOE/APOC1/PLA2G1B/IGFBP7/RBP1/ALOX5AP/C3	S1
GO:0006956	complement activation	19	0.648168	1.49299	0.0141217	0.131285	0.112222	91	tags=68%, list=29%, signal=52%	IGKC/IGLC2/IGHA1/IGHG4/C1QB/C1QA/CD81/SERPING1/IGLC3/C3/C1QC/RGCC/IGHA2	S1
GO:0007267	cell-cell signaling	44	0.563854	1.38494	0.0146015	0.13427	0.114773	75	tags=43%, list=24%, signal=38%	INS/SPP1/APOE/SRGN/CCL2/CCL3/C1QA/CCL4/S100A9/TNFAIP3/SST/CEL/TYROBP/CCL5/FCER1G/C3/CXCL6/GCG/CELA2A	S1
GO:0048583	regulation of response to stimulus	126	0.501105	1.27473	0.0151985	0.138257	0.118182	87	tags=37%, list=28%, signal=45%	INS/SPP1/IGKC/APOE/CXCL8/IGLC2/IGHA1/PGC/REG3A/IGHG4/CCL2/PLA2G1B/CCL3/C1QB/C1QA/CD81/CCL4/CXCR4/IGFBP7/SPINK1/S100A9/TNFAIP3/RGS1/STMN1/TYROBP/SOD2/CCL5/FCER1G/CCL3L1/SERPING1/MUC6/G0S2/IGLC3/C3/REG3G/HMGB2/CXCL6/GCG/CELA2A/PTPRC/HLA-DRA/C1QC/FN1/RGCC/ARHGDIB/AIF1/PIGR	S1
GO:0042060	wound healing	28	0.603933	1.44108	0.0157726	0.14158	0.121022	80	tags=46%, list=26%, signal=38%	INS/REG1A/APOE/SERPINA1/REG3A/TFPI2/CXCR4/TNFAIP3/FCER1G/SERPING1/REG3G/CELA2A/FN1	S1
GO:0032879	regulation of localization	79	0.52381	1.31768	0.0158984	0.14158	0.121022	116	tags=54%, list=37%, signal=46%	INS/SPP1/APOE/CXCL8/SRGN/APOC1/FXYD2/CCL2/PLA2G1B/CCL3/CD81/CCL4/CXCR4/SPINK1/SST/DEFB1/STMN1/TYROBP/SOD2/CCL5/FCER1G/C3/GCG/CELA2A/PTPRC/FN1/RGCC/LCP1/ARHGDIB/AIF1/PLIN2/CTSS/CLDN10/ITGB2/GPR183/COL18A1/THBS1/SGK1/GPNMB/NFKBIA/CORO1A/PLAU/GLUL	S1
GO:0010243	response to organonitrogen compound	31	0.593394	1.42475	0.0163458	0.142562	0.121862	75	tags=48%, list=24%, signal=41%	INS/VIM/REG1A/APOE/REG3A/PLA2G1B/CD81/CXCR4/TNFAIP3/SST/REG1B/FCER1G/REG3G/GCG/CELA2A	S1
GO:1901698	response to nitrogen compound	31	0.593394	1.42475	0.0163458	0.142562	0.121862	75	tags=48%, list=24%, signal=41%	INS/VIM/REG1A/APOE/REG3A/PLA2G1B/CD81/CXCR4/TNFAIP3/SST/REG1B/FCER1G/REG3G/GCG/CELA2A	S1
GO:0031346	positive regulation of cell projection organization	12	0.697702	1.51949	0.0166737	0.143232	0.122434	44	tags=42%, list=14%, signal=37%	INS/REG1A/APOE/CXCR4/S100A9	S1
GO:0006958	complement activation, classical pathway	15	0.668634	1.49843	0.0168093	0.143232	0.122434	91	tags=73%, list=29%, signal=55%	IGKC/IGLC2/IGHA1/IGHG4/C1QB/C1QA/SERPING1/IGLC3/C3/C1QC/IGHA2	S1
GO:1901701	cellular response to oxygen-containing compound	34	0.585299	1.41258	0.0169305	0.143232	0.122434	74	tags=41%, list=24%, signal=35%	INS/SPP1/VIM/REG1A/CXCL8/CCL2/PLA2G1B/CCL3/TNFAIP3/SOD2/CCL5/HMGB2/CXCL6/GCG	S1
GO:0002460	adaptive immune response based on somatic recombination of immune receptors built from immunoglobulin superfamily domains	25	0.610871	1.44539	0.017498	0.146567	0.125285	79	tags=56%, list=25%, signal=46%	IGKC/IGLC2/IGHA1/IGHG4/C1QB/C1QA/CD81/TNFAIP3/FCER1G/SERPING1/IGLC3/C3/PTPRC/C1QC	S1
GO:0046688	response to copper ion	11	0.70466	1.51157	0.0184929	0.153383	0.131111	16	tags=36%, list=5%, signal=36%	MT2A/MT1G/MT1E/MT1X	S1
GO:0022617	extracellular matrix disassembly	11	0.703982	1.51012	0.0187055	0.153639	0.13133	36	tags=45%, list=12%, signal=42%	CTRB2/PRSS2/PRSS1/CTRB1/MMP7	S1
GO:0010033	response to organic substance	105	0.504209	1.27912	0.0190981	0.155356	0.132797	86	tags=37%, list=27%, signal=41%	INS/SPP1/MT2A/VIM/REG1A/APOE/MT1G/CXCL8/MT1X/REG3A/IGHG4/CCL2/PLA2G1B/CCL3/CD81/CCL4/CXCR4/IGFBP7/S100A9/TNFAIP3/SST/REG1B/LAPTM5/SOD2/CCL5/FCER1G/CCL3L1/TUBA1B/REG3G/HMGB2/CXCL6/GCG/CELA2A/PTPRC/HLA-DRA/FN1/LCP1/AIF1/PLIN2	S1
GO:0009056	catabolic process	44	0.555139	1.36354	0.019802	0.159547	0.136381	78	tags=39%, list=25%, signal=34%	INS/SPP1/VIM/PRSS2/APOE/CLPS/APOC1/PLA2G1B/MMP7/CD81/S100A9/TNFAIP3/CEL/CPA2/HMGB2/CELA2A/PNLIP	S1
GO:0050778	positive regulation of immune response	42	0.558032	1.36622	0.020108	0.160485	0.137182	97	tags=55%, list=31%, signal=44%	IGKC/IGLC2/IGHA1/PGC/IGHG4/PLA2G1B/C1QB/C1QA/CD81/CCL5/FCER1G/SERPING1/MUC6/IGLC3/C3/HMGB2/PTPRC/HLA-DRA/C1QC/RGCC/IGHA2/HLA-DPB1/ITGB2	S1
GO:0002376	immune system process	139	0.495364	1.26143	0.020498	0.162068	0.138535	134	tags=54%, list=43%, signal=56%	INS/MT2A/VIM/REG1A/IGKC/PRSS2/APOE/MT1G/CXCL8/IGLC2/IGHA1/SERPINA1/PGC/REG3A/IGHG4/CCL2/OLFM4/PLA2G1B/CCL3/C1QB/C1QA/TTR/CD81/CCL4/CXCR4/S100A9/TNFAIP3/RGS1/DEFB1/REG1B/TYROBP/CCL5/FCER1G/CCL3L1/SERPING1/MUC6/IGLC3/C3/REG3G/HMGB2/CXCL6/PTPRC/HLA-DRA/C1QC/FN1/RGCC/LCP1/AIF1/PIGR/IGHA2/HLA-DPB1/CTSS/ITGB2/GPR183/GP2/THBS1/IFI16/GPNMB/JCHAIN/NFKBIA/CORO1A/PLAU/CXCL1/CLEC2B/WFDC2/CD74/TOP2A/AMBP/GMFG…	S1
GO:0019725	cellular homeostasis	37	0.567668	1.37794	0.0213299	0.167084	0.142823	46	tags=32%, list=15%, signal=31%	MT2A/APOE/MT1G/MT1E/MT1X/CCL2/PLA2G1B/CCL3/CTRC/CXCR4/S100A9/MT1M	S1
GO:0070098	chemokine-mediated signaling pathway	11	0.69885	1.49911	0.0216814	0.168279	0.143845	73	tags=73%, list=23%, signal=58%	CXCL8/CCL2/CCL3/CCL4/CXCR4/CCL5/CCL3L1/CXCL6	S1
GO:0006898	receptor-mediated endocytosis	16	0.653537	1.47647	0.0223022	0.171524	0.146618	69	tags=62%, list=22%, signal=51%	IGKC/APOE/CXCL8/IGLC2/IGHA1/APOC1/CD81/FCER1G/IGLC3/C3	S1
GO:0050900	leukocyte migration	38	0.562056	1.36719	0.0229275	0.173895	0.148645	120	tags=71%, list=38%, signal=50%	IGKC/CXCL8/IGLC2/IGHA1/CCL2/PLA2G1B/CCL3/CD81/CCL4/CXCR4/S100A9/CCL5/FCER1G/CCL3L1/IGLC3/CXCL6/FN1/AIF1/IGHA2/ITGB2/GPR183/GP2/THBS1/JCHAIN/CORO1A/CXCL1/CD74	S1
GO:0031667	response to nutrient levels	16	0.652498	1.47413	0.0230216	0.173895	0.148645	47	tags=38%, list=15%, signal=34%	SPP1/REG1A/APOE/CLPS/MMP7/SST	S1
GO:0070887	cellular response to chemical stimulus	103	0.500577	1.26924	0.0233977	0.175172	0.149736	98	tags=41%, list=31%, signal=42%	INS/SPP1/MT2A/VIM/REG1A/APOE/MT1G/CXCL8/MT1E/MT1X/IGHG4/CCL2/PLA2G1B/CCL3/CCL4/CXCR4/IGFBP7/S100A9/TNFAIP3/MT1M/SST/LAPTM5/ALOX5AP/SOD2/CCL5/FCER1G/CCL3L1/TUBA1B/HMGB2/CXCL6/GCG/PTPRC/HLA-DRA/FN1/RGCC/LCP1/AIF1/HLA-DPB1/CTSS/CD69/ITGB2/GPR183	S1
GO:0050776	regulation of immune response	56	0.535144	1.32975	0.0241976	0.179572	0.153497	92	tags=48%, list=29%, signal=41%	INS/IGKC/APOE/IGLC2/IGHA1/PGC/IGHG4/PLA2G1B/C1QB/C1QA/CD81/TNFAIP3/TYROBP/CCL5/FCER1G/SERPING1/MUC6/IGLC3/C3/HMGB2/PTPRC/HLA-DRA/C1QC/RGCC/PIGR/IGHA2/HLA-DPB1	S1
GO:0062012	regulation of small molecule metabolic process	11	0.693105	1.48679	0.0246572	0.181392	0.155053	22	tags=27%, list=7%, signal=26%	INS/APOE/APOC1	S1
GO:0071241	cellular response to inorganic substance	14	0.662977	1.4738	0.0257524	0.18621	0.159171	57	tags=43%, list=18%, signal=37%	MT2A/MT1G/MT1E/MT1X/MT1M/ALOX5AP	S1
GO:0071248	cellular response to metal ion	14	0.662977	1.4738	0.0257524	0.18621	0.159171	57	tags=43%, list=18%, signal=37%	MT2A/MT1G/MT1E/MT1X/MT1M/ALOX5AP	S1
GO:0031175	neuron projection development	21	0.615104	1.43195	0.0260949	0.186305	0.159252	54	tags=33%, list=17%, signal=30%	SPP1/VIM/REG1A/APOE/CXCR4/S100A9/STMN1	S1
GO:0071417	cellular response to organonitrogen compound	12	0.681182	1.48351	0.0264262	0.186305	0.159252	31	tags=33%, list=10%, signal=31%	INS/VIM/REG1A/PLA2G1B	S1
GO:1901699	cellular response to nitrogen compound	12	0.681182	1.48351	0.0264262	0.186305	0.159252	31	tags=33%, list=10%, signal=31%	INS/VIM/REG1A/PLA2G1B	S1
GO:0008037	cell recognition	13	0.67027	1.47673	0.0275697	0.19276	0.164771	41	tags=46%, list=13%, signal=42%	IGKC/IGLC2/IGHA1/IGHG4/CD81/CXCR4	S1
GO:0019637	organophosphate metabolic process	14	0.65615	1.45862	0.030303	0.210134	0.179622	37	tags=29%, list=12%, signal=26%	INS/APOC1/PLA2G1B/CD81	S1
GO:1903034	regulation of response to wounding	15	0.648619	1.45357	0.0307312	0.21137	0.180679	75	tags=60%, list=24%, signal=48%	SPP1/APOE/REG3A/CXCR4/TNFAIP3/FCER1G/SERPING1/REG3G/CELA2A	S1
GO:0048584	positive regulation of response to stimulus	93	0.498851	1.26159	0.0309969	0.211479	0.180771	105	tags=45%, list=34%, signal=43%	INS/IGKC/APOE/CXCL8/IGLC2/IGHA1/PGC/REG3A/IGHG4/CCL2/PLA2G1B/CCL3/C1QB/C1QA/CD81/CCL4/CXCR4/S100A9/TNFAIP3/CCL5/FCER1G/CCL3L1/SERPING1/MUC6/G0S2/IGLC3/C3/REG3G/HMGB2/GCG/PTPRC/HLA-DRA/C1QC/RGCC/AIF1/IGHA2/HLA-DPB1/ITGB2/GPR183/THBS1/IFI16/GPNMB	S1
GO:0055082	cellular chemical homeostasis	33	0.568611	1.36988	0.0313596	0.212242	0.181423	46	tags=33%, list=15%, signal=32%	MT2A/APOE/MT1G/MT1E/MT1X/PLA2G1B/CCL3/CTRC/CXCR4/S100A9/MT1M	S1
GO:0045088	regulation of innate immune response	14	0.654289	1.45449	0.031751	0.213185	0.18223	72	tags=57%, list=23%, signal=46%	INS/APOE/TNFAIP3/CCL5/FCER1G/SERPING1/MUC6/HMGB2	S1
GO:0016192	vesicle-mediated transport	69	0.514985	1.28927	0.0323968	0.215808	0.184472	93	tags=43%, list=30%, signal=39%	INS/IGKC/PRSS2/APOE/CXCL8/IGLC2/SRGN/IGHA1/SERPINA1/APOC1/IGHG4/CCL2/OLFM4/CCL3/TTR/CD81/S100A9/CEL/TYROBP/CCL5/FCER1G/SERPING1/IGLC3/C3/PTPRC/FN1/AIF1/PIGR/IGHA2/CTSS	S1
GO:0043085	positive regulation of catalytic activity	51	0.530942	1.3144	0.0344966	0.226654	0.193743	84	tags=43%, list=27%, signal=38%	INS/APOE/CLPS/APOC1/CCL2/PLA2G1B/CCL3/CD81/CCL4/CXCR4/S100A9/RGS1/ALOX5AP/CCL5/CCL3L1/HMGB2/GCG/PTPRC/PNLIP/FN1/RGCC/ARHGDIB	S1
GO:0046887	positive regulation of hormone secretion	10	0.690603	1.45879	0.03488	0.226654	0.193743	2	tags=20%, list=1%, signal=21%	INS/SPP1	S1
GO:0050767	regulation of neurogenesis	25	0.58773	1.39064	0.0350965	0.226654	0.193743	44	tags=28%, list=14%, signal=26%	SPP1/VIM/REG1A/APOE/CCL3/CXCR4/S100A9	S1
GO:0051960	regulation of nervous system development	25	0.58773	1.39064	0.0350965	0.226654	0.193743	44	tags=28%, list=14%, signal=26%	SPP1/VIM/REG1A/APOE/CCL3/CXCR4/S100A9	S1
GO:0002253	activation of immune response	34	0.560401	1.35249	0.0357644	0.22897	0.195722	92	tags=53%, list=29%, signal=42%	IGKC/IGLC2/IGHA1/IGHG4/C1QB/C1QA/CD81/FCER1G/SERPING1/MUC6/IGLC3/C3/PTPRC/HLA-DRA/C1QC/RGCC/IGHA2/HLA-DPB1	S1
GO:0071310	cellular response to organic substance	84	0.501219	1.26386	0.0359964	0.22897	0.195722	85	tags=37%, list=27%, signal=37%	INS/SPP1/MT2A/VIM/REG1A/MT1G/CXCL8/MT1X/IGHG4/CCL2/PLA2G1B/CCL3/CCL4/CXCR4/IGFBP7/TNFAIP3/SST/LAPTM5/SOD2/CCL5/FCER1G/CCL3L1/TUBA1B/HMGB2/CXCL6/GCG/PTPRC/HLA-DRA/FN1/LCP1/AIF1	S1
GO:0042063	gliogenesis	15	0.64035	1.43504	0.0375374	0.236359	0.202039	44	tags=40%, list=14%, signal=36%	VIM/CCL2/CCL3/C1QA/CXCR4/S100A9	S1
GO:0002252	immune effector process	69	0.510356	1.27768	0.0378962	0.236359	0.202039	98	tags=46%, list=31%, signal=41%	INS/IGKC/PRSS2/IGLC2/IGHA1/SERPINA1/PGC/IGHG4/OLFM4/PLA2G1B/CCL3/C1QB/C1QA/TTR/CD81/S100A9/TNFAIP3/TYROBP/FCER1G/SERPING1/IGLC3/C3/CXCL6/PTPRC/C1QC/RGCC/LCP1/PIGR/IGHA2/CTSS/ITGB2/GPR183	S1
GO:0006810	transport	120	0.485348	1.23442	0.0379962	0.236359	0.202039	124	tags=51%, list=40%, signal=50%	INS/SPP1/IGKC/PRSS2/APOE/CXCL8/IGLC2/SRGN/IGHA1/SERPINA1/APOC1/FXYD2/IGHG4/CCL2/OLFM4/PLA2G1B/CCL3/TTR/CD81/CCL4/CXCR4/SPINK1/S100A9/CEL/TYROBP/CCL5/FCER1G/SERPING1/TUBA1A/TUBA1B/IGLC3/C3/GCG/CELA2A/PTPRC/PNLIP/FN1/RGCC/LCP1/AIF1/PLIN2/PIGR/RPS4Y1/IGHA2/CTSS/CLDN10/ITGB2/THBS1/SGK1/JCHAIN/PPY/NFKBIA/SYCN/CORO1A/PLAU/GLUL/CXCL1/CD74/CENPF/AMBP/GMFG	S1
GO:0098813	nuclear chromosome segregation	14	-0.401338	-1.55746	0.039039	0.241073	0.206069	194	tags=100%, list=62%, signal=40%	CENPF/NUSAP1/SYCE1L/SMC4/UBE2C/AURKB/KNL1/NCAPG/SMC2/CENPK/CENPE/DLGAP5/MAD2L1	S1
GO:0007166	cell surface receptor signaling pathway	88	0.496284	1.2531	0.040196	0.245095	0.209507	92	tags=40%, list=29%, signal=39%	INS/MT2A/VIM/IGKC/APOE/CXCL8/IGLC2/IGHA1/IGHG4/CCL2/CCL3/CD81/CCL4/CXCR4/TNFAIP3/SST/STMN1/TYROBP/SOD2/CCL5/FCER1G/CCL3L1/MUC6/G0S2/IGLC3/C3/HMGB2/CXCL6/PTPRC/HLA-DRA/FN1/LCP1/PIGR/IGHA2/HLA-DPB1	S1
GO:0048666	neuron development	24	0.585624	1.38054	0.0402698	0.245095	0.209507	54	tags=33%, list=17%, signal=30%	SPP1/VIM/REG1A/APOE/C1QA/CXCR4/S100A9/STMN1	S1
GO:0044281	small molecule metabolic process	42	0.539004	1.31963	0.0408163	0.246647	0.210833	57	tags=31%, list=18%, signal=29%	INS/CTRB2/APOE/PRSS1/APOC1/CTRB1/PLA2G1B/TTR/CTRC/CPA1/CEL/RBP1/ALOX5AP	S1
GO:0022411	cellular component disassembly	25	0.579962	1.37226	0.0417337	0.249992	0.213693	83	tags=48%, list=27%, signal=38%	CTRB2/PRSS2/PRSS1/CTRB1/C1QB/C1QA/MMP7/STMN1/C3/HMGB2/C1QC/LCP1	S1
GO:0034330	cell junction organization	17	0.62177	1.41479	0.0419609	0.249992	0.213693	80	tags=59%, list=26%, signal=46%	INS/APOE/SRGN/C1QB/C1QA/CEL/TUBA1A/C3/C1QC/FN1	S1
GO:1901564	organonitrogen compound metabolic process	140	0.479951	1.22209	0.0424958	0.251408	0.214903	48	tags=22%, list=15%, signal=34%	INS/SPP1/VIM/CTRB2/CELA3A/PRSS2/APOE/SRGN/CPB1/PRSS1/IGHA1/SERPINA1/APOC1/PGC/TFPI2/CCL2/CTRB1/PLA2G1B/CCL3/TTR/MMP7/CD81/CTRC/CPA1/CCL4/CXCR4/IGFBP7/SPINK1/S100A9/TNFAIP3/CELA3B	S1
GO:0048638	regulation of developmental growth	14	0.639782	1.42224	0.0429207	0.251443	0.214933	10	tags=21%, list=3%, signal=22%	SPP1/REG1A/APOE	S1
GO:0080135	regulation of cellular response to stress	14	0.639171	1.42088	0.0432309	0.251443	0.214933	2	tags=14%, list=1%, signal=15%	INS/SPP1	S1
GO:0001816	cytokine production	32	0.559601	1.3459	0.0435044	0.251443	0.214933	105	tags=59%, list=34%, signal=44%	INS/SRGN/PLA2G1B/CCL3/CD81/S100A9/TNFAIP3/TYROBP/FCER1G/C3/HMGB2/CXCL6/PTPRC/RGCC/AIF1/HLA-DPB1/THBS1/IFI16/GPNMB	S1
GO:0071346	cellular response to interferon-gamma	15	0.633461	1.4196	0.0437249	0.251443	0.214933	92	tags=67%, list=29%, signal=49%	MT2A/VIM/CCL2/CCL3/CCL4/CCL5/CCL3L1/HLA-DRA/AIF1/HLA-DPB1	S1
GO:0030593	neutrophil chemotaxis	16	0.627794	1.41831	0.0439877	0.251443	0.214933	73	tags=62%, list=23%, signal=51%	CXCL8/CCL2/PLA2G1B/CCL3/CCL4/S100A9/CCL5/FCER1G/CCL3L1/CXCL6	S1
GO:0001775	cell activation	80	0.498977	1.2556	0.0446955	0.253775	0.216926	98	tags=45%, list=31%, signal=42%	INS/IGKC/PRSS2/APOE/MT1G/CXCL8/IGLC2/IGHA1/SERPINA1/IGHG4/CCL2/OLFM4/CCL3/C1QA/TTR/CD81/S100A9/TNFAIP3/TYROBP/CCL5/FCER1G/IGLC3/C3/CXCL6/CELA2A/PTPRC/FN1/RGCC/LCP1/AIF1/PIGR/IGHA2/HLA-DPB1/CTSS/ITGB2/GPR183	S1
GO:0006909	phagocytosis	20	0.600372	1.39078	0.0454776	0.256493	0.21925	102	tags=70%, list=33%, signal=50%	IGKC/IGLC2/IGHA1/IGHG4/CCL2/TYROBP/FCER1G/IGLC3/C3/PTPRC/AIF1/IGHA2/ITGB2/THBS1	S1
GO:0002526	acute inflammatory response	10	0.677616	1.43135	0.046076	0.25801	0.220546	80	tags=70%, list=26%, signal=54%	INS/SERPINA1/REG3A/FCER1G/C3/REG3G/FN1	S1
GO:0006897	endocytosis	26	0.57364	1.36225	0.0465373	0.25801	0.220546	107	tags=65%, list=34%, signal=47%	IGKC/APOE/CXCL8/IGLC2/IGHA1/APOC1/IGHG4/CD81/CEL/FCER1G/IGLC3/C3/AIF1/IGHA2/ITGB2/THBS1/JCHAIN	S1
GO:0060326	cell chemotaxis	25	0.576298	1.36359	0.0466613	0.25801	0.220546	120	tags=76%, list=38%, signal=51%	CXCL8/CCL2/PLA2G1B/CCL3/CCL4/CXCR4/S100A9/CCL5/FCER1G/CCL3L1/HMGB2/CXCL6/AIF1/ITGB2/GPR183/THBS1/CORO1A/CXCL1/CD74	S1
GO:0010035	response to inorganic substance	26	0.572302	1.35908	0.0475425	0.260792	0.222924	59	tags=35%, list=19%, signal=31%	MT2A/MT1G/MT1E/MT1X/C1QA/TNFAIP3/MT1M/ALOX5AP/SOD2	S1
GO:1901575	organic substance catabolic process	38	0.540144	1.31389	0.0484581	0.260792	0.222924	78	tags=37%, list=25%, signal=31%	INS/SPP1/VIM/APOE/CLPS/APOC1/PLA2G1B/CD81/TNFAIP3/CEL/CPA2/HMGB2/CELA2A/PNLIP	S1
GO:0009792	embryo development ending in birth or egg hatching	10	-0.445545	-1.49302	0.0490884	0.260792	0.222924	179	tags=100%, list=57%, signal=44%	ZEB2/LIF/TGFB1/RBP4/FGFR1/HIF1A/SKIL/ZFAND5/KIF20B	S1
GO:0043009	chordate embryonic development	10	-0.445545	-1.49302	0.0490884	0.260792	0.222924	179	tags=100%, list=57%, signal=44%	ZEB2/LIF/TGFB1/RBP4/FGFR1/HIF1A/SKIL/ZFAND5/KIF20B	S1
GO:0030198	extracellular matrix organization	21	0.592673	1.37973	0.0493577	0.260792	0.222924	102	tags=67%, list=33%, signal=48%	SPP1/CTRB2/PRSS2/PRSS1/CTRB1/TTR/MMP7/FN1/RGCC/LCP1/CTSS/ITGB2/COL18A1/THBS1	S1
GO:0043062	extracellular structure organization	21	0.592673	1.37973	0.0493577	0.260792	0.222924	102	tags=67%, list=33%, signal=48%	SPP1/CTRB2/PRSS2/PRSS1/CTRB1/TTR/MMP7/FN1/RGCC/LCP1/CTSS/ITGB2/COL18A1/THBS1	S1
GO:0048468	cell development	49	0.522904	1.29065	0.050195	0.260792	0.222924	80	tags=37%, list=26%, signal=32%	INS/SPP1/VIM/REG1A/APOE/OLFM4/CCL3/C1QA/CXCR4/SPINK1/S100A9/DEFB1/STMN1/TYROBP/C3/HMGB2/PTPRC/FN1	S1
GO:0030595	leukocyte chemotaxis	23	0.582825	1.36974	0.0504532	0.260792	0.222924	120	tags=78%, list=38%, signal=52%	CXCL8/CCL2/PLA2G1B/CCL3/CCL4/CXCR4/S100A9/CCL5/FCER1G/CCL3L1/CXCL6/AIF1/ITGB2/GPR183/THBS1/CORO1A/CXCL1/CD74	S1
GO:0051234	establishment of localization	125	0.476612	1.21248	0.0506949	0.260792	0.222924	124	tags=50%, list=40%, signal=50%	INS/SPP1/IGKC/PRSS2/APOE/CXCL8/IGLC2/SRGN/IGHA1/SERPINA1/APOC1/FXYD2/IGHG4/CCL2/OLFM4/PLA2G1B/CCL3/TTR/CD81/CCL4/CXCR4/SPINK1/S100A9/TNFAIP3/CEL/TYROBP/CCL5/FCER1G/SERPING1/TUBA1A/TUBA1B/IGLC3/C3/GCG/CELA2A/PTPRC/PNLIP/FN1/RGCC/LCP1/AIF1/PLIN2/PIGR/RPS4Y1/IGHA2/CTSS/CLDN10/ITGB2/THBS1/SGK1/JCHAIN/PPY/NFKBIA/SYCN/CORO1A/PLAU/GLUL/CXCL1/CD74/CENPF/AMBP/GMFG	S1
GO:0050853	B cell receptor signaling pathway	11	0.660778	1.41744	0.0508024	0.260792	0.222924	91	tags=73%, list=29%, signal=53%	IGKC/IGLC2/IGHA1/IGHG4/CD81/IGLC3/PTPRC/IGHA2	S1
GO:0019216	regulation of lipid metabolic process	13	0.642758	1.41612	0.0509779	0.260792	0.222924	69	tags=54%, list=22%, signal=44%	INS/APOE/APOC1/CD81/IGFBP7/G0S2/C3	S1
GO:0051345	positive regulation of hydrolase activity	22	0.585382	1.37087	0.052743	0.260792	0.222924	84	tags=59%, list=27%, signal=47%	CCL2/PLA2G1B/CCL3/CCL4/S100A9/RGS1/CCL5/CCL3L1/HMGB2/PTPRC/PNLIP/FN1/ARHGDIB	S1
GO:0051270	regulation of cellular component movement	45	0.525298	1.29156	0.0534947	0.260792	0.222924	120	tags=60%, list=38%, signal=43%	INS/APOE/CXCL8/CCL2/CCL3/CD81/CCL4/CXCR4/SST/DEFB1/STMN1/SOD2/CCL5/PTPRC/FN1/RGCC/ARHGDIB/AIF1/GPR183/COL18A1/THBS1/SGK1/GPNMB/CORO1A/PLAU/GLUL/CD74	S1
GO:0034341	response to interferon-gamma	16	0.617598	1.39528	0.0536485	0.260792	0.222924	92	tags=62%, list=29%, signal=47%	MT2A/VIM/CCL2/CCL3/CCL4/CCL5/CCL3L1/HLA-DRA/AIF1/HLA-DPB1	S1
GO:0016043	cellular component organization	147	0.474674	1.20846	0.0536946	0.260792	0.222924	85	tags=32%, list=27%, signal=44%	INS/SPP1/VIM/REG1A/CTRB2/IGKC/PRSS2/APOE/IGLC2/SRGN/PRSS1/IGHA1/SERPINA1/APOC1/IGHG4/CCL2/CTRB1/PLA2G1B/CCL3/C1QB/C1QA/TTR/MMP7/CXCR4/IGFBP7/S100A9/TNFAIP3/CEL/STMN1/TYROBP/ALOX5AP/SOD2/FCER1G/TUBA1A/TUBA1B/IGLC3/C3/HMGB2/GCG/PTPRC/HLA-DRA/C1QC/FN1/RGCC/LCP1/ARHGDIB/AIF1	S1
GO:0071396	cellular response to lipid	20	0.592765	1.37316	0.0539856	0.260792	0.222924	73	tags=45%, list=23%, signal=37%	SPP1/VIM/CXCL8/CCL2/CCL3/TNFAIP3/CCL5/HMGB2/CXCL6	S1
GO:0043170	macromolecule metabolic process	167	0.47243	1.202	0.0539946	0.260792	0.222924	76	tags=29%, list=24%, signal=47%	INS/SPP1/VIM/REG1A/CTRB2/CELA3A/PRSS2/APOE/CXCL8/SRGN/CPB1/PRSS1/IGHA1/SERPINA1/APOC1/PGC/TFPI2/CCL2/CTRB1/PLA2G1B/CCL3/TTR/MMP7/CD81/CTRC/CPA1/CCL4/CXCR4/IGFBP7/SPINK1/S100A9/TNFAIP3/CELA3B/CEL/TYROBP/SOD2/CCL5/FCER1G/CCL3L1/SERPING1/MUC6/C3/CPA2/HMGB2/CXCL6/GCG/CELA2A/PTPRC	S1
GO:0030334	regulation of cell migration	41	0.531975	1.3007	0.0547328	0.260792	0.222924	120	tags=61%, list=38%, signal=43%	INS/APOE/CXCL8/CCL2/CCL3/CD81/CCL4/CXCR4/SST/SOD2/CCL5/PTPRC/FN1/RGCC/ARHGDIB/AIF1/GPR183/COL18A1/THBS1/SGK1/GPNMB/CORO1A/PLAU/GLUL/CD74	S1
GO:0006935	chemotaxis	31	0.553447	1.32883	0.0547533	0.260792	0.222924	120	tags=71%, list=38%, signal=49%	CXCL8/CCL2/PLA2G1B/CCL3/CCL4/CXCR4/S100A9/DEFB1/CCL5/FCER1G/CCL3L1/HMGB2/CXCL6/AIF1/ITGB2/GPR183/THBS1/GPNMB/CORO1A/PLAU/CXCL1/CD74	S1
GO:0042330	taxis	31	0.553447	1.32883	0.0547533	0.260792	0.222924	120	tags=71%, list=38%, signal=49%	CXCL8/CCL2/PLA2G1B/CCL3/CCL4/CXCR4/S100A9/DEFB1/CCL5/FCER1G/CCL3L1/HMGB2/CXCL6/AIF1/ITGB2/GPR183/THBS1/GPNMB/CORO1A/PLAU/CXCL1/CD74	S1
GO:0071347	cellular response to interleukin-1	12	0.647572	1.41031	0.0549497	0.260792	0.222924	62	tags=50%, list=20%, signal=42%	CXCL8/CCL2/CCL3/CCL4/CCL5/CCL3L1	S1
GO:0097529	myeloid leukocyte migration	22	0.582599	1.36435	0.0551634	0.260792	0.222924	102	tags=68%, list=33%, signal=49%	CXCL8/CCL2/PLA2G1B/CCL3/CD81/CCL4/S100A9/CCL5/FCER1G/CCL3L1/CXCL6/AIF1/ITGB2/GP2/THBS1	S1
GO:0031349	positive regulation of defense response	16	0.616585	1.39299	0.0551901	0.260792	0.222924	72	tags=56%, list=23%, signal=46%	PGC/CCL3/CD81/S100A9/CCL5/FCER1G/MUC6/C3/HMGB2	S1
GO:0071345	cellular response to cytokine stimulus	56	0.511582	1.2712	0.0551945	0.260792	0.222924	85	tags=41%, list=27%, signal=36%	MT2A/VIM/REG1A/CXCL8/MT1X/IGHG4/CCL2/CCL3/CCL4/CXCR4/TNFAIP3/LAPTM5/SOD2/CCL5/FCER1G/CCL3L1/TUBA1B/CXCL6/PTPRC/HLA-DRA/FN1/LCP1/AIF1	S1
GO:0071356	cellular response to tumor necrosis factor	14	0.628368	1.39686	0.0554349	0.260792	0.222924	62	tags=50%, list=20%, signal=42%	CXCL8/CCL2/CCL3/CCL4/TNFAIP3/CCL5/CCL3L1	S1
GO:0006911	phagocytosis, engulfment	15	0.620133	1.38974	0.0559967	0.260792	0.222924	102	tags=73%, list=33%, signal=52%	IGKC/IGLC2/IGHA1/IGHG4/FCER1G/IGLC3/C3/AIF1/IGHA2/ITGB2/THBS1	S1
GO:0051716	cellular response to stimulus	174	0.471479	1.19818	0.0566943	0.260792	0.222924	85	tags=32%, list=27%, signal=53%	INS/SPP1/MT2A/VIM/REG1A/IGKC/APOE/MT1G/CXCL8/IGLC2/SRGN/MT1E/MT1X/IGHA1/TFPI2/IGHG4/CCL2/PLA2G1B/CCL3/TTR/MMP7/CD81/CCL4/CXCR4/IGFBP7/SPINK1/S100A9/TNFAIP3/MT1M/SST/RGS1/DEFB1/LAPTM5/STMN1/TYROBP/ALOX5AP/SOD2/CCL5/FCER1G/CCL3L1/MUC6/G0S2/TUBA1B/IGLC3/C3/REG3G/HMGB2/CXCL6/GCG/PTPRC/HLA-DRA/FN1/RGCC/LCP1/ARHGDIB/AIF1	S1
GO:0006816	calcium ion transport	14	0.626551	1.39283	0.0571931	0.260792	0.222924	76	tags=64%, list=24%, signal=51%	CCL2/PLA2G1B/CCL3/CCL4/CXCR4/SPINK1/CCL5/GCG/PTPRC	S1
GO:0070838	divalent metal ion transport	14	0.626551	1.39283	0.0571931	0.260792	0.222924	76	tags=64%, list=24%, signal=51%	CCL2/PLA2G1B/CCL3/CCL4/CXCR4/SPINK1/CCL5/GCG/PTPRC	S1
GO:0072511	divalent inorganic cation transport	14	0.626551	1.39283	0.0571931	0.260792	0.222924	76	tags=64%, list=24%, signal=51%	CCL2/PLA2G1B/CCL3/CCL4/CXCR4/SPINK1/CCL5/GCG/PTPRC	S1
GO:0071216	cellular response to biotic stimulus	15	0.618833	1.38682	0.0573373	0.260792	0.222924	73	tags=53%, list=23%, signal=43%	VIM/CXCL8/CCL2/CCL3/TNFAIP3/CCL5/HMGB2/CXCL6	S1
GO:0071219	cellular response to molecule of bacterial origin	15	0.618833	1.38682	0.0573373	0.260792	0.222924	73	tags=53%, list=23%, signal=43%	VIM/CXCL8/CCL2/CCL3/TNFAIP3/CCL5/HMGB2/CXCL6	S1
GO:0071222	cellular response to lipopolysaccharide	15	0.618833	1.38682	0.0573373	0.260792	0.222924	73	tags=53%, list=23%, signal=43%	VIM/CXCL8/CCL2/CCL3/TNFAIP3/CCL5/HMGB2/CXCL6	S1
GO:0055074	calcium ion homeostasis	15	0.618477	1.38602	0.0578529	0.26173	0.223726	76	tags=53%, list=24%, signal=42%	REG1A/APOE/PLA2G1B/CCL3/CTRC/CXCR4/CCL5/PTPRC	S1
GO:0010959	regulation of metal ion transport	16	0.61275	1.38433	0.0587873	0.262512	0.224394	74	tags=56%, list=24%, signal=45%	FXYD2/CCL2/PLA2G1B/CCL3/CCL4/CXCR4/SPINK1/CCL5/GCG	S1
GO:0070555	response to interleukin-1	13	0.635221	1.39951	0.0589888	0.262512	0.224394	62	tags=46%, list=20%, signal=39%	CXCL8/CCL2/CCL3/CCL4/CCL5/CCL3L1	S1
GO:0002237	response to molecule of bacterial origin	18	0.60134	1.37768	0.0592668	0.262512	0.224394	73	tags=50%, list=23%, signal=41%	VIM/CXCL8/CCL2/CCL3/S100A9/TNFAIP3/CCL5/HMGB2/CXCL6	S1
GO:0032496	response to lipopolysaccharide	18	0.60134	1.37768	0.0592668	0.262512	0.224394	73	tags=50%, list=23%, signal=41%	VIM/CXCL8/CCL2/CCL3/S100A9/TNFAIP3/CCL5/HMGB2/CXCL6	S1
GO:0010038	response to metal ion	21	0.582477	1.356	0.0600789	0.264723	0.226284	57	tags=33%, list=18%, signal=29%	MT2A/MT1G/MT1E/MT1X/C1QA/MT1M/ALOX5AP	S1
GO:0023052	signaling	157	0.471412	1.1997	0.060394	0.264732	0.226292	85	tags=33%, list=27%, signal=48%	INS/SPP1/MT2A/VIM/REG1A/IGKC/APOE/CXCL8/IGLC2/SRGN/IGHA1/FXYD2/IGHG4/CCL2/PLA2G1B/CCL3/C1QA/TTR/CD81/CCL4/CXCR4/IGFBP7/SPINK1/S100A9/TNFAIP3/MT1M/SST/RGS1/DEFB1/CEL/STMN1/TYROBP/SOD2/CCL5/FCER1G/CCL3L1/MUC6/G0S2/IGLC3/C3/REG3G/HMGB2/CXCL6/GCG/CELA2A/PTPRC/HLA-DRA/FN1/RGCC/LCP1/ARHGDIB/AIF1	S1
GO:0000819	sister chromatid segregation	12	-0.398671	-1.45127	0.0620985	0.270801	0.231479	194	tags=67%, list=62%, signal=26%	UBE2C/AURKB/NCAPG/SMC2/CENPK/CENPE/DLGAP5/MAD2L1	S1
GO:0048812	neuron projection morphogenesis	14	0.623063	1.38507	0.0624677	0.271014	0.231662	54	tags=36%, list=17%, signal=31%	SPP1/REG1A/APOE/CXCR4/STMN1	S1
GO:0006631	fatty acid metabolic process	11	0.650699	1.39582	0.0632373	0.271247	0.231861	69	tags=55%, list=22%, signal=44%	INS/APOC1/PLA2G1B/CEL/ALOX5AP/C3	S1
GO:0002449	lymphocyte mediated immunity	27	0.556996	1.32639	0.0633102	0.271247	0.231861	79	tags=48%, list=25%, signal=39%	IGKC/IGLC2/IGHA1/IGHG4/C1QB/C1QA/CD81/FCER1G/SERPING1/IGLC3/C3/PTPRC/C1QC	S1
GO:0010324	membrane invagination	16	0.607589	1.37267	0.063926	0.271247	0.231861	102	tags=69%, list=33%, signal=49%	IGKC/IGLC2/IGHA1/IGHG4/FCER1G/IGLC3/C3/AIF1/IGHA2/ITGB2/THBS1	S1
GO:0099024	plasma membrane invagination	16	0.607589	1.37267	0.063926	0.271247	0.231861	102	tags=69%, list=33%, signal=49%	IGKC/IGLC2/IGHA1/IGHG4/FCER1G/IGLC3/C3/AIF1/IGHA2/ITGB2/THBS1	S1
GO:0048589	developmental growth	21	0.579517	1.34911	0.0641246	0.271247	0.231861	41	tags=24%, list=13%, signal=22%	SPP1/REG1A/APOE/CD81/CXCR4	S1
GO:0071840	cellular component organization or biogenesis	148	0.469887	1.19648	0.0653935	0.275238	0.235273	85	tags=32%, list=27%, signal=44%	INS/SPP1/VIM/REG1A/CTRB2/IGKC/PRSS2/APOE/IGLC2/SRGN/PRSS1/IGHA1/SERPINA1/APOC1/IGHG4/CCL2/CTRB1/PLA2G1B/CCL3/C1QB/C1QA/TTR/MMP7/CXCR4/IGFBP7/S100A9/TNFAIP3/CEL/STMN1/TYROBP/ALOX5AP/SOD2/FCER1G/TUBA1A/TUBA1B/IGLC3/C3/HMGB2/GCG/PTPRC/HLA-DRA/C1QC/FN1/RGCC/LCP1/ARHGDIB/AIF1	S1
GO:0051179	localization	157	0.468829	1.19313	0.0672933	0.281832	0.240909	117	tags=45%, list=37%, signal=56%	INS/SPP1/IGKC/PRSS2/APOE/CXCL8/IGLC2/SRGN/IGHA1/SERPINA1/APOC1/FXYD2/IGHG4/CCL2/OLFM4/PLA2G1B/CCL3/TTR/CD81/CCL4/CXCR4/SPINK1/S100A9/TNFAIP3/SST/DEFB1/CEL/STMN1/TYROBP/SOD2/CCL5/FCER1G/CCL3L1/SERPING1/TUBA1A/TUBA1B/IGLC3/C3/HMGB2/CXCL6/GCG/CELA2A/PTPRC/PNLIP/FN1/RGCC/LCP1/ARHGDIB/AIF1/PLIN2/PIGR/RPS4Y1/IGHA2/CTSS/CLDN10/ITGB2/GPR183/GP2/COL18A1/THBS1/SGK1/GPNMB/JCHAIN/PPY/NFKBIA/SYCN/CORO1A/PLAU/…	S1
GO:0019221	cytokine-mediated signaling pathway	42	0.52255	1.27935	0.0683273	0.281991	0.241045	83	tags=43%, list=27%, signal=36%	MT2A/VIM/CXCL8/IGHG4/CCL2/CCL3/CCL4/CXCR4/TNFAIP3/SOD2/CCL5/FCER1G/CCL3L1/CXCL6/PTPRC/HLA-DRA/FN1/LCP1	S1
GO:0040012	regulation of locomotion	44	0.518468	1.27346	0.0685069	0.281991	0.241045	120	tags=59%, list=38%, signal=42%	INS/APOE/CXCL8/CCL2/CCL3/CD81/CCL4/CXCR4/SST/DEFB1/SOD2/CCL5/PTPRC/FN1/RGCC/ARHGDIB/AIF1/GPR183/COL18A1/THBS1/SGK1/GPNMB/CORO1A/PLAU/GLUL/CD74	S1
GO:2000145	regulation of cell motility	44	0.518468	1.27346	0.0685069	0.281991	0.241045	120	tags=59%, list=38%, signal=42%	INS/APOE/CXCL8/CCL2/CCL3/CD81/CCL4/CXCR4/SST/DEFB1/SOD2/CCL5/PTPRC/FN1/RGCC/ARHGDIB/AIF1/GPR183/COL18A1/THBS1/SGK1/GPNMB/CORO1A/PLAU/GLUL/CD74	S1
GO:0001817	regulation of cytokine production	29	0.549762	1.3149	0.0686747	0.281991	0.241045	105	tags=59%, list=34%, signal=43%	INS/SRGN/CCL3/CD81/TNFAIP3/TYROBP/FCER1G/C3/HMGB2/CXCL6/PTPRC/RGCC/AIF1/HLA-DPB1/THBS1/IFI16/GPNMB	S1
GO:0034612	response to tumor necrosis factor	15	0.609392	1.36566	0.0696092	0.281991	0.241045	62	tags=47%, list=20%, signal=39%	CXCL8/CCL2/CCL3/CCL4/TNFAIP3/CCL5/CCL3L1	S1
GO:0043410	positive regulation of MAPK cascade	26	0.556935	1.32258	0.0700573	0.281991	0.241045	76	tags=46%, list=24%, signal=38%	INS/APOE/CCL2/PLA2G1B/CCL3/CD81/CCL4/CXCR4/CCL5/CCL3L1/GCG/PTPRC	S1
GO:0032990	cell part morphogenesis	15	0.608662	1.36403	0.070331	0.281991	0.241045	54	tags=33%, list=17%, signal=29%	SPP1/REG1A/APOE/CXCR4/STMN1	S1
GO:0048858	cell projection morphogenesis	15	0.608662	1.36403	0.070331	0.281991	0.241045	54	tags=33%, list=17%, signal=29%	SPP1/REG1A/APOE/CXCR4/STMN1	S1
GO:0120039	plasma membrane bounded cell projection morphogenesis	15	0.608662	1.36403	0.070331	0.281991	0.241045	54	tags=33%, list=17%, signal=29%	SPP1/REG1A/APOE/CXCR4/STMN1	S1
GO:0010976	positive regulation of neuron projection development	10	0.6547	1.38295	0.0712671	0.283061	0.241959	44	tags=40%, list=14%, signal=36%	REG1A/APOE/CXCR4/S100A9	S1
GO:0045666	positive regulation of neuron differentiation	10	0.6547	1.38295	0.0712671	0.283061	0.241959	44	tags=40%, list=14%, signal=36%	REG1A/APOE/CXCR4/S100A9	S1
GO:0050792	regulation of viral process	11	0.642679	1.37862	0.0720587	0.284867	0.243504	60	tags=55%, list=19%, signal=46%	APOE/CXCL8/CCL3/CCL4/CXCR4/CCL5	S1
GO:1990266	neutrophil migration	17	0.59681	1.35799	0.0731757	0.28604	0.244506	73	tags=59%, list=23%, signal=48%	CXCL8/CCL2/PLA2G1B/CCL3/CCL4/S100A9/CCL5/FCER1G/CCL3L1/CXCL6	S1
GO:0010720	positive regulation of cell development	20	0.578681	1.34054	0.0736352	0.28604	0.244506	56	tags=35%, list=18%, signal=31%	REG1A/APOE/OLFM4/CCL3/CXCR4/S100A9/TYROBP	S1
GO:0030182	neuron differentiation	27	0.551104	1.31236	0.0736609	0.28604	0.244506	54	tags=30%, list=17%, signal=27%	SPP1/VIM/REG1A/APOE/C1QA/CXCR4/S100A9/STMN1	S1
GO:0090066	regulation of anatomical structure size	17	0.596244	1.3567	0.0740968	0.28604	0.244506	10	tags=18%, list=3%, signal=18%	INS/SPP1/APOE	S1
GO:0044093	positive regulation of molecular function	59	0.498372	1.24064	0.0752925	0.28604	0.244506	104	tags=47%, list=33%, signal=39%	INS/APOE/CLPS/APOC1/CCL2/PLA2G1B/CCL3/CD81/CCL4/CXCR4/S100A9/RGS1/STMN1/ALOX5AP/CCL5/CCL3L1/HMGB2/GCG/PTPRC/PNLIP/FN1/RGCC/ARHGDIB/CTSS/ITGB2/THBS1/SGK1/IFI16	S1
GO:0050679	positive regulation of epithelial cell proliferation	11	0.640182	1.37326	0.0758848	0.28604	0.244506	72	tags=55%, list=23%, signal=44%	REG1A/REG3A/TNFAIP3/CCL5/REG3G/HMGB2	S1
GO:0051924	regulation of calcium ion transport	13	0.620653	1.36742	0.0759467	0.28604	0.244506	74	tags=62%, list=24%, signal=49%	CCL2/PLA2G1B/CCL3/CCL4/CXCR4/SPINK1/CCL5/GCG	S1
GO:0051049	regulation of transport	53	0.504357	1.25033	0.0764924	0.28604	0.244506	103	tags=49%, list=33%, signal=40%	INS/SPP1/APOE/SRGN/APOC1/FXYD2/CCL2/PLA2G1B/CCL3/CD81/CCL4/CXCR4/SPINK1/CCL5/FCER1G/C3/GCG/CELA2A/PTPRC/RGCC/LCP1/CTSS/CLDN10/ITGB2/THBS1/SGK1	S1
GO:0030030	cell projection organization	32	0.536219	1.28967	0.077085	0.28604	0.244506	10	tags=16%, list=3%, signal=17%	INS/SPP1/VIM/REG1A/APOE	S1
GO:0120036	plasma membrane bounded cell projection organization	32	0.536219	1.28967	0.077085	0.28604	0.244506	10	tags=16%, list=3%, signal=17%	INS/SPP1/VIM/REG1A/APOE	S1
GO:0000122	negative regulation of transcription by RNA polymerase II	16	-0.346801	-1.42404	0.0772059	0.28604	0.244506	211	tags=100%, list=67%, signal=34%	CREM/ZEB2/TLE4/NR3C1/HCLS1/PER1/FGFR1/AURKB/CBX5/NFKB1/MYC/WWTR1/SKIL/FBP1/NFIL3	S1
GO:0000070	mitotic sister chromatid segregation	11	-0.400662	-1.39634	0.0775717	0.28604	0.244506	193	tags=73%, list=62%, signal=29%	UBE2C/AURKB/NCAPG/SMC2/CENPK/CENPE/DLGAP5/MAD2L1	S1
GO:0007517	muscle organ development	11	-0.400662	-1.39634	0.0775717	0.28604	0.244506	193	tags=100%, list=62%, signal=40%	LIF/RGS2/BASP1/TGFB1/CDK1/GJA1/RBP4/CRYAB/FGFR1/NUPR1	S1
GO:0045596	negative regulation of cell differentiation	22	0.567332	1.3286	0.0776523	0.28604	0.244506	32	tags=23%, list=10%, signal=22%	SPP1/VIM/APOE/REG3A/CCL3	S1
GO:0009725	response to hormone	30	0.541479	1.29756	0.0781658	0.28604	0.244506	75	tags=40%, list=24%, signal=34%	INS/SPP1/REG1A/REG3A/PLA2G1B/IGFBP7/SST/REG1B/REG3G/HMGB2/GCG/CELA2A	S1
GO:0002443	leukocyte mediated immunity	55	0.501364	1.24508	0.0781922	0.28604	0.244506	97	tags=47%, list=31%, signal=40%	IGKC/PRSS2/IGLC2/IGHA1/SERPINA1/IGHG4/OLFM4/PLA2G1B/CCL3/C1QB/C1QA/TTR/CD81/S100A9/TYROBP/FCER1G/SERPING1/IGLC3/C3/CXCL6/PTPRC/C1QC/PIGR/IGHA2/CTSS/ITGB2	S1
GO:0009991	response to extracellular stimulus	18	0.586921	1.34465	0.0783096	0.28604	0.244506	47	tags=33%, list=15%, signal=30%	SPP1/REG1A/APOE/CLPS/MMP7/SST	S1
GO:0002250	adaptive immune response	34	0.532045	1.28406	0.0784412	0.28604	0.244506	98	tags=56%, list=31%, signal=43%	IGKC/IGLC2/IGHA1/IGHG4/C1QB/C1QA/CD81/TNFAIP3/FCER1G/SERPING1/IGLC3/C3/PTPRC/HLA-DRA/C1QC/IGHA2/HLA-DPB1/CTSS/GPR183	S1
GO:0061041	regulation of wound healing	14	0.61067	1.35752	0.0793257	0.288024	0.246202	75	tags=57%, list=24%, signal=45%	APOE/REG3A/CXCR4/TNFAIP3/FCER1G/SERPING1/REG3G/CELA2A	S1
GO:1903530	regulation of secretion by cell	21	0.569121	1.3249	0.080004	0.288332	0.246465	82	tags=48%, list=26%, signal=38%	INS/SPP1/APOE/SRGN/PLA2G1B/CCL5/FCER1G/GCG/CELA2A/RGCC	S1
GO:0001503	ossification	10	0.648724	1.37032	0.08031	0.288332	0.246465	32	tags=30%, list=10%, signal=28%	SPP1/SRGN/CCL3	S1
GO:0023051	regulation of signaling	91	0.476629	1.20482	0.080492	0.288332	0.246465	84	tags=35%, list=27%, signal=36%	INS/SPP1/APOE/CXCL8/SRGN/FXYD2/CCL2/PLA2G1B/CCL3/CD81/CCL4/CXCR4/IGFBP7/SPINK1/S100A9/TNFAIP3/RGS1/CEL/STMN1/TYROBP/SOD2/CCL5/CCL3L1/G0S2/C3/HMGB2/GCG/CELA2A/PTPRC/FN1/RGCC/ARHGDIB	S1
GO:0043523	regulation of neuron apoptotic process	11	0.635135	1.36243	0.0807737	0.288332	0.246465	59	tags=45%, list=19%, signal=38%	APOE/CCL2/CCL3/TYROBP/SOD2	S1
GO:0071621	granulocyte chemotaxis	18	0.584073	1.33812	0.0815682	0.289944	0.247843	73	tags=56%, list=23%, signal=45%	CXCL8/CCL2/PLA2G1B/CCL3/CCL4/S100A9/CCL5/FCER1G/CCL3L1/CXCL6	S1
GO:0050673	epithelial cell proliferation	18	0.583349	1.33646	0.0826884	0.291477	0.249153	82	tags=50%, list=26%, signal=39%	REG1A/APOE/REG3A/CCL2/TNFAIP3/CCL5/REG3G/HMGB2/RGCC	S1
GO:0050678	regulation of epithelial cell proliferation	18	0.583349	1.33646	0.0826884	0.291477	0.249153	82	tags=50%, list=26%, signal=39%	REG1A/APOE/REG3A/CCL2/TNFAIP3/CCL5/REG3G/HMGB2/RGCC	S1
GO:0032989	cellular component morphogenesis	17	0.587428	1.33664	0.0851499	0.298908	0.255506	54	tags=29%, list=17%, signal=26%	SPP1/REG1A/APOE/CXCR4/STMN1	S1
GO:0140352	NA	58	0.494681	1.23071	0.0865913	0.300577	0.256932	117	tags=55%, list=37%, signal=42%	INS/SPP1/PRSS2/APOE/SRGN/SERPINA1/FXYD2/OLFM4/PLA2G1B/CCL3/TTR/S100A9/TYROBP/CCL5/FCER1G/SERPING1/C3/GCG/CELA2A/PTPRC/FN1/RGCC/PIGR/CTSS/ITGB2/THBS1/PPY/SYCN/CORO1A/PLAU/GLUL/CXCL1	S1
GO:0097530	granulocyte migration	19	0.575378	1.32533	0.0866606	0.300577	0.256932	120	tags=79%, list=38%, signal=52%	CXCL8/CCL2/PLA2G1B/CCL3/CCL4/S100A9/CCL5/FCER1G/CCL3L1/CXCL6/ITGB2/GP2/THBS1/CXCL1/CD74	S1
GO:0002684	positive regulation of immune system process	68	0.48721	1.21893	0.0866913	0.300577	0.256932	104	tags=47%, list=33%, signal=40%	IGKC/CXCL8/IGLC2/IGHA1/PGC/IGHG4/CCL2/PLA2G1B/CCL3/C1QB/C1QA/CD81/CCL4/TYROBP/CCL5/FCER1G/SERPING1/MUC6/IGLC3/C3/HMGB2/PTPRC/HLA-DRA/C1QC/RGCC/AIF1/IGHA2/HLA-DPB1/ITGB2/GPR183/THBS1/IFI16	S1
GO:0034097	response to cytokine	60	0.49211	1.22646	0.0874913	0.301257	0.257513	85	tags=38%, list=27%, signal=35%	MT2A/VIM/REG1A/CXCL8/MT1X/IGHG4/CCL2/CCL3/CCL4/CXCR4/TNFAIP3/LAPTM5/SOD2/CCL5/FCER1G/CCL3L1/TUBA1B/CXCL6/PTPRC/HLA-DRA/FN1/LCP1/AIF1	S1
GO:0008015	blood circulation	14	0.604853	1.34459	0.0875995	0.301257	0.257513	63	tags=43%, list=20%, signal=36%	INS/APOE/FXYD2/CXCR4/SOD2/SERPING1	S1
GO:0000902	cell morphogenesis	26	0.546431	1.29764	0.0880491	0.301577	0.257787	54	tags=31%, list=17%, signal=28%	SPP1/REG1A/APOE/CCL2/OLFM4/CCL3/CXCR4/STMN1	S1
GO:0050865	regulation of cell activation	40	0.51514	1.25789	0.0885354	0.30202	0.258166	105	tags=55%, list=34%, signal=42%	IGKC/APOE/IGLC2/IGHA1/IGHG4/CCL2/CCL3/CD81/TNFAIP3/TYROBP/CCL5/FCER1G/IGLC3/CELA2A/PTPRC/AIF1/IGHA2/HLA-DPB1/ITGB2/GPR183/THBS1/GPNMB	S1
GO:0010001	glial cell differentiation	11	0.629474	1.35029	0.0891699	0.302963	0.258972	44	tags=36%, list=14%, signal=32%	VIM/C1QA/CXCR4/S100A9	S1
GO:0050708	regulation of protein secretion	15	0.595784	1.33517	0.0903372	0.305338	0.261002	82	tags=53%, list=26%, signal=41%	INS/APOE/SRGN/PLA2G1B/CCL5/GCG/CELA2A/RGCC	S1
GO:0050790	regulation of catalytic activity	77	0.479795	1.20612	0.0905909	0.305338	0.261002	84	tags=36%, list=27%, signal=35%	INS/APOE/CLPS/SERPINA1/APOC1/TFPI2/CCL2/PLA2G1B/CCL3/CD81/CCL4/CXCR4/SPINK1/S100A9/TNFAIP3/RGS1/ALOX5AP/CCL5/CCL3L1/SERPING1/C3/HMGB2/GCG/PTPRC/PNLIP/FN1/RGCC/ARHGDIB	S1
GO:0003013	circulatory system process	15	0.594905	1.3332	0.0916778	0.307389	0.262755	63	tags=40%, list=20%, signal=34%	INS/APOE/FXYD2/CXCR4/SOD2/SERPING1	S1
GO:0071704	organic substance metabolic process	186	0.460446	1.16877	0.0924908	0.307389	0.262755	76	tags=28%, list=24%, signal=52%	INS/SPP1/VIM/REG1A/CTRB2/CELA3A/PRSS2/APOE/CXCL8/SRGN/CPB1/CLPS/PRSS1/IGHA1/SERPINA1/APOC1/PGC/TFPI2/CCL2/CTRB1/PLA2G1B/CCL3/TTR/MMP7/CD81/CTRC/CPA1/CCL4/CXCR4/IGFBP7/SPINK1/S100A9/TNFAIP3/CELA3B/CEL/RBP1/TYROBP/ALOX5AP/SOD2/CCL5/FCER1G/CCL3L1/SERPING1/MUC6/G0S2/C3/CPA2/HMGB2/CXCL6/GCG/CELA2A/PTPRC	S1
GO:0002764	immune response-regulating signaling pathway	26	0.544518	1.2931	0.0926726	0.307389	0.262755	92	tags=50%, list=29%, signal=39%	IGKC/IGLC2/IGHA1/IGHG4/CD81/FCER1G/MUC6/IGLC3/PTPRC/HLA-DRA/PIGR/IGHA2/HLA-DPB1	S1
GO:0002768	immune response-regulating cell surface receptor signaling pathway	26	0.544518	1.2931	0.0926726	0.307389	0.262755	92	tags=50%, list=29%, signal=39%	IGKC/IGLC2/IGHA1/IGHG4/CD81/FCER1G/MUC6/IGLC3/PTPRC/HLA-DRA/PIGR/IGHA2/HLA-DPB1	S1
GO:0038093	Fc receptor signaling pathway	12	0.61864	1.3473	0.0930159	0.307389	0.262755	87	tags=58%, list=28%, signal=44%	IGKC/IGLC2/IGHG4/FCER1G/IGLC3/PTPRC/PIGR	S1
GO:0000904	cell morphogenesis involved in differentiation	14	0.600061	1.33394	0.0943221	0.310492	0.265408	54	tags=36%, list=17%, signal=31%	SPP1/APOE/OLFM4/CXCR4/STMN1	S1
GO:0050864	regulation of B cell activation	18	0.574712	1.31668	0.0962322	0.315552	0.269733	98	tags=61%, list=31%, signal=45%	IGKC/IGLC2/IGHA1/IGHG4/CD81/TNFAIP3/TYROBP/IGLC3/PTPRC/IGHA2/GPR183	S1
GO:0001819	positive regulation of cytokine production	19	0.569227	1.31116	0.0971249	0.31725	0.271184	104	tags=68%, list=33%, signal=49%	INS/CCL3/CD81/TYROBP/FCER1G/C3/HMGB2/PTPRC/RGCC/AIF1/HLA-DPB1/THBS1/IFI16	S1
GO:0051402	neuron apoptotic process	12	0.615279	1.33998	0.0985738	0.320744	0.274171	59	tags=42%, list=19%, signal=35%	APOE/CCL2/CCL3/TYROBP/SOD2	S1
GO:0043903	regulation of symbiosis, encompassing mutualism through parasitism	12	0.614144	1.33751	0.100042	0.324274	0.277188	73	tags=58%, list=23%, signal=47%	APOE/CXCL8/CCL3/CCL4/CXCR4/CCL5/CXCL6	S1
GO:0002696	positive regulation of leukocyte activation	32	0.524637	1.26181	0.101744	0.32595	0.278621	102	tags=56%, list=33%, signal=42%	IGKC/IGLC2/IGHA1/IGHG4/CCL2/CCL3/CD81/TYROBP/CCL5/FCER1G/IGLC3/PTPRC/AIF1/IGHA2/HLA-DPB1/ITGB2/GPR183/THBS1	S1
GO:0050867	positive regulation of cell activation	32	0.524637	1.26181	0.101744	0.32595	0.278621	102	tags=56%, list=33%, signal=42%	IGKC/IGLC2/IGHA1/IGHG4/CCL2/CCL3/CD81/TYROBP/CCL5/FCER1G/IGLC3/PTPRC/AIF1/IGHA2/HLA-DPB1/ITGB2/GPR183/THBS1	S1
GO:0044403	symbiont process	34	0.51967	1.25419	0.102084	0.32595	0.278621	80	tags=44%, list=26%, signal=37%	VIM/APOE/CXCL8/CCL2/CCL3/C1QA/CD81/CCL4/CXCR4/CCL5/REG3G/CXCL6/PTPRC/HLA-DRA/FN1	S1
GO:0032103	positive regulation of response to external stimulus	27	0.537055	1.2789	0.1021	0.32595	0.278621	109	tags=59%, list=35%, signal=42%	CXCL8/PGC/CCL3/CD81/CCL4/CXCR4/S100A9/CCL5/FCER1G/MUC6/C3/HMGB2/AIF1/THBS1/IFI16/NFKBIA	S1
GO:0042127	regulation of cell proliferation	63	0.48496	1.21047	0.10369	0.328464	0.280769	120	tags=54%, list=38%, signal=42%	INS/REG1A/APOE/CXCL8/REG3A/CCL2/PLA2G1B/CD81/IGFBP7/TNFAIP3/SST/REG1B/TYROBP/SOD2/CCL5/CCL3L1/REG3G/HMGB2/PTPRC/FN1/RGCC/AIF1/HLA-DPB1/GPR183/COL18A1/THBS1/SGK1/GPNMB/NFKBIA/CORO1A/PLAU/GLUL/CXCL1/CD74	S1
GO:0016032	viral process	29	0.530894	1.26978	0.103916	0.328464	0.280769	41	tags=31%, list=13%, signal=30%	VIM/APOE/CXCL8/CCL2/CCL3/C1QA/CD81/CCL4/CXCR4	S1
GO:0061024	membrane organization	33	0.521888	1.25732	0.104699	0.328464	0.280769	102	tags=52%, list=33%, signal=39%	IGKC/APOE/IGLC2/IGHA1/SERPINA1/IGHG4/CXCR4/S100A9/CEL/FCER1G/IGLC3/C3/PTPRC/AIF1/IGHA2/ITGB2/THBS1	S1
GO:1901214	regulation of neuron death	16	0.582101	1.31508	0.105139	0.328464	0.280769	60	tags=44%, list=19%, signal=37%	APOE/CCL2/CCL3/C1QA/TYROBP/SOD2/CCL5	S1
GO:0051050	positive regulation of transport	34	0.518136	1.25049	0.10569	0.328464	0.280769	82	tags=41%, list=26%, signal=34%	INS/SPP1/APOE/CCL2/PLA2G1B/CCL3/CD81/CCL4/CCL5/FCER1G/C3/GCG/PTPRC/RGCC	S1
GO:0007165	signal transduction	147	0.457183	1.16393	0.105789	0.328464	0.280769	93	tags=35%, list=30%, signal=47%	INS/SPP1/MT2A/VIM/REG1A/IGKC/APOE/CXCL8/IGLC2/SRGN/IGHA1/IGHG4/CCL2/PLA2G1B/CCL3/TTR/CD81/CCL4/CXCR4/IGFBP7/SPINK1/S100A9/TNFAIP3/MT1M/SST/RGS1/DEFB1/STMN1/TYROBP/SOD2/CCL5/FCER1G/CCL3L1/MUC6/G0S2/IGLC3/C3/REG3G/HMGB2/CXCL6/GCG/PTPRC/HLA-DRA/FN1/RGCC/LCP1/ARHGDIB/AIF1/PIGR/IGHA2/HLA-DPB1/CTSS	S1
GO:0050851	antigen receptor-mediated signaling pathway	20	0.559075	1.29512	0.106351	0.328464	0.280769	92	tags=50%, list=29%, signal=38%	IGKC/IGLC2/IGHA1/IGHG4/CD81/IGLC3/PTPRC/HLA-DRA/IGHA2/HLA-DPB1	S1
GO:0043087	regulation of GTPase activity	11	0.618072	1.32583	0.10745	0.328464	0.280769	84	tags=64%, list=27%, signal=48%	CCL2/CCL3/CCL4/RGS1/CCL5/CCL3L1/ARHGDIB	S1
GO:0043547	positive regulation of GTPase activity	11	0.618072	1.32583	0.10745	0.328464	0.280769	84	tags=64%, list=27%, signal=48%	CCL2/CCL3/CCL4/RGS1/CCL5/CCL3L1/ARHGDIB	S1
GO:0007409	axonogenesis	10	0.630692	1.33224	0.107547	0.328464	0.280769	54	tags=40%, list=17%, signal=34%	SPP1/APOE/CXCR4/STMN1	S1
GO:0048667	cell morphogenesis involved in neuron differentiation	10	0.630692	1.33224	0.107547	0.328464	0.280769	54	tags=40%, list=17%, signal=34%	SPP1/APOE/CXCR4/STMN1	S1
GO:0061564	axon development	10	0.630692	1.33224	0.107547	0.328464	0.280769	54	tags=40%, list=17%, signal=34%	SPP1/APOE/CXCR4/STMN1	S1
GO:0032409	regulation of transporter activity	10	0.630036	1.33085	0.108192	0.329248	0.28144	28	tags=30%, list=9%, signal=28%	INS/FXYD2/CCL2	S1
GO:0046903	secretion	61	0.482914	1.20425	0.110489	0.335031	0.286383	120	tags=56%, list=38%, signal=43%	INS/SPP1/PRSS2/APOE/SRGN/SERPINA1/OLFM4/PLA2G1B/CCL3/TTR/S100A9/CEL/TYROBP/CCL5/FCER1G/SERPING1/C3/GCG/CELA2A/PTPRC/FN1/RGCC/PIGR/CTSS/ITGB2/THBS1/SGK1/PPY/SYCN/CORO1A/PLAU/GLUL/CXCL1/CD74	S1
GO:0007154	cell communication	158	0.454917	1.15781	0.112989	0.339776	0.290439	85	tags=32%, list=27%, signal=47%	INS/SPP1/MT2A/VIM/REG1A/IGKC/APOE/CXCL8/IGLC2/SRGN/IGHA1/IGHG4/CCL2/PLA2G1B/CCL3/C1QA/TTR/CD81/CCL4/CXCR4/IGFBP7/SPINK1/S100A9/TNFAIP3/MT1M/SST/RGS1/DEFB1/CEL/STMN1/TYROBP/SOD2/CCL5/FCER1G/CCL3L1/MUC6/G0S2/IGLC3/C3/REG3G/HMGB2/CXCL6/GCG/CELA2A/PTPRC/HLA-DRA/FN1/RGCC/LCP1/ARHGDIB/AIF1	S1
GO:0051241	negative regulation of multicellular organismal process	43	0.501896	1.23042	0.113045	0.339776	0.290439	84	tags=37%, list=27%, signal=32%	INS/SPP1/VIM/APOE/SRGN/APOC1/REG3A/CCL3/TNFAIP3/TYROBP/SERPING1/REG3G/PTPRC/C1QC/RGCC/ARHGDIB	S1
GO:0022008	neurogenesis	37	0.50997	1.23788	0.113259	0.339776	0.290439	80	tags=35%, list=26%, signal=30%	SPP1/VIM/REG1A/APOE/CCL2/CCL3/C1QA/CXCR4/S100A9/STMN1/C3/HMGB2/FN1	S1
GO:0051051	negative regulation of transport	16	0.577114	1.30382	0.11408	0.339923	0.290565	43	tags=31%, list=14%, signal=28%	INS/APOE/SRGN/APOC1/SPINK1	S1
GO:0051336	regulation of hydrolase activity	44	0.500123	1.2284	0.114111	0.339923	0.290565	84	tags=43%, list=27%, signal=37%	SERPINA1/APOC1/TFPI2/CCL2/PLA2G1B/CCL3/CCL4/SPINK1/S100A9/RGS1/CCL5/CCL3L1/SERPING1/C3/HMGB2/PTPRC/PNLIP/FN1/ARHGDIB	S1
GO:0032940	secretion by cell	57	0.485472	1.20664	0.116088	0.343402	0.293539	117	tags=54%, list=37%, signal=42%	INS/SPP1/PRSS2/APOE/SRGN/SERPINA1/OLFM4/PLA2G1B/CCL3/TTR/S100A9/TYROBP/CCL5/FCER1G/SERPING1/C3/GCG/CELA2A/PTPRC/FN1/RGCC/PIGR/CTSS/ITGB2/THBS1/PPY/SYCN/CORO1A/PLAU/GLUL/CXCL1	S1
GO:0050769	positive regulation of neurogenesis	18	0.565218	1.29492	0.116497	0.343402	0.293539	44	tags=28%, list=14%, signal=25%	REG1A/APOE/CCL3/CXCR4/S100A9	S1
GO:0051962	positive regulation of nervous system development	18	0.565218	1.29492	0.116497	0.343402	0.293539	44	tags=28%, list=14%, signal=25%	REG1A/APOE/CCL3/CXCR4/S100A9	S1
GO:0010646	regulation of cell communication	90	0.464731	1.17405	0.117688	0.343923	0.293984	84	tags=34%, list=27%, signal=35%	INS/SPP1/APOE/CXCL8/SRGN/CCL2/PLA2G1B/CCL3/CD81/CCL4/CXCR4/IGFBP7/SPINK1/S100A9/TNFAIP3/RGS1/CEL/STMN1/TYROBP/SOD2/CCL5/CCL3L1/G0S2/C3/HMGB2/GCG/CELA2A/PTPRC/FN1/RGCC/ARHGDIB	S1
GO:0033993	response to lipid	33	0.516663	1.24473	0.118225	0.343923	0.293984	73	tags=36%, list=23%, signal=31%	SPP1/VIM/CXCL8/CCL2/CCL3/IGFBP7/S100A9/TNFAIP3/SST/CCL5/HMGB2/CXCL6	S1
GO:0031348	negative regulation of defense response	11	0.611951	1.3127	0.118716	0.343923	0.293984	76	tags=45%, list=24%, signal=36%	INS/APOE/TNFAIP3/SERPING1/PTPRC	S1
GO:0002429	immune response-activating cell surface receptor signaling pathway	25	0.535462	1.26696	0.118966	0.343923	0.293984	92	tags=48%, list=29%, signal=37%	IGKC/IGLC2/IGHA1/IGHG4/CD81/FCER1G/MUC6/IGLC3/PTPRC/HLA-DRA/IGHA2/HLA-DPB1	S1
GO:0002757	immune response-activating signal transduction	25	0.535462	1.26696	0.118966	0.343923	0.293984	92	tags=48%, list=29%, signal=37%	IGKC/IGLC2/IGHA1/IGHG4/CD81/FCER1G/MUC6/IGLC3/PTPRC/HLA-DRA/IGHA2/HLA-DPB1	S1
GO:0030001	metal ion transport	20	0.553358	1.28187	0.119113	0.343923	0.293984	76	tags=50%, list=24%, signal=40%	FXYD2/CCL2/PLA2G1B/CCL3/CCL4/CXCR4/SPINK1/CCL5/GCG/PTPRC	S1
GO:0070997	neuron death	17	0.56864	1.29389	0.120766	0.347255	0.296833	60	tags=41%, list=19%, signal=35%	APOE/CCL2/CCL3/C1QA/TYROBP/SOD2/CCL5	S1
GO:0045321	leukocyte activation	75	0.47157	1.18483	0.121088	0.347255	0.296833	98	tags=43%, list=31%, signal=39%	INS/IGKC/PRSS2/MT1G/CXCL8/IGLC2/IGHA1/SERPINA1/IGHG4/CCL2/OLFM4/CCL3/C1QA/TTR/CD81/S100A9/TNFAIP3/TYROBP/CCL5/FCER1G/IGLC3/C3/CXCL6/PTPRC/LCP1/AIF1/PIGR/IGHA2/HLA-DPB1/CTSS/ITGB2/GPR183	S1
GO:0006811	ion transport	33	0.514386	1.23924	0.123034	0.350613	0.299703	103	tags=55%, list=33%, signal=41%	APOE/APOC1/FXYD2/CCL2/PLA2G1B/CCL3/CCL4/CXCR4/SPINK1/CCL5/FCER1G/GCG/PTPRC/PLIN2/CTSS/CLDN10/THBS1/SGK1	S1
GO:0032270	positive regulation of cellular protein metabolic process	49	0.490709	1.21118	0.123088	0.350613	0.299703	109	tags=49%, list=35%, signal=38%	INS/VIM/APOE/CCL2/PLA2G1B/CCL3/CD81/CCL4/CXCR4/S100A9/TNFAIP3/CCL5/CCL3L1/C3/GCG/PTPRC/FN1/RGCC/AIF1/GPR183/THBS1/IFI16/GPNMB/NFKBIA	S1
GO:0048699	generation of neurons	34	0.510715	1.23258	0.124725	0.35386	0.302478	80	tags=35%, list=26%, signal=29%	SPP1/VIM/REG1A/APOE/CCL3/C1QA/CXCR4/S100A9/STMN1/C3/HMGB2/FN1	S1
GO:0023061	signal release	17	0.566235	1.28842	0.125064	0.35386	0.302478	82	tags=47%, list=26%, signal=37%	INS/SPP1/SRGN/CCL5/FCER1G/GCG/CELA2A/RGCC	S1
GO:0015850	organic hydroxy compound transport	13	0.590828	1.30171	0.125884	0.354866	0.303338	78	tags=46%, list=25%, signal=36%	SPP1/APOE/APOC1/CEL/FCER1G/PNLIP	S1
GO:0043687	post-translational protein modification	12	0.599051	1.30464	0.126258	0.354866	0.303338	80	tags=50%, list=26%, signal=39%	SPP1/APOE/SERPINA1/IGFBP7/C3/FN1	S1
GO:0032102	negative regulation of response to external stimulus	19	0.553904	1.27586	0.127502	0.357174	0.305311	104	tags=53%, list=33%, signal=37%	INS/SPP1/APOE/CCL2/TNFAIP3/SERPING1/PTPRC/AIF1/THBS1/IFI16	S1
GO:0002791	regulation of peptide secretion	16	0.569335	1.28624	0.128777	0.357242	0.305369	82	tags=50%, list=26%, signal=39%	INS/APOE/SRGN/PLA2G1B/CCL5/GCG/CELA2A/RGCC	S1
GO:0010876	lipid localization	16	0.569331	1.28623	0.128777	0.357242	0.305369	109	tags=62%, list=35%, signal=43%	SPP1/APOE/APOC1/PLA2G1B/CEL/C3/PNLIP/PLIN2/THBS1/NFKBIA	S1
GO:0009893	positive regulation of metabolic process	87	0.462465	1.16712	0.129087	0.357242	0.305369	111	tags=44%, list=35%, signal=39%	INS/SPP1/VIM/REG1A/APOE/CXCL8/IGHA1/APOC1/CCL2/PLA2G1B/CCL3/CD81/CCL4/CXCR4/S100A9/TNFAIP3/TYROBP/CCL5/FCER1G/CCL3L1/G0S2/C3/HMGB2/GCG/PTPRC/FN1/RGCC/AIF1/IGHA2/HLA-DPB1/ITGB2/GPR183/THBS1/IFI16/GPNMB/JCHAIN/NFKBIA/CREM	S1
GO:0050871	positive regulation of B cell activation	15	0.575246	1.28914	0.129215	0.357242	0.305369	98	tags=60%, list=31%, signal=43%	IGKC/IGLC2/IGHA1/IGHG4/CD81/IGLC3/PTPRC/IGHA2/GPR183	S1
GO:0009615	response to virus	11	0.603361	1.29428	0.135083	0.372249	0.318198	76	tags=55%, list=24%, signal=43%	CCL4/CXCR4/TNFAIP3/STMN1/CCL5/PTPRC	S1
GO:0071495	cellular response to endogenous stimulus	32	0.510083	1.22681	0.136227	0.374182	0.319849	47	tags=25%, list=15%, signal=24%	INS/VIM/REG1A/CXCL8/CCL2/PLA2G1B/IGFBP7/SST	S1
GO:0006874	cellular calcium ion homeostasis	14	0.576689	1.28198	0.136829	0.374619	0.320223	76	tags=50%, list=24%, signal=40%	APOE/PLA2G1B/CCL3/CTRC/CXCR4/CCL5/PTPRC	S1
GO:0051240	positive regulation of multicellular organismal process	55	0.478704	1.18881	0.140486	0.383391	0.327721	85	tags=36%, list=27%, signal=32%	INS/SPP1/REG1A/APOE/CXCL8/CCL3/CD81/CXCR4/S100A9/TNFAIP3/TYROBP/SOD2/FCER1G/G0S2/C3/HMGB2/PTPRC/FN1/RGCC/AIF1	S1
GO:0051247	positive regulation of protein metabolic process	50	0.483632	1.19552	0.141086	0.38379	0.328062	109	tags=48%, list=35%, signal=37%	INS/VIM/APOE/CCL2/PLA2G1B/CCL3/CD81/CCL4/CXCR4/S100A9/TNFAIP3/CCL5/CCL3L1/C3/GCG/PTPRC/FN1/RGCC/AIF1/GPR183/THBS1/IFI16/GPNMB/NFKBIA	S1
GO:0051128	regulation of cellular component organization	65	0.470698	1.17644	0.142586	0.386627	0.330487	84	tags=31%, list=27%, signal=28%	INS/SPP1/VIM/REG1A/PRSS2/APOE/SRGN/APOC1/CXCR4/IGFBP7/S100A9/STMN1/TYROBP/TUBA1A/C3/GCG/FN1/RGCC/LCP1/ARHGDIB	S1
GO:0051129	negative regulation of cellular component organization	25	0.525409	1.24318	0.143805	0.388688	0.332249	22	tags=16%, list=7%, signal=16%	SPP1/VIM/APOE/APOC1	S1
GO:0007610	behavior	11	0.59659	1.27975	0.148475	0.400031	0.341945	32	tags=27%, list=10%, signal=25%	INS/APOE/CCL3	S1
GO:0043491	protein kinase B signaling	10	0.606923	1.28203	0.149209	0.400732	0.342544	60	tags=40%, list=19%, signal=33%	INS/CCL2/CCL3/CCL5	S1
GO:0032880	regulation of protein localization	31	0.508121	1.22001	0.15012	0.401814	0.343469	83	tags=39%, list=27%, signal=32%	INS/APOE/SRGN/PLA2G1B/CD81/TYROBP/CCL5/FCER1G/GCG/CELA2A/RGCC/LCP1	S1
GO:0043408	regulation of MAPK cascade	32	0.505425	1.2156	0.150561	0.401814	0.343469	80	tags=41%, list=26%, signal=34%	INS/APOE/CCL2/PLA2G1B/CCL3/CD81/CCL4/CXCR4/CCL5/CCL3L1/GCG/PTPRC/FN1	S1
GO:0009914	hormone transport	14	0.569452	1.26589	0.152446	0.404189	0.345499	75	tags=43%, list=24%, signal=34%	INS/SPP1/TTR/CCL5/GCG/CELA2A	S1
GO:0007155	cell adhesion	55	0.475367	1.18052	0.152885	0.404189	0.345499	142	tags=65%, list=45%, signal=43%	SPP1/PRSS2/CXCL8/REG3A/CCL2/OLFM4/CD81/CCL4/CXCR4/IGFBP7/S100A9/CEL/CCL5/CELA2A/PTPRC/FN1/RGCC/ARHGDIB/AIF1/HLA-DPB1/CLDN10/ITGB2/COL18A1/THBS1/GPNMB/CORO1A/PLAU/CD74/AMBP/CD83/IL7R/FSTL3/ICAM1/SOX4/VCAN/LIF	S1
GO:0022610	biological adhesion	55	0.475367	1.18052	0.152885	0.404189	0.345499	142	tags=65%, list=45%, signal=43%	SPP1/PRSS2/CXCL8/REG3A/CCL2/OLFM4/CD81/CCL4/CXCR4/IGFBP7/S100A9/CEL/CCL5/CELA2A/PTPRC/FN1/RGCC/ARHGDIB/AIF1/HLA-DPB1/CLDN10/ITGB2/COL18A1/THBS1/GPNMB/CORO1A/PLAU/CD74/AMBP/CD83/IL7R/FSTL3/ICAM1/SOX4/VCAN/LIF	S1
GO:0006979	response to oxidative stress	14	0.567788	1.2622	0.155756	0.407177	0.348054	59	tags=29%, list=19%, signal=24%	INS/APOE/TNFAIP3/SOD2	S1
GO:0009306	protein secretion	17	0.551971	1.25596	0.156381	0.407177	0.348054	82	tags=47%, list=26%, signal=37%	INS/APOE/SRGN/PLA2G1B/CCL5/GCG/CELA2A/RGCC	S1
GO:0035592	establishment of protein localization to extracellular region	17	0.551971	1.25596	0.156381	0.407177	0.348054	82	tags=47%, list=26%, signal=37%	INS/APOE/SRGN/PLA2G1B/CCL5/GCG/CELA2A/RGCC	S1
GO:0071692	protein localization to extracellular region	17	0.551971	1.25596	0.156381	0.407177	0.348054	82	tags=47%, list=26%, signal=37%	INS/APOE/SRGN/PLA2G1B/CCL5/GCG/CELA2A/RGCC	S1
GO:0051651	maintenance of location in cell	10	0.603609	1.27503	0.156422	0.407177	0.348054	44	tags=40%, list=14%, signal=36%	APOE/SRGN/CCL3/S100A9	S1
GO:0045597	positive regulation of cell differentiation	36	0.495745	1.20188	0.15742	0.407225	0.348094	82	tags=36%, list=26%, signal=30%	INS/REG1A/APOE/OLFM4/CCL3/CXCR4/S100A9/TYROBP/SOD2/HMGB2/PTPRC/FN1/RGCC	S1
GO:0048522	positive regulation of cellular process	135	0.445227	1.13347	0.157484	0.407225	0.348094	85	tags=31%, list=27%, signal=40%	INS/SPP1/VIM/REG1A/IGKC/PRSS2/APOE/CXCL8/IGLC2/IGHA1/APOC1/REG3A/IGHG4/CCL2/OLFM4/PLA2G1B/CCL3/C1QA/CD81/CCL4/CXCR4/S100A9/TNFAIP3/DEFB1/REG1B/STMN1/TYROBP/SOD2/CCL5/FCER1G/CCL3L1/G0S2/IGLC3/C3/REG3G/HMGB2/GCG/PTPRC/FN1/RGCC/LCP1/AIF1	S1
GO:0006869	lipid transport	15	0.560961	1.25713	0.157884	0.407225	0.348094	109	tags=60%, list=35%, signal=41%	SPP1/APOE/APOC1/PLA2G1B/CEL/PNLIP/PLIN2/THBS1/NFKBIA	S1
GO:0097190	apoptotic signaling pathway	24	0.522828	1.23251	0.159368	0.409803	0.350298	76	tags=42%, list=24%, signal=34%	INS/SRGN/S100A9/TNFAIP3/SST/TYROBP/SOD2/G0S2/HMGB2/PTPRC	S1
GO:0003008	system process	43	0.486641	1.19302	0.160864	0.410943	0.351272	107	tags=47%, list=34%, signal=35%	INS/VIM/APOE/IGHA1/FXYD2/CCL2/CCL3/CXCR4/CEL/SOD2/SERPING1/MUC6/HLA-DRA/PNLIP/AIF1/PIGR/IGHA2/COL18A1/SGK1/JCHAIN	S1
GO:0006753	nucleoside phosphate metabolic process	11	0.590946	1.26765	0.161335	0.410943	0.351272	1	tags=9%, list=0%, signal=9%	INS	S1
GO:0009117	nucleotide metabolic process	11	0.590946	1.26765	0.161335	0.410943	0.351272	1	tags=9%, list=0%, signal=9%	INS	S1
GO:0070374	positive regulation of ERK1 and ERK2 cascade	14	0.565132	1.25629	0.161754	0.410943	0.351272	76	tags=57%, list=24%, signal=45%	APOE/CCL2/CCL3/CCL4/CCL5/CCL3L1/GCG/PTPRC	S1
GO:0048871	multicellular organismal homeostasis	23	0.524537	1.23275	0.162437	0.411442	0.3517	66	tags=35%, list=21%, signal=30%	SPP1/IGKC/IGHA1/CXCR4/TNFAIP3/STMN1/MUC6/G0S2	S1
GO:0051093	negative regulation of developmental process	31	0.50354	1.20901	0.163859	0.413805	0.353719	32	tags=19%, list=10%, signal=19%	SPP1/VIM/APOE/SRGN/REG3A/CCL3	S1
GO:0006812	cation transport	23	0.523357	1.22998	0.166767	0.419896	0.358926	76	tags=48%, list=24%, signal=39%	FXYD2/CCL2/PLA2G1B/CCL3/CCL4/CXCR4/SPINK1/CCL5/FCER1G/GCG/PTPRC	S1
GO:0002694	regulation of leukocyte activation	38	0.48959	1.19092	0.168002	0.420862	0.359752	105	tags=53%, list=34%, signal=40%	IGKC/IGLC2/IGHA1/IGHG4/CCL2/CCL3/CD81/TNFAIP3/TYROBP/CCL5/FCER1G/IGLC3/PTPRC/AIF1/IGHA2/HLA-DPB1/ITGB2/GPR183/THBS1/GPNMB	S1
GO:0048518	positive regulation of biological process	157	0.441717	1.12413	0.168383	0.420862	0.359752	86	tags=31%, list=27%, signal=45%	INS/SPP1/VIM/REG1A/IGKC/PRSS2/APOE/CXCL8/IGLC2/IGHA1/APOC1/PGC/REG3A/IGHG4/CCL2/OLFM4/PLA2G1B/CCL3/C1QB/C1QA/CD81/CCL4/CXCR4/S100A9/TNFAIP3/DEFB1/REG1B/STMN1/TYROBP/SOD2/CCL5/FCER1G/CCL3L1/SERPING1/MUC6/G0S2/IGLC3/C3/REG3G/HMGB2/GCG/PTPRC/HLA-DRA/C1QC/FN1/RGCC/LCP1/AIF1/PLIN2	S1
GO:0072657	protein localization to membrane	13	0.569563	1.25486	0.168643	0.420862	0.359752	97	tags=54%, list=31%, signal=39%	INS/APOE/CD81/FCER1G/PIGR/RPS4Y1/ITGB2	S1
GO:0001894	tissue homeostasis	15	0.555232	1.24429	0.170981	0.424655	0.362994	112	tags=60%, list=36%, signal=40%	SPP1/IGKC/IGHA1/TNFAIP3/MUC6/PIGR/IGHA2/JCHAIN/CORO1A	S1
GO:0008285	negative regulation of cell proliferation	30	0.502457	1.20405	0.172386	0.424655	0.362994	105	tags=50%, list=34%, signal=37%	REG1A/APOE/CXCL8/CCL2/IGFBP7/TNFAIP3/SST/TYROBP/SOD2/CCL3L1/RGCC/AIF1/COL18A1/THBS1/GPNMB	S1
GO:0001934	positive regulation of protein phosphorylation	38	0.487458	1.18573	0.172807	0.424655	0.362994	85	tags=39%, list=27%, signal=33%	INS/APOE/CCL2/PLA2G1B/CCL3/CD81/CCL4/CXCR4/CCL5/CCL3L1/C3/GCG/PTPRC/RGCC/AIF1	S1
GO:0032787	monocarboxylic acid metabolic process	20	0.531423	1.23106	0.173301	0.424655	0.362994	69	tags=35%, list=22%, signal=29%	INS/APOC1/PLA2G1B/CEL/RBP1/ALOX5AP/C3	S1
GO:0032147	activation of protein kinase activity	16	0.549322	1.24103	0.17369	0.424655	0.362994	82	tags=44%, list=26%, signal=34%	INS/PLA2G1B/CD81/CXCR4/CCL5/PTPRC/RGCC	S1
GO:0051046	regulation of secretion	24	0.518169	1.22152	0.174268	0.424655	0.362994	82	tags=42%, list=26%, signal=33%	INS/SPP1/APOE/SRGN/PLA2G1B/CCL5/FCER1G/GCG/CELA2A/RGCC	S1
GO:0042113	B cell activation	21	0.527799	1.22871	0.17437	0.424655	0.362994	76	tags=43%, list=24%, signal=35%	IGKC/IGLC2/IGHA1/IGHG4/CD81/TNFAIP3/TYROBP/IGLC3/PTPRC	S1
GO:0046879	hormone secretion	13	0.566671	1.24848	0.175094	0.424655	0.362994	2	tags=15%, list=1%, signal=16%	INS/SPP1	S1
GO:0046883	regulation of hormone secretion	13	0.566671	1.24848	0.175094	0.424655	0.362994	2	tags=15%, list=1%, signal=16%	INS/SPP1	S1
GO:0060627	regulation of vesicle-mediated transport	10	0.593818	1.25434	0.176015	0.424655	0.362994	76	tags=60%, list=24%, signal=47%	APOE/APOC1/CCL2/FCER1G/C3/PTPRC	S1
GO:0051223	regulation of protein transport	25	0.513945	1.21605	0.176187	0.424655	0.362994	83	tags=40%, list=27%, signal=32%	INS/APOE/SRGN/PLA2G1B/CD81/CCL5/GCG/CELA2A/RGCC/LCP1	S1
GO:0070201	regulation of establishment of protein localization	25	0.513945	1.21605	0.176187	0.424655	0.362994	83	tags=40%, list=27%, signal=32%	INS/APOE/SRGN/PLA2G1B/CD81/CCL5/GCG/CELA2A/RGCC/LCP1	S1
GO:0002682	regulation of immune system process	89	0.450703	1.13815	0.177082	0.425601	0.363802	105	tags=43%, list=34%, signal=40%	INS/IGKC/APOE/CXCL8/IGLC2/IGHA1/PGC/IGHG4/CCL2/PLA2G1B/CCL3/C1QB/C1QA/CD81/CCL4/TNFAIP3/TYROBP/CCL5/FCER1G/SERPING1/MUC6/IGLC3/C3/HMGB2/CXCL6/PTPRC/HLA-DRA/C1QC/RGCC/AIF1/PIGR/IGHA2/HLA-DPB1/ITGB2/GPR183/THBS1/IFI16/GPNMB	S1
GO:0019058	viral life cycle	15	0.551471	1.23586	0.179643	0.429254	0.366925	60	tags=40%, list=19%, signal=34%	APOE/CXCL8/CCL2/CD81/CXCR4/CCL5	S1
GO:0000165	MAPK cascade	34	0.492097	1.18765	0.180124	0.429254	0.366925	80	tags=38%, list=26%, signal=32%	INS/APOE/CCL2/PLA2G1B/CCL3/CD81/CCL4/CXCR4/CCL5/CCL3L1/GCG/PTPRC/FN1	S1
GO:0023014	signal transduction by protein phosphorylation	34	0.492097	1.18765	0.180124	0.429254	0.366925	80	tags=38%, list=26%, signal=32%	INS/APOE/CCL2/PLA2G1B/CCL3/CD81/CCL4/CXCR4/CCL5/CCL3L1/GCG/PTPRC/FN1	S1
GO:0034248	regulation of cellular amide metabolic process	10	0.590096	1.24648	0.183012	0.434911	0.37176	10	tags=20%, list=3%, signal=20%	VIM/APOE	S1
GO:0008283	cell proliferation	67	0.459317	1.14895	0.185581	0.439781	0.375923	120	tags=51%, list=38%, signal=40%	INS/REG1A/APOE/CXCL8/REG3A/CCL2/PLA2G1B/CD81/IGFBP7/TNFAIP3/SST/REG1B/TYROBP/SOD2/CCL5/CCL3L1/REG3G/HMGB2/PTPRC/FN1/RGCC/AIF1/HLA-DPB1/GPR183/COL18A1/THBS1/SGK1/GPNMB/NFKBIA/CORO1A/PLAU/GLUL/CXCL1/CD74	S1
GO:0010628	positive regulation of gene expression	53	0.467854	1.15983	0.186781	0.441318	0.377237	137	tags=58%, list=44%, signal=40%	INS/SPP1/VIM/REG1A/APOE/CXCL8/PLA2G1B/CCL3/CD81/TYROBP/CCL5/FCER1G/C3/HMGB2/PTPRC/FN1/RGCC/AIF1/HLA-DPB1/THBS1/IFI16/NFKBIA/CREM/CD74/TOP2A/CD83/MAFB/IL7R/FSTL3/SOX4/ZEB2	S1
GO:0044283	small molecule biosynthetic process	22	0.519335	1.2162	0.187273	0.441318	0.377237	57	tags=27%, list=18%, signal=24%	INS/APOE/APOC1/PLA2G1B/RBP1/ALOX5AP	S1
GO:0043269	regulation of ion transport	24	0.512595	1.20838	0.188161	0.442178	0.377972	43	tags=33%, list=14%, signal=31%	APOE/FXYD2/CCL2/PLA2G1B/CCL3/CCL4/CXCR4/SPINK1	S1
GO:0034762	regulation of transmembrane transport	15	0.545837	1.22324	0.192843	0.451926	0.386305	31	tags=27%, list=10%, signal=25%	INS/FXYD2/CCL2/PLA2G1B	S1
GO:0051251	positive regulation of lymphocyte activation	28	0.500365	1.19395	0.194093	0.453598	0.387734	98	tags=50%, list=31%, signal=38%	IGKC/IGLC2/IGHA1/IGHG4/CCL2/CD81/TYROBP/CCL5/IGLC3/PTPRC/AIF1/IGHA2/HLA-DPB1/GPR183	S1
GO:0032870	cellular response to hormone stimulus	19	0.527489	1.21502	0.19618	0.456931	0.390583	47	tags=26%, list=15%, signal=24%	INS/REG1A/PLA2G1B/IGFBP7/SST	S1
GO:0036230	granulocyte activation	32	0.491075	1.18109	0.197574	0.456931	0.390583	97	tags=50%, list=31%, signal=38%	PRSS2/CXCL8/SERPINA1/OLFM4/CCL3/TTR/S100A9/TYROBP/CCL5/FCER1G/C3/CXCL6/PTPRC/PIGR/CTSS/ITGB2	S1
GO:0065007	biological regulation	250	0.454306	1.12584	0.19818	0.456931	0.390583	87	tags=30%, list=28%, signal=106%	INS/SPP1/MT2A/VIM/REG1A/IGKC/PRSS2/APOE/MT1G/CXCL8/IGLC2/SRGN/MT1E/MT1X/CLPS/IGHA1/SERPINA1/APOC1/PGC/REG3A/FXYD2/TFPI2/IGHG4/CCL2/OLFM4/PLA2G1B/CCL3/C1QB/C1QA/TTR/CD81/CTRC/CCL4/CXCR4/IGFBP7/SPINK1/S100A9/TNFAIP3/MT1M/SST/RGS1/DEFB1/REG1B/CEL/STMN1/RBP1/TYROBP/ALOX5AP/SOD2/CCL5/FCER1G/CCL3L1/SERPING1/MUC6/TUBA1A/G0S2/IGLC3/C3/REG3G/HMGB2/CXCL6/GCG/CELA2A/PTPRC/HLA-DRA/PNLIP/C1QC/FN1/RGCC/LCP1/AR…	S1
GO:0046649	lymphocyte activation	42	0.476567	1.16677	0.198379	0.456931	0.390583	136	tags=64%, list=43%, signal=42%	INS/IGKC/IGLC2/IGHA1/IGHG4/CCL2/CD81/TNFAIP3/TYROBP/CCL5/FCER1G/IGLC3/PTPRC/LCP1/AIF1/IGHA2/HLA-DPB1/ITGB2/GPR183/GPNMB/CORO1A/CD74/CD83/MAFB/IL7R/ICAM1/SOX4	S1
GO:0008152	metabolic process	192	0.438191	1.11058	0.19858	0.456931	0.390583	76	tags=27%, list=24%, signal=53%	INS/SPP1/VIM/REG1A/CTRB2/CELA3A/PRSS2/APOE/CXCL8/SRGN/CPB1/CLPS/PRSS1/IGHA1/SERPINA1/APOC1/PGC/TFPI2/CCL2/CTRB1/PLA2G1B/CCL3/TTR/MMP7/CD81/CTRC/CPA1/CCL4/CXCR4/IGFBP7/SPINK1/S100A9/TNFAIP3/CELA3B/CEL/RBP1/TYROBP/ALOX5AP/SOD2/CCL5/FCER1G/CCL3L1/SERPING1/MUC6/G0S2/C3/CPA2/HMGB2/CXCL6/GCG/CELA2A/PTPRC	S1
GO:0050877	nervous system process	19	0.526434	1.21259	0.199431	0.456931	0.390583	103	tags=53%, list=33%, signal=38%	INS/APOE/CCL2/CCL3/CXCR4/SOD2/HLA-DRA/PIGR/COL18A1/SGK1	S1
GO:0032535	regulation of cellular component size	13	0.556927	1.22702	0.199854	0.456931	0.390583	10	tags=15%, list=3%, signal=16%	SPP1/APOE	S1
GO:0002685	regulation of leukocyte migration	15	0.542697	1.2162	0.200062	0.456931	0.390583	60	tags=40%, list=19%, signal=34%	CXCL8/CCL2/CCL3/CD81/CCL4/CCL5	S1
GO:0045595	regulation of cell differentiation	57	0.461852	1.14793	0.20038	0.456931	0.390583	82	tags=32%, list=26%, signal=28%	INS/SPP1/VIM/REG1A/APOE/REG3A/OLFM4/CCL3/CXCR4/S100A9/TYROBP/SOD2/REG3G/HMGB2/PTPRC/C1QC/FN1/RGCC	S1
GO:0070372	regulation of ERK1 and ERK2 cascade	17	0.533311	1.2135	0.20264	0.459841	0.393071	105	tags=65%, list=34%, signal=45%	APOE/CCL2/CCL3/CCL4/CCL5/CCL3L1/GCG/PTPRC/FN1/GPR183/GPNMB	S1
GO:1902533	positive regulation of intracellular signal transduction	38	0.479365	1.16605	0.202743	0.459841	0.393071	76	tags=34%, list=24%, signal=29%	INS/APOE/CCL2/PLA2G1B/CCL3/CD81/CCL4/CXCR4/S100A9/CCL5/CCL3L1/GCG/PTPRC	S1
GO:2001233	regulation of apoptotic signaling pathway	17	0.532813	1.21237	0.203869	0.459854	0.393082	76	tags=41%, list=24%, signal=33%	INS/S100A9/TNFAIP3/SOD2/G0S2/HMGB2/PTPRC	S1
GO:0010557	positive regulation of macromolecule biosynthetic process	41	0.475782	1.16331	0.204022	0.459854	0.393082	37	tags=17%, list=12%, signal=17%	INS/SPP1/VIM/APOE/CCL2/PLA2G1B/CD81	S1
GO:0051239	regulation of multicellular organismal process	94	0.44402	1.12347	0.20438	0.459854	0.393082	105	tags=40%, list=34%, signal=38%	INS/SPP1/VIM/REG1A/APOE/CXCL8/SRGN/APOC1/REG3A/FXYD2/CCL3/CD81/CXCR4/S100A9/TNFAIP3/TYROBP/SOD2/FCER1G/SERPING1/G0S2/C3/REG3G/HMGB2/CXCL6/CELA2A/PTPRC/C1QC/FN1/RGCC/ARHGDIB/AIF1/HLA-DPB1/ITGB2/GPR183/THBS1/SGK1/IFI16/GPNMB	S1
GO:0002790	peptide secretion	18	0.52797	1.20959	0.20611	0.462517	0.395358	82	tags=44%, list=26%, signal=35%	INS/APOE/SRGN/PLA2G1B/CCL5/GCG/CELA2A/RGCC	S1
GO:0002274	myeloid leukocyte activation	41	0.475177	1.16183	0.206724	0.462668	0.395487	102	tags=49%, list=33%, signal=38%	PRSS2/MT1G/CXCL8/SERPINA1/OLFM4/CCL3/C1QA/TTR/S100A9/TYROBP/CCL5/FCER1G/C3/CXCL6/PTPRC/AIF1/PIGR/CTSS/ITGB2/THBS1	S1
GO:0010604	positive regulation of macromolecule metabolic process	77	0.448413	1.12723	0.208079	0.464472	0.397029	85	tags=32%, list=27%, signal=31%	INS/SPP1/VIM/REG1A/APOE/CXCL8/CCL2/PLA2G1B/CCL3/CD81/CCL4/CXCR4/S100A9/TNFAIP3/TYROBP/CCL5/FCER1G/CCL3L1/C3/HMGB2/GCG/PTPRC/FN1/RGCC/AIF1	S1
GO:0015711	organic anion transport	10	0.579576	1.22426	0.210787	0.467677	0.399768	31	tags=30%, list=10%, signal=28%	APOE/APOC1/PLA2G1B	S1
GO:0010562	positive regulation of phosphorus metabolic process	40	0.474767	1.1593	0.211985	0.467677	0.399768	85	tags=38%, list=27%, signal=31%	INS/APOE/CCL2/PLA2G1B/CCL3/CD81/CCL4/CXCR4/CCL5/CCL3L1/C3/GCG/PTPRC/RGCC/AIF1	S1
GO:0042327	positive regulation of phosphorylation	40	0.474767	1.1593	0.211985	0.467677	0.399768	85	tags=38%, list=27%, signal=31%	INS/APOE/CCL2/PLA2G1B/CCL3/CD81/CCL4/CXCR4/CCL5/CCL3L1/C3/GCG/PTPRC/RGCC/AIF1	S1
GO:0045937	positive regulation of phosphate metabolic process	40	0.474767	1.1593	0.211985	0.467677	0.399768	85	tags=38%, list=27%, signal=31%	INS/APOE/CCL2/PLA2G1B/CCL3/CD81/CCL4/CXCR4/CCL5/CCL3L1/C3/GCG/PTPRC/RGCC/AIF1	S1
GO:0051094	positive regulation of developmental process	47	0.467606	1.15231	0.212279	0.467677	0.399768	82	tags=34%, list=26%, signal=30%	INS/REG1A/APOE/CXCL8/OLFM4/CCL3/CXCR4/S100A9/TNFAIP3/TYROBP/SOD2/C3/HMGB2/PTPRC/FN1/RGCC	S1
GO:0030335	positive regulation of cell migration	29	0.490241	1.17255	0.217972	0.478434	0.408963	120	tags=55%, list=38%, signal=37%	INS/CXCL8/CCL3/CCL4/CXCR4/SOD2/CCL5/PTPRC/FN1/AIF1/COL18A1/THBS1/GPNMB/CORO1A/PLAU/CD74	S1
GO:0051272	positive regulation of cellular component movement	33	0.482336	1.16203	0.218816	0.478434	0.408963	120	tags=55%, list=38%, signal=38%	INS/CXCL8/CCL3/CCL4/CXCR4/DEFB1/STMN1/SOD2/CCL5/PTPRC/FN1/AIF1/COL18A1/THBS1/GPNMB/CORO1A/PLAU/CD74	S1
GO:0070371	ERK1 and ERK2 cascade	18	0.523059	1.19834	0.219857	0.478434	0.408963	80	tags=50%, list=26%, signal=39%	APOE/CCL2/CCL3/CCL4/CCL5/CCL3L1/GCG/PTPRC/FN1	S1
GO:0031325	positive regulation of cellular metabolic process	74	0.447289	1.12333	0.221478	0.478434	0.408963	85	tags=32%, list=27%, signal=31%	INS/SPP1/VIM/APOE/CXCL8/APOC1/CCL2/PLA2G1B/CCL3/CD81/CCL4/CXCR4/S100A9/TNFAIP3/TYROBP/CCL5/CCL3L1/C3/HMGB2/GCG/PTPRC/FN1/RGCC/AIF1	S1
GO:0055086	nucleobase-containing small molecule metabolic process	12	0.555893	1.21065	0.221581	0.478434	0.408963	35	tags=17%, list=11%, signal=15%	INS/TTR	S1
GO:0007596	blood coagulation	16	0.530404	1.19829	0.221686	0.478434	0.408963	80	tags=44%, list=26%, signal=34%	APOE/SERPINA1/TFPI2/FCER1G/SERPING1/CELA2A/FN1	S1
GO:0007599	hemostasis	16	0.530404	1.19829	0.221686	0.478434	0.408963	80	tags=44%, list=26%, signal=34%	APOE/SERPINA1/TFPI2/FCER1G/SERPING1/CELA2A/FN1	S1
GO:0050817	coagulation	16	0.530404	1.19829	0.221686	0.478434	0.408963	80	tags=44%, list=26%, signal=34%	APOE/SERPINA1/TFPI2/FCER1G/SERPING1/CELA2A/FN1	S1
GO:0051276	chromosome organization	26	-0.247387	-1.22249	0.226415	0.487397	0.416626	243	tags=54%, list=78%, signal=13%	UBE2C/AURKB/KNL1/NCAPG/SMC2/MYC/CENPW/CENPK/CENPE/MIS18BP1/DLGAP5/MAD2L1/CHD3/ATAD2	S1
GO:0090087	regulation of peptide transport	26	0.494748	1.1749	0.228063	0.488667	0.417711	83	tags=38%, list=27%, signal=31%	INS/APOE/SRGN/PLA2G1B/CD81/CCL5/GCG/CELA2A/RGCC/LCP1	S1
GO:0050920	regulation of chemotaxis	16	0.527647	1.19206	0.22816	0.488667	0.417711	102	tags=56%, list=33%, signal=40%	CXCL8/CCL2/CCL3/CCL4/CXCR4/CCL5/AIF1/GPR183/THBS1	S1
GO:0002440	production of molecular mediator of immune response	12	0.5527	1.2037	0.229971	0.49059	0.419355	76	tags=42%, list=24%, signal=33%	IGKC/PGC/CD81/FCER1G/PTPRC	S1
GO:0007167	enzyme linked receptor protein signaling pathway	20	0.511368	1.1846	0.231034	0.49059	0.419355	4	tags=10%, list=1%, signal=11%	INS/VIM	S1
GO:0010648	negative regulation of cell communication	38	0.472062	1.14828	0.231378	0.49059	0.419355	82	tags=34%, list=26%, signal=29%	INS/APOE/CXCL8/SRGN/SPINK1/TNFAIP3/RGS1/STMN1/SOD2/CCL5/HMGB2/PTPRC/RGCC	S1
GO:0023057	negative regulation of signaling	38	0.472062	1.14828	0.231378	0.49059	0.419355	82	tags=34%, list=26%, signal=29%	INS/APOE/CXCL8/SRGN/SPINK1/TNFAIP3/RGS1/STMN1/SOD2/CCL5/HMGB2/PTPRC/RGCC	S1
GO:0051235	maintenance of location	14	0.536927	1.19359	0.234254	0.495447	0.423506	112	tags=64%, list=36%, signal=43%	APOE/SRGN/CCL3/S100A9/C3/PTPRC/PLIN2/NFKBIA/CORO1A	S1
GO:0007423	sensory organ development	11	0.559412	1.2	0.236051	0.49787	0.425577	33	tags=18%, list=11%, signal=17%	VIM/C1QB	S1
GO:0065009	regulation of molecular function	89	0.439313	1.10938	0.236576	0.49787	0.425577	84	tags=34%, list=27%, signal=34%	INS/APOE/CLPS/SERPINA1/APOC1/FXYD2/TFPI2/CCL2/PLA2G1B/CCL3/CD81/CCL4/CXCR4/SPINK1/S100A9/TNFAIP3/RGS1/STMN1/ALOX5AP/CCL5/CCL3L1/SERPING1/C3/HMGB2/GCG/PTPRC/PNLIP/FN1/RGCC/ARHGDIB	S1
GO:0050671	positive regulation of lymphocyte proliferation	10	0.566538	1.19672	0.242653	0.50939	0.435425	120	tags=80%, list=38%, signal=51%	CD81/CCL5/PTPRC/AIF1/HLA-DPB1/GPR183/CORO1A/CD74	S1
GO:0042110	T cell activation	25	0.492191	1.16458	0.244972	0.511107	0.436892	136	tags=72%, list=43%, signal=44%	INS/CCL2/CD81/CCL5/FCER1G/PTPRC/LCP1/AIF1/HLA-DPB1/GPR183/GPNMB/CORO1A/CD74/CD83/MAFB/IL7R/ICAM1/SOX4	S1
GO:0010558	negative regulation of macromolecule biosynthetic process	26	-0.247387	-1.22249	0.245283	0.511107	0.436892	243	tags=96%, list=78%, signal=23%	IFI16/CREM/CENPF/ZEB2/RGS2/TYMS/TLE4/BASP1/RASD1/TGFB1/NR3C1/HCLS1/GJA1/CRYAB/PER1/FGFR1/AURKB/CBX5/NFKB1/MYC/WWTR1/SKIL/FBP1/NFIL3/ATAD2	S1
GO:2000113	negative regulation of cellular macromolecule biosynthetic process	26	-0.247387	-1.22249	0.245283	0.511107	0.436892	243	tags=96%, list=78%, signal=23%	IFI16/CREM/CENPF/ZEB2/RGS2/TYMS/TLE4/BASP1/RASD1/TGFB1/NR3C1/HCLS1/GJA1/CRYAB/PER1/FGFR1/AURKB/CBX5/NFKB1/MYC/WWTR1/SKIL/FBP1/NFIL3/ATAD2	S1
GO:0002688	regulation of leukocyte chemotaxis	12	0.546231	1.18961	0.247798	0.515079	0.440287	60	tags=42%, list=19%, signal=35%	CXCL8/CCL2/CCL3/CCL4/CCL5	S1
GO:0031401	positive regulation of protein modification process	41	0.463351	1.13292	0.252952	0.524503	0.448343	85	tags=37%, list=27%, signal=31%	INS/APOE/CCL2/PLA2G1B/CCL3/CD81/CCL4/CXCR4/CCL5/CCL3L1/C3/GCG/PTPRC/RGCC/AIF1	S1
GO:0010942	positive regulation of cell death	29	0.478785	1.14514	0.257932	0.532393	0.455088	102	tags=48%, list=33%, signal=36%	CCL2/PLA2G1B/CCL3/C1QA/S100A9/TYROBP/SOD2/CCL5/G0S2/PTPRC/RGCC/ITGB2/COL18A1/THBS1	S1
GO:0045934	negative regulation of nucleobase-containing compound metabolic process	25	-0.246528	-1.19264	0.258621	0.532393	0.455088	243	tags=96%, list=78%, signal=23%	IFI16/CREM/CENPF/ZEB2/TLE4/BASP1/RASD1/TGFB1/NR3C1/HCLS1/GJA1/CRYAB/PER1/FGFR1/NUPR1/AURKB/CBX5/NFKB1/MYC/WWTR1/SKIL/FBP1/NFIL3/ATAD2	S1
GO:0010647	positive regulation of cell communication	58	0.448345	1.11543	0.259274	0.532393	0.455088	76	tags=31%, list=24%, signal=29%	INS/SPP1/APOE/CCL2/PLA2G1B/CCL3/CD81/CCL4/CXCR4/S100A9/TNFAIP3/TYROBP/CCL5/CCL3L1/G0S2/C3/GCG/PTPRC	S1
GO:0023056	positive regulation of signaling	58	0.448345	1.11543	0.259274	0.532393	0.455088	76	tags=31%, list=24%, signal=29%	INS/SPP1/APOE/CCL2/PLA2G1B/CCL3/CD81/CCL4/CXCR4/S100A9/TNFAIP3/TYROBP/CCL5/CCL3L1/G0S2/C3/GCG/PTPRC	S1
GO:0042119	neutrophil activation	31	0.475262	1.14111	0.26073	0.534086	0.456535	97	tags=48%, list=31%, signal=37%	PRSS2/CXCL8/SERPINA1/OLFM4/TTR/S100A9/TYROBP/CCL5/FCER1G/C3/CXCL6/PTPRC/PIGR/CTSS/ITGB2	S1
GO:0043549	regulation of kinase activity	29	0.477171	1.14129	0.263655	0.535686	0.457902	82	tags=34%, list=26%, signal=28%	INS/APOE/PLA2G1B/CD81/CXCR4/TNFAIP3/CCL5/GCG/PTPRC/RGCC	S1
GO:0045859	regulation of protein kinase activity	29	0.477171	1.14129	0.263655	0.535686	0.457902	82	tags=34%, list=26%, signal=28%	INS/APOE/PLA2G1B/CD81/CXCR4/TNFAIP3/CCL5/GCG/PTPRC/RGCC	S1
GO:1902532	negative regulation of intracellular signal transduction	21	0.49793	1.15917	0.264286	0.535686	0.457902	59	tags=29%, list=19%, signal=25%	INS/APOE/SPINK1/TNFAIP3/STMN1/SOD2	S1
GO:0044265	cellular macromolecule catabolic process	20	0.501184	1.16101	0.264459	0.535686	0.457902	93	tags=40%, list=30%, signal=30%	VIM/APOE/CD81/TNFAIP3/CPA2/HMGB2/RPS4Y1/CTSS	S1
GO:1903532	positive regulation of secretion by cell	15	0.51912	1.16336	0.265237	0.535686	0.457902	82	tags=40%, list=26%, signal=31%	INS/SPP1/PLA2G1B/FCER1G/GCG/RGCC	S1
GO:0044248	cellular catabolic process	35	0.467588	1.13095	0.2664	0.535686	0.457902	72	tags=29%, list=23%, signal=25%	INS/VIM/APOE/APOC1/CD81/S100A9/TNFAIP3/CEL/CPA2/HMGB2	S1
GO:0044238	primary metabolic process	175	0.425797	1.08191	0.266473	0.535686	0.457902	76	tags=27%, list=24%, signal=46%	INS/SPP1/VIM/CTRB2/CELA3A/PRSS2/APOE/SRGN/CPB1/CLPS/PRSS1/IGHA1/SERPINA1/APOC1/PGC/TFPI2/CCL2/CTRB1/PLA2G1B/CCL3/TTR/MMP7/CD81/CTRC/CPA1/CCL4/CXCR4/IGFBP7/SPINK1/S100A9/TNFAIP3/CELA3B/CEL/RBP1/ALOX5AP/SOD2/CCL5/CCL3L1/SERPING1/MUC6/G0S2/C3/CPA2/HMGB2/GCG/CELA2A/PTPRC	S1
GO:0009057	macromolecule catabolic process	27	0.480934	1.14526	0.267511	0.535686	0.457902	93	tags=37%, list=30%, signal=28%	INS/VIM/APOE/CD81/TNFAIP3/CPA2/HMGB2/CELA2A/RPS4Y1/CTSS	S1
GO:0040017	positive regulation of locomotion	32	0.472288	1.13591	0.267843	0.535686	0.457902	120	tags=53%, list=38%, signal=36%	INS/CXCL8/CCL3/CCL4/CXCR4/DEFB1/SOD2/CCL5/PTPRC/FN1/AIF1/COL18A1/THBS1/GPNMB/CORO1A/PLAU/CD74	S1
GO:2000147	positive regulation of cell motility	32	0.472288	1.13591	0.267843	0.535686	0.457902	120	tags=53%, list=38%, signal=36%	INS/CXCL8/CCL3/CCL4/CXCR4/DEFB1/SOD2/CCL5/PTPRC/FN1/AIF1/COL18A1/THBS1/GPNMB/CORO1A/PLAU/CD74	S1
GO:0050878	regulation of body fluid levels	23	0.490013	1.15162	0.270393	0.538859	0.460615	80	tags=39%, list=26%, signal=31%	APOE/SERPINA1/TFPI2/CEL/STMN1/FCER1G/SERPING1/CELA2A/FN1	S1
GO:0006820	anion transport	13	0.530141	1.168	0.270703	0.538859	0.460615	31	tags=23%, list=10%, signal=22%	APOE/APOC1/PLA2G1B	S1
GO:1901342	regulation of vasculature development	16	0.511683	1.156	0.274101	0.544341	0.465301	116	tags=62%, list=37%, signal=41%	CXCL8/CXCR4/TNFAIP3/SOD2/C3/RGCC/ITGB2/THBS1/GPNMB/GLUL	S1
GO:0072330	monocarboxylic acid biosynthetic process	11	0.544754	1.16856	0.275481	0.545801	0.466548	57	tags=36%, list=18%, signal=31%	APOC1/PLA2G1B/RBP1/ALOX5AP	S1
GO:0002699	positive regulation of immune effector process	12	0.534334	1.1637	0.278523	0.550035	0.470168	76	tags=50%, list=24%, signal=39%	PGC/CD81/TYROBP/FCER1G/C3/PTPRC	S1
GO:0009968	negative regulation of signal transduction	35	0.464469	1.12341	0.278918	0.550035	0.470168	76	tags=31%, list=24%, signal=27%	INS/APOE/CXCL8/SPINK1/TNFAIP3/RGS1/STMN1/SOD2/CCL5/HMGB2/PTPRC	S1
GO:0055114	oxidation-reduction process	10	0.551287	1.1645	0.280978	0.551853	0.471722	1	tags=10%, list=0%, signal=10%	INS	S1
GO:0007088	regulation of mitotic nuclear division	12	0.533688	1.16229	0.281145	0.551853	0.471722	1	tags=8%, list=0%, signal=9%	INS	S1
GO:0033036	macromolecule localization	60	0.442842	1.10367	0.281972	0.552195	0.472014	89	tags=35%, list=28%, signal=31%	INS/SPP1/APOE/SRGN/APOC1/PLA2G1B/CD81/TNFAIP3/CEL/TYROBP/CCL5/FCER1G/C3/GCG/CELA2A/PNLIP/RGCC/LCP1/PLIN2/PIGR/RPS4Y1	S1
GO:0009967	positive regulation of signal transduction	51	0.447454	1.10772	0.285571	0.555062	0.474465	76	tags=31%, list=24%, signal=28%	INS/APOE/CCL2/PLA2G1B/CCL3/CD81/CCL4/CXCR4/S100A9/TNFAIP3/CCL5/CCL3L1/G0S2/C3/GCG/PTPRC	S1
GO:0048880	sensory system development	10	0.549625	1.161	0.286037	0.555062	0.474465	69	tags=30%, list=22%, signal=24%	VIM/C1QA/C3	S1
GO:0150063	visual system development	10	0.549625	1.161	0.286037	0.555062	0.474465	69	tags=30%, list=22%, signal=24%	VIM/C1QA/C3	S1
GO:0007565	female pregnancy	11	0.540817	1.16011	0.286747	0.555062	0.474465	42	tags=27%, list=13%, signal=24%	SPP1/MMP7/IGFBP7	S1
GO:0044706	multi-multicellular organism process	11	0.540817	1.16011	0.286747	0.555062	0.474465	42	tags=27%, list=13%, signal=24%	SPP1/MMP7/IGFBP7	S1
GO:0022603	regulation of anatomical structure morphogenesis	41	0.455333	1.11331	0.287372	0.555062	0.474465	45	tags=22%, list=14%, signal=22%	SPP1/REG1A/APOE/CXCL8/CCL2/OLFM4/CCL3/CXCR4/TNFAIP3	S1
GO:0009891	positive regulation of biosynthetic process	48	0.447469	1.10407	0.29517	0.567685	0.485255	37	tags=17%, list=12%, signal=17%	INS/SPP1/VIM/APOE/CXCL8/CCL2/PLA2G1B/CD81	S1
GO:0033365	protein localization to organelle	20	0.491592	1.13879	0.29525	0.567685	0.485255	45	tags=20%, list=14%, signal=18%	INS/SRGN/CD81/TNFAIP3	S1
GO:0051649	establishment of localization in cell	69	0.435415	1.09007	0.29617	0.567752	0.485312	124	tags=49%, list=40%, signal=38%	INS/PRSS2/APOE/SRGN/SERPINA1/OLFM4/PLA2G1B/CCL3/TTR/CD81/S100A9/CEL/TYROBP/FCER1G/SERPING1/TUBA1A/TUBA1B/C3/GCG/PTPRC/FN1/LCP1/PIGR/RPS4Y1/CTSS/ITGB2/THBS1/NFKBIA/CORO1A/PLAU/CXCL1/CD74/CENPF/GMFG	S1
GO:0001932	regulation of protein phosphorylation	51	0.444961	1.10155	0.29737	0.567752	0.485312	105	tags=43%, list=34%, signal=34%	INS/APOE/CCL2/PLA2G1B/CCL3/CD81/CCL4/CXCR4/SPINK1/TNFAIP3/CCL5/CCL3L1/C3/GCG/PTPRC/FN1/RGCC/AIF1/ITGB2/GPR183/THBS1/GPNMB	S1
GO:0045931	positive regulation of mitotic cell cycle	11	0.537162	1.15227	0.297375	0.567752	0.485312	1	tags=9%, list=0%, signal=9%	INS	S1
GO:0060249	anatomical structure homeostasis	19	0.494024	1.13794	0.298689	0.567752	0.485312	112	tags=47%, list=36%, signal=32%	SPP1/IGKC/IGHA1/TNFAIP3/MUC6/PIGR/IGHA2/JCHAIN/CORO1A	S1
GO:1903829	positive regulation of cellular protein localization	15	0.50862	1.13983	0.29968	0.567752	0.485312	61	tags=27%, list=19%, signal=23%	INS/CD81/TYROBP/FCER1G	S1
GO:0006082	organic acid metabolic process	27	0.471599	1.12303	0.301075	0.567752	0.485312	69	tags=30%, list=22%, signal=25%	INS/APOC1/PLA2G1B/CPA1/CEL/RBP1/ALOX5AP/C3	S1
GO:0019752	carboxylic acid metabolic process	27	0.471599	1.12303	0.301075	0.567752	0.485312	69	tags=30%, list=22%, signal=25%	INS/APOC1/PLA2G1B/CPA1/CEL/RBP1/ALOX5AP/C3	S1
GO:0043436	oxoacid metabolic process	27	0.471599	1.12303	0.301075	0.567752	0.485312	69	tags=30%, list=22%, signal=25%	INS/APOC1/PLA2G1B/CPA1/CEL/RBP1/ALOX5AP/C3	S1
GO:0014070	response to organic cyclic compound	30	0.466426	1.11771	0.301325	0.567752	0.485312	86	tags=37%, list=27%, signal=29%	SPP1/REG1A/CCL2/CCL3/CXCR4/IGFBP7/SST/CCL5/HMGB2/AIF1/PLIN2	S1
GO:0010817	regulation of hormone levels	21	0.485564	1.13039	0.302215	0.568164	0.485665	75	tags=33%, list=24%, signal=27%	INS/SPP1/TTR/RBP1/CCL5/GCG/CELA2A	S1
GO:0030163	protein catabolic process	20	0.488722	1.13214	0.303656	0.569324	0.486656	75	tags=30%, list=24%, signal=24%	INS/APOE/CD81/TNFAIP3/CPA2/CELA2A	S1
GO:0051130	positive regulation of cellular component organization	33	0.462069	1.1132	0.304178	0.569324	0.486656	83	tags=33%, list=27%, signal=27%	INS/REG1A/APOE/CXCR4/S100A9/TYROBP/C3/GCG/FN1/RGCC/LCP1	S1
GO:0051047	positive regulation of secretion	16	0.501921	1.13394	0.307605	0.574468	0.491053	82	tags=38%, list=26%, signal=29%	INS/SPP1/PLA2G1B/FCER1G/GCG/RGCC	S1
GO:0043086	negative regulation of catalytic activity	33	0.460856	1.11028	0.309288	0.574627	0.491189	76	tags=30%, list=24%, signal=26%	INS/APOE/SERPINA1/APOC1/TFPI2/SPINK1/TNFAIP3/SERPING1/C3/PTPRC	S1
GO:0051090	regulation of DNA-binding transcription factor activity	15	0.505739	1.13338	0.30958	0.574627	0.491189	109	tags=53%, list=35%, signal=37%	INS/PLA2G1B/S100A9/TNFAIP3/RGCC/ITGB2/SGK1/NFKBIA	S1
GO:0042129	regulation of T cell proliferation	10	0.541105	1.143	0.310044	0.574627	0.491189	112	tags=70%, list=36%, signal=46%	CD81/CCL5/PTPRC/AIF1/HLA-DPB1/GPNMB/CORO1A	S1
GO:0055085	transmembrane transport	22	0.481408	1.12738	0.310407	0.574627	0.491189	32	tags=23%, list=10%, signal=22%	INS/FXYD2/CCL2/PLA2G1B/CCL3	S1
GO:0045785	positive regulation of cell adhesion	26	0.470818	1.11808	0.3137	0.577457	0.493608	142	tags=69%, list=45%, signal=41%	PRSS2/CCL2/OLFM4/CD81/CCL5/PTPRC/FN1/AIF1/HLA-DPB1/ITGB2/CORO1A/CD74/CD83/IL7R/FSTL3/ICAM1/SOX4/LIF	S1
GO:0030162	regulation of proteolysis	27	0.468372	1.11535	0.314843	0.577457	0.493608	80	tags=33%, list=26%, signal=27%	INS/APOE/SERPINA1/TFPI2/SPINK1/S100A9/SERPING1/C3/FN1	S1
GO:0048519	negative regulation of biological process	137	0.418696	1.06612	0.316068	0.577457	0.493608	137	tags=49%, list=44%, signal=49%	INS/SPP1/MT2A/VIM/REG1A/APOE/MT1G/CXCL8/SRGN/MT1E/MT1X/SERPINA1/APOC1/REG3A/TFPI2/CCL2/CCL3/CCL4/IGFBP7/SPINK1/TNFAIP3/MT1M/SST/RGS1/STMN1/TYROBP/SOD2/CCL5/FCER1G/CCL3L1/SERPING1/C3/REG3G/HMGB2/GCG/PTPRC/C1QC/RGCC/ARHGDIB/AIF1/RPS4Y1/ITGB2/COL18A1/THBS1/IFI16/GPNMB/NFKBIA/CREM/CORO1A/PLAU/MT1F/CXCL1/WFDC2/CD74/TOP2A/CENPF/AMBP/GMFG/CD83/RRAD/MAFB/IL7R/FSTL3/ICAM1/PCSK1N/SOX4/ZEB2	S1
GO:0032946	positive regulation of mononuclear cell proliferation	11	0.530701	1.13841	0.316505	0.577457	0.493608	120	tags=73%, list=38%, signal=46%	CD81/CCL5/PTPRC/AIF1/HLA-DPB1/GPR183/CORO1A/CD74	S1
GO:0070665	positive regulation of leukocyte proliferation	11	0.530701	1.13841	0.316505	0.577457	0.493608	120	tags=73%, list=38%, signal=46%	CD81/CCL5/PTPRC/AIF1/HLA-DPB1/GPR183/CORO1A/CD74	S1
GO:0001525	angiogenesis	21	0.480902	1.11953	0.318398	0.577457	0.493608	116	tags=57%, list=37%, signal=39%	CXCL8/CCL2/CXCR4/TNFAIP3/C3/FN1/RGCC/ITGB2/COL18A1/THBS1/GPNMB/GLUL	S1
GO:0042445	hormone metabolic process	11	0.529878	1.13665	0.318525	0.577457	0.493608	55	tags=27%, list=18%, signal=23%	SPP1/TTR/RBP1	S1
GO:0045892	negative regulation of transcription, DNA-templated	23	-0.244828	-1.1467	0.319444	0.577457	0.493608	243	tags=96%, list=78%, signal=23%	IFI16/CREM/CENPF/ZEB2/TLE4/BASP1/RASD1/TGFB1/NR3C1/HCLS1/CRYAB/PER1/FGFR1/AURKB/CBX5/NFKB1/MYC/WWTR1/SKIL/FBP1/NFIL3/ATAD2	S1
GO:0051253	negative regulation of RNA metabolic process	23	-0.244828	-1.1467	0.319444	0.577457	0.493608	243	tags=96%, list=78%, signal=23%	IFI16/CREM/CENPF/ZEB2/TLE4/BASP1/RASD1/TGFB1/NR3C1/HCLS1/CRYAB/PER1/FGFR1/AURKB/CBX5/NFKB1/MYC/WWTR1/SKIL/FBP1/NFIL3/ATAD2	S1
GO:1902679	negative regulation of RNA biosynthetic process	23	-0.244828	-1.1467	0.319444	0.577457	0.493608	243	tags=96%, list=78%, signal=23%	IFI16/CREM/CENPF/ZEB2/TLE4/BASP1/RASD1/TGFB1/NR3C1/HCLS1/CRYAB/PER1/FGFR1/AURKB/CBX5/NFKB1/MYC/WWTR1/SKIL/FBP1/NFIL3/ATAD2	S1
GO:1903507	negative regulation of nucleic acid-templated transcription	23	-0.244828	-1.1467	0.319444	0.577457	0.493608	243	tags=96%, list=78%, signal=23%	IFI16/CREM/CENPF/ZEB2/TLE4/BASP1/RASD1/TGFB1/NR3C1/HCLS1/CRYAB/PER1/FGFR1/AURKB/CBX5/NFKB1/MYC/WWTR1/SKIL/FBP1/NFIL3/ATAD2	S1
GO:0044057	regulation of system process	12	0.519256	1.13086	0.32047	0.578076	0.494137	32	tags=25%, list=10%, signal=23%	APOE/FXYD2/CCL3	S1
GO:0097435	supramolecular fiber organization	18	0.490831	1.1245	0.3222	0.579959	0.495747	85	tags=39%, list=27%, signal=30%	VIM/APOE/PLA2G1B/STMN1/RGCC/LCP1/AIF1	S1
GO:1903039	positive regulation of leukocyte cell-cell adhesion	18	0.48951	1.12148	0.327291	0.586764	0.501564	136	tags=72%, list=43%, signal=43%	CCL2/CD81/CCL5/PTPRC/AIF1/HLA-DPB1/ITGB2/CORO1A/CD74/CD83/IL7R/ICAM1/SOX4	S1
GO:0006807	nitrogen compound metabolic process	168	0.416602	1.05985	0.327367	0.586764	0.501564	45	tags=18%, list=14%, signal=33%	INS/SPP1/VIM/CTRB2/CELA3A/PRSS2/APOE/SRGN/CPB1/PRSS1/IGHA1/SERPINA1/APOC1/PGC/TFPI2/CCL2/CTRB1/PLA2G1B/CCL3/TTR/MMP7/CD81/CTRC/CPA1/CCL4/CXCR4/IGFBP7/SPINK1/S100A9/TNFAIP3	S1
GO:0007010	cytoskeleton organization	46	0.441957	1.08772	0.3286	0.586815	0.501607	85	tags=33%, list=27%, signal=28%	VIM/APOE/CCL2/PLA2G1B/CCL3/S100A9/TNFAIP3/STMN1/TYROBP/TUBA1A/TUBA1B/RGCC/LCP1/ARHGDIB/AIF1	S1
GO:0071363	cellular response to growth factor stimulus	14	0.505989	1.12482	0.328783	0.586815	0.501607	28	tags=21%, list=9%, signal=20%	MT1G/CXCL8/CCL2	S1
GO:0019220	regulation of phosphate metabolic process	57	0.435613	1.08272	0.331467	0.588853	0.50335	85	tags=33%, list=27%, signal=30%	INS/APOE/APOC1/CCL2/PLA2G1B/CCL3/CD81/CCL4/CXCR4/SPINK1/TNFAIP3/CCL5/CCL3L1/C3/GCG/PTPRC/FN1/RGCC/AIF1	S1
GO:0051174	regulation of phosphorus metabolic process	57	0.435613	1.08272	0.331467	0.588853	0.50335	85	tags=33%, list=27%, signal=30%	INS/APOE/APOC1/CCL2/PLA2G1B/CCL3/CD81/CCL4/CXCR4/SPINK1/TNFAIP3/CCL5/CCL3L1/C3/GCG/PTPRC/FN1/RGCC/AIF1	S1
GO:0030155	regulation of cell adhesion	41	0.444975	1.08798	0.3327	0.588853	0.50335	136	tags=61%, list=43%, signal=40%	PRSS2/CXCL8/CCL2/OLFM4/CD81/CXCR4/CCL5/CELA2A/PTPRC/FN1/RGCC/ARHGDIB/AIF1/HLA-DPB1/ITGB2/THBS1/GPNMB/CORO1A/PLAU/CD74/CD83/IL7R/FSTL3/ICAM1/SOX4	S1
GO:0071407	cellular response to organic cyclic compound	13	0.509663	1.12289	0.332709	0.588853	0.50335	60	tags=31%, list=19%, signal=26%	SPP1/CCL2/CCL3/CCL5	S1
GO:0033674	positive regulation of kinase activity	23	0.472355	1.11012	0.337362	0.594374	0.508069	82	tags=35%, list=26%, signal=28%	INS/PLA2G1B/CD81/CXCR4/CCL5/GCG/PTPRC/RGCC	S1
GO:0045860	positive regulation of protein kinase activity	23	0.472355	1.11012	0.337362	0.594374	0.508069	82	tags=35%, list=26%, signal=28%	INS/PLA2G1B/CD81/CXCR4/CCL5/GCG/PTPRC/RGCC	S1
GO:0050921	positive regulation of chemotaxis	14	0.502846	1.11783	0.338091	0.594374	0.508069	60	tags=36%, list=19%, signal=30%	CXCL8/CCL3/CCL4/CXCR4/CCL5	S1
GO:0006887	exocytosis	41	0.44352	1.08443	0.339704	0.594374	0.508069	117	tags=54%, list=37%, signal=39%	PRSS2/SRGN/SERPINA1/OLFM4/CCL3/TTR/S100A9/TYROBP/CCL5/FCER1G/SERPING1/C3/PTPRC/FN1/PIGR/CTSS/ITGB2/THBS1/SYCN/CORO1A/PLAU/CXCL1	S1
GO:0070663	regulation of leukocyte proliferation	17	0.488979	1.11263	0.340088	0.594374	0.508069	120	tags=65%, list=38%, signal=42%	CD81/TNFAIP3/TYROBP/CCL5/PTPRC/AIF1/HLA-DPB1/GPR183/GPNMB/CORO1A/CD74	S1
GO:1904018	positive regulation of vasculature development	11	0.522309	1.12041	0.340631	0.594374	0.508069	102	tags=55%, list=33%, signal=38%	CXCL8/CXCR4/SOD2/C3/ITGB2/THBS1	S1
GO:0048585	negative regulation of response to stimulus	48	0.437831	1.08029	0.341366	0.594374	0.508069	76	tags=29%, list=24%, signal=26%	INS/SPP1/APOE/CXCL8/CCL2/SPINK1/TNFAIP3/RGS1/STMN1/SOD2/CCL5/SERPING1/HMGB2/PTPRC	S1
GO:0002444	myeloid leukocyte mediated immunity	33	0.452722	1.09068	0.341449	0.594374	0.508069	97	tags=45%, list=31%, signal=35%	PRSS2/SERPINA1/OLFM4/PLA2G1B/CCL3/TTR/S100A9/TYROBP/FCER1G/C3/CXCL6/PTPRC/PIGR/CTSS/ITGB2	S1
GO:0070848	response to growth factor	15	0.49635	1.11233	0.343715	0.595694	0.509197	28	tags=20%, list=9%, signal=19%	MT1G/CXCL8/CCL2	S1
GO:0045765	regulation of angiogenesis	15	0.496122	1.11182	0.34423	0.595694	0.509197	116	tags=60%, list=37%, signal=40%	CXCL8/CXCR4/TNFAIP3/C3/RGCC/ITGB2/THBS1/GPNMB/GLUL	S1
GO:0051249	regulation of lymphocyte activation	34	0.451688	1.09012	0.34432	0.595694	0.509197	136	tags=62%, list=43%, signal=39%	IGKC/IGLC2/IGHA1/IGHG4/CCL2/CD81/TNFAIP3/TYROBP/CCL5/IGLC3/PTPRC/AIF1/IGHA2/HLA-DPB1/GPR183/GPNMB/CORO1A/CD74/CD83/IL7R/SOX4	S1
GO:0002446	neutrophil mediated immunity	30	0.455315	1.09108	0.347281	0.599591	0.512528	97	tags=47%, list=31%, signal=36%	PRSS2/SERPINA1/OLFM4/PLA2G1B/TTR/S100A9/TYROBP/FCER1G/C3/CXCL6/PTPRC/PIGR/CTSS/ITGB2	S1
GO:0042098	T cell proliferation	11	0.519411	1.1142	0.348496	0.600464	0.513274	112	tags=64%, list=36%, signal=42%	CD81/CCL5/PTPRC/AIF1/HLA-DPB1/GPNMB/CORO1A	S1
GO:0007399	nervous system development	52	0.434437	1.07621	0.349665	0.601253	0.513949	56	tags=23%, list=18%, signal=23%	SPP1/VIM/REG1A/APOE/CCL2/CCL3/C1QA/CXCR4/S100A9/CEL/STMN1/TYROBP	S1
GO:0003012	muscle system process	10	0.525223	1.10945	0.350953	0.601593	0.514239	41	tags=20%, list=13%, signal=18%	VIM/CXCR4	S1
GO:1901615	organic hydroxy compound metabolic process	15	0.494061	1.1072	0.351449	0.601593	0.514239	53	tags=27%, list=17%, signal=23%	APOE/APOC1/TTR/CEL	S1
GO:0051783	regulation of nuclear division	13	0.502435	1.10696	0.352996	0.601593	0.514239	1	tags=8%, list=0%, signal=8%	INS	S1
GO:0051338	regulation of transferase activity	33	0.449973	1.08406	0.353371	0.601593	0.514239	82	tags=30%, list=26%, signal=25%	INS/APOE/PLA2G1B/CD81/CXCR4/TNFAIP3/CCL5/GCG/PTPRC/RGCC	S1
GO:0051701	interaction with host	10	0.524274	1.10744	0.353536	0.601593	0.514239	41	tags=30%, list=13%, signal=27%	CXCL8/CD81/CXCR4	S1
GO:0097193	intrinsic apoptotic signaling pathway	11	0.516741	1.10847	0.354129	0.601593	0.514239	59	tags=27%, list=19%, signal=23%	INS/S100A9/SOD2	S1
GO:0008284	positive regulation of cell proliferation	40	0.441119	1.07714	0.356643	0.604102	0.516384	102	tags=42%, list=33%, signal=33%	INS/REG1A/REG3A/PLA2G1B/CD81/TNFAIP3/REG1B/CCL5/REG3G/HMGB2/PTPRC/FN1/AIF1/HLA-DPB1/GPR183/COL18A1/THBS1	S1
GO:1903037	regulation of leukocyte cell-cell adhesion	20	0.475338	1.10114	0.357034	0.604102	0.516384	136	tags=70%, list=43%, signal=42%	CCL2/CD81/CCL5/PTPRC/AIF1/HLA-DPB1/ITGB2/GPNMB/CORO1A/CD74/CD83/IL7R/ICAM1/SOX4	S1
GO:0050670	regulation of lymphocyte proliferation	15	0.491995	1.10257	0.358874	0.606003	0.518009	120	tags=67%, list=38%, signal=43%	CD81/TYROBP/CCL5/PTPRC/AIF1/HLA-DPB1/GPR183/GPNMB/CORO1A/CD74	S1
GO:0050793	regulation of developmental process	80	0.420294	1.0576	0.361164	0.608655	0.520276	84	tags=30%, list=27%, signal=29%	INS/SPP1/VIM/REG1A/APOE/CXCL8/SRGN/REG3A/CCL2/OLFM4/CCL3/CXCR4/S100A9/TNFAIP3/TYROBP/SOD2/C3/REG3G/HMGB2/PTPRC/C1QC/FN1/RGCC/ARHGDIB	S1
GO:0050870	positive regulation of T cell activation	15	0.490416	1.09904	0.363721	0.611745	0.522918	136	tags=73%, list=43%, signal=44%	CCL2/CD81/CCL5/PTPRC/AIF1/HLA-DPB1/CORO1A/CD74/CD83/IL7R/SOX4	S1
GO:0045055	regulated exocytosis	38	0.440847	1.07235	0.36694	0.615424	0.526063	117	tags=53%, list=37%, signal=38%	PRSS2/SRGN/SERPINA1/OLFM4/CCL3/TTR/S100A9/TYROBP/FCER1G/SERPING1/C3/PTPRC/FN1/PIGR/CTSS/ITGB2/THBS1/CORO1A/PLAU/CXCL1	S1
GO:0051173	positive regulation of nitrogen compound metabolic process	69	0.423435	1.06008	0.367363	0.615424	0.526063	111	tags=41%, list=35%, signal=34%	INS/SPP1/VIM/APOE/CCL2/PLA2G1B/CCL3/CD81/CCL4/CXCR4/S100A9/TNFAIP3/CCL5/CCL3L1/C3/HMGB2/GCG/PTPRC/FN1/RGCC/AIF1/ITGB2/GPR183/THBS1/IFI16/GPNMB/NFKBIA/CREM	S1
GO:0022409	positive regulation of cell-cell adhesion	20	0.471994	1.09339	0.368682	0.61586	0.526435	136	tags=70%, list=43%, signal=42%	CCL2/CD81/CCL5/PTPRC/AIF1/HLA-DPB1/ITGB2/CORO1A/CD74/CD83/IL7R/FSTL3/ICAM1/SOX4	S1
GO:0001568	blood vessel development	25	0.459087	1.08625	0.370475	0.61586	0.526435	105	tags=48%, list=34%, signal=35%	APOE/CXCL8/CCL2/CXCR4/TNFAIP3/C3/FN1/RGCC/ITGB2/COL18A1/THBS1/GPNMB	S1
GO:0048514	blood vessel morphogenesis	25	0.459087	1.08625	0.370475	0.61586	0.526435	105	tags=48%, list=34%, signal=35%	APOE/CXCL8/CCL2/CXCR4/TNFAIP3/C3/FN1/RGCC/ITGB2/COL18A1/THBS1/GPNMB	S1
GO:0002690	positive regulation of leukocyte chemotaxis	11	0.510392	1.09485	0.371134	0.61586	0.526435	102	tags=55%, list=33%, signal=38%	CXCL8/CCL3/CCL4/CCL5/AIF1/THBS1	S1
GO:0042325	regulation of phosphorylation	54	0.428985	1.06432	0.371263	0.61586	0.526435	105	tags=41%, list=34%, signal=33%	INS/APOE/CCL2/PLA2G1B/CCL3/CD81/CCL4/CXCR4/SPINK1/TNFAIP3/CCL5/CCL3L1/C3/GCG/PTPRC/FN1/RGCC/AIF1/ITGB2/GPR183/THBS1/GPNMB	S1
GO:0090068	positive regulation of cell cycle process	13	0.494355	1.08916	0.376196	0.622742	0.532318	1	tags=8%, list=0%, signal=8%	INS	S1
GO:0071900	regulation of protein serine/threonine kinase activity	18	0.474431	1.08693	0.376884	0.622742	0.532318	82	tags=39%, list=26%, signal=30%	APOE/PLA2G1B/CD81/CXCR4/TNFAIP3/PTPRC/RGCC	S1
GO:1902531	regulation of intracellular signal transduction	59	0.425315	1.05878	0.379362	0.625615	0.534773	84	tags=32%, list=27%, signal=29%	INS/APOE/CCL2/PLA2G1B/CCL3/CD81/CCL4/CXCR4/SPINK1/S100A9/TNFAIP3/STMN1/SOD2/CCL5/CCL3L1/GCG/PTPRC/FN1/ARHGDIB	S1
GO:0030072	peptide hormone secretion	10	0.514913	1.08767	0.381849	0.626422	0.535464	75	tags=40%, list=24%, signal=31%	INS/CCL5/GCG/CELA2A	S1
GO:0090276	regulation of peptide hormone secretion	10	0.514913	1.08767	0.381849	0.626422	0.535464	75	tags=40%, list=24%, signal=31%	INS/CCL5/GCG/CELA2A	S1
GO:0098609	cell-cell adhesion	35	0.441684	1.06829	0.382073	0.626422	0.535464	136	tags=63%, list=43%, signal=40%	REG3A/CCL2/CD81/S100A9/CEL/CCL5/CELA2A/PTPRC/FN1/RGCC/AIF1/HLA-DPB1/CLDN10/ITGB2/GPNMB/CORO1A/CD74/CD83/IL7R/FSTL3/ICAM1/SOX4	S1
GO:0043405	regulation of MAP kinase activity	16	0.479799	1.08396	0.385303	0.630496	0.538946	41	tags=25%, list=13%, signal=23%	APOE/PLA2G1B/CD81/CXCR4	S1
GO:0050789	regulation of biological process	238	0.416129	1.03965	0.388361	0.634273	0.542175	87	tags=29%, list=28%, signal=87%	INS/SPP1/MT2A/VIM/REG1A/IGKC/PRSS2/APOE/MT1G/CXCL8/IGLC2/SRGN/MT1E/MT1X/IGHA1/SERPINA1/APOC1/PGC/REG3A/FXYD2/TFPI2/IGHG4/CCL2/OLFM4/PLA2G1B/CCL3/C1QB/C1QA/TTR/CD81/CCL4/CXCR4/IGFBP7/SPINK1/S100A9/TNFAIP3/MT1M/SST/RGS1/DEFB1/REG1B/CEL/STMN1/TYROBP/SOD2/CCL5/FCER1G/CCL3L1/SERPING1/MUC6/TUBA1A/G0S2/IGLC3/C3/REG3G/HMGB2/CXCL6/GCG/CELA2A/PTPRC/HLA-DRA/C1QC/FN1/RGCC/LCP1/ARHGDIB/AIF1/PLIN2/PIGR	S1
GO:0007204	positive regulation of cytosolic calcium ion concentration	10	0.51108	1.07957	0.390892	0.635952	0.54361	112	tags=60%, list=36%, signal=40%	PLA2G1B/CCL3/CXCR4/PTPRC/CD52/CORO1A	S1
GO:0051480	regulation of cytosolic calcium ion concentration	10	0.51108	1.07957	0.390892	0.635952	0.54361	112	tags=60%, list=36%, signal=40%	PLA2G1B/CCL3/CXCR4/PTPRC/CD52/CORO1A	S1
GO:2000026	regulation of multicellular organismal development	67	0.418961	1.048	0.39606	0.639128	0.546325	84	tags=31%, list=27%, signal=29%	SPP1/VIM/REG1A/APOE/CXCL8/SRGN/REG3A/CCL3/CXCR4/S100A9/TNFAIP3/TYROBP/SOD2/C3/REG3G/HMGB2/PTPRC/C1QC/FN1/RGCC/ARHGDIB	S1
GO:0030336	negative regulation of cell migration	11	0.500749	1.07416	0.396854	0.639128	0.546325	120	tags=64%, list=38%, signal=41%	APOE/CCL2/RGCC/ARHGDIB/AIF1/THBS1/CD74	S1
GO:0040013	negative regulation of locomotion	11	0.500749	1.07416	0.396854	0.639128	0.546325	120	tags=64%, list=38%, signal=41%	APOE/CCL2/RGCC/ARHGDIB/AIF1/THBS1/CD74	S1
GO:0051271	negative regulation of cellular component movement	11	0.500749	1.07416	0.396854	0.639128	0.546325	120	tags=64%, list=38%, signal=41%	APOE/CCL2/RGCC/ARHGDIB/AIF1/THBS1/CD74	S1
GO:2000146	negative regulation of cell motility	11	0.500749	1.07416	0.396854	0.639128	0.546325	120	tags=64%, list=38%, signal=41%	APOE/CCL2/RGCC/ARHGDIB/AIF1/THBS1/CD74	S1
GO:0001944	vasculature development	28	0.446707	1.06591	0.398634	0.639128	0.546325	105	tags=46%, list=34%, signal=34%	APOE/CXCL8/CCL2/CXCR4/TNFAIP3/SOD2/C3/FN1/RGCC/ITGB2/COL18A1/THBS1/GPNMB	S1
GO:0043065	positive regulation of apoptotic process	27	0.448016	1.06687	0.399859	0.639128	0.546325	102	tags=44%, list=33%, signal=33%	CCL2/PLA2G1B/CCL3/S100A9/TYROBP/SOD2/CCL5/G0S2/PTPRC/RGCC/COL18A1/THBS1	S1
GO:0043068	positive regulation of programmed cell death	27	0.448016	1.06687	0.399859	0.639128	0.546325	102	tags=44%, list=33%, signal=33%	CCL2/PLA2G1B/CCL3/S100A9/TYROBP/SOD2/CCL5/G0S2/PTPRC/RGCC/COL18A1/THBS1	S1
GO:0071702	organic substance transport	53	0.424663	1.05276	0.40036	0.639128	0.546325	122	tags=47%, list=39%, signal=35%	INS/SPP1/APOE/SRGN/APOC1/PLA2G1B/CD81/CEL/CCL5/FCER1G/C3/GCG/CELA2A/PNLIP/RGCC/LCP1/PLIN2/RPS4Y1/ITGB2/THBS1/PPY/NFKBIA/GLUL/CD74/CENPF	S1
GO:0002683	negative regulation of immune system process	30	0.443519	1.06281	0.400963	0.639128	0.546325	133	tags=60%, list=42%, signal=38%	INS/CCL2/CCL3/TNFAIP3/TYROBP/FCER1G/SERPING1/PTPRC/C1QC/THBS1/IFI16/GPNMB/NFKBIA/CD74/AMBP/MAFB/IL7R/FSTL3	S1
GO:0006518	peptide metabolic process	15	0.47891	1.07325	0.401155	0.639128	0.546325	10	tags=13%, list=3%, signal=14%	VIM/APOE	S1
GO:0045787	positive regulation of cell cycle	14	0.482375	1.07232	0.404282	0.642299	0.549035	1	tags=7%, list=0%, signal=7%	INS	S1
GO:0022407	regulation of cell-cell adhesion	26	0.447938	1.06374	0.404664	0.642299	0.549035	136	tags=65%, list=43%, signal=40%	CCL2/CD81/CCL5/CELA2A/PTPRC/RGCC/AIF1/HLA-DPB1/ITGB2/GPNMB/CORO1A/CD74/CD83/IL7R/FSTL3/ICAM1/SOX4	S1
GO:0009966	regulation of signal transduction	80	0.412998	1.03924	0.409859	0.649327	0.555043	84	tags=31%, list=27%, signal=31%	INS/APOE/CXCL8/CCL2/PLA2G1B/CCL3/CD81/CCL4/CXCR4/IGFBP7/SPINK1/S100A9/TNFAIP3/RGS1/STMN1/SOD2/CCL5/CCL3L1/G0S2/C3/HMGB2/GCG/PTPRC/FN1/ARHGDIB	S1
GO:0001818	negative regulation of cytokine production	14	0.480468	1.06808	0.412038	0.65156	0.556951	105	tags=50%, list=34%, signal=35%	SRGN/TNFAIP3/TYROBP/PTPRC/RGCC/THBS1/GPNMB	S1
GO:0051347	positive regulation of transferase activity	26	0.445262	1.05739	0.415821	0.656314	0.561015	82	tags=31%, list=26%, signal=25%	INS/PLA2G1B/CD81/CXCR4/CCL5/GCG/PTPRC/RGCC	S1
GO:0031328	positive regulation of cellular biosynthetic process	47	0.423405	1.04338	0.418658	0.659562	0.563791	37	tags=15%, list=12%, signal=15%	INS/SPP1/VIM/APOE/CXCL8/PLA2G1B/CD81	S1
GO:0060341	regulation of cellular localization	27	0.443429	1.05595	0.419556	0.659748	0.56395	83	tags=33%, list=27%, signal=27%	INS/PLA2G1B/CCL3/CD81/TYROBP/FCER1G/GCG/PTPRC/LCP1	S1
GO:0006464	cellular protein modification process	81	0.410641	1.03403	0.422058	0.660002	0.564167	85	tags=31%, list=27%, signal=30%	INS/SPP1/APOE/IGHA1/SERPINA1/CCL2/PLA2G1B/CCL3/CD81/CCL4/CXCR4/IGFBP7/SPINK1/S100A9/TNFAIP3/CEL/CCL5/CCL3L1/MUC6/C3/GCG/PTPRC/FN1/RGCC/AIF1	S1
GO:0036211	protein modification process	81	0.410641	1.03403	0.422058	0.660002	0.564167	85	tags=31%, list=27%, signal=30%	INS/SPP1/APOE/IGHA1/SERPINA1/CCL2/PLA2G1B/CCL3/CD81/CCL4/CXCR4/IGFBP7/SPINK1/S100A9/TNFAIP3/CEL/CCL5/CCL3L1/MUC6/C3/GCG/PTPRC/FN1/RGCC/AIF1	S1
GO:0043412	macromolecule modification	81	0.410641	1.03403	0.422058	0.660002	0.564167	85	tags=31%, list=27%, signal=30%	INS/SPP1/APOE/IGHA1/SERPINA1/CCL2/PLA2G1B/CCL3/CD81/CCL4/CXCR4/IGFBP7/SPINK1/S100A9/TNFAIP3/CEL/CCL5/CCL3L1/MUC6/C3/GCG/PTPRC/FN1/RGCC/AIF1	S1
GO:0043603	cellular amide metabolic process	16	0.468539	1.05852	0.424974	0.663336	0.567018	10	tags=12%, list=3%, signal=13%	VIM/APOE	S1
GO:0032944	regulation of mononuclear cell proliferation	16	0.467429	1.05602	0.428571	0.667719	0.570764	120	tags=62%, list=38%, signal=41%	CD81/TYROBP/CCL5/PTPRC/AIF1/HLA-DPB1/GPR183/GPNMB/CORO1A/CD74	S1
GO:0009890	negative regulation of biosynthetic process	29	0.437499	1.0464	0.432329	0.672336	0.57471	22	tags=10%, list=7%, signal=11%	INS/APOE/APOC1	S1
GO:0044092	negative regulation of molecular function	39	0.426608	1.03989	0.43366	0.673168	0.575422	76	tags=28%, list=24%, signal=24%	INS/APOE/SERPINA1/APOC1/TFPI2/SPINK1/TNFAIP3/STMN1/SERPING1/C3/PTPRC	S1
GO:0045766	positive regulation of angiogenesis	10	0.495872	1.04745	0.43643	0.675936	0.577788	102	tags=50%, list=33%, signal=35%	CXCL8/CXCR4/C3/ITGB2/THBS1	S1
GO:1901565	organonitrogen compound catabolic process	27	0.438958	1.0453	0.437042	0.675936	0.577788	45	tags=19%, list=14%, signal=17%	INS/APOE/APOC1/CD81/TNFAIP3	S1
GO:0031399	regulation of protein modification process	56	0.415067	1.03138	0.440856	0.680591	0.581767	105	tags=39%, list=34%, signal=32%	INS/APOE/CCL2/PLA2G1B/CCL3/CD81/CCL4/CXCR4/SPINK1/TNFAIP3/CCL5/CCL3L1/C3/GCG/PTPRC/FN1/RGCC/AIF1/ITGB2/GPR183/THBS1/GPNMB	S1
GO:0007264	small GTPase mediated signal transduction	10	0.493996	1.04349	0.442889	0.682485	0.583386	85	tags=40%, list=27%, signal=30%	APOE/STMN1/ARHGDIB/AIF1	S1
GO:0051098	regulation of binding	11	0.484294	1.03887	0.447125	0.68776	0.587895	109	tags=55%, list=35%, signal=37%	APOE/STMN1/HMGB2/GCG/IFI16/NFKBIA	S1
GO:0048545	response to steroid hormone	13	0.47044	1.03647	0.450062	0.688103	0.588188	102	tags=46%, list=33%, signal=32%	SPP1/IGFBP7/SST/HMGB2/AIF1/THBS1	S1
GO:0035556	intracellular signal transduction	82	0.40615	1.02319	0.450755	0.688103	0.588188	85	tags=32%, list=27%, signal=31%	INS/APOE/CXCL8/CCL2/PLA2G1B/CCL3/CD81/CCL4/CXCR4/SPINK1/S100A9/TNFAIP3/MT1M/DEFB1/STMN1/TYROBP/SOD2/CCL5/CCL3L1/GCG/PTPRC/FN1/RGCC/LCP1/ARHGDIB/AIF1	S1
GO:0002573	myeloid leukocyte differentiation	17	0.457758	1.04159	0.450926	0.688103	0.588188	142	tags=71%, list=45%, signal=41%	MT1G/CCL3/CD81/TYROBP/FCER1G/C1QC/GPR183/IFI16/CD74/MAFB/FSTL3/LIF	S1
GO:0002275	myeloid cell activation involved in immune response	30	0.432367	1.03609	0.450933	0.688103	0.588188	97	tags=43%, list=31%, signal=33%	PRSS2/SERPINA1/OLFM4/CCL3/TTR/S100A9/TYROBP/FCER1G/C3/PTPRC/PIGR/CTSS/ITGB2	S1
GO:0005975	carbohydrate metabolic process	13	0.470033	1.03557	0.451415	0.688103	0.588188	1	tags=8%, list=0%, signal=8%	INS	S1
GO:0042493	response to drug	19	0.451626	1.04028	0.452403	0.688368	0.588415	102	tags=47%, list=33%, signal=34%	MT2A/CXCR4/SST/HMGB2/PLIN2/CD69/NNMT/COL18A1/THBS1	S1
GO:0140014	mitotic nuclear division	18	0.453263	1.03843	0.453259	0.688432	0.58847	1	tags=6%, list=0%, signal=6%	INS	S1
GO:0006259	DNA metabolic process	17	-0.239865	-1.00227	0.454545	0.68915	0.589083	243	tags=100%, list=78%, signal=24%	PTPRC/RGCC/TOP2A/CENPF/IL7R/TYMS/PCLAF/TGFB1/CDK1/GJA1/CLCF1/SAMHD1/AURKB/RAD51AP1/MYC/SWAP70	S1
GO:0045184	establishment of protein localization	37	0.42416	1.02959	0.45734	0.692146	0.591644	122	tags=49%, list=39%, signal=34%	INS/APOE/SRGN/PLA2G1B/CD81/TNFAIP3/CCL5/GCG/CELA2A/RGCC/LCP1/RPS4Y1/ITGB2/PPY/NFKBIA/GLUL/CD74/CENPF	S1
GO:0002703	regulation of leukocyte mediated immunity	13	0.468029	1.03116	0.458281	0.692332	0.591803	97	tags=54%, list=31%, signal=39%	CD81/TYROBP/FCER1G/C3/CXCL6/PTPRC/ITGB2	S1
GO:0006468	protein phosphorylation	58	0.410776	1.02196	0.460054	0.693771	0.593033	105	tags=40%, list=34%, signal=32%	INS/APOE/CCL2/PLA2G1B/CCL3/CD81/CCL4/CXCR4/SPINK1/TNFAIP3/CCL5/CCL3L1/C3/GCG/PTPRC/FN1/RGCC/AIF1/ITGB2/GPR183/THBS1/SGK1/GPNMB	S1
GO:0007159	leukocyte cell-cell adhesion	23	0.439673	1.03331	0.46143	0.694608	0.593749	136	tags=65%, list=43%, signal=40%	CCL2/CD81/S100A9/CCL5/PTPRC/AIF1/HLA-DPB1/ITGB2/GPNMB/CORO1A/CD74/CD83/IL7R/ICAM1/SOX4	S1
GO:0002793	positive regulation of peptide secretion	11	0.478463	1.02636	0.465087	0.69744	0.596169	82	tags=36%, list=26%, signal=28%	INS/PLA2G1B/GCG/RGCC	S1
GO:0050714	positive regulation of protein secretion	11	0.478463	1.02636	0.465087	0.69744	0.596169	82	tags=36%, list=26%, signal=28%	INS/PLA2G1B/GCG/RGCC	S1
GO:0050863	regulation of T cell activation	18	0.449803	1.03051	0.465784	0.69744	0.596169	136	tags=67%, list=43%, signal=40%	CCL2/CD81/CCL5/PTPRC/AIF1/HLA-DPB1/GPNMB/CORO1A/CD74/CD83/IL7R/SOX4	S1
GO:0016053	organic acid biosynthetic process	14	0.462634	1.02844	0.469232	0.700123	0.598463	57	tags=29%, list=18%, signal=24%	APOC1/PLA2G1B/RBP1/ALOX5AP	S1
GO:0046394	carboxylic acid biosynthetic process	14	0.462634	1.02844	0.469232	0.700123	0.598463	57	tags=29%, list=18%, signal=24%	APOC1/PLA2G1B/RBP1/ALOX5AP	S1
GO:0030099	myeloid cell differentiation	23	0.436282	1.02534	0.473212	0.70482	0.602478	142	tags=65%, list=45%, signal=38%	MT1G/CCL3/CD81/TYROBP/FCER1G/HMGB2/C1QC/GPR183/THBS1/IFI16/NFKBIA/CD74/MAFB/FSTL3/LIF	S1
GO:0045861	negative regulation of proteolysis	22	0.436939	1.02324	0.477108	0.709373	0.606369	69	tags=27%, list=22%, signal=23%	INS/SERPINA1/TFPI2/SPINK1/SERPING1/C3	S1
GO:0010563	negative regulation of phosphorus metabolic process	20	0.441489	1.02272	0.479793	0.710867	0.607647	45	tags=20%, list=14%, signal=18%	APOE/APOC1/SPINK1/TNFAIP3	S1
GO:0045936	negative regulation of phosphate metabolic process	20	0.441489	1.02272	0.479793	0.710867	0.607647	45	tags=20%, list=14%, signal=18%	APOE/APOC1/SPINK1/TNFAIP3	S1
GO:0070661	leukocyte proliferation	19	0.443373	1.02127	0.481865	0.712106	0.608705	132	tags=63%, list=42%, signal=39%	CD81/TNFAIP3/TYROBP/CCL5/PTPRC/AIF1/HLA-DPB1/GPR183/GPNMB/CORO1A/CD74/IL7R	S1
GO:0048732	gland development	11	0.472846	1.01431	0.48241	0.712106	0.608705	45	tags=18%, list=14%, signal=16%	REG1A/TNFAIP3	S1
GO:0098655	cation transmembrane transport	11	0.472476	1.01351	0.483154	0.712106	0.608705	32	tags=27%, list=10%, signal=25%	FXYD2/CCL2/CCL3	S1
GO:0050794	regulation of cellular process	220	0.400347	1.00812	0.484452	0.712776	0.609278	85	tags=28%, list=27%, signal=69%	INS/SPP1/MT2A/VIM/REG1A/IGKC/PRSS2/APOE/CXCL8/IGLC2/SRGN/IGHA1/SERPINA1/APOC1/REG3A/FXYD2/TFPI2/IGHG4/CCL2/OLFM4/PLA2G1B/CCL3/C1QA/TTR/CD81/CCL4/CXCR4/IGFBP7/SPINK1/S100A9/TNFAIP3/MT1M/SST/RGS1/DEFB1/REG1B/CEL/STMN1/TYROBP/SOD2/CCL5/FCER1G/CCL3L1/SERPING1/MUC6/TUBA1A/G0S2/IGLC3/C3/REG3G/HMGB2/CXCL6/GCG/CELA2A/PTPRC/HLA-DRA/C1QC/FN1/RGCC/LCP1/ARHGDIB/AIF1	S1
GO:0046907	intracellular transport	28	0.425977	1.01645	0.488346	0.716929	0.612828	120	tags=43%, list=38%, signal=29%	INS/APOE/SERPINA1/CD81/TUBA1A/TUBA1B/LCP1/RPS4Y1/ITGB2/NFKBIA/CORO1A/CD74	S1
GO:0043299	leukocyte degranulation	31	0.422745	1.01502	0.488969	0.716929	0.612828	124	tags=55%, list=40%, signal=37%	PRSS2/SERPINA1/OLFM4/CCL3/TTR/S100A9/TYROBP/FCER1G/C3/PTPRC/PIGR/CTSS/ITGB2/CORO1A/PLAU/CXCL1/GMFG	S1
GO:0046651	lymphocyte proliferation	17	0.445515	1.01373	0.491557	0.719476	0.615005	132	tags=65%, list=42%, signal=40%	CD81/TYROBP/CCL5/PTPRC/AIF1/HLA-DPB1/GPR183/GPNMB/CORO1A/CD74/IL7R	S1
GO:1901360	organic cyclic compound metabolic process	92	0.397665	1.00546	0.493251	0.720708	0.616059	45	tags=16%, list=14%, signal=20%	INS/SPP1/VIM/CTRB2/APOE/PRSS1/APOC1/CTRB1/PLA2G1B/TTR/CD81/CTRC/IGFBP7/S100A9/TNFAIP3	S1
GO:0009987	cellular process	287	0.431068	1.00556	0.49545	0.722674	0.617739	80	tags=26%, list=26%, signal=234%	INS/SPP1/MT2A/VIM/REG1A/CTRB2/IGKC/PRSS2/APOE/MT1G/CXCL8/IGLC2/SRGN/MT1E/MT1X/CLPS/PRSS1/IGHA1/SERPINA1/APOC1/REG3A/FXYD2/TFPI2/IGHG4/CCL2/OLFM4/CTRB1/PLA2G1B/CCL3/C1QB/C1QA/TTR/MMP7/CD81/CTRC/CPA1/CCL4/CXCR4/IGFBP7/SPINK1/S100A9/TNFAIP3/MT1M/SST/RGS1/DEFB1/REG1B/LAPTM5/CEL/STMN1/RBP1/TYROBP/ALOX5AP/SOD2/CCL5/FCER1G/CCL3L1/SERPING1/MUC6/TUBA1A/G0S2/TUBA1B/IGLC3/C3/CPA2/REG3G/HMGB2/CXCL6/GCG/CELA2…	S1
GO:0002687	positive regulation of leukocyte migration	13	0.4556	1.00377	0.499272	0.726804	0.62127	134	tags=62%, list=43%, signal=37%	CXCL8/CCL3/CCL4/CCL5/AIF1/THBS1/CD74/ICAM1	S1
GO:0051301	cell division	28	-0.185965	-0.984247	0.5	0.726804	0.62127	261	tags=54%, list=83%, signal=10%	UBE2C/AURKB/KNL1/NCAPG/SMC2/TPX2/MYC/WWTR1/CENPW/CENPE/KIF11/MIS18BP1/MAD2L1/EPB41L2/KIF20B	S1
GO:0051641	cellular localization	79	0.399399	1.00472	0.50175	0.728097	0.622375	124	tags=46%, list=40%, signal=37%	INS/PRSS2/APOE/SRGN/SERPINA1/OLFM4/PLA2G1B/CCL3/TTR/CD81/S100A9/TNFAIP3/CEL/TYROBP/FCER1G/SERPING1/TUBA1A/TUBA1B/C3/GCG/PTPRC/FN1/LCP1/PIGR/RPS4Y1/CTSS/ITGB2/THBS1/NFKBIA/CORO1A/PLAU/GLUL/CXCL1/CD74/CENPF/GMFG	S1
GO:0007507	heart development	12	-0.262458	-0.955422	0.503212	0.728968	0.623119	235	tags=92%, list=75%, signal=24%	SOX4/RGS2/BASP1/PDLIM3/TGFB1/CDK1/GJA1/RBP4/FGFR1/HIF1A/PDLIM4	S1
GO:0002283	neutrophil activation involved in immune response	28	0.421116	1.00485	0.507736	0.732214	0.625894	97	tags=43%, list=31%, signal=32%	PRSS2/SERPINA1/OLFM4/TTR/S100A9/TYROBP/FCER1G/C3/PTPRC/PIGR/CTSS/ITGB2	S1
GO:0043312	neutrophil degranulation	28	0.421116	1.00485	0.507736	0.732214	0.625894	97	tags=43%, list=31%, signal=32%	PRSS2/SERPINA1/OLFM4/TTR/S100A9/TYROBP/FCER1G/C3/PTPRC/PIGR/CTSS/ITGB2	S1
GO:0046483	heterocycle metabolic process	83	0.397273	1.00117	0.508049	0.732214	0.625894	45	tags=16%, list=14%, signal=18%	INS/SPP1/VIM/CTRB2/APOE/PRSS1/CTRB1/PLA2G1B/TTR/CD81/CTRC/S100A9/TNFAIP3	S1
GO:0032268	regulation of cellular protein metabolic process	77	0.397704	0.999761	0.512749	0.736765	0.629784	85	tags=30%, list=27%, signal=29%	INS/VIM/APOE/SERPINA1/TFPI2/CCL2/PLA2G1B/CCL3/CD81/CCL4/CXCR4/SPINK1/S100A9/TNFAIP3/CCL5/CCL3L1/SERPING1/C3/GCG/PTPRC/FN1/RGCC/AIF1	S1
GO:0006996	organelle organization	78	0.397497	0.99986	0.512949	0.736765	0.629784	85	tags=27%, list=27%, signal=26%	INS/VIM/APOE/SRGN/SERPINA1/CCL2/PLA2G1B/CCL3/S100A9/TNFAIP3/STMN1/TYROBP/SOD2/TUBA1A/TUBA1B/HMGB2/GCG/RGCC/LCP1/ARHGDIB/AIF1	S1
GO:0045935	positive regulation of nucleobase-containing compound metabolic process	37	0.412587	1.0015	0.515121	0.738631	0.63138	37	tags=14%, list=12%, signal=14%	INS/SPP1/APOE/PLA2G1B/CD81	S1
GO:0001906	cell killing	11	0.460933	0.988753	0.518759	0.742589	0.634762	134	tags=73%, list=43%, signal=43%	TYROBP/C3/REG3G/CXCL6/PTPRC/CORO1A/IL7R/ICAM1	S1
GO:0015031	protein transport	36	0.411511	0.997666	0.52113	0.743466	0.635513	122	tags=47%, list=39%, signal=33%	INS/APOE/SRGN/PLA2G1B/CD81/CCL5/GCG/CELA2A/RGCC/LCP1/RPS4Y1/ITGB2/PPY/NFKBIA/GLUL/CD74/CENPF	S1
GO:0015833	peptide transport	36	0.411511	0.997666	0.52113	0.743466	0.635513	122	tags=47%, list=39%, signal=33%	INS/APOE/SRGN/PLA2G1B/CD81/CCL5/GCG/CELA2A/RGCC/LCP1/RPS4Y1/ITGB2/PPY/NFKBIA/GLUL/CD74/CENPF	S1
GO:0050777	negative regulation of immune response	12	0.452715	0.985942	0.525692	0.748713	0.639997	76	tags=33%, list=24%, signal=26%	INS/TNFAIP3/SERPING1/PTPRC	S1
GO:0002263	cell activation involved in immune response	40	0.405648	0.990527	0.536214	0.761137	0.650617	124	tags=52%, list=40%, signal=36%	PRSS2/SERPINA1/OLFM4/CCL3/TTR/CD81/S100A9/TYROBP/FCER1G/C3/PTPRC/LCP1/PIGR/CTSS/ITGB2/GPR183/CORO1A/PLAU/CXCL1/CD74/GMFG	S1
GO:0002366	leukocyte activation involved in immune response	40	0.405648	0.990527	0.536214	0.761137	0.650617	124	tags=52%, list=40%, signal=36%	PRSS2/SERPINA1/OLFM4/CCL3/TTR/CD81/S100A9/TYROBP/FCER1G/C3/PTPRC/LCP1/PIGR/CTSS/ITGB2/GPR183/CORO1A/PLAU/CXCL1/CD74/GMFG	S1
GO:0006325	chromatin organization	15	-0.238255	-0.950414	0.537705	0.761974	0.651333	243	tags=53%, list=78%, signal=13%	AURKB/KNL1/MYC/CENPW/CENPK/MIS18BP1/CHD3/ATAD2	S1
GO:0051246	regulation of protein metabolic process	78	0.393079	0.988747	0.540446	0.763629	0.652748	85	tags=29%, list=27%, signal=29%	INS/VIM/APOE/SERPINA1/TFPI2/CCL2/PLA2G1B/CCL3/CD81/CCL4/CXCR4/SPINK1/S100A9/TNFAIP3/CCL5/CCL3L1/SERPING1/C3/GCG/PTPRC/FN1/RGCC/AIF1	S1
GO:0007169	transmembrane receptor protein tyrosine kinase signaling pathway	13	0.444018	0.978256	0.540678	0.763629	0.652748	1	tags=8%, list=0%, signal=8%	INS	S1
GO:0043542	endothelial cell migration	10	0.458984	0.969529	0.549467	0.774749	0.662252	116	tags=50%, list=37%, signal=33%	APOE/RGCC/ITGB2/THBS1/GLUL	S1
GO:0048731	system development	107	0.38791	0.984482	0.551845	0.776807	0.664012	142	tags=51%, list=45%, signal=43%	SPP1/VIM/REG1A/APOE/MT1G/CXCL8/SRGN/REG3A/CCL2/CCL3/C1QB/C1QA/CD81/CXCR4/S100A9/TNFAIP3/CEL/STMN1/TYROBP/SOD2/FCER1G/C3/REG3G/HMGB2/CELA2A/PTPRC/C1QC/FN1/RGCC/LCP1/AIF1/ITGB2/GPR183/NNMT/COL18A1/THBS1/SGK1/IFI16/GPNMB/NFKBIA/GLUL/CXCL1/CD74/TOP2A/CENPF/CD83/MAFB/IL7R/FSTL3/ICAM1/SOX4/ZEB2/BCL2A1/VCAN/LIF	S1
GO:1903827	regulation of cellular protein localization	18	0.424738	0.973083	0.55336	0.777646	0.664729	97	tags=33%, list=31%, signal=24%	INS/CD81/TYROBP/FCER1G/LCP1/ITGB2	S1
GO:0048856	anatomical structure development	130	0.386693	0.983994	0.556544	0.780823	0.667445	144	tags=51%, list=46%, signal=47%	INS/SPP1/VIM/REG1A/APOE/MT1G/CXCL8/SRGN/REG3A/CCL2/OLFM4/CCL3/C1QB/C1QA/CD81/CXCR4/IGFBP7/SPINK1/S100A9/TNFAIP3/DEFB1/CEL/STMN1/TYROBP/SOD2/FCER1G/C3/REG3G/HMGB2/CELA2A/PTPRC/C1QC/FN1/RGCC/LCP1/ARHGDIB/AIF1/RPS4Y1/ITGB2/GPR183/NNMT/COL18A1/THBS1/SGK1/IFI16/GPNMB/NFKBIA/CREM/CORO1A/GLUL/CXCL1/CD74/TOP2A/CENPF/CD83/MAFB/IL7R/FSTL3/ICAM1/SOX4/ZEB2/BCL2A1/VCAN/LIF/BEX3/CFTR	S1
GO:0010468	regulation of gene expression	87	0.389394	0.982708	0.559444	0.783331	0.669588	137	tags=48%, list=44%, signal=38%	INS/SPP1/VIM/REG1A/APOE/CXCL8/SRGN/PLA2G1B/CCL3/CD81/S100A9/TNFAIP3/TYROBP/SOD2/CCL5/FCER1G/C3/HMGB2/CXCL6/PTPRC/FN1/RGCC/AIF1/RPS4Y1/HLA-DPB1/ITGB2/THBS1/SGK1/IFI16/GPNMB/NFKBIA/CREM/CD74/TOP2A/CENPF/CD83/MAFB/IL7R/FSTL3/ICAM1/SOX4/ZEB2	S1
GO:0032943	mononuclear cell proliferation	18	0.422408	0.967744	0.560183	0.783331	0.669588	132	tags=61%, list=42%, signal=37%	CD81/TYROBP/CCL5/PTPRC/AIF1/HLA-DPB1/GPR183/GPNMB/CORO1A/CD74/IL7R	S1
GO:0007275	multicellular organism development	117	0.386029	0.981493	0.562144	0.784775	0.670823	143	tags=51%, list=46%, signal=44%	SPP1/VIM/REG1A/APOE/MT1G/CXCL8/SRGN/REG3A/CCL2/CCL3/C1QB/C1QA/CD81/CXCR4/IGFBP7/S100A9/TNFAIP3/CEL/STMN1/TYROBP/SOD2/FCER1G/C3/REG3G/HMGB2/CELA2A/PTPRC/C1QC/FN1/RGCC/LCP1/ARHGDIB/AIF1/RPS4Y1/ITGB2/GPR183/NNMT/COL18A1/THBS1/SGK1/IFI16/GPNMB/NFKBIA/CREM/GLUL/CXCL1/CD74/TOP2A/CENPF/CD83/MAFB/IL7R/FSTL3/ICAM1/SOX4/ZEB2/BCL2A1/VCAN/LIF/BEX3	S1
GO:0030154	cell differentiation	101	0.38628	0.978991	0.567843	0.788979	0.674417	82	tags=28%, list=26%, signal=30%	INS/SPP1/VIM/REG1A/APOE/MT1G/REG3A/CCL2/OLFM4/CCL3/C1QA/CD81/CXCR4/SPINK1/S100A9/DEFB1/STMN1/TYROBP/SOD2/FCER1G/C3/REG3G/HMGB2/CELA2A/PTPRC/C1QC/FN1/RGCC	S1
GO:0048869	cellular developmental process	101	0.38628	0.978991	0.567843	0.788979	0.674417	82	tags=28%, list=26%, signal=30%	INS/SPP1/VIM/REG1A/APOE/MT1G/REG3A/CCL2/OLFM4/CCL3/C1QA/CD81/CXCR4/SPINK1/S100A9/DEFB1/STMN1/TYROBP/SOD2/FCER1G/C3/REG3G/HMGB2/CELA2A/PTPRC/C1QC/FN1/RGCC	S1
GO:0002285	lymphocyte activation involved in immune response	12	0.439938	0.958115	0.567953	0.788979	0.674417	134	tags=67%, list=43%, signal=40%	CD81/FCER1G/PTPRC/LCP1/GPR183/CORO1A/CD74/ICAM1	S1
GO:0042886	amide transport	37	0.40084	0.972985	0.569597	0.789966	0.67526	122	tags=46%, list=39%, signal=32%	INS/APOE/SRGN/PLA2G1B/CD81/CCL5/GCG/CELA2A/RGCC/LCP1/RPS4Y1/ITGB2/PPY/NFKBIA/GLUL/CD74/CENPF	S1
GO:0044257	cellular protein catabolic process	16	0.425175	0.960556	0.570709	0.790213	0.675471	70	tags=25%, list=22%, signal=20%	APOE/CD81/TNFAIP3/CPA2	S1
GO:0072593	reactive oxygen species metabolic process	15	0.42781	0.958733	0.572961	0.792034	0.677028	102	tags=40%, list=33%, signal=28%	INS/TYROBP/SOD2/AIF1/ITGB2/THBS1	S1
GO:0007600	sensory perception	11	0.441291	0.946618	0.57987	0.800278	0.684075	41	tags=27%, list=13%, signal=25%	CCL2/CCL3/CXCR4	S1
GO:0048872	homeostasis of number of cells	15	0.422517	0.946873	0.588636	0.80974	0.692163	132	tags=60%, list=42%, signal=36%	TNFAIP3/FCER1G/HMGB2/CXCL6/GPR183/CORO1A/CD74/MAFB/IL7R	S1
GO:0008104	protein localization	48	0.390325	0.96307	0.588641	0.80974	0.692163	122	tags=44%, list=39%, signal=32%	INS/APOE/SRGN/PLA2G1B/CD81/TNFAIP3/TYROBP/CCL5/FCER1G/GCG/CELA2A/RGCC/LCP1/PIGR/RPS4Y1/ITGB2/PPY/NFKBIA/GLUL/CD74/CENPF	S1
GO:0019222	regulation of metabolic process	135	0.382099	0.972758	0.591541	0.812408	0.694444	137	tags=47%, list=44%, signal=46%	INS/SPP1/VIM/REG1A/APOE/CXCL8/SRGN/IGHA1/SERPINA1/APOC1/TFPI2/CCL2/PLA2G1B/CCL3/CD81/CCL4/CXCR4/IGFBP7/SPINK1/S100A9/TNFAIP3/TYROBP/SOD2/CCL5/FCER1G/CCL3L1/SERPING1/G0S2/C3/HMGB2/CXCL6/GCG/PTPRC/FN1/RGCC/AIF1/PLIN2/RPS4Y1/IGHA2/HLA-DPB1/ITGB2/GPR183/THBS1/SGK1/IFI16/GPNMB/JCHAIN/NFKBIA/CREM/WFDC2/CD74/TOP2A/CENPF/AMBP/GMFG/CD83/MAFB/IL7R/FSTL3/ICAM1/PCSK1N/SOX4/ZEB2	S1
GO:0030029	actin filament-based process	24	0.40422	0.952903	0.592973	0.813055	0.694997	85	tags=33%, list=27%, signal=26%	VIM/PLA2G1B/STMN1/TYROBP/RGCC/LCP1/ARHGDIB/AIF1	S1
GO:1901135	carbohydrate derivative metabolic process	19	0.410442	0.945412	0.595652	0.813678	0.695529	1	tags=5%, list=0%, signal=6%	INS	S1
GO:0048513	animal organ development	85	0.383369	0.967071	0.59624	0.813678	0.695529	139	tags=51%, list=44%, signal=39%	SPP1/VIM/REG1A/MT1G/CXCL8/SRGN/REG3A/CCL2/CCL3/C1QB/CD81/CXCR4/TNFAIP3/STMN1/TYROBP/FCER1G/REG3G/HMGB2/CELA2A/PTPRC/C1QC/FN1/RGCC/LCP1/AIF1/GPR183/NNMT/COL18A1/THBS1/IFI16/GPNMB/NFKBIA/CD74/TOP2A/CENPF/CD83/MAFB/IL7R/FSTL3/ICAM1/SOX4/ZEB2/BCL2A1	S1
GO:0048608	reproductive structure development	13	0.425378	0.937188	0.597274	0.813678	0.695529	2	tags=8%, list=1%, signal=8%	SPP1	S1
GO:0061458	reproductive system development	13	0.425378	0.937188	0.597274	0.813678	0.695529	2	tags=8%, list=1%, signal=8%	SPP1	S1
GO:0006725	cellular aromatic compound metabolic process	87	0.382644	0.965672	0.59994	0.815996	0.69751	45	tags=15%, list=14%, signal=18%	INS/SPP1/VIM/CTRB2/APOE/PRSS1/CTRB1/PLA2G1B/TTR/CD81/CTRC/S100A9/TNFAIP3	S1
GO:0010941	regulation of cell death	65	0.383892	0.95948	0.60254	0.817185	0.698527	112	tags=40%, list=36%, signal=32%	INS/APOE/CCL2/PLA2G1B/CCL3/C1QA/CXCR4/S100A9/TNFAIP3/TYROBP/SOD2/CCL5/FCER1G/G0S2/HMGB2/GCG/PTPRC/RGCC/AIF1/ITGB2/COL18A1/THBS1/SGK1/GPNMB/NFKBIA/CORO1A	S1
GO:0048598	embryonic morphogenesis	11	-0.261589	-0.911659	0.60371	0.817185	0.698527	235	tags=100%, list=75%, signal=26%	ITGB2/MAFB/SOX4/ZEB2/TGFB1/GJA1/RBP4/FGFR1/HIF1A/KIF20B	S1
GO:0016310	phosphorylation	63	0.383348	0.956847	0.605039	0.817185	0.698527	105	tags=37%, list=34%, signal=30%	INS/APOE/CCL2/PLA2G1B/CCL3/CD81/CCL4/CXCR4/SPINK1/TNFAIP3/CCL5/CCL3L1/C3/GCG/PTPRC/FN1/RGCC/AIF1/ITGB2/GPR183/THBS1/SGK1/GPNMB	S1
GO:0009314	response to radiation	12	-0.249169	-0.907046	0.605996	0.817185	0.698527	239	tags=58%, list=76%, signal=14%	CRYAB/PER1/HIF1A/AURKB/RAD51AP1/MYC/CARD16	S1
GO:0034613	cellular protein localization	35	0.394153	0.953332	0.60661	0.817185	0.698527	97	tags=31%, list=31%, signal=24%	INS/APOE/SRGN/CD81/TNFAIP3/TYROBP/FCER1G/LCP1/PIGR/RPS4Y1/ITGB2	S1
GO:0070727	cellular macromolecule localization	35	0.394153	0.953332	0.60661	0.817185	0.698527	97	tags=31%, list=31%, signal=24%	INS/APOE/SRGN/CD81/TNFAIP3/TYROBP/FCER1G/LCP1/PIGR/RPS4Y1/ITGB2	S1
GO:0035239	tube morphogenesis	30	0.395179	0.946977	0.612984	0.824459	0.704745	105	tags=40%, list=34%, signal=29%	APOE/CXCL8/CCL2/CXCR4/TNFAIP3/C3/FN1/RGCC/ITGB2/COL18A1/THBS1/GPNMB	S1
GO:0030097	hemopoiesis	33	0.393185	0.94725	0.616672	0.826214	0.706245	142	tags=61%, list=45%, signal=37%	MT1G/CCL3/CD81/TYROBP/FCER1G/HMGB2/PTPRC/C1QC/GPR183/THBS1/IFI16/NFKBIA/CD74/TOP2A/CD83/MAFB/IL7R/FSTL3/SOX4/LIF	S1
GO:0048534	hematopoietic or lymphoid organ development	33	0.393185	0.94725	0.616672	0.826214	0.706245	142	tags=61%, list=45%, signal=37%	MT1G/CCL3/CD81/TYROBP/FCER1G/HMGB2/PTPRC/C1QC/GPR183/THBS1/IFI16/NFKBIA/CD74/TOP2A/CD83/MAFB/IL7R/FSTL3/SOX4/LIF	S1
GO:0002521	leukocyte differentiation	26	0.395021	0.938077	0.617449	0.826214	0.706245	142	tags=62%, list=45%, signal=37%	MT1G/CCL3/CD81/TYROBP/FCER1G/PTPRC/C1QC/GPR183/IFI16/CD74/CD83/MAFB/IL7R/FSTL3/SOX4/LIF	S1
GO:2000377	regulation of reactive oxygen species metabolic process	13	0.418382	0.921776	0.61881	0.826214	0.706245	102	tags=38%, list=33%, signal=27%	INS/TYROBP/AIF1/ITGB2/THBS1	S1
GO:0007568	aging	13	0.417962	0.920849	0.620058	0.826214	0.706245	63	tags=31%, list=20%, signal=26%	C1QA/MMP7/SOD2/SERPING1	S1
GO:0009889	regulation of biosynthetic process	75	0.380451	0.955895	0.621438	0.826214	0.706245	45	tags=16%, list=14%, signal=18%	INS/SPP1/VIM/APOE/CXCL8/APOC1/CCL2/PLA2G1B/CD81/IGFBP7/S100A9/TNFAIP3	S1
GO:0008219	cell death	78	0.379751	0.955222	0.623438	0.826214	0.706245	112	tags=40%, list=36%, signal=34%	INS/APOE/SRGN/CCL2/PLA2G1B/CCL3/C1QA/CXCR4/S100A9/TNFAIP3/SST/TYROBP/SOD2/CCL5/FCER1G/G0S2/HMGB2/GCG/CELA2A/PTPRC/RGCC/AIF1/EMP3/ITGB2/COL18A1/THBS1/SGK1/IFI16/GPNMB/NFKBIA/CORO1A	S1
GO:0050730	regulation of peptidyl-tyrosine phosphorylation	13	0.416415	0.91744	0.62474	0.826214	0.706245	145	tags=69%, list=46%, signal=39%	CD81/SPINK1/CCL5/PTPRC/ITGB2/CD74/ICAM1/LIF/SAMSN1	S1
GO:0002520	immune system development	36	0.389043	0.943196	0.625576	0.826214	0.706245	142	tags=58%, list=45%, signal=36%	MT1G/CCL3/CD81/TNFAIP3/TYROBP/FCER1G/HMGB2/PTPRC/C1QC/GPR183/THBS1/IFI16/NFKBIA/CD74/TOP2A/CD83/MAFB/IL7R/FSTL3/SOX4/LIF	S1
GO:0072331	signal transduction by p53 class mediator	10	-0.267327	-0.895811	0.626928	0.826214	0.706245	233	tags=100%, list=74%, signal=26%	IFI16/CD74/SOX4/CDK1/NUPR1/AURKB/TPX2/GTSE1/CHD3	S1
GO:0051604	protein maturation	12	0.417871	0.910058	0.62888	0.826214	0.706245	157	tags=75%, list=50%, signal=39%	SRGN/CTSS/THBS1/IFI16/PLAU/PCSK1N/SOX4/DUOXA2/CTSL	S1
GO:0097191	extrinsic apoptotic signaling pathway	12	0.417362	0.908949	0.630558	0.826214	0.706245	143	tags=67%, list=46%, signal=38%	TNFAIP3/G0S2/HMGB2/PTPRC/THBS1/ICAM1/BCL2A1/BEX3	S1
GO:0016055	Wnt signaling pathway	11	0.423852	0.909209	0.630992	0.826214	0.706245	45	tags=18%, list=14%, signal=16%	APOE/TNFAIP3	S1
GO:0030111	regulation of Wnt signaling pathway	11	0.423852	0.909209	0.630992	0.826214	0.706245	45	tags=18%, list=14%, signal=16%	APOE/TNFAIP3	S1
GO:0198738	cell-cell signaling by wnt	11	0.423852	0.909209	0.630992	0.826214	0.706245	45	tags=18%, list=14%, signal=16%	APOE/TNFAIP3	S1
GO:0051222	positive regulation of protein transport	20	0.397725	0.921344	0.631824	0.826214	0.706245	37	tags=15%, list=12%, signal=14%	INS/PLA2G1B/CD81	S1
GO:1904951	positive regulation of establishment of protein localization	20	0.397725	0.921344	0.631824	0.826214	0.706245	37	tags=15%, list=12%, signal=14%	INS/PLA2G1B/CD81	S1
GO:0070925	organelle assembly	18	-0.216949	-0.907477	0.631868	0.826214	0.706245	250	tags=56%, list=80%, signal=12%	NUPR1/AURKB/KNL1/TPX2/WWTR1/CENPW/CENPK/CENPE/KIF11/DLGAP5	S1
GO:0009653	anatomical structure morphogenesis	63	0.378187	0.943965	0.634537	0.828423	0.708133	56	tags=19%, list=18%, signal=20%	SPP1/REG1A/APOE/CXCL8/CCL2/OLFM4/CCL3/CD81/CXCR4/TNFAIP3/STMN1/TYROBP	S1
GO:0009888	tissue development	46	0.379505	0.934021	0.644	0.837345	0.71576	82	tags=26%, list=26%, signal=23%	SPP1/VIM/SRGN/REG3A/CCL3/CD81/CXCR4/REG3G/CELA2A/PTPRC/FN1/RGCC	S1
GO:0032502	developmental process	139	0.374135	0.952724	0.644236	0.837345	0.71576	144	tags=50%, list=46%, signal=48%	INS/SPP1/VIM/REG1A/APOE/MT1G/CXCL8/SRGN/REG3A/CCL2/OLFM4/CCL3/C1QB/C1QA/MMP7/CD81/CXCR4/IGFBP7/SPINK1/S100A9/TNFAIP3/DEFB1/CEL/STMN1/TYROBP/SOD2/FCER1G/SERPING1/C3/REG3G/HMGB2/CELA2A/PTPRC/C1QC/FN1/RGCC/LCP1/ARHGDIB/AIF1/RPS4Y1/ITGB2/GPR183/NNMT/COL18A1/THBS1/SGK1/IFI16/GPNMB/NFKBIA/CREM/CORO1A/GLUL/CXCL1/WFDC2/CD74/TOP2A/CENPF/CD83/MAFB/IL7R/FSTL3/ICAM1/SOX4/ZEB2/BCL2A1/VCAN/LIF/BEX3/CFTR	S1
GO:0031589	cell-substrate adhesion	12	0.412773	0.898955	0.645239	0.837345	0.71576	114	tags=50%, list=36%, signal=33%	OLFM4/FN1/ITGB2/THBS1/CORO1A/PLAU	S1
GO:0048523	negative regulation of cellular process	125	0.373696	0.950665	0.646835	0.837345	0.71576	85	tags=27%, list=27%, signal=33%	INS/SPP1/VIM/REG1A/APOE/CXCL8/SRGN/SERPINA1/APOC1/REG3A/TFPI2/CCL2/CCL3/IGFBP7/SPINK1/TNFAIP3/SST/RGS1/STMN1/TYROBP/SOD2/CCL5/FCER1G/CCL3L1/SERPING1/C3/REG3G/HMGB2/GCG/PTPRC/C1QC/RGCC/ARHGDIB/AIF1	S1
GO:0009628	response to abiotic stimulus	33	0.385834	0.929541	0.648332	0.837345	0.71576	114	tags=42%, list=36%, signal=30%	REG1A/MMP7/CXCR4/IGFBP7/SST/PTPRC/RGCC/AIF1/CTSS/COL18A1/THBS1/IFI16/NFKBIA/PLAU	S1
GO:0044267	cellular protein metabolic process	108	0.374656	0.950982	0.648735	0.837345	0.71576	105	tags=35%, list=34%, signal=36%	INS/SPP1/VIM/APOE/IGHA1/SERPINA1/TFPI2/CCL2/PLA2G1B/CCL3/TTR/CD81/CCL4/CXCR4/IGFBP7/SPINK1/S100A9/TNFAIP3/CEL/CCL5/CCL3L1/SERPING1/MUC6/C3/CPA2/GCG/PTPRC/FN1/RGCC/AIF1/RPS4Y1/CTSS/ITGB2/GPR183/THBS1/SGK1/IFI16/GPNMB	S1
GO:0043067	regulation of programmed cell death	61	0.375708	0.936912	0.650635	0.837345	0.71576	85	tags=30%, list=27%, signal=27%	INS/APOE/CCL2/PLA2G1B/CCL3/CXCR4/S100A9/TNFAIP3/TYROBP/SOD2/CCL5/FCER1G/G0S2/HMGB2/GCG/PTPRC/RGCC/AIF1	S1
GO:0060255	regulation of macromolecule metabolic process	121	0.373263	0.949279	0.651935	0.837345	0.71576	137	tags=46%, list=44%, signal=42%	INS/SPP1/VIM/REG1A/APOE/CXCL8/SRGN/SERPINA1/TFPI2/CCL2/PLA2G1B/CCL3/CD81/CCL4/CXCR4/SPINK1/S100A9/TNFAIP3/TYROBP/SOD2/CCL5/FCER1G/CCL3L1/SERPING1/C3/HMGB2/CXCL6/GCG/PTPRC/FN1/RGCC/AIF1/RPS4Y1/HLA-DPB1/ITGB2/GPR183/THBS1/SGK1/IFI16/GPNMB/NFKBIA/CREM/WFDC2/CD74/TOP2A/CENPF/AMBP/GMFG/CD83/MAFB/IL7R/FSTL3/ICAM1/PCSK1N/SOX4/ZEB2	S1
GO:0006793	phosphorus metabolic process	71	0.375481	0.94089	0.652535	0.837345	0.71576	105	tags=35%, list=34%, signal=30%	INS/APOE/APOC1/CCL2/PLA2G1B/CCL3/CD81/CCL4/CXCR4/SPINK1/TNFAIP3/CCL5/CCL3L1/C3/GCG/PTPRC/FN1/RGCC/AIF1/ITGB2/GPR183/NNMT/THBS1/SGK1/GPNMB	S1
GO:0006796	phosphate-containing compound metabolic process	71	0.375481	0.94089	0.652535	0.837345	0.71576	105	tags=35%, list=34%, signal=30%	INS/APOE/APOC1/CCL2/PLA2G1B/CCL3/CD81/CCL4/CXCR4/SPINK1/TNFAIP3/CCL5/CCL3L1/C3/GCG/PTPRC/FN1/RGCC/AIF1/ITGB2/GPR183/NNMT/THBS1/SGK1/GPNMB	S1
GO:0045893	positive regulation of transcription, DNA-templated	31	0.385109	0.924652	0.65373	0.837345	0.71576	142	tags=52%, list=45%, signal=31%	SPP1/APOE/PLA2G1B/CD81/HMGB2/RGCC/IFI16/NFKBIA/CREM/CD74/TOP2A/MAFB/FSTL3/SOX4/ZEB2/LIF	S1
GO:1902903	regulation of supramolecular fiber organization	11	0.415198	0.890647	0.654373	0.837345	0.71576	134	tags=55%, list=43%, signal=32%	APOE/STMN1/RGCC/CORO1A/GMFG/ICAM1	S1
GO:1902105	regulation of leukocyte differentiation	17	0.394883	0.898523	0.656125	0.837345	0.71576	142	tags=65%, list=45%, signal=37%	CCL3/TYROBP/PTPRC/C1QC/CD74/CD83/MAFB/IL7R/FSTL3/SOX4/LIF	S1
GO:0051603	proteolysis involved in cellular protein catabolic process	13	0.405458	0.893301	0.657199	0.837345	0.71576	45	tags=15%, list=14%, signal=14%	APOE/TNFAIP3	S1
GO:0034765	regulation of ion transmembrane transport	11	0.413877	0.887813	0.658412	0.837345	0.71576	155	tags=73%, list=50%, signal=38%	FXYD2/CCL2/CTSS/THBS1/CORO1A/RRAD/CFTR/RGS2	S1
GO:0043254	regulation of protein complex assembly	10	0.418868	0.88479	0.658736	0.837345	0.71576	134	tags=60%, list=43%, signal=35%	APOE/STMN1/LCP1/CORO1A/GMFG/ICAM1	S1
GO:0010629	negative regulation of gene expression	44	0.378137	0.92878	0.659166	0.837345	0.71576	111	tags=36%, list=35%, signal=27%	VIM/APOE/CXCL8/SRGN/CCL3/TNFAIP3/TYROBP/HMGB2/PTPRC/RGCC/AIF1/RPS4Y1/THBS1/IFI16/GPNMB/CREM	S1
GO:0060485	mesenchyme development	10	-0.260726	-0.873693	0.659187	0.837345	0.71576	235	tags=100%, list=75%, signal=26%	RGCC/ZEB2/BASP1/TGFB1/MCRIP1/FGFR1/HIF1A/MYC/WWTR1	S1
GO:0012501	programmed cell death	72	0.374271	0.938477	0.661034	0.837895	0.71623	104	tags=36%, list=33%, signal=31%	INS/APOE/SRGN/CCL2/PLA2G1B/CCL3/CXCR4/S100A9/TNFAIP3/SST/TYROBP/SOD2/CCL5/FCER1G/G0S2/HMGB2/GCG/CELA2A/PTPRC/RGCC/AIF1/ITGB2/COL18A1/THBS1/SGK1/IFI16	S1
GO:0030098	lymphocyte differentiation	11	0.412933	0.885788	0.661601	0.837895	0.71623	157	tags=82%, list=50%, signal=42%	FCER1G/PTPRC/GPR183/CD74/CD83/MAFB/IL7R/SOX4/CTSL	S1
GO:0071705	nitrogen compound transport	41	0.378287	0.924929	0.663398	0.838188	0.716481	122	tags=44%, list=39%, signal=31%	INS/APOE/SRGN/PLA2G1B/CD81/CCL5/FCER1G/GCG/CELA2A/RGCC/LCP1/RPS4Y1/ITGB2/PPY/NFKBIA/GLUL/CD74/CENPF	S1
GO:0001933	negative regulation of protein phosphorylation	15	0.398999	0.894167	0.663814	0.838188	0.716481	45	tags=20%, list=14%, signal=18%	APOE/SPINK1/TNFAIP3	S1
GO:0006412	translation	11	0.408931	0.877203	0.67191	0.845887	0.723061	4	tags=9%, list=1%, signal=9%	VIM	S1
GO:0043043	peptide biosynthetic process	11	0.408931	0.877203	0.67191	0.845887	0.723061	4	tags=9%, list=1%, signal=9%	VIM	S1
GO:0034220	ion transmembrane transport	17	0.387676	0.882126	0.675673	0.848175	0.725017	112	tags=47%, list=36%, signal=32%	FXYD2/CCL2/CCL3/PTPRC/CTSS/THBS1/SGK1/CORO1A	S1
GO:0010467	gene expression	96	0.369678	0.935965	0.675732	0.848175	0.725017	137	tags=47%, list=44%, signal=38%	INS/SPP1/VIM/REG1A/APOE/CXCL8/SRGN/PLA2G1B/CCL3/CD81/S100A9/TNFAIP3/TYROBP/SOD2/CCL5/FCER1G/C3/HMGB2/CXCL6/PTPRC/FN1/RGCC/AIF1/RPS4Y1/HLA-DPB1/CTSS/ITGB2/THBS1/SGK1/IFI16/GPNMB/NFKBIA/CREM/PLAU/CD74/TOP2A/CENPF/CD83/MAFB/IL7R/FSTL3/ICAM1/PCSK1N/SOX4/ZEB2	S1
GO:1903706	regulation of hemopoiesis	23	0.379702	0.892367	0.679255	0.851333	0.727716	142	tags=61%, list=45%, signal=36%	CCL3/TYROBP/HMGB2/PTPRC/C1QC/THBS1/NFKBIA/CD74/CD83/MAFB/IL7R/FSTL3/SOX4/LIF	S1
GO:0033554	cellular response to stress	46	0.372087	0.915764	0.6811	0.852383	0.728614	139	tags=48%, list=44%, signal=31%	INS/SPP1/CXCL8/TFPI2/CCL2/TNFAIP3/SOD2/HMGB2/RGCC/AIF1/THBS1/SGK1/IFI16/NFKBIA/GLUL/CD74/TOP2A/AMBP/ICAM1/SOX4/ZEB2/BCL2A1	S1
GO:1905114	cell surface receptor signaling pathway involved in cell-cell signaling	12	0.39977	0.870636	0.683515	0.854141	0.730117	69	tags=25%, list=22%, signal=20%	APOE/TNFAIP3/C3	S1
GO:0019882	antigen processing and presentation	13	0.394443	0.869033	0.687474	0.855517	0.731293	157	tags=69%, list=50%, signal=36%	FCER1G/HLA-DRA/HLA-DPB1/CTSS/THBS1/CD74/ICAM1/HLA-DQA1/CTSL	S1
GO:0010632	regulation of epithelial cell migration	10	0.407957	0.861744	0.688772	0.855517	0.731293	10	tags=10%, list=3%, signal=10%	APOE	S1
GO:0001666	response to hypoxia	14	0.391647	0.870633	0.691385	0.855517	0.731293	41	tags=14%, list=13%, signal=13%	REG1A/CXCR4	S1
GO:0036293	response to decreased oxygen levels	14	0.391647	0.870633	0.691385	0.855517	0.731293	41	tags=14%, list=13%, signal=13%	REG1A/CXCR4	S1
GO:0070482	response to oxygen levels	14	0.391647	0.870633	0.691385	0.855517	0.731293	41	tags=14%, list=13%, signal=13%	REG1A/CXCR4	S1
GO:0000280	nuclear division	22	0.376999	0.882873	0.69161	0.855517	0.731293	1	tags=5%, list=0%, signal=5%	INS	S1
GO:0043604	amide biosynthetic process	12	0.396549	0.863622	0.691695	0.855517	0.731293	4	tags=8%, list=1%, signal=9%	VIM	S1
GO:0071902	positive regulation of protein serine/threonine kinase activity	15	0.389361	0.872569	0.692998	0.855878	0.731601	102	tags=40%, list=33%, signal=28%	PLA2G1B/CD81/CXCR4/PTPRC/RGCC/THBS1	S1
GO:0044237	cellular metabolic process	169	0.367935	0.935704	0.694631	0.856643	0.732256	64	tags=21%, list=20%, signal=37%	INS/SPP1/VIM/CTRB2/APOE/CXCL8/CLPS/PRSS1/IGHA1/SERPINA1/APOC1/TFPI2/CCL2/CTRB1/PLA2G1B/CCL3/TTR/CD81/CTRC/CPA1/CCL4/CXCR4/IGFBP7/SPINK1/S100A9/TNFAIP3/CEL/RBP1/TYROBP/ALOX5AP/SOD2/CCL5/FCER1G/CCL3L1/SERPING1/MUC6	S1
GO:0016485	protein processing	10	0.403123	0.851531	0.701798	0.8619	0.736749	135	tags=60%, list=43%, signal=35%	SRGN/CTSS/THBS1/IFI16/PLAU/PCSK1N	S1
GO:0042326	negative regulation of phosphorylation	17	0.378855	0.862054	0.702385	0.8619	0.736749	45	tags=18%, list=14%, signal=16%	APOE/SPINK1/TNFAIP3	S1
GO:0006915	apoptotic process	71	0.365625	0.916194	0.70283	0.8619	0.736749	104	tags=35%, list=33%, signal=30%	INS/APOE/SRGN/CCL2/PLA2G1B/CCL3/CXCR4/S100A9/TNFAIP3/SST/TYROBP/SOD2/CCL5/FCER1G/G0S2/HMGB2/GCG/PTPRC/RGCC/AIF1/ITGB2/COL18A1/THBS1/SGK1/IFI16	S1
GO:0043406	positive regulation of MAP kinase activity	14	0.387513	0.861444	0.702968	0.8619	0.736749	41	tags=21%, list=13%, signal=19%	PLA2G1B/CD81/CXCR4	S1
GO:0007417	central nervous system development	27	0.370607	0.882536	0.707065	0.86369	0.738279	69	tags=26%, list=22%, signal=22%	VIM/C1QA/CXCR4/S100A9/STMN1/TYROBP/C3	S1
GO:0043066	negative regulation of apoptotic process	37	0.369068	0.895863	0.70749	0.86369	0.738279	74	tags=24%, list=24%, signal=21%	INS/APOE/CCL2/TNFAIP3/SOD2/CCL5/FCER1G/HMGB2/GCG	S1
GO:0043069	negative regulation of programmed cell death	37	0.369068	0.895863	0.70749	0.86369	0.738279	74	tags=24%, list=24%, signal=21%	INS/APOE/CCL2/TNFAIP3/SOD2/CCL5/FCER1G/HMGB2/GCG	S1
GO:0071103	DNA conformation change	12	-0.23588	-0.85867	0.710921	0.864431	0.738913	243	tags=58%, list=78%, signal=14%	KNL1/NCAPG/SMC2/CENPW/CENPK/MIS18BP1/CHD3	S1
GO:0001667	ameboidal-type cell migration	16	0.378774	0.855728	0.712847	0.864431	0.738913	116	tags=44%, list=37%, signal=29%	APOE/FN1/RGCC/ARHGDIB/ITGB2/THBS1/GLUL	S1
GO:0098660	inorganic ion transmembrane transport	10	0.399726	0.844356	0.712886	0.864431	0.738913	32	tags=20%, list=10%, signal=19%	FXYD2/CCL3	S1
GO:0048285	organelle fission	23	0.368561	0.866182	0.713595	0.864431	0.738913	1	tags=4%, list=0%, signal=5%	INS	S1
GO:0032269	negative regulation of cellular protein metabolic process	39	0.366782	0.894059	0.714229	0.864431	0.738913	76	tags=23%, list=24%, signal=20%	INS/APOE/SERPINA1/TFPI2/SPINK1/TNFAIP3/SERPING1/C3/PTPRC	S1
GO:0051248	negative regulation of protein metabolic process	39	0.366782	0.894059	0.714229	0.864431	0.738913	76	tags=23%, list=24%, signal=20%	INS/APOE/SERPINA1/TFPI2/SPINK1/TNFAIP3/SERPING1/C3/PTPRC	S1
GO:0009612	response to mechanical stimulus	10	0.39864	0.842062	0.71547	0.864696	0.73914	41	tags=20%, list=13%, signal=18%	MMP7/CXCR4	S1
GO:0052548	regulation of endopeptidase activity	23	0.367123	0.862803	0.718026	0.865129	0.739509	69	tags=26%, list=22%, signal=22%	SERPINA1/TFPI2/SPINK1/S100A9/SERPING1/C3	S1
GO:0002761	regulation of myeloid leukocyte differentiation	11	0.391375	0.839543	0.718036	0.865129	0.739509	142	tags=64%, list=45%, signal=36%	CCL3/TYROBP/C1QC/CD74/MAFB/FSTL3/LIF	S1
GO:0007015	actin filament organization	14	0.38208	0.849365	0.718895	0.865129	0.739509	134	tags=57%, list=43%, signal=34%	PLA2G1B/STMN1/RGCC/LCP1/AIF1/CORO1A/GMFG/ICAM1	S1
GO:0051254	positive regulation of RNA metabolic process	33	0.366034	0.881839	0.724076	0.867093	0.741188	142	tags=48%, list=45%, signal=30%	SPP1/APOE/PLA2G1B/CD81/HMGB2/RGCC/IFI16/NFKBIA/CREM/CD74/TOP2A/MAFB/FSTL3/SOX4/ZEB2/LIF	S1
GO:1902680	positive regulation of RNA biosynthetic process	33	0.366034	0.881839	0.724076	0.867093	0.741188	142	tags=48%, list=45%, signal=30%	SPP1/APOE/PLA2G1B/CD81/HMGB2/RGCC/IFI16/NFKBIA/CREM/CD74/TOP2A/MAFB/FSTL3/SOX4/ZEB2/LIF	S1
GO:1903508	positive regulation of nucleic acid-templated transcription	33	0.366034	0.881839	0.724076	0.867093	0.741188	142	tags=48%, list=45%, signal=30%	SPP1/APOE/PLA2G1B/CD81/HMGB2/RGCC/IFI16/NFKBIA/CREM/CD74/TOP2A/MAFB/FSTL3/SOX4/ZEB2/LIF	S1
GO:0045637	regulation of myeloid cell differentiation	17	0.370894	0.843939	0.726231	0.867093	0.741188	142	tags=59%, list=45%, signal=34%	CCL3/TYROBP/HMGB2/C1QC/THBS1/NFKBIA/CD74/MAFB/FSTL3/LIF	S1
GO:0072359	circulatory system development	35	0.365048	0.882936	0.72689	0.867093	0.741188	105	tags=37%, list=34%, signal=28%	APOE/CXCL8/CCL2/CXCR4/TNFAIP3/SOD2/C3/FN1/RGCC/ITGB2/COL18A1/THBS1/GPNMB	S1
GO:0002504	antigen processing and presentation of peptide or polysaccharide antigen via MHC class II	12	0.383637	0.835501	0.727768	0.867093	0.741188	157	tags=67%, list=50%, signal=35%	FCER1G/HLA-DRA/HLA-DPB1/CTSS/THBS1/CD74/HLA-DQA1/CTSL	S1
GO:0065003	protein-containing complex assembly	39	0.36286	0.884499	0.728137	0.867093	0.741188	85	tags=28%, list=27%, signal=23%	APOE/SERPINA1/APOC1/STMN1/ALOX5AP/SOD2/HMGB2/HLA-DRA/FN1/LCP1/AIF1	S1
GO:0042981	regulation of apoptotic process	60	0.35943	0.895786	0.728727	0.867093	0.741188	85	tags=28%, list=27%, signal=26%	INS/APOE/CCL2/PLA2G1B/CCL3/S100A9/TNFAIP3/TYROBP/SOD2/CCL5/FCER1G/G0S2/HMGB2/GCG/PTPRC/RGCC/AIF1	S1
GO:0052547	regulation of peptidase activity	24	0.361831	0.852975	0.735729	0.872971	0.746213	123	tags=46%, list=39%, signal=30%	SERPINA1/TFPI2/SPINK1/S100A9/SERPING1/C3/FN1/THBS1/IFI16/WFDC2/AMBP	S1
GO:1902107	positive regulation of leukocyte differentiation	10	0.38985	0.823496	0.736247	0.872971	0.746213	142	tags=70%, list=45%, signal=40%	TYROBP/PTPRC/CD74/CD83/IL7R/SOX4/LIF	S1
GO:0051704	multi-organism process	31	0.361188	0.867216	0.736763	0.872971	0.746213	50	tags=19%, list=16%, signal=18%	SPP1/MMP7/CXCR4/IGFBP7/SPINK1/DEFB1	S1
GO:0050852	T cell receptor signaling pathway	11	0.381885	0.819187	0.742162	0.878138	0.75063	92	tags=36%, list=29%, signal=27%	CD81/PTPRC/HLA-DRA/HLA-DPB1	S1
GO:0032956	regulation of actin cytoskeleton organization	10	0.385866	0.815079	0.744752	0.879266	0.751593	134	tags=60%, list=43%, signal=35%	STMN1/RGCC/ARHGDIB/CORO1A/GMFG/ICAM1	S1
GO:0006323	DNA packaging	11	-0.235099	-0.819339	0.745363	0.879266	0.751593	243	tags=55%, list=78%, signal=13%	KNL1/NCAPG/SMC2/CENPW/CENPK/MIS18BP1	S1
GO:0030036	actin cytoskeleton organization	21	0.359709	0.837398	0.746232	0.879266	0.751593	134	tags=52%, list=43%, signal=32%	PLA2G1B/STMN1/TYROBP/RGCC/LCP1/ARHGDIB/AIF1/CORO1A/CXCL1/GMFG/ICAM1	S1
GO:0060548	negative regulation of cell death	40	0.357614	0.873234	0.747299	0.879297	0.75162	143	tags=50%, list=46%, signal=31%	INS/APOE/CCL2/TNFAIP3/SOD2/CCL5/FCER1G/HMGB2/GCG/AIF1/THBS1/GPNMB/NFKBIA/CORO1A/CD74/IL7R/ICAM1/SOX4/BCL2A1/BEX3	S1
GO:0051252	regulation of RNA metabolic process	62	0.355629	0.887595	0.748425	0.8794	0.751708	45	tags=13%, list=14%, signal=14%	INS/SPP1/VIM/APOE/PLA2G1B/CD81/S100A9/TNFAIP3	S1
GO:0051346	negative regulation of hydrolase activity	25	0.356279	0.842996	0.749899	0.87991	0.752144	69	tags=24%, list=22%, signal=20%	SERPINA1/APOC1/TFPI2/SPINK1/SERPING1/C3	S1
GO:0035295	tube development	38	0.357011	0.868424	0.752803	0.881286	0.75332	105	tags=34%, list=34%, signal=26%	REG1A/APOE/CXCL8/CCL2/CXCR4/TNFAIP3/C3/FN1/RGCC/ITGB2/COL18A1/THBS1/GPNMB	S1
GO:0007051	spindle organization	10	-0.242606	-0.812971	0.753156	0.881286	0.75332	52	tags=70%, list=17%, signal=60%	AURKB/TPX2/CENPW/CENPE/KIF11/DLGAP5/CHD3	S1
GO:0031400	negative regulation of protein modification process	18	0.357712	0.819524	0.757739	0.885228	0.75669	45	tags=17%, list=14%, signal=15%	APOE/SPINK1/TNFAIP3	S1
GO:0032504	multicellular organism reproduction	23	0.352342	0.828064	0.762437	0.885228	0.75669	50	tags=17%, list=16%, signal=16%	SPP1/MMP7/SPINK1/DEFB1	S1
GO:0048609	multicellular organismal reproductive process	23	0.352342	0.828064	0.762437	0.885228	0.75669	50	tags=17%, list=16%, signal=16%	SPP1/MMP7/SPINK1/DEFB1	S1
GO:0044087	regulation of cellular component biogenesis	16	0.360377	0.814165	0.763207	0.885228	0.75669	134	tags=50%, list=43%, signal=30%	APOE/STMN1/RGCC/LCP1/THBS1/CORO1A/GMFG/ICAM1	S1
GO:1901566	organonitrogen compound biosynthetic process	26	0.352832	0.83789	0.763695	0.885228	0.75669	10	tags=8%, list=3%, signal=8%	VIM/APOE	S1
GO:0010605	negative regulation of macromolecule metabolic process	68	0.352802	0.882659	0.765823	0.885228	0.75669	89	tags=26%, list=28%, signal=24%	INS/VIM/APOE/CXCL8/SRGN/SERPINA1/TFPI2/CCL3/SPINK1/TNFAIP3/TYROBP/SERPING1/C3/HMGB2/PTPRC/RGCC/AIF1/RPS4Y1	S1
GO:0009892	negative regulation of metabolic process	73	0.353203	0.886163	0.766923	0.885228	0.75669	45	tags=15%, list=14%, signal=17%	INS/VIM/APOE/CXCL8/SRGN/SERPINA1/APOC1/TFPI2/CCL3/SPINK1/TNFAIP3	S1
GO:0010631	epithelial cell migration	12	0.367894	0.801215	0.766988	0.885228	0.75669	137	tags=50%, list=44%, signal=29%	APOE/RGCC/ITGB2/THBS1/GLUL/ZEB2	S1
GO:0090130	tissue migration	12	0.367894	0.801215	0.766988	0.885228	0.75669	137	tags=50%, list=44%, signal=29%	APOE/RGCC/ITGB2/THBS1/GLUL/ZEB2	S1
GO:0090132	epithelium migration	12	0.367894	0.801215	0.766988	0.885228	0.75669	137	tags=50%, list=44%, signal=29%	APOE/RGCC/ITGB2/THBS1/GLUL/ZEB2	S1
GO:1903708	positive regulation of hemopoiesis	13	0.361788	0.797088	0.771223	0.88581	0.757187	142	tags=62%, list=45%, signal=35%	TYROBP/HMGB2/PTPRC/CD74/CD83/IL7R/SOX4/LIF	S1
GO:0048646	anatomical structure formation involved in morphogenesis	35	0.351411	0.849954	0.774362	0.88581	0.757187	105	tags=37%, list=34%, signal=28%	CXCL8/CCL2/CD81/CXCR4/TNFAIP3/TYROBP/C3/FN1/RGCC/ITGB2/COL18A1/THBS1/GPNMB	S1
GO:0010638	positive regulation of organelle organization	19	0.351543	0.809744	0.77517	0.88581	0.757187	1	tags=5%, list=0%, signal=6%	INS	S1
GO:0010556	regulation of macromolecule biosynthetic process	67	0.349271	0.873673	0.776522	0.88581	0.757187	45	tags=13%, list=14%, signal=15%	INS/SPP1/VIM/APOE/CCL2/PLA2G1B/CD81/S100A9/TNFAIP3	S1
GO:0002478	antigen processing and presentation of exogenous peptide antigen	11	0.36821	0.789851	0.776916	0.88581	0.757187	157	tags=64%, list=50%, signal=33%	FCER1G/HLA-DRA/HLA-DPB1/CTSS/CD74/HLA-DQA1/CTSL	S1
GO:0002495	antigen processing and presentation of peptide antigen via MHC class II	11	0.36821	0.789851	0.776916	0.88581	0.757187	157	tags=64%, list=50%, signal=33%	FCER1G/HLA-DRA/HLA-DPB1/CTSS/CD74/HLA-DQA1/CTSL	S1
GO:0019884	antigen processing and presentation of exogenous antigen	11	0.36821	0.789851	0.776916	0.88581	0.757187	157	tags=64%, list=50%, signal=33%	FCER1G/HLA-DRA/HLA-DPB1/CTSS/CD74/HLA-DQA1/CTSL	S1
GO:0019886	antigen processing and presentation of exogenous peptide antigen via MHC class II	11	0.36821	0.789851	0.776916	0.88581	0.757187	157	tags=64%, list=50%, signal=33%	FCER1G/HLA-DRA/HLA-DPB1/CTSS/CD74/HLA-DQA1/CTSL	S1
GO:0048002	antigen processing and presentation of peptide antigen	11	0.36821	0.789851	0.776916	0.88581	0.757187	157	tags=64%, list=50%, signal=33%	FCER1G/HLA-DRA/HLA-DPB1/CTSS/CD74/HLA-DQA1/CTSL	S1
GO:0051493	regulation of cytoskeleton organization	14	0.356173	0.791773	0.779605	0.887679	0.758785	134	tags=50%, list=43%, signal=30%	S100A9/STMN1/RGCC/ARHGDIB/CORO1A/GMFG/ICAM1	S1
GO:0007050	cell cycle arrest	11	0.365063	0.783101	0.784143	0.891646	0.762176	12	tags=9%, list=4%, signal=9%	CXCL8	S1
GO:0050731	positive regulation of peptidyl-tyrosine phosphorylation	10	0.367107	0.775454	0.786629	0.893273	0.763567	142	tags=60%, list=45%, signal=34%	CD81/CCL5/PTPRC/CD74/ICAM1/LIF	S1
GO:0031327	negative regulation of cellular biosynthetic process	28	0.343865	0.820514	0.787824	0.89343	0.763701	22	tags=7%, list=7%, signal=7%	INS/APOC1	S1
GO:0000082	G1/S transition of mitotic cell cycle	10	0.360822	0.762177	0.799548	0.904301	0.772994	105	tags=40%, list=34%, signal=27%	CCL2/RGCC/AIF1/GPNMB	S1
GO:0044843	cell cycle G1/S phase transition	10	0.360822	0.762177	0.799548	0.904301	0.772994	105	tags=40%, list=34%, signal=27%	CCL2/RGCC/AIF1/GPNMB	S1
GO:0031326	regulation of cellular biosynthetic process	73	0.345095	0.86582	0.80282	0.90679	0.775121	74	tags=21%, list=24%, signal=20%	INS/SPP1/VIM/APOE/CXCL8/APOC1/PLA2G1B/CD81/S100A9/TNFAIP3/SOD2/CCL5/C3/HMGB2/GCG	S1
GO:0043933	protein-containing complex subunit organization	42	0.340989	0.834834	0.806723	0.908124	0.776262	85	tags=26%, list=27%, signal=22%	APOE/SERPINA1/APOC1/STMN1/ALOX5AP/SOD2/HMGB2/HLA-DRA/FN1/LCP1/AIF1	S1
GO:0010466	negative regulation of peptidase activity	21	0.337199	0.784995	0.807222	0.908124	0.776262	143	tags=52%, list=46%, signal=30%	SERPINA1/TFPI2/SPINK1/SERPING1/C3/THBS1/IFI16/WFDC2/AMBP/PCSK1N/BEX3	S1
GO:0010951	negative regulation of endopeptidase activity	21	0.337199	0.784995	0.807222	0.908124	0.776262	143	tags=52%, list=46%, signal=30%	SERPINA1/TFPI2/SPINK1/SERPING1/C3/THBS1/IFI16/WFDC2/AMBP/PCSK1N/BEX3	S1
GO:0051656	establishment of organelle localization	12	0.347949	0.757778	0.809144	0.909078	0.777077	61	tags=17%, list=19%, signal=14%	SERPINA1/FCER1G	S1
GO:0018193	peptidyl-amino acid modification	24	0.33413	0.787673	0.811839	0.909217	0.777195	145	tags=54%, list=46%, signal=31%	CD81/SPINK1/S100A9/CCL5/GCG/PTPRC/ITGB2/SGK1/CD74/ICAM1/SOX4/LIF/SAMSN1	S1
GO:0032970	regulation of actin filament-based process	11	0.351395	0.753782	0.812732	0.909217	0.777195	134	tags=55%, list=43%, signal=32%	STMN1/RGCC/ARHGDIB/CORO1A/GMFG/ICAM1	S1
GO:0018108	peptidyl-tyrosine phosphorylation	16	0.339123	0.766147	0.813566	0.909217	0.777195	145	tags=56%, list=46%, signal=32%	CD81/SPINK1/CCL5/PTPRC/ITGB2/CD74/ICAM1/LIF/SAMSN1	S1
GO:0018212	peptidyl-tyrosine modification	16	0.339123	0.766147	0.813566	0.909217	0.777195	145	tags=56%, list=46%, signal=32%	CD81/SPINK1/CCL5/PTPRC/ITGB2/CD74/ICAM1/LIF/SAMSN1	S1
GO:0030855	epithelial cell differentiation	24	0.331646	0.781818	0.817779	0.912067	0.779632	75	tags=21%, list=24%, signal=17%	VIM/REG3A/CXCR4/REG3G/CELA2A	S1
GO:0044703	multi-organism reproductive process	29	0.333732	0.798211	0.818273	0.912067	0.779632	50	tags=17%, list=16%, signal=16%	SPP1/MMP7/IGFBP7/SPINK1/DEFB1	S1
GO:0007162	negative regulation of cell adhesion	12	0.343676	0.748472	0.819421	0.912145	0.779699	120	tags=50%, list=38%, signal=32%	PTPRC/RGCC/ARHGDIB/THBS1/GPNMB/CD74	S1
GO:0010948	negative regulation of cell cycle process	12	0.338952	0.738186	0.827076	0.919457	0.785948	142	tags=50%, list=45%, signal=28%	CCL2/RGCC/GPNMB/CENPF/SOX4/LIF	S1
GO:0010639	negative regulation of organelle organization	14	0.330142	0.733908	0.83897	0.930489	0.795378	142	tags=50%, list=45%, signal=29%	STMN1/RGCC/CORO1A/TOP2A/CENPF/GMFG/LIF	S1
GO:0045944	positive regulation of transcription by RNA polymerase II	25	0.324042	0.766719	0.8392	0.930489	0.795378	142	tags=52%, list=45%, signal=31%	PLA2G1B/CD81/HMGB2/RGCC/IFI16/NFKBIA/CREM/TOP2A/MAFB/FSTL3/SOX4/ZEB2/LIF	S1
GO:0016070	RNA metabolic process	67	0.328362	0.821372	0.857214	0.949084	0.811274	45	tags=12%, list=14%, signal=13%	INS/SPP1/VIM/APOE/PLA2G1B/CD81/S100A9/TNFAIP3	S1
GO:2000112	regulation of cellular macromolecule biosynthetic process	65	0.328786	0.82175	0.858214	0.949084	0.811274	60	tags=15%, list=19%, signal=16%	INS/SPP1/VIM/APOE/PLA2G1B/CD81/S100A9/TNFAIP3/SOD2/CCL5	S1
GO:0019219	regulation of nucleobase-containing compound metabolic process	67	0.327177	0.818407	0.861314	0.951268	0.813141	45	tags=12%, list=14%, signal=13%	INS/SPP1/VIM/APOE/PLA2G1B/CD81/S100A9/TNFAIP3	S1
GO:0045930	negative regulation of mitotic cell cycle	13	0.318732	0.702227	0.862672	0.951526	0.813361	136	tags=46%, list=43%, signal=27%	CCL2/RGCC/GPNMB/TOP2A/CENPF/SOX4	S1
GO:0080090	regulation of primary metabolic process	117	0.333791	0.848675	0.864114	0.951875	0.81366	86	tags=26%, list=27%, signal=30%	INS/SPP1/VIM/APOE/SERPINA1/APOC1/TFPI2/CCL2/PLA2G1B/CCL3/CD81/CCL4/CXCR4/IGFBP7/SPINK1/S100A9/TNFAIP3/SOD2/CCL5/CCL3L1/SERPING1/G0S2/C3/HMGB2/GCG/PTPRC/FN1/RGCC/AIF1/PLIN2	S1
GO:0045786	negative regulation of cell cycle	24	0.308691	0.727704	0.869929	0.956755	0.817831	142	tags=42%, list=45%, signal=25%	CXCL8/CCL2/TNFAIP3/RGCC/THBS1/GPNMB/TOP2A/CENPF/SOX4/LIF	S1
GO:0071496	cellular response to external stimulus	12	0.316938	0.690241	0.870805	0.956755	0.817831	134	tags=50%, list=43%, signal=30%	MMP7/PTPRC/AIF1/IFI16/GLUL/ICAM1	S1
GO:0030900	forebrain development	10	0.321892	0.679944	0.879427	0.964975	0.824857	56	tags=20%, list=18%, signal=17%	CXCR4/TYROBP	S1
GO:0006355	regulation of transcription, DNA-templated	58	0.317412	0.789682	0.884212	0.968968	0.82827	45	tags=12%, list=14%, signal=13%	INS/SPP1/APOE/PLA2G1B/CD81/S100A9/TNFAIP3	S1
GO:0009058	biosynthetic process	97	0.324465	0.821769	0.887311	0.970902	0.829924	76	tags=22%, list=24%, signal=24%	INS/SPP1/VIM/APOE/CXCL8/APOC1/CCL2/PLA2G1B/CD81/IGFBP7/S100A9/TNFAIP3/RBP1/ALOX5AP/SOD2/CCL5/MUC6/C3/HMGB2/GCG/PTPRC	S1
GO:0044085	cellular component biogenesis	59	0.315361	0.785056	0.890811	0.970902	0.829924	124	tags=39%, list=40%, signal=29%	APOE/SERPINA1/APOC1/CEL/STMN1/ALOX5AP/SOD2/TUBA1A/HMGB2/HLA-DRA/FN1/RGCC/LCP1/AIF1/EMP3/CLDN10/THBS1/JCHAIN/CORO1A/GLUL/CD74/CENPF/GMFG	S1
GO:0033043	regulation of organelle organization	35	0.306107	0.740376	0.891537	0.970902	0.829924	149	tags=46%, list=48%, signal=27%	INS/S100A9/STMN1/GCG/RGCC/LCP1/ARHGDIB/CORO1A/TOP2A/CENPF/GMFG/MKI67/ICAM1/ZEB2/LIF/NUSAP1	S1
GO:0031323	regulation of cellular metabolic process	119	0.326821	0.831159	0.891911	0.970902	0.829924	82	tags=24%, list=26%, signal=28%	INS/SPP1/VIM/APOE/CXCL8/SERPINA1/APOC1/TFPI2/CCL2/PLA2G1B/CCL3/CD81/CCL4/CXCR4/SPINK1/S100A9/TNFAIP3/TYROBP/SOD2/CCL5/CCL3L1/SERPING1/C3/HMGB2/GCG/PTPRC/FN1/RGCC	S1
GO:1901576	organic substance biosynthetic process	93	0.322467	0.815516	0.893611	0.970902	0.829924	76	tags=22%, list=24%, signal=23%	INS/SPP1/VIM/APOE/APOC1/CCL2/PLA2G1B/CD81/IGFBP7/S100A9/TNFAIP3/RBP1/ALOX5AP/SOD2/CCL5/MUC6/C3/HMGB2/GCG/PTPRC	S1
GO:1903506	regulation of nucleic acid-templated transcription	59	0.314382	0.782619	0.894011	0.970902	0.829924	45	tags=12%, list=14%, signal=13%	INS/SPP1/APOE/PLA2G1B/CD81/S100A9/TNFAIP3	S1
GO:2001141	regulation of RNA biosynthetic process	59	0.314382	0.782619	0.894011	0.970902	0.829924	45	tags=12%, list=14%, signal=13%	INS/SPP1/APOE/PLA2G1B/CD81/S100A9/TNFAIP3	S1
GO:0010564	regulation of cell cycle process	27	0.297351	0.708089	0.89589	0.971696	0.830602	28	tags=7%, list=9%, signal=7%	INS/CCL2	S1
GO:0007017	microtubule-based process	22	0.294963	0.690757	0.897741	0.972457	0.831253	67	tags=18%, list=21%, signal=15%	DEFB1/STMN1/TUBA1A/TUBA1B	S1
GO:0051640	organelle localization	17	0.294086	0.669167	0.901443	0.975218	0.833613	65	tags=18%, list=21%, signal=15%	SERPINA1/FCER1G/TUBA1A	S1
GO:1901137	carbohydrate derivative biosynthetic process	10	-0.207921	-0.696742	0.904628	0.977415	0.835491	251	tags=90%, list=80%, signal=18%	VCAN/TYMS/MUC5B/TGFB1/ELOVL5/RRM2/NFKB1/PHLDA1/NME4	S1
GO:0006351	transcription, DNA-templated	60	0.30736	0.766016	0.909109	0.979206	0.837022	45	tags=12%, list=14%, signal=12%	INS/SPP1/APOE/PLA2G1B/CD81/S100A9/TNFAIP3	S1
GO:0022607	cellular component assembly	58	0.30807	0.766441	0.910109	0.979206	0.837022	124	tags=38%, list=40%, signal=28%	APOE/SERPINA1/APOC1/CEL/STMN1/ALOX5AP/SOD2/TUBA1A/HMGB2/HLA-DRA/FN1/RGCC/LCP1/AIF1/EMP3/CLDN10/THBS1/JCHAIN/CORO1A/CD74/CENPF/GMFG	S1
GO:0007346	regulation of mitotic cell cycle	28	0.288443	0.688269	0.912297	0.979206	0.837022	125	tags=32%, list=40%, signal=21%	INS/CCL2/TUBA1A/RGCC/AIF1/GPNMB/TOP2A/CENPF/MKI67	S1
GO:0051171	regulation of nitrogen compound metabolic process	113	0.317972	0.80794	0.914109	0.979206	0.837022	137	tags=42%, list=44%, signal=37%	INS/SPP1/VIM/APOE/SERPINA1/APOC1/TFPI2/CCL2/PLA2G1B/CCL3/CD81/CCL4/CXCR4/SPINK1/S100A9/TNFAIP3/SOD2/CCL5/CCL3L1/SERPING1/C3/HMGB2/GCG/PTPRC/FN1/RGCC/AIF1/ITGB2/GPR183/THBS1/SGK1/IFI16/GPNMB/NFKBIA/CREM/WFDC2/CD74/TOP2A/CENPF/AMBP/GMFG/MAFB/IL7R/FSTL3/ICAM1/PCSK1N/SOX4/ZEB2	S1
GO:0007420	brain development	18	0.284378	0.651515	0.914257	0.979206	0.837022	198	tags=78%, list=63%, signal=30%	CXCR4/STMN1/TYROBP/AIF1/CENPF/MAFB/ZEB2/BCL2A1/ASPM/RGS2/C5AR1/BASP1/AQP1/SCTR	S1
GO:0007283	spermatogenesis	16	0.284893	0.643631	0.914388	0.979206	0.837022	155	tags=56%, list=50%, signal=30%	SPINK1/DEFB1/HMGB2/CREM/WFDC2/FSTL3/CFTR/ASPM/RGS2	S1
GO:0048232	male gamete generation	16	0.284893	0.643631	0.914388	0.979206	0.837022	155	tags=56%, list=50%, signal=30%	SPINK1/DEFB1/HMGB2/CREM/WFDC2/FSTL3/CFTR/ASPM/RGS2	S1
GO:0032774	RNA biosynthetic process	61	0.304412	0.75912	0.918008	0.9806	0.838213	45	tags=11%, list=14%, signal=12%	INS/SPP1/APOE/PLA2G1B/CD81/S100A9/TNFAIP3	S1
GO:0097659	nucleic acid-templated transcription	61	0.304412	0.75912	0.918008	0.9806	0.838213	45	tags=11%, list=14%, signal=12%	INS/SPP1/APOE/PLA2G1B/CD81/S100A9/TNFAIP3	S1
GO:0060429	epithelium development	29	0.284806	0.681192	0.920281	0.981788	0.839229	75	tags=17%, list=24%, signal=14%	VIM/REG3A/CXCR4/REG3G/CELA2A	S1
GO:1901987	regulation of cell cycle phase transition	18	0.275375	0.63089	0.92668	0.986128	0.842939	136	tags=39%, list=43%, signal=23%	CCL2/TUBA1A/RGCC/AIF1/GPNMB/CENPF/SOX4	S1
GO:1901990	regulation of mitotic cell cycle phase transition	18	0.275375	0.63089	0.92668	0.986128	0.842939	136	tags=39%, list=43%, signal=23%	CCL2/TUBA1A/RGCC/AIF1/GPNMB/CENPF/SOX4	S1
GO:0007276	gamete generation	18	0.273703	0.627059	0.928411	0.986441	0.843207	155	tags=56%, list=50%, signal=30%	SPINK1/DEFB1/HMGB2/CREM/WFDC2/TOP2A/FSTL3/CFTR/ASPM/RGS2	S1
GO:0006139	nucleobase-containing compound metabolic process	78	0.304755	0.766578	0.929307	0.986441	0.843207	45	tags=12%, list=14%, signal=13%	INS/SPP1/VIM/APOE/PLA2G1B/TTR/CD81/S100A9/TNFAIP3	S1
GO:0033157	regulation of intracellular protein transport	11	0.280921	0.602607	0.93198	0.987087	0.843758	97	tags=27%, list=31%, signal=20%	CD81/LCP1/ITGB2	S1
GO:0006974	cellular response to DNA damage stimulus	17	0.272868	0.620888	0.932248	0.987087	0.843758	139	tags=47%, list=44%, signal=28%	HMGB2/RGCC/SGK1/IFI16/CD74/TOP2A/SOX4/BCL2A1	S1
GO:0060322	head development	19	0.266748	0.614428	0.935386	0.987769	0.844341	198	tags=74%, list=63%, signal=29%	CXCR4/STMN1/TYROBP/AIF1/CENPF/MAFB/ZEB2/BCL2A1/ASPM/RGS2/C5AR1/BASP1/AQP1/SCTR	S1
GO:1901362	organic cyclic compound biosynthetic process	69	0.295288	0.739259	0.938006	0.987769	0.844341	45	tags=12%, list=14%, signal=13%	INS/SPP1/APOE/PLA2G1B/CD81/IGFBP7/S100A9/TNFAIP3	S1
GO:0044249	cellular biosynthetic process	92	0.304451	0.769775	0.938606	0.987769	0.844341	74	tags=20%, list=24%, signal=21%	INS/SPP1/VIM/APOE/CXCL8/APOC1/PLA2G1B/CD81/S100A9/TNFAIP3/RBP1/ALOX5AP/SOD2/CCL5/MUC6/C3/HMGB2/GCG	S1
GO:0003006	developmental process involved in reproduction	25	0.26695	0.631633	0.940366	0.987769	0.844341	50	tags=12%, list=16%, signal=11%	SPP1/SPINK1/DEFB1	S1
GO:0051172	negative regulation of nitrogen compound metabolic process	59	0.289623	0.720983	0.942206	0.987769	0.844341	76	tags=19%, list=24%, signal=17%	INS/APOE/SERPINA1/APOC1/TFPI2/SPINK1/TNFAIP3/SERPING1/C3/HMGB2/PTPRC	S1
GO:0090304	nucleic acid metabolic process	74	0.295334	0.741706	0.942306	0.987769	0.844341	45	tags=11%, list=14%, signal=12%	INS/SPP1/VIM/APOE/PLA2G1B/CD81/S100A9/TNFAIP3	S1
GO:0009790	embryo development	18	0.260269	0.59628	0.945825	0.987769	0.844341	142	tags=44%, list=45%, signal=26%	CXCL8/FN1/ITGB2/TOP2A/MAFB/SOX4/ZEB2/LIF	S1
GO:0044260	cellular macromolecule metabolic process	141	0.306967	0.781802	0.947105	0.987769	0.844341	76	tags=22%, list=24%, signal=30%	INS/SPP1/VIM/APOE/CXCL8/IGHA1/SERPINA1/TFPI2/CCL2/PLA2G1B/CCL3/TTR/CD81/CCL4/CXCR4/IGFBP7/SPINK1/S100A9/TNFAIP3/CEL/SOD2/CCL5/FCER1G/CCL3L1/SERPING1/MUC6/C3/CPA2/HMGB2/GCG/PTPRC	S1
GO:0030031	cell projection assembly	10	0.270667	0.571741	0.94768	0.987769	0.844341	88	tags=30%, list=28%, signal=22%	TUBA1A/AIF1/EMP3	S1
GO:0120031	plasma membrane bounded cell projection assembly	10	0.270667	0.571741	0.94768	0.987769	0.844341	88	tags=30%, list=28%, signal=22%	TUBA1A/AIF1/EMP3	S1
GO:0009059	macromolecule biosynthetic process	79	0.294705	0.741349	0.949005	0.987769	0.844341	142	tags=42%, list=45%, signal=31%	INS/SPP1/VIM/APOE/CCL2/PLA2G1B/CD81/S100A9/TNFAIP3/SOD2/CCL5/MUC6/HMGB2/PTPRC/RGCC/RPS4Y1/ITGB2/THBS1/SGK1/IFI16/NFKBIA/CREM/GLUL/CD74/TOP2A/CENPF/MAFB/FSTL3/ICAM1/SOX4/ZEB2/VCAN/LIF	S1
GO:0051726	regulation of cell cycle	43	0.271611	0.665866	0.953081	0.987769	0.844341	85	tags=19%, list=27%, signal=16%	INS/CXCL8/CCL2/TNFAIP3/TUBA1A/PTPRC/RGCC/AIF1	S1
GO:0000003	reproduction	38	0.266707	0.648762	0.955046	0.987769	0.844341	50	tags=13%, list=16%, signal=13%	SPP1/MMP7/IGFBP7/SPINK1/DEFB1	S1
GO:0022414	reproductive process	38	0.266707	0.648762	0.955046	0.987769	0.844341	50	tags=13%, list=16%, signal=13%	SPP1/MMP7/IGFBP7/SPINK1/DEFB1	S1
GO:0000226	microtubule cytoskeleton organization	18	0.246924	0.565706	0.960081	0.987769	0.844341	67	tags=17%, list=21%, signal=14%	STMN1/TUBA1A/TUBA1B	S1
GO:0032386	regulation of intracellular transport	12	0.250973	0.546579	0.96057	0.987769	0.844341	97	tags=25%, list=31%, signal=18%	CD81/LCP1/ITGB2	S1
GO:0019953	sexual reproduction	20	0.242965	0.562836	0.960802	0.987769	0.844341	221	tags=85%, list=71%, signal=27%	SPINK1/DEFB1/HMGB2/CREM/WFDC2/TOP2A/FSTL3/CFTR/ASPM/RGS2/SERPINA5/CDK1/QKI/GJA1/SYNE1/GAMT/DDX3Y	S1
GO:0033044	regulation of chromosome organization	12	0.250793	0.546188	0.960885	0.987769	0.844341	142	tags=42%, list=45%, signal=24%	GCG/TOP2A/CENPF/MKI67/LIF	S1
GO:0031324	negative regulation of cellular metabolic process	62	0.277396	0.692337	0.962104	0.987769	0.844341	45	tags=11%, list=14%, signal=12%	INS/APOE/SERPINA1/APOC1/TFPI2/SPINK1/TNFAIP3	S1
GO:0071887	leukocyte apoptotic process	10	0.256819	0.542488	0.962321	0.987769	0.844341	61	tags=20%, list=19%, signal=17%	CCL5/FCER1G	S1
GO:0034645	cellular macromolecule biosynthetic process	76	0.281851	0.708434	0.963304	0.987769	0.844341	142	tags=41%, list=45%, signal=29%	INS/SPP1/VIM/APOE/PLA2G1B/CD81/S100A9/TNFAIP3/SOD2/CCL5/MUC6/HMGB2/RGCC/RPS4Y1/ITGB2/THBS1/SGK1/IFI16/NFKBIA/CREM/GLUL/CD74/TOP2A/CENPF/MAFB/FSTL3/ICAM1/SOX4/ZEB2/VCAN/LIF	S1
GO:0006357	regulation of transcription by RNA polymerase II	38	0.257866	0.627255	0.964157	0.987769	0.844341	142	tags=39%, list=45%, signal=25%	APOE/PLA2G1B/CD81/SOD2/HMGB2/RGCC/IFI16/NFKBIA/CREM/TOP2A/MAFB/FSTL3/SOX4/ZEB2/LIF	S1
GO:0018130	heterocycle biosynthetic process	67	0.277395	0.693883	0.964304	0.987769	0.844341	45	tags=10%, list=14%, signal=11%	INS/SPP1/APOE/PLA2G1B/CD81/S100A9/TNFAIP3	S1
GO:0019438	aromatic compound biosynthetic process	67	0.277395	0.693883	0.964304	0.987769	0.844341	45	tags=10%, list=14%, signal=11%	INS/SPP1/APOE/PLA2G1B/CD81/S100A9/TNFAIP3	S1
GO:0034654	nucleobase-containing compound biosynthetic process	67	0.277395	0.693883	0.964304	0.987769	0.844341	45	tags=10%, list=14%, signal=11%	INS/SPP1/APOE/PLA2G1B/CD81/S100A9/TNFAIP3	S1
GO:0044271	cellular nitrogen compound biosynthetic process	76	0.279493	0.702505	0.965403	0.987769	0.844341	137	tags=38%, list=44%, signal=28%	INS/SPP1/VIM/APOE/PLA2G1B/CD81/S100A9/TNFAIP3/SOD2/CCL5/HMGB2/RGCC/AIF1/RPS4Y1/ITGB2/NNMT/THBS1/SGK1/IFI16/NFKBIA/CREM/CD74/TOP2A/CENPF/MAFB/FSTL3/ICAM1/SOX4/ZEB2	S1
GO:0044770	cell cycle phase transition	23	0.236794	0.556507	0.967674	0.987769	0.844341	85	tags=22%, list=27%, signal=17%	CCL2/TUBA1A/PTPRC/RGCC/AIF1	S1
GO:0071214	cellular response to abiotic stimulus	11	0.247654	0.531246	0.968116	0.987769	0.844341	36	tags=9%, list=12%, signal=8%	MMP7	S1
GO:0104004	cellular response to environmental stimulus	11	0.247654	0.531246	0.968116	0.987769	0.844341	36	tags=9%, list=12%, signal=8%	MMP7	S1
GO:0034641	cellular nitrogen compound metabolic process	86	0.281528	0.710406	0.968903	0.987769	0.844341	137	tags=40%, list=44%, signal=31%	INS/SPP1/VIM/APOE/PLA2G1B/TTR/CD81/S100A9/TNFAIP3/SOD2/CCL5/HMGB2/PTPRC/RGCC/AIF1/RPS4Y1/ITGB2/NNMT/THBS1/SGK1/IFI16/NFKBIA/CREM/CD74/TOP2A/CENPF/AMBP/MAFB/IL7R/FSTL3/ICAM1/PCSK1N/SOX4/ZEB2	S1
GO:0000278	mitotic cell cycle	40	0.253923	0.620038	0.969088	0.987769	0.844341	85	tags=18%, list=27%, signal=15%	INS/CCL2/STMN1/TUBA1A/TUBA1B/RGCC/AIF1	S1
GO:1903047	mitotic cell cycle process	36	0.246016	0.596442	0.970859	0.987993	0.844533	85	tags=17%, list=27%, signal=14%	INS/CCL2/STMN1/TUBA1A/RGCC/AIF1	S1
GO:0034622	cellular protein-containing complex assembly	21	0.228509	0.531965	0.972186	0.987993	0.844533	134	tags=38%, list=43%, signal=23%	STMN1/HMGB2/HLA-DRA/AIF1/CORO1A/CENPF/GMFG/ICAM1	S1
GO:0006886	intracellular protein transport	18	0.231644	0.5307	0.972811	0.987993	0.844533	120	tags=33%, list=38%, signal=22%	CD81/LCP1/RPS4Y1/ITGB2/NFKBIA/CD74	S1
GO:0032388	positive regulation of intracellular transport	10	0.239314	0.505511	0.976747	0.989614	0.845919	37	tags=10%, list=12%, signal=9%	CD81	S1
GO:0090316	positive regulation of intracellular protein transport	10	0.239314	0.505511	0.976747	0.989614	0.845919	37	tags=10%, list=12%, signal=9%	CD81	S1
GO:0006366	transcription by RNA polymerase II	40	0.229239	0.559765	0.985594	0.994732	0.850293	142	tags=38%, list=45%, signal=23%	APOE/PLA2G1B/CD81/SOD2/HMGB2/RGCC/IFI16/NFKBIA/CREM/TOP2A/MAFB/FSTL3/SOX4/ZEB2/LIF	S1
GO:2000116	regulation of cysteine-type endopeptidase activity	10	0.224467	0.47415	0.98579	0.994732	0.850293	104	tags=30%, list=33%, signal=21%	S100A9/THBS1/IFI16	S1
GO:0001501	skeletal system development	12	0.211025	0.45958	0.986053	0.994732	0.850293	239	tags=92%, list=76%, signal=23%	TYROBP/PTPRC/SOX4/VCAN/TYMS/TGFBI/TGFB1/GJA1/RBP4/FGFR1/HIF1A	S1
GO:0022402	cell cycle process	49	0.23185	0.572261	0.986501	0.994732	0.850293	28	tags=6%, list=9%, signal=7%	INS/CXCL8/CCL2	S1
GO:0044772	mitotic cell cycle phase transition	22	0.196667	0.460564	0.988705	0.995767	0.851178	136	tags=32%, list=43%, signal=19%	CCL2/TUBA1A/RGCC/AIF1/GPNMB/CENPF/SOX4	S1
GO:0009887	animal organ morphogenesis	20	0.196979	0.456308	0.990986	0.996011	0.851387	45	tags=10%, list=14%, signal=9%	CCL2/TNFAIP3	S1
GO:0061061	muscle structure development	21	0.19436	0.452468	0.991302	0.996011	0.851387	241	tags=90%, list=77%, signal=22%	CD81/SOD2/CENPF/LIF/CD53/RGS2/LGALS1/BASP1/PDLIM3/TGFB1/CDK1/QKI/GJA1/SYNE1/RBP4/PLEKHO1/CRYAB/FGFR1/BTG1	S1
GO:0007049	cell cycle	61	0.21996	0.548519	0.994601	0.99814	0.853207	85	tags=16%, list=27%, signal=15%	INS/CXCL8/CCL2/TNFAIP3/STMN1/TUBA1A/TUBA1B/PTPRC/RGCC/AIF1	S1
GO:0002009	morphogenesis of an epithelium	12	0.16513	0.359626	0.999056	0.99979	0.854617	41	tags=8%, list=13%, signal=8%	CXCR4	S1
GO:0048729	tissue morphogenesis	12	0.16513	0.359626	0.999056	0.99979	0.854617	41	tags=8%, list=13%, signal=8%	CXCR4	S1
GO:0070647	protein modification by small protein conjugation or removal	12	0.149077	0.324667	0.99979	0.99979	0.854617	144	tags=33%, list=46%, signal=19%	TNFAIP3/NFKBIA/SOX4/CFTR	S1
GO:0007155	cell adhesion	106	0.44252	1.64515	0.0002	0.1165	0.114947	221	tags=49%, list=31%, signal=40%	CD55/LAMB3/LMO7/CEACAM5/LAMC2/ACTG1/CLDN18/ACTB/LAMA3/ITGA2/DSG2/CEACAM6/IL32/CDH17/PPARD/ITGA6/DST/TNFRSF12A/MELTF/CDHR2/S100A11/CEACAM1/EFNB1/SLK/DSC2/F11R/ARHGAP5/CDHR5/SMAD3/UNC13D/KRT18/CDH1/IL1RN/PRKCZ/CLDN4/MAD1L1/S100A10/PPFIA1/EPHA2/MPZL3/FUT3/EZR/JUP/ITGB1/CD9/CLDN12/PLXNA2/RHOD/ETS1/ITGB4/CLDN7/PCDH1	S2
GO:0022610	biological adhesion	106	0.44252	1.64515	0.0002	0.1165	0.114947	221	tags=49%, list=31%, signal=40%	CD55/LAMB3/LMO7/CEACAM5/LAMC2/ACTG1/CLDN18/ACTB/LAMA3/ITGA2/DSG2/CEACAM6/IL32/CDH17/PPARD/ITGA6/DST/TNFRSF12A/MELTF/CDHR2/S100A11/CEACAM1/EFNB1/SLK/DSC2/F11R/ARHGAP5/CDHR5/SMAD3/UNC13D/KRT18/CDH1/IL1RN/PRKCZ/CLDN4/MAD1L1/S100A10/PPFIA1/EPHA2/MPZL3/FUT3/EZR/JUP/ITGB1/CD9/CLDN12/PLXNA2/RHOD/ETS1/ITGB4/CLDN7/PCDH1	S2
GO:0008544	epidermis development	33	0.549325	1.82453	0.00060889	0.177628	0.17526	133	tags=45%, list=19%, signal=39%	PI3/LAMB3/KRT17/SFN/LAMC2/LAMA3/KRT7/DSG2/PPARD/FA2H/KRT80/DSC2/ST14/KRT18/EMP1	S2
GO:0043588	skin development	31	0.563459	1.85726	0.00060988	0.177628	0.17526	238	tags=71%, list=34%, signal=49%	PI3/KRT17/SFN/KRT7/ITGA2/DSG2/ELOVL1/ITGA6/FA2H/GJB3/KRT80/DSC2/ST14/KRT18/CLDN4/KRT15/EPHA2/JUP/KRT19/ITGB4/KRT8/ITGA3	S2
GO:0009888	tissue development	122	0.412592	1.5457	0.00089991	0.209679	0.206885	203	tags=42%, list=29%, signal=36%	PI3/LAMB3/KRT17/SFN/TIMP1/CDKN1A/LAMC2/ACTG1/ACTB/DUSP5/LAMA3/KRT7/ITGA2/GCNT3/DSG2/ISG15/PHLDA2/PPARD/ITGA6/FA2H/F2RL1/CDHR2/CEACAM1/KRT80/AREG/BCL9L/EFNB1/DSC2/F11R/ST14/SMAD3/KRT18/EMP1/DHRS9/SLC20A1/RTN4/KRT15/TXNRD1/S100A4/EPHA2/SEMA4B/PITX1/EZR/JUP/MYL6/ITGB1/TRIM15/CD9/ECM1/KRT19/PLXNA2	S2
GO:0031424	keratinization	15	0.65444	1.89269	0.0010819	0.210069	0.207269	200	tags=80%, list=28%, signal=59%	PI3/KRT17/SFN/KRT7/DSG2/KRT80/DSC2/ST14/KRT18/KRT15/JUP/KRT19	S2
GO:0007229	integrin-mediated signaling pathway	15	0.63587	1.83898	0.00173104	0.24465	0.241389	88	tags=53%, list=12%, signal=48%	TIMP1/LAMA3/ITGA2/ISG15/CDH17/ITGA6/DST/CEACAM1	S2
GO:0070268	cornification	14	0.643398	1.83387	0.00196249	0.24465	0.241389	200	tags=79%, list=28%, signal=58%	PI3/KRT17/KRT7/DSG2/KRT80/DSC2/ST14/KRT18/KRT15/JUP/KRT19	S2
GO:0048870	cell motility	115	0.405909	1.51599	0.0021	0.24465	0.241389	253	tags=50%, list=36%, signal=39%	MMP1/LAMB3/CEACAM5/TIMP1/LAMC2/ACTG1/ACTB/LAMA3/ITGA2/CEACAM6/PHLDA2/RHOF/S100A2/MISP/PPARD/S100A14/TMSB10/ITGA6/DST/TNFRSF12A/PRSS3/F2RL1/S100A11/CEMIP/CEACAM1/EFNB1/SLK/F11R/SMAD3/MALAT1/SPHK1/CDH1/PRKCZ/CLDN4/RTN4/SPAG9/ARHGEF2/EPHA2/SEMA4B/FUT3/JUP/ITGB1/CD9/THBD/ECM1/PLXNA2/CAP1/RHOD/ETS1/ITGB4/CLDN7/CAVIN1/ITGA3/PXN/SPNS2/IGFBP6/F3/MET	S2
GO:0051674	localization of cell	115	0.405909	1.51599	0.0021	0.24465	0.241389	253	tags=50%, list=36%, signal=39%	MMP1/LAMB3/CEACAM5/TIMP1/LAMC2/ACTG1/ACTB/LAMA3/ITGA2/CEACAM6/PHLDA2/RHOF/S100A2/MISP/PPARD/S100A14/TMSB10/ITGA6/DST/TNFRSF12A/PRSS3/F2RL1/S100A11/CEMIP/CEACAM1/EFNB1/SLK/F11R/SMAD3/MALAT1/SPHK1/CDH1/PRKCZ/CLDN4/RTN4/SPAG9/ARHGEF2/EPHA2/SEMA4B/FUT3/JUP/ITGB1/CD9/THBD/ECM1/PLXNA2/CAP1/RHOD/ETS1/ITGB4/CLDN7/CAVIN1/ITGA3/PXN/SPNS2/IGFBP6/F3/MET	S2
GO:0030216	keratinocyte differentiation	21	0.572589	1.7738	0.00376569	0.337655	0.333155	200	tags=62%, list=28%, signal=46%	PI3/KRT17/SFN/KRT7/DSG2/KRT80/DSC2/ST14/KRT18/KRT15/EPHA2/JUP/KRT19	S2
GO:0030198	extracellular matrix organization	30	0.523847	1.71884	0.00376782	0.337655	0.333155	280	tags=77%, list=39%, signal=48%	MMP1/LAMB3/TIMP1/LAMC2/LAMA3/ITGA2/ITGA6/MELTF/ERO1A/F11R/SMAD3/CDH1/MPZL3/ITGB1/CAPN2/ETS1/ITGB4/SERPINB5/ITGA3/TIMP2/MYO1E/SPINT1/ANXA2	S2
GO:0043062	extracellular structure organization	30	0.523847	1.71884	0.00376782	0.337655	0.333155	280	tags=77%, list=39%, signal=48%	MMP1/LAMB3/TIMP1/LAMC2/LAMA3/ITGA2/ITGA6/MELTF/ERO1A/F11R/SMAD3/CDH1/MPZL3/ITGB1/CAPN2/ETS1/ITGB4/SERPINB5/ITGA3/TIMP2/MYO1E/SPINT1/ANXA2	S2
GO:0098742	cell-cell adhesion via plasma-membrane adhesion molecules	24	0.544104	1.72596	0.00557967	0.455824	0.449749	221	tags=67%, list=31%, signal=47%	CEACAM5/CLDN18/DSG2/CEACAM6/CDH17/CDHR2/CEACAM1/DSC2/CDHR5/CDH1/IL1RN/CLDN4/ITGB1/CLDN12/CLDN7/PCDH1	S2
GO:0009913	epidermal cell differentiation	24	0.541377	1.71731	0.00588965	0.455824	0.449749	200	tags=58%, list=28%, signal=43%	PI3/KRT17/SFN/KRT7/DSG2/FA2H/KRT80/DSC2/ST14/KRT18/KRT15/EPHA2/JUP/KRT19	S2
GO:0016477	cell migration	110	0.38977	1.45186	0.00730073	0.455824	0.449749	216	tags=43%, list=30%, signal=35%	MMP1/LAMB3/CEACAM5/TIMP1/LAMC2/ACTG1/LAMA3/ITGA2/CEACAM6/PHLDA2/RHOF/S100A2/MISP/PPARD/S100A14/TMSB10/ITGA6/TNFRSF12A/PRSS3/F2RL1/S100A11/CEMIP/CEACAM1/EFNB1/SLK/F11R/SMAD3/SPHK1/CDH1/PRKCZ/CLDN4/RTN4/SPAG9/ARHGEF2/EPHA2/SEMA4B/FUT3/JUP/ITGB1/CD9/THBD/ECM1/PLXNA2/CAP1/RHOD/ETS1/ITGB4	S2
GO:0007156	homophilic cell adhesion via plasma membrane adhesion molecules	16	0.586933	1.71882	0.00731734	0.455824	0.449749	130	tags=56%, list=18%, signal=47%	CEACAM5/DSG2/CEACAM6/CDH17/CDHR2/CEACAM1/DSC2/CDHR5/CDH1	S2
GO:0098609	cell-cell adhesion	67	0.425348	1.53033	0.00771234	0.455824	0.449749	221	tags=48%, list=31%, signal=36%	CD55/CEACAM5/ACTG1/CLDN18/ACTB/LAMA3/DSG2/CEACAM6/CDH17/ITGA6/CDHR2/S100A11/CEACAM1/EFNB1/DSC2/F11R/CDHR5/KRT18/CDH1/IL1RN/PRKCZ/CLDN4/MAD1L1/FUT3/EZR/JUP/ITGB1/CD9/CLDN12/ETS1/CLDN7/PCDH1	S2
GO:0006259	DNA metabolic process	23	0.537714	1.69296	0.00777847	0.455824	0.449749	128	tags=39%, list=18%, signal=33%	NTHL1/ISG20/CDKN1A/ISG15/CEBPG/HMGA1/SESN2/SPIRE1/SPHK1	S2
GO:0034109	homotypic cell-cell adhesion	12	0.630159	1.73002	0.00856507	0.455824	0.449749	110	tags=58%, list=16%, signal=50%	CEACAM5/ACTG1/ACTB/DSG2/CEACAM1/DSC2/F11R	S2
GO:0006928	movement of cell or subcellular component	133	0.378335	1.42477	0.00859914	0.455824	0.449749	218	tags=42%, list=31%, signal=36%	MMP1/LAMB3/CEACAM5/TIMP1/LAMC2/ACTG1/ACTB/LAMA3/ITGA2/DSG2/CEACAM6/PHLDA2/RHOF/S100A2/MISP/PPARD/S100A14/TMSB10/ITGA6/DST/TNFRSF12A/TPM4/PRSS3/F2RL1/S100A11/CEMIP/CEACAM1/EFNB1/SLK/DSC2/F11R/SMAD3/MALAT1/SPHK1/CDH1/PRKCZ/CLDN4/RTN4/SPAG9/ARHGEF2/EPHA2/SEMA4B/FUT3/EZR/JUP/MYL6/ITGB1/CD9/THBD/ECM1/PLXNA2/CAP1/RHOD/ETS1/ITGB4/CLDN7	S2
GO:0030855	epithelial cell differentiation	51	0.445523	1.56314	0.00883623	0.455824	0.449749	185	tags=43%, list=26%, signal=34%	PI3/KRT17/SFN/CDKN1A/KRT7/ITGA2/DSG2/FA2H/F2RL1/CDHR2/CEACAM1/KRT80/DSC2/F11R/ST14/SMAD3/KRT18/DHRS9/KRT15/EPHA2/EZR/JUP	S2
GO:0048869	cellular developmental process	193	0.355429	1.36057	0.0089991	0.455824	0.449749	216	tags=39%, list=30%, signal=37%	PI3/LAMB3/KRT17/CEACAM5/SFN/CDKN1A/LAMC2/ACTG1/CLDN18/ACTB/LAMA3/KRT7/ITGA2/DSG2/ISG15/TRIB3/S100A6/RSAD2/CDH17/PPARD/ITGA6/FA2H/CEBPG/TNFRSF12A/TPM4/MELTF/ERO1A/DDIT3/F2RL1/CDHR2/CEACAM1/RRBP1/KRT80/AREG/BCL9L/BCL2L1/EFNB1/HMGA1/TFF1/DSC2/F11R/ST14/CDHR5/NDRG1/SMAD3/UNC13D/KRT18/CDH1/PRKCZ/DHRS9/SQSTM1/CHAC1/RTN4/SPAG9/ARHGEF2/KRT15/S100A10/ITPKA/S100A4/EPHA2/SEMA4B/PITX1/EZR/JUP/ITGB1/TRIM15/CD…	S2
GO:0040011	locomotion	126	0.379561	1.42452	0.00989901	0.467615	0.461383	248	tags=47%, list=35%, signal=37%	MMP1/LAMB3/CEACAM5/TIMP1/LAMC2/ACTG1/ACTB/LAMA3/ITGA2/CEACAM6/PHLDA2/RHOF/S100A2/MISP/PPARD/S100A14/TMSB10/ITGA6/DST/TNFRSF12A/PRSS3/F2RL1/S100A11/CEMIP/CEACAM1/EFNB1/SLK/F11R/SMAD3/MALAT1/SPHK1/CDH1/PRKCZ/CLDN4/RTN4/SPAG9/ARHGEF2/EPHA2/SEMA4B/FUT3/EZR/JUP/ITGB1/CD9/THBD/ECM1/PLXNA2/CAP1/RHOD/ETS1/ITGB4/CLDN7/CAVIN1/ITGA3/PXN/SPNS2/STX3/IGFBP6/F3	S2
GO:0007044	cell-substrate junction assembly	24	0.526247	1.66932	0.010436	0.467615	0.461383	121	tags=42%, list=17%, signal=36%	LAMB3/LAMC2/ACTG1/LAMA3/ITGA2/ITGA6/PLEC/DST/SLK/SMAD3	S2
GO:0150115	NA	24	0.526247	1.66932	0.010436	0.467615	0.461383	121	tags=42%, list=17%, signal=36%	LAMB3/LAMC2/ACTG1/LAMA3/ITGA2/ITGA6/PLEC/DST/SLK/SMAD3	S2
GO:0030154	cell differentiation	191	0.353526	1.35236	0.0112989	0.487525	0.481028	216	tags=39%, list=30%, signal=37%	PI3/LAMB3/KRT17/CEACAM5/SFN/CDKN1A/LAMC2/ACTG1/CLDN18/ACTB/LAMA3/KRT7/ITGA2/DSG2/ISG15/TRIB3/S100A6/RSAD2/CDH17/PPARD/ITGA6/FA2H/CEBPG/TNFRSF12A/TPM4/MELTF/ERO1A/DDIT3/F2RL1/CDHR2/CEACAM1/RRBP1/KRT80/AREG/BCL9L/BCL2L1/EFNB1/TFF1/DSC2/F11R/ST14/CDHR5/NDRG1/SMAD3/UNC13D/KRT18/CDH1/PRKCZ/DHRS9/SQSTM1/CHAC1/RTN4/SPAG9/ARHGEF2/KRT15/S100A10/ITPKA/S100A4/EPHA2/SEMA4B/PITX1/EZR/JUP/ITGB1/TRIM15/CD9/CAPN…	S2
GO:0001558	regulation of cell growth	28	0.502589	1.63336	0.0117515	0.488946	0.482429	149	tags=43%, list=21%, signal=35%	KRT17/SFN/CDKN1A/PPARD/TNFRSF12A/CDHR2/CEACAM1/SESN2/SMAD3/SPHK1/CDA/RTN4	S2
GO:0032502	developmental process	292	0.338055	1.30628	0.0127987	0.514155	0.507303	306	tags=50%, list=43%, signal=49%	PI3/LAMB3/KRT17/CEACAM5/SFN/TIMP1/CDKN1A/TM4SF1/LAMC2/ACTG1/CLDN18/ACTB/DUSP5/LAMA3/KRT7/ITGA2/GCNT3/DSG2/ISG15/PHLDA2/ELOVL1/RHOF/SDCBP2/TRIB3/S100A6/RSAD2/CDH17/PPARD/ITGA6/FA2H/CEBPG/TNFRSF12A/TPM4/MELTF/ERO1A/TMBIM1/GJB3/DDIT3/F2RL1/CDHR2/CEACAM1/RRBP1/KRT80/AREG/BCL9L/BCL2L1/EFNB1/HMGA1/SLC2A1/TFF1/DSC2/MACROD2/F11R/ARHGAP5/ST14/CDHR5/NDRG1/SMAD3/UNC13D/KRT18/SPIRE1/SPHK1/CDH1/IL1RN/EMP1/PRK…	S2
GO:0006974	cellular response to DNA damage stimulus	30	0.486605	1.59664	0.0149695	0.581314	0.573566	124	tags=40%, list=17%, signal=34%	NTHL1/SFN/CDKN1A/ISG15/CEBPG/DDIT3/BCL2L1/HMGA1/MACROD2/NDRG1/SESN2/SPIRE1	S2
GO:0042221	response to chemical	216	0.341706	1.31133	0.0167983	0.631292	0.622878	280	tags=48%, list=39%, signal=41%	MMP1/CD55/ISG20/S100A16/TIMP1/CDKN1A/LAMC2/ACTG1/CLDN18/ACTB/LAMA3/ITGA2/DSG2/ISG15/IL32/TRIB3/RSAD2/PPARD/S100A14/ITGA6/TNFRSF12A/ERO1A/KCNK1/GJB3/DDIT3/F2RL1/CEACAM1/RBCK1/AREG/BCL9L/BCL2L1/EFNB1/SLC6A14/SLC2A1/TFF1/F11R/NDRG1/SESN2/SMAD3/KRT18/MALAT1/RIOK3/SPHK1/CDH1/IL1RN/PRKCZ/CLDN4/SQSTM1/CHAC1/TRIM31/ARHGEF2/S100A10/TXNRD1/CGN/SLC5A1/EPHA2/OPTN/GJB4/SEMA4B/YOD1/EZR/JUP/ITGB1/CD9/THBD/IL2RG…	S2
GO:0048513	animal organ development	166	0.3517	1.33775	0.0187981	0.672619	0.663655	240	tags=42%, list=34%, signal=36%	PI3/LAMB3/KRT17/SFN/TIMP1/CDKN1A/LAMC2/CLDN18/ACTB/LAMA3/KRT7/ITGA2/GCNT3/DSG2/ISG15/PHLDA2/ELOVL1/RSAD2/CDH17/PPARD/ITGA6/FA2H/CEBPG/ERO1A/GJB3/F2RL1/CEACAM1/KRT80/AREG/BCL9L/BCL2L1/EFNB1/SLC2A1/DSC2/MACROD2/ARHGAP5/ST14/SMAD3/KRT18/SPHK1/CDH1/PRKCZ/SLC20A1/CLDN4/MAD1L1/RTN4/KRT15/S100A4/EPHA2/SEMA4B/PITX1/LRP10/JUP/MYL6/ITGB1/CD9/ECM1/KRT19/PLXNA2/LRRC8A/RFLNA/ETS1/ITGB4/SERPINB5/ASNS/YWHAZ/ECE…	S2
GO:0045444	fat cell differentiation	16	0.554647	1.62427	0.0201227	0.672619	0.663655	121	tags=44%, list=17%, signal=37%	LAMB3/TRIB3/PPARD/ITGA6/ERO1A/DDIT3/SMAD3	S2
GO:1904375	regulation of protein localization to cell periphery	16	0.552533	1.61808	0.0210911	0.672619	0.663655	244	tags=75%, list=34%, signal=50%	ACTB/MISP/TMBIM1/BCL2L1/PRKCZ/SQSTM1/PPFIA1/EPHA2/EZR/ITGB1/ITGA3/STX3	S2
GO:0007369	gastrulation	17	0.541678	1.60683	0.0220133	0.672619	0.663655	278	tags=82%, list=39%, signal=51%	LAMB3/DUSP5/LAMA3/ITGA2/SMAD3/IL1RN/TXNRD1/EPHA2/ITGB1/TRIM15/ITGB4/ITGA3/KIF16B/DVL1	S2
GO:0040008	regulation of growth	36	0.455839	1.5329	0.0221413	0.672619	0.663655	183	tags=44%, list=26%, signal=35%	KRT17/SFN/CDKN1A/PHLDA2/PPARD/TNFRSF12A/CDHR2/CEACAM1/BCL2L1/SESN2/SMAD3/SPHK1/CDA/RTN4/SEMA4B/EZR	S2
GO:0001704	formation of primary germ layer	15	0.559475	1.61804	0.0222871	0.672619	0.663655	259	tags=80%, list=37%, signal=52%	LAMB3/DUSP5/LAMA3/ITGA2/SMAD3/TXNRD1/EPHA2/ITGB1/TRIM15/ITGB4/ITGA3/KIF16B	S2
GO:0051270	regulation of cellular component movement	82	0.386658	1.41207	0.0225158	0.672619	0.663655	218	tags=45%, list=31%, signal=35%	TIMP1/LAMC2/ACTG1/LAMA3/ITGA2/DSG2/CEACAM6/PHLDA2/PPARD/S100A14/TMSB10/ITGA6/F2RL1/S100A11/CEMIP/CEACAM1/SLK/DSC2/SMAD3/MALAT1/SPHK1/CDH1/CLDN4/RTN4/SPAG9/ARHGEF2/EPHA2/SEMA4B/FUT3/JUP/ITGB1/CD9/ECM1/PLXNA2/RHOD/ETS1/CLDN7	S2
GO:0002449	lymphocyte mediated immunity	15	0.559034	1.61677	0.0227199	0.672619	0.663655	134	tags=47%, list=19%, signal=39%	CD55/GCNT3/RSAD2/CEBPG/CEACAM1/UNC13D/PRKCZ	S2
GO:0046649	lymphocyte activation	28	0.481174	1.56376	0.0230942	0.672619	0.663655	148	tags=43%, list=21%, signal=35%	CD55/CDKN1A/RSAD2/CDH17/CEBPG/F2RL1/CEACAM1/EFNB1/SMAD3/UNC13D/PRKCZ/MAD1L1	S2
GO:0033209	tumor necrosis factor-mediated signaling pathway	10	0.610148	1.6012	0.0262767	0.736426	0.726611	128	tags=60%, list=18%, signal=50%	CLDN18/TNFRSF12A/F2RL1/RBCK1/KRT18/SPHK1	S2
GO:0006469	negative regulation of protein kinase activity	18	0.527492	1.58538	0.0268378	0.736426	0.726611	88	tags=33%, list=12%, signal=30%	SFN/CDKN1A/DUSP5/GPRC5A/TRIB3/CEACAM1	S2
GO:0012501	programmed cell death	115	0.36366	1.3582	0.0272	0.736426	0.726611	256	tags=47%, list=36%, signal=36%	PI3/KRT17/CEACAM5/SFN/TIMP1/CDKN1A/KRT7/DSG2/CEACAM6/PHLDA2/TRIB3/PPARD/S100A14/ITGA6/GULP1/TNFRSF12A/ERO1A/TMBIM1/DDIT3/RBCK1/KRT80/BCL2L1/SLK/DSC2/ST14/NDRG1/SMAD3/KRT18/SPHK1/PRKCZ/SQSTM1/CHAC1/RTN4/ARHGEF2/KRT15/EPHA2/JUP/ITGB1/CAPN2/KRT19/PHLDA1/CLDN7/XIAP/ASNS/ERN1/YWHAZ/KRT8/VDAC2/OGT/F3/HK2/MET/TPT1/TICAM1	S2
GO:0016049	cell growth	33	0.457756	1.52039	0.0284149	0.736426	0.726611	189	tags=45%, list=27%, signal=35%	KRT17/SFN/CDKN1A/PPARD/TNFRSF12A/CDHR2/CEACAM1/SESN2/SMAD3/SPHK1/CDA/PRKCZ/RTN4/SEMA4B/ITGB1	S2
GO:0030155	regulation of cell adhesion	57	0.407337	1.44762	0.0288751	0.736426	0.726611	218	tags=47%, list=31%, signal=36%	CD55/LMO7/ACTG1/LAMA3/ITGA2/CEACAM6/ITGA6/MELTF/CEACAM1/EFNB1/SLK/F11R/SMAD3/UNC13D/CDH1/IL1RN/PRKCZ/MAD1L1/S100A10/EPHA2/FUT3/JUP/CD9/PLXNA2/RHOD/ETS1/CLDN7	S2
GO:0002684	positive regulation of immune system process	51	0.415657	1.45835	0.0296214	0.736426	0.726611	134	tags=31%, list=19%, signal=27%	CD55/CDKN1A/MUC17/ACTG1/ACTB/ITGA2/ISG15/RSAD2/S100A14/F2RL1/CEACAM1/RBCK1/EFNB1/UNC13D/RIOK3/PRKCZ	S2
GO:0033673	negative regulation of kinase activity	19	0.514554	1.56561	0.0301592	0.736426	0.726611	88	tags=32%, list=12%, signal=28%	SFN/CDKN1A/DUSP5/GPRC5A/TRIB3/CEACAM1	S2
GO:0002252	immune effector process	73	0.38698	1.40201	0.0317222	0.736426	0.726611	134	tags=30%, list=19%, signal=27%	CD55/ISG20/ACTG1/ACTB/GCNT3/ISG15/CEACAM6/RHOF/RSAD2/CDH17/UBR4/CEBPG/TMBIM1/PRSS3/F2RL1/S100A11/CEACAM1/BCL2L1/UNC13D/RIOK3/CDA/PRKCZ	S2
GO:0031589	cell-substrate adhesion	36	0.44306	1.48993	0.0327571	0.736426	0.726611	239	tags=56%, list=34%, signal=39%	LAMB3/ACTG1/ITGA2/CEACAM6/PPARD/ITGA6/TNFRSF12A/MELTF/SLK/SMAD3/UNC13D/PRKCZ/S100A10/PPFIA1/JUP/ITGB1/RHOD/ITGB4/ITGA3/PXN	S2
GO:0042127	regulation of cell proliferation	89	0.373983	1.37359	0.0334033	0.736426	0.726611	305	tags=58%, list=43%, signal=38%	CD55/SFN/TIMP1/CDKN1A/LAMC2/ITGA2/CEACAM6/PHLDA2/S100A6/PPARD/FA2H/S100A11/CEACAM1/AREG/BCL2L1/EFNB1/HMGA1/TFF1/NDRG1/SMAD3/MALAT1/SPHK1/PRKCZ/MAD1L1/RTN4/ARHGEF2/FUT3/JUP/ITGB1/CD9/ECM1/ETS1/CLDN7/SERPINB5/XIAP/OSMR/ERN1/STX3/IGFBP6/F3/NR1D1/TICAM1/NEAT1/TIMP2/SPINT1/PTK6/ANXA2/CTBP2/FGFBP1/SULT2B1/SLC7A11/IL18	S2
GO:0030334	regulation of cell migration	75	0.382882	1.38954	0.0341205	0.736426	0.726611	215	tags=44%, list=30%, signal=34%	TIMP1/LAMC2/ACTG1/LAMA3/ITGA2/CEACAM6/PHLDA2/PPARD/S100A14/TMSB10/ITGA6/F2RL1/S100A11/CEMIP/CEACAM1/SLK/SMAD3/SPHK1/CDH1/CLDN4/RTN4/SPAG9/ARHGEF2/EPHA2/SEMA4B/FUT3/JUP/ITGB1/CD9/ECM1/PLXNA2/RHOD/ETS1	S2
GO:0019221	cytokine-mediated signaling pathway	55	0.403528	1.42914	0.0357	0.736426	0.726611	147	tags=33%, list=21%, signal=28%	MMP1/ISG20/TIMP1/CDKN1A/CLDN18/ISG15/IL32/RSAD2/TNFRSF12A/F2RL1/CEACAM1/RBCK1/BCL2L1/KRT18/SPHK1/IL1RN/SQSTM1/TRIM31	S2
GO:0007187	G protein-coupled receptor signaling pathway, coupled to cyclic nucleotide second messenger	10	-0.436338	-1.62866	0.0360288	0.736426	0.726611	405	tags=100%, list=57%, signal=43%	WASF2/FLNA/ADGRG6/ATP2B4/PSAPL1/AKAP13/AGT/RAPGEF2/ADM2	S2
GO:0006633	fatty acid biosynthetic process	11	0.578565	1.55494	0.0365235	0.736426	0.726611	90	tags=45%, list=13%, signal=40%	ELOVL1/TRIB3/FA2H/CEACAM1/PTGDS	S2
GO:0040012	regulation of locomotion	80	0.377302	1.3754	0.0372223	0.736426	0.726611	253	tags=50%, list=36%, signal=36%	TIMP1/LAMC2/ACTG1/LAMA3/ITGA2/CEACAM6/PHLDA2/PPARD/S100A14/TMSB10/ITGA6/F2RL1/S100A11/CEMIP/CEACAM1/SLK/SMAD3/MALAT1/SPHK1/CDH1/CLDN4/RTN4/SPAG9/ARHGEF2/EPHA2/SEMA4B/FUT3/JUP/ITGB1/CD9/ECM1/PLXNA2/RHOD/ETS1/CLDN7/CAVIN1/ITGA3/STX3/F3/MET	S2
GO:0051348	negative regulation of transferase activity	20	0.499809	1.53562	0.0375735	0.736426	0.726611	88	tags=30%, list=12%, signal=27%	SFN/CDKN1A/DUSP5/GPRC5A/TRIB3/CEACAM1	S2
GO:0019439	aromatic compound catabolic process	15	0.534087	1.54462	0.0389484	0.736426	0.726611	19	tags=20%, list=3%, signal=20%	NTHL1/ISG20/UPP1	S2
GO:0034655	nucleobase-containing compound catabolic process	15	0.534087	1.54462	0.0389484	0.736426	0.726611	19	tags=20%, list=3%, signal=20%	NTHL1/ISG20/UPP1	S2
GO:0046700	heterocycle catabolic process	15	0.534087	1.54462	0.0389484	0.736426	0.726611	19	tags=20%, list=3%, signal=20%	NTHL1/ISG20/UPP1	S2
GO:1901361	organic cyclic compound catabolic process	15	0.534087	1.54462	0.0389484	0.736426	0.726611	19	tags=20%, list=3%, signal=20%	NTHL1/ISG20/UPP1	S2
GO:0030308	negative regulation of cell growth	13	0.555744	1.55762	0.0389653	0.736426	0.726611	179	tags=62%, list=25%, signal=47%	CDKN1A/PPARD/CDHR2/SESN2/SMAD3/CDA/RTN4/SEMA4B	S2
GO:0008219	cell death	121	0.353977	1.32564	0.039696	0.736426	0.726611	256	tags=46%, list=36%, signal=36%	PI3/KRT17/CEACAM5/SFN/TIMP1/CDKN1A/KRT7/DSG2/CEACAM6/PHLDA2/TRIB3/PPARD/S100A14/ITGA6/GULP1/TNFRSF12A/ERO1A/TMBIM1/DDIT3/RBCK1/KRT80/BCL2L1/SLK/DSC2/ST14/NDRG1/SMAD3/KRT18/SPHK1/EMP1/PRKCZ/SQSTM1/CHAC1/RTN4/ARHGEF2/KRT15/EPHA2/OPTN/JUP/ITGB1/CAPN2/KRT19/PHLDA1/CLDN7/XIAP/ASNS/ERN1/YWHAZ/KRT8/VDAC2/OGT/F3/HK2/MET/TPT1/TICAM1	S2
GO:2000145	regulation of cell motility	79	0.376196	1.37021	0.0398239	0.736426	0.726611	218	tags=44%, list=31%, signal=35%	TIMP1/LAMC2/ACTG1/LAMA3/ITGA2/CEACAM6/PHLDA2/PPARD/S100A14/TMSB10/ITGA6/F2RL1/S100A11/CEMIP/CEACAM1/SLK/SMAD3/MALAT1/SPHK1/CDH1/CLDN4/RTN4/SPAG9/ARHGEF2/EPHA2/SEMA4B/FUT3/JUP/ITGB1/CD9/ECM1/PLXNA2/RHOD/ETS1/CLDN7	S2
GO:0048856	anatomical structure development	276	0.321169	1.23961	0.0418958	0.76203	0.751875	280	tags=45%, list=39%, signal=45%	PI3/LAMB3/KRT17/CEACAM5/SFN/TIMP1/CDKN1A/TM4SF1/LAMC2/ACTG1/CLDN18/ACTB/DUSP5/LAMA3/KRT7/ITGA2/GCNT3/DSG2/ISG15/PHLDA2/ELOVL1/RHOF/SDCBP2/S100A6/RSAD2/CDH17/PPARD/ITGA6/FA2H/CEBPG/TNFRSF12A/MELTF/ERO1A/TMBIM1/GJB3/DDIT3/F2RL1/CDHR2/CEACAM1/KRT80/AREG/BCL9L/BCL2L1/EFNB1/SLC2A1/DSC2/MACROD2/F11R/ARHGAP5/ST14/NDRG1/SMAD3/UNC13D/KRT18/SPIRE1/SPHK1/CDH1/IL1RN/EMP1/PRKCZ/MYL12B/DHRS9/SLC20A1/MAFK/CLDN4…	S2
GO:0007033	vacuole organization	13	-0.376437	-1.59317	0.04253	0.76203	0.751875	448	tags=100%, list=63%, signal=38%	ATP13A2/ANXA2/TP53INP2/MAP1LC3B/TPP1/ATG14/PIP4K2C/ENO2/WDR45/RALB/TRAPPC8/MAP1LC3A	S2
GO:0002376	immune system process	169	0.335852	1.27837	0.0437956	0.76203	0.751875	195	tags=34%, list=28%, signal=32%	MMP1/PI3/CD55/ISG20/CEACAM5/CDKN1A/MUC17/ACTG1/CLDN18/ACTB/ITGA2/GCNT3/ISG15/CEACAM6/RHOF/IL32/RSAD2/CDH17/RAB3B/S100A14/ITGA6/UBR4/CEBPG/TMBIM1/PRSS3/F2RL1/S100A11/CEACAM1/RBCK1/BCL2L1/EFNB1/F11R/NDRG1/SMAD3/UNC13D/RIOK3/SPHK1/IL1RN/CDA/PRKCZ/SQSTM1/TRIM31/MAD1L1/OSBPL1A/ARHGEF2/SNAP23/APOL1/EPHA2/OPTN/EZR/JUP/ITGB1/TRIM15/CD9/THBD/IL2RG/ECM1	S2
GO:0071345	cellular response to cytokine stimulus	67	0.381153	1.37133	0.0451723	0.76203	0.751875	280	tags=54%, list=39%, signal=36%	MMP1/ISG20/TIMP1/CDKN1A/ACTG1/CLDN18/ISG15/IL32/RSAD2/TNFRSF12A/F2RL1/CEACAM1/RBCK1/BCL2L1/SMAD3/KRT18/SPHK1/IL1RN/SQSTM1/TRIM31/ARHGEF2/ITGB1/IL2RG/CAPN2/ECM1/OSMR/YWHAZ/KRT8/STX3/F3/NR1D1/HK2/KIF16B/TRIM25/BIRC3/ANXA2	S2
GO:0006281	DNA repair	11	0.568136	1.52691	0.0452035	0.76203	0.751875	124	tags=45%, list=17%, signal=38%	NTHL1/ISG15/CEBPG/HMGA1/SPIRE1	S2
GO:0002253	activation of immune response	19	0.498913	1.51802	0.0453443	0.76203	0.751875	92	tags=32%, list=13%, signal=28%	CD55/MUC17/ACTG1/ACTB/CEACAM1/RBCK1	S2
GO:0008283	cell proliferation	102	0.35778	1.3272	0.0472953	0.76203	0.751875	258	tags=48%, list=36%, signal=36%	CD55/SFN/TIMP1/CDKN1A/LAMC2/ITGA2/SDR16C5/CEACAM6/PHLDA2/SDCBP2/S100A6/PPARD/FA2H/F2RL1/S100A11/CEACAM1/AREG/BCL2L1/EFNB1/HMGA1/TFF1/NDRG1/SMAD3/MALAT1/SPHK1/PRKCZ/MAD1L1/RTN4/ARHGEF2/TXNRD1/EPHA2/FUT3/JUP/ITGB1/CD9/ECM1/ETS1/CLDN7/SERPINB5/XIAP/OSMR/ERN1/STX3/IGFBP6/F3/NR1D1/TICAM1/NEAT1/TIMP2	S2
GO:0002460	adaptive immune response based on somatic recombination of immune receptors built from immunoglobulin superfamily domains	14	0.531883	1.51602	0.047754	0.76203	0.751875	134	tags=43%, list=19%, signal=35%	CD55/GCNT3/RSAD2/CEACAM1/UNC13D/PRKCZ	S2
GO:0002440	production of molecular mediator of immune response	10	0.581118	1.52502	0.0478693	0.76203	0.751875	134	tags=50%, list=19%, signal=41%	CD55/GCNT3/RSAD2/F2RL1/PRKCZ	S2
GO:0060429	epithelium development	78	0.371119	1.34997	0.0487244	0.76203	0.751875	154	tags=31%, list=22%, signal=27%	PI3/KRT17/SFN/CDKN1A/ACTG1/ACTB/LAMA3/KRT7/ITGA2/DSG2/FA2H/F2RL1/CDHR2/CEACAM1/KRT80/AREG/DSC2/F11R/ST14/SMAD3/KRT18/DHRS9/RTN4/KRT15	S2
GO:0006952	defense response	88	0.363858	1.33595	0.0504101	0.76203	0.751875	277	tags=51%, list=39%, signal=36%	PI3/CD55/ISG20/TIMP1/MUC17/ACTG1/ITGA2/ISG15/IL32/RSAD2/PPARD/S100A14/CEBPG/F2RL1/CEACAM1/BCL2L1/F11R/SMAD3/UNC13D/RIOK3/SPHK1/IL1RN/PRKCZ/TRIM31/ARHGEF2/SNAP23/APOL1/EPHA2/OPTN/ITGB1/TRIM15/ECM1/ETS1/XIAP/OSMR/F3/NR1D1/TICAM1/NEAT1/KIF16B/TRIM25/DDIT4/LDLR/BIRC3/PTK6	S2
GO:0061041	regulation of wound healing	17	0.504434	1.49635	0.0523616	0.76203	0.751875	248	tags=71%, list=35%, signal=47%	ACTG1/TNFRSF12A/F2RL1/CEACAM1/F11R/SMAD3/CLDN4/ITGB1/CD9/THBD/SYTL4/F3	S2
GO:1903076	regulation of protein localization to plasma membrane	14	0.52667	1.50116	0.0533144	0.76203	0.751875	244	tags=71%, list=34%, signal=48%	ACTB/TMBIM1/BCL2L1/SQSTM1/PPFIA1/EPHA2/EZR/ITGB1/ITGA3/STX3	S2
GO:0008284	positive regulation of cell proliferation	48	0.401026	1.3986	0.053959	0.76203	0.751875	257	tags=52%, list=36%, signal=36%	CD55/TIMP1/CDKN1A/LAMC2/ITGA2/CEACAM6/S100A6/PPARD/AREG/BCL2L1/EFNB1/MALAT1/SPHK1/PRKCZ/RTN4/ITGB1/ECM1/ETS1/CLDN7/OSMR/ERN1/STX3/F3/TICAM1/NEAT1	S2
GO:0051093	negative regulation of developmental process	39	0.417404	1.41926	0.0545858	0.76203	0.751875	195	tags=44%, list=28%, signal=33%	CEACAM5/TIMP1/CDKN1A/CLDN18/TRIB3/PPARD/MELTF/DDIT3/CEACAM1/AREG/SMAD3/RTN4/ARHGEF2/EPHA2/SEMA4B/ITGB1/ECM1	S2
GO:0044270	cellular nitrogen compound catabolic process	16	0.508797	1.49	0.0549876	0.76203	0.751875	19	tags=19%, list=3%, signal=19%	NTHL1/ISG20/UPP1	S2
GO:0071496	cellular response to external stimulus	24	0.464091	1.47215	0.0550734	0.76203	0.751875	120	tags=33%, list=17%, signal=29%	CDKN1A/UPP1/ITGA2/ITGA6/SLC2A1/DSC2/F11R/SESN2	S2
GO:0042110	T cell activation	19	0.489289	1.48874	0.0553622	0.76203	0.751875	148	tags=42%, list=21%, signal=34%	CD55/RSAD2/F2RL1/CEACAM1/EFNB1/SMAD3/PRKCZ/MAD1L1	S2
GO:0007275	multicellular organism development	244	0.318619	1.22762	0.0554945	0.76203	0.751875	280	tags=45%, list=39%, signal=42%	PI3/LAMB3/KRT17/SFN/TIMP1/CDKN1A/TM4SF1/LAMC2/ACTG1/CLDN18/ACTB/DUSP5/LAMA3/KRT7/ITGA2/GCNT3/DSG2/ISG15/PHLDA2/ELOVL1/SDCBP2/S100A6/RSAD2/CDH17/PPARD/ITGA6/FA2H/CEBPG/TNFRSF12A/ERO1A/GJB3/DDIT3/F2RL1/CEACAM1/KRT80/AREG/BCL9L/BCL2L1/EFNB1/SLC2A1/DSC2/MACROD2/F11R/ARHGAP5/ST14/NDRG1/SMAD3/KRT18/SPHK1/CDH1/IL1RN/PRKCZ/SLC20A1/MAFK/CLDN4/CHAC1/MAD1L1/RTN4/SPAG9/ARHGEF2/KRT15/TXNRD1/ITPKA/S100A4/EPHA2…	S2
GO:1905475	regulation of protein localization to membrane	23	0.467375	1.4715	0.056005	0.76203	0.751875	244	tags=61%, list=34%, signal=41%	SFN/ACTB/TMBIM1/CEMIP/BCL2L1/PRKCZ/SQSTM1/PPFIA1/EPHA2/EZR/ITGB1/YWHAZ/ITGA3/STX3	S2
GO:0006508	proteolysis	82	0.365279	1.334	0.0562394	0.76203	0.751875	295	tags=55%, list=42%, signal=36%	MMP1/PI3/SFN/TIMP1/ACTB/ISG15/KLK10/TRIB3/UBR4/MELTF/DDIT3/PRSS3/RBCK1/SNX9/ST14/THOP1/SMAD3/KLK1/CLDN4/SQSTM1/CHAC1/YOD1/CAPN2/ECM1/JOSD1/TMPRSS4/SERPINB5/XIAP/ECE1/RNPEPL1/OGT/F3/NR1D1/TIMP2/RNF213/TRIM25/SPINT1/BIRC3/DVL1/ATP13A2/ANXA2/TP53INP2/HIP1R/PRSS22/RMND5A	S2
GO:0010033	response to organic substance	175	0.329587	1.25569	0.0562944	0.76203	0.751875	280	tags=47%, list=39%, signal=38%	MMP1/CD55/ISG20/TIMP1/CDKN1A/ACTG1/CLDN18/ACTB/ITGA2/DSG2/ISG15/IL32/TRIB3/RSAD2/PPARD/S100A14/ITGA6/TNFRSF12A/ERO1A/GJB3/DDIT3/F2RL1/CEACAM1/RBCK1/AREG/BCL9L/BCL2L1/SLC2A1/TFF1/F11R/SESN2/SMAD3/KRT18/RIOK3/SPHK1/CDH1/IL1RN/PRKCZ/CLDN4/SQSTM1/CHAC1/TRIM31/ARHGEF2/CGN/EPHA2/OPTN/YOD1/EZR/JUP/ITGB1/CD9/THBD/IL2RG/CAPN2/ECM1/PFKFB2/KRT19/ETS1/CLDN7/XIAP/OSMR/ASNS/ERN1/YWHAZ/KRT8/ITGA3/PXN/STX3/OGT/F…	S2
GO:0071214	cellular response to abiotic stimulus	13	0.534583	1.49831	0.056907	0.76203	0.751875	153	tags=46%, list=22%, signal=37%	CDKN1A/ITGA2/BCL2L1/SLC2A1/F11R/ARHGEF2	S2
GO:0104004	cellular response to environmental stimulus	13	0.534583	1.49831	0.056907	0.76203	0.751875	153	tags=46%, list=22%, signal=37%	CDKN1A/ITGA2/BCL2L1/SLC2A1/F11R/ARHGEF2	S2
GO:0006954	inflammatory response	35	0.42525	1.42574	0.0576981	0.76297	0.752802	307	tags=69%, list=43%, signal=41%	TIMP1/ITGA2/PPARD/F2RL1/F11R/SMAD3/UNC13D/SPHK1/IL1RN/PRKCZ/SNAP23/EPHA2/ECM1/ETS1/XIAP/OSMR/F3/NR1D1/TICAM1/NEAT1/LDLR/BIRC3/IL18/MGLL	S2
GO:1905477	positive regulation of protein localization to membrane	12	0.542932	1.49055	0.058287	0.76297	0.752802	244	tags=75%, list=34%, signal=50%	SFN/CEMIP/SQSTM1/EPHA2/EZR/ITGB1/YWHAZ/ITGA3/STX3	S2
GO:0001775	cell activation	80	0.36431	1.32804	0.0598359	0.774543	0.76422	134	tags=30%, list=19%, signal=27%	CD55/TIMP1/CDKN1A/ACTG1/ACTB/CEACAM6/RHOF/RSAD2/CDH17/UBR4/CEBPG/TMBIM1/PRSS3/F2RL1/S100A11/CEACAM1/EFNB1/F11R/NDRG1/SMAD3/UNC13D/SPHK1/CDA/PRKCZ	S2
GO:0034097	response to cytokine	73	0.367907	1.33291	0.0611428	0.782762	0.77233	264	tags=49%, list=37%, signal=35%	MMP1/ISG20/TIMP1/CDKN1A/ACTG1/CLDN18/ISG15/IL32/RSAD2/TNFRSF12A/F2RL1/CEACAM1/RBCK1/BCL2L1/SMAD3/KRT18/SPHK1/IL1RN/SQSTM1/TRIM31/ARHGEF2/ITGB1/IL2RG/CAPN2/ECM1/ETS1/OSMR/YWHAZ/KRT8/STX3/F3/NR1D1/HK2/TIMP2/KIF16B/TRIM25	S2
GO:2001235	positive regulation of apoptotic signaling pathway	13	0.528295	1.48069	0.0627408	0.792619	0.782055	121	tags=46%, list=17%, signal=39%	SFN/TNFRSF12A/DDIT3/RBCK1/BCL2L1/SMAD3	S2
GO:0007565	female pregnancy	16	0.501089	1.46743	0.0632734	0.792619	0.782055	238	tags=62%, list=34%, signal=42%	TIMP1/ITGA2/DSG2/PPARD/SLC2A1/CLDN4/THBD/CAPN2/ETS1/ITGA3	S2
GO:0007498	mesoderm development	11	0.548597	1.47439	0.0647052	0.799478	0.788823	238	tags=73%, list=34%, signal=49%	ITGA2/SMAD3/TXNRD1/EPHA2/ITGB1/TRIM15/ITGB4/ITGA3	S2
GO:0048731	system development	222	0.318321	1.22298	0.0651935	0.799478	0.788823	280	tags=45%, list=39%, signal=40%	PI3/LAMB3/KRT17/SFN/TIMP1/CDKN1A/LAMC2/ACTG1/CLDN18/ACTB/LAMA3/KRT7/ITGA2/GCNT3/DSG2/ISG15/PHLDA2/ELOVL1/SDCBP2/S100A6/RSAD2/CDH17/PPARD/ITGA6/FA2H/CEBPG/TNFRSF12A/ERO1A/GJB3/DDIT3/F2RL1/CEACAM1/KRT80/AREG/BCL9L/BCL2L1/EFNB1/SLC2A1/DSC2/MACROD2/ARHGAP5/ST14/NDRG1/SMAD3/KRT18/SPHK1/CDH1/PRKCZ/SLC20A1/MAFK/CLDN4/CHAC1/MAD1L1/RTN4/SPAG9/ARHGEF2/KRT15/ITPKA/S100A4/EPHA2/SEMA4B/PITX1/EZR/LRP10/JUP/MYL…	S2
GO:0032501	multicellular organismal process	318	0.312276	1.20752	0.0668933	0.811778	0.800959	280	tags=44%, list=39%, signal=49%	PI3/CD55/LAMB3/KRT17/SFN/TIMP1/CDKN1A/TM4SF1/LAMC2/ACTG1/CLDN18/ACTB/DUSP5/LAMA3/KRT7/ITGA2/GCNT3/DSG2/ISG15/PHLDA2/ELOVL1/SDCBP2/S100A6/RSAD2/S100A2/CDH17/PPARD/ITGA6/FA2H/SLC6A8/CEBPG/TNFRSF12A/TPM4/ERO1A/TMBIM1/KCNK1/GJB3/DDIT3/PRSS3/F2RL1/CEMIP/CEACAM1/PTGDS/RRBP1/KRT80/AREG/BCL9L/BCL2L1/EFNB1/SLC2A1/TFF1/DSC2/MACROD2/F11R/ARHGAP5/ST14/NDRG1/SMAD3/KRT18/SPIRE1/RIOK3/SPHK1/LRRFIP1/CDH1/IL1RN/P…	S2
GO:0044403	symbiont process	62	0.374048	1.33932	0.0693456	0.825323	0.814324	200	tags=40%, list=28%, signal=32%	MMP1/CD55/ISG20/KRT7/ITGA2/ISG15/RSAD2/UBR4/F2RL1/RBCK1/BCL2L1/HMGA1/F11R/SMAD3/KRT18/CDH1/SLC20A1/TRIM31/APOL1/EPHA2/OPTN/ITGB1/TRIM15/IL2RG/KRT19	S2
GO:0040017	positive regulation of locomotion	49	0.389774	1.36187	0.0694263	0.825323	0.814324	253	tags=53%, list=36%, signal=37%	LAMC2/ACTG1/ITGA2/CEACAM6/S100A14/ITGA6/F2RL1/S100A11/CEMIP/SMAD3/MALAT1/SPHK1/CLDN4/RTN4/SPAG9/ARHGEF2/SEMA4B/ITGB1/RHOD/ETS1/CLDN7/CAVIN1/ITGA3/STX3/F3/MET	S2
GO:0034340	response to type I interferon	11	0.541606	1.45561	0.0723706	0.831561	0.820479	48	tags=27%, list=7%, signal=26%	ISG20/ISG15/RSAD2	S2
GO:0060337	type I interferon signaling pathway	11	0.541606	1.45561	0.0723706	0.831561	0.820479	48	tags=27%, list=7%, signal=26%	ISG20/ISG15/RSAD2	S2
GO:0071357	cellular response to type I interferon	11	0.541606	1.45561	0.0723706	0.831561	0.820479	48	tags=27%, list=7%, signal=26%	ISG20/ISG15/RSAD2	S2
GO:0050900	leukocyte migration	33	0.420964	1.39819	0.0731683	0.831561	0.820479	110	tags=27%, list=16%, signal=24%	MMP1/CEACAM5/ITGA2/CEACAM6/S100A14/ITGA6/F2RL1/CEACAM1/F11R	S2
GO:0007204	positive regulation of cytosolic calcium ion concentration	17	0.486794	1.44402	0.07352	0.831561	0.820479	87	tags=29%, list=12%, signal=26%	CD55/ERO1A/DDIT3/F2RL1/CEMIP	S2
GO:0044283	small molecule biosynthetic process	37	0.409327	1.38142	0.0762001	0.845249	0.833984	161	tags=38%, list=23%, signal=31%	NTHL1/UPP1/ELOVL1/TRIB3/FA2H/CEMIP/CEACAM1/PTGDS/SESN2/SPHK1/CDA/DHRS9/OSBPL1A/ITPKA	S2
GO:0000902	cell morphogenesis	63	0.369038	1.3227	0.076846	0.845249	0.833984	214	tags=43%, list=30%, signal=33%	LAMB3/LAMC2/ACTB/LAMA3/RHOF/S100A6/TNFRSF12A/MELTF/BCL9L/EFNB1/F11R/ST14/UNC13D/PRKCZ/MYL12B/CLDN4/RTN4/ARHGEF2/S100A10/ITPKA/EPHA2/SEMA4B/EZR/ITGB1/PLXNA2/CAP1/RHOD	S2
GO:1903034	regulation of response to wounding	18	0.478648	1.43858	0.0769068	0.845249	0.833984	248	tags=67%, list=35%, signal=44%	ACTG1/TNFRSF12A/F2RL1/CEACAM1/F11R/SMAD3/CLDN4/ITGB1/CD9/THBD/SYTL4/F3	S2
GO:0045927	positive regulation of growth	14	0.504664	1.43844	0.0788269	0.847745	0.836447	71	tags=29%, list=10%, signal=26%	KRT17/SFN/PPARD/TNFRSF12A	S2
GO:0006631	fatty acid metabolic process	19	0.471756	1.43539	0.0792998	0.847745	0.836447	139	tags=42%, list=20%, signal=35%	ELOVL1/TRIB3/PPARD/FA2H/CEACAM1/PTGDS/SESN2/CYP4F3	S2
GO:0040007	growth	53	0.379518	1.33806	0.0802729	0.847745	0.836447	195	tags=40%, list=28%, signal=31%	KRT17/SFN/CDKN1A/PHLDA2/PPARD/TNFRSF12A/CDHR2/CEACAM1/AREG/BCL2L1/SESN2/SMAD3/SPHK1/CDA/PRKCZ/RTN4/SEMA4B/EZR/ITGB1/CD9/ECM1	S2
GO:0048659	smooth muscle cell proliferation	10	0.549709	1.44259	0.0807723	0.847745	0.836447	55	tags=30%, list=8%, signal=28%	CDKN1A/ITGA2/PPARD	S2
GO:0048660	regulation of smooth muscle cell proliferation	10	0.549709	1.44259	0.0807723	0.847745	0.836447	55	tags=30%, list=8%, signal=28%	CDKN1A/ITGA2/PPARD	S2
GO:0044706	multi-multicellular organism process	17	0.481401	1.42802	0.0816414	0.849216	0.837898	238	tags=59%, list=34%, signal=40%	TIMP1/ITGA2/DSG2/PPARD/SLC2A1/CLDN4/THBD/CAPN2/ETS1/ITGA3	S2
GO:0070661	leukocyte proliferation	11	0.5318	1.42925	0.0837561	0.858369	0.846929	148	tags=45%, list=21%, signal=37%	CD55/CDKN1A/F2RL1/EFNB1/MAD1L1	S2
GO:0051272	positive regulation of cellular component movement	48	0.38378	1.33846	0.08541	0.858369	0.846929	253	tags=52%, list=36%, signal=36%	LAMC2/ACTG1/ITGA2/CEACAM6/S100A14/ITGA6/F2RL1/S100A11/CEMIP/SMAD3/MALAT1/SPHK1/CLDN4/RTN4/SPAG9/ARHGEF2/SEMA4B/ITGB1/RHOD/ETS1/CLDN7/CAVIN1/ITGA3/F3/MET	S2
GO:2000147	positive regulation of cell motility	48	0.38378	1.33846	0.08541	0.858369	0.846929	253	tags=52%, list=36%, signal=36%	LAMC2/ACTG1/ITGA2/CEACAM6/S100A14/ITGA6/F2RL1/S100A11/CEMIP/SMAD3/MALAT1/SPHK1/CLDN4/RTN4/SPAG9/ARHGEF2/SEMA4B/ITGB1/RHOD/ETS1/CLDN7/CAVIN1/ITGA3/F3/MET	S2
GO:0070887	cellular response to chemical stimulus	167	0.321336	1.22248	0.0876912	0.858369	0.846929	280	tags=47%, list=39%, signal=37%	MMP1/CD55/ISG20/TIMP1/CDKN1A/ACTG1/CLDN18/ACTB/ITGA2/ISG15/IL32/TRIB3/RSAD2/PPARD/S100A14/ITGA6/TNFRSF12A/ERO1A/GJB3/DDIT3/F2RL1/CEACAM1/RBCK1/BCL9L/BCL2L1/SLC2A1/F11R/NDRG1/SESN2/SMAD3/KRT18/MALAT1/RIOK3/SPHK1/CDH1/IL1RN/PRKCZ/SQSTM1/TRIM31/ARHGEF2/TXNRD1/CGN/EPHA2/OPTN/YOD1/EZR/JUP/ITGB1/IL2RG/CAPN2/ECM1/ETS1/XIAP/OSMR/ASNS/ERN1/YWHAZ/KRT8/ITGA3/PXN/STX3/OGT/F3/NR1D1/HK2/MET/TICAM1/KIF16B/TRIM2…	S2
GO:0016032	viral process	56	0.37214	1.32053	0.0884388	0.858369	0.846929	200	tags=39%, list=28%, signal=31%	MMP1/CD55/ISG20/KRT7/ITGA2/ISG15/RSAD2/UBR4/RBCK1/BCL2L1/HMGA1/F11R/SMAD3/KRT18/SLC20A1/TRIM31/EPHA2/OPTN/ITGB1/TRIM15/IL2RG/KRT19	S2
GO:0050867	positive regulation of cell activation	17	0.475575	1.41074	0.0897628	0.858369	0.846929	134	tags=35%, list=19%, signal=29%	CD55/CDKN1A/F2RL1/EFNB1/F11R/PRKCZ	S2
GO:0031400	negative regulation of protein modification process	35	0.405169	1.35841	0.0898876	0.858369	0.846929	88	tags=26%, list=12%, signal=24%	SFN/CDKN1A/DUSP5/GPRC5A/SDR16C5/ISG15/TRIB3/F2RL1/CEACAM1	S2
GO:1903829	positive regulation of cellular protein localization	24	0.439802	1.3951	0.0902046	0.858369	0.846929	244	tags=58%, list=34%, signal=40%	SFN/CEMIP/SESN2/SMAD3/CDH1/SQSTM1/RTN4/EPHA2/EZR/JUP/ITGB1/YWHAZ/ITGA3/STX3	S2
GO:0045321	leukocyte activation	66	0.361036	1.2981	0.0910274	0.858369	0.846929	134	tags=30%, list=19%, signal=27%	CD55/CDKN1A/CEACAM6/RHOF/RSAD2/CDH17/UBR4/CEBPG/TMBIM1/PRSS3/F2RL1/S100A11/CEACAM1/EFNB1/NDRG1/SMAD3/UNC13D/SPHK1/CDA/PRKCZ	S2
GO:0051480	regulation of cytosolic calcium ion concentration	18	0.467159	1.40405	0.0941975	0.858369	0.846929	121	tags=33%, list=17%, signal=28%	CD55/ERO1A/DDIT3/F2RL1/CEMIP/SMAD3	S2
GO:0016567	protein ubiquitination	30	0.416391	1.36625	0.0948065	0.858369	0.846929	295	tags=67%, list=42%, signal=41%	LMO7/ISG15/TRIB3/UBR4/RBCK1/THOP1/SPHK1/SQSTM1/TRIM31/TRIM15/XIAP/HECTD1/OGT/TICAM1/RNF213/TRIM25/SIRT7/BIRC3/KLHL21/RMND5A	S2
GO:0034329	cell junction assembly	53	0.373072	1.31533	0.0948224	0.858369	0.846929	218	tags=42%, list=31%, signal=31%	LAMB3/LAMC2/ACTG1/CLDN18/ACTB/LAMA3/ITGA2/ITGA6/PLEC/DST/SLK/F11R/SMAD3/CDH1/CLDN4/S100A10/EPHA2/JUP/CD9/RHOD/ITGB4/CLDN7	S2
GO:0043393	regulation of protein binding	17	0.471561	1.39883	0.0967087	0.858369	0.846929	45	tags=24%, list=6%, signal=23%	CDKN1A/ACTB/PHLDA2/TRIB3	S2
GO:0070647	protein modification by small protein conjugation or removal	38	0.396707	1.34362	0.0979205	0.858369	0.846929	295	tags=63%, list=42%, signal=39%	LMO7/ACTB/ISG15/TRIB3/UBR4/RBCK1/THOP1/SMAD3/SPHK1/SQSTM1/TRIM31/YOD1/TRIM15/JOSD1/XIAP/HECTD1/OGT/TICAM1/RNF213/TRIM25/SIRT7/BIRC3/KLHL21/RMND5A	S2
GO:1901700	response to oxygen-containing compound	84	0.346785	1.26915	0.0995398	0.858369	0.846929	277	tags=50%, list=39%, signal=35%	CD55/TIMP1/CDKN1A/CLDN18/ACTB/ITGA2/DSG2/TRIB3/PPARD/S100A14/GJB3/CEACAM1/AREG/BCL2L1/SLC2A1/TFF1/SESN2/SPHK1/CDH1/PRKCZ/CLDN4/ARHGEF2/EZR/JUP/CD9/THBD/CAPN2/PFKFB2/ETS1/CLDN7/ASNS/ERN1/KRT8/PXN/OGT/NR1D1/MET/TICAM1/TRIM25/DDIT4/LDLR/PTK6	S2
GO:0001933	negative regulation of protein phosphorylation	26	0.426116	1.37098	0.0997227	0.858369	0.846929	88	tags=27%, list=12%, signal=24%	SFN/CDKN1A/DUSP5/GPRC5A/TRIB3/F2RL1/CEACAM1	S2
GO:0065008	regulation of biological quality	199	0.312743	1.19864	0.09999	0.858369	0.846929	290	tags=48%, list=41%, signal=39%	CD55/SFN/CDKN1A/MUC17/ACTG1/CLDN18/ACTB/ITGA2/SDR16C5/DSG2/ISG15/ELOVL1/RHOF/PPARD/RAB3B/S100A14/TMSB10/FA2H/CEBPG/TNFRSF12A/MELTF/ERO1A/KCNK1/DDIT3/F2RL1/CDHR2/CEMIP/CEACAM1/SNX9/BCL2L1/SLC2A1/PLIN3/TFF1/DSC2/F11R/CDHR5/SESN2/SMAD3/SPIRE1/IL1RN/PRKCZ/MYL12B/DHRS9/MAFK/KLK1/CLDN4/SQSTM1/RTN4/TXNRD1/PPFIA1/ITPKA/SNAP23/SEMA4B/EZR/JUP/PLEKHM1/ITGB1/CD9/THBD/PFKFB2/CYP4F2/CLDN12/PLXNA2/LRRC8A/RHOD/E…	S2
GO:0071310	cellular response to organic substance	143	0.323204	1.22087	0.10169	0.858369	0.846929	280	tags=47%, list=39%, signal=36%	MMP1/CD55/ISG20/TIMP1/CDKN1A/ACTG1/CLDN18/ACTB/ITGA2/ISG15/IL32/TRIB3/RSAD2/PPARD/ITGA6/TNFRSF12A/ERO1A/GJB3/DDIT3/F2RL1/CEACAM1/RBCK1/BCL9L/BCL2L1/F11R/SESN2/SMAD3/KRT18/RIOK3/SPHK1/CDH1/IL1RN/PRKCZ/SQSTM1/TRIM31/ARHGEF2/CGN/OPTN/YOD1/EZR/JUP/ITGB1/IL2RG/CAPN2/ECM1/XIAP/OSMR/ASNS/ERN1/YWHAZ/KRT8/ITGA3/PXN/STX3/OGT/F3/NR1D1/HK2/TICAM1/KIF16B/TRIM25/DDIT4/SPINT1/LDLR/BIRC3/PTK6/ANXA2	S2
GO:0022407	regulation of cell-cell adhesion	28	0.418534	1.36019	0.102187	0.858369	0.846929	215	tags=46%, list=30%, signal=34%	CD55/CEACAM6/ITGA6/CEACAM1/EFNB1/F11R/CDH1/IL1RN/PRKCZ/MAD1L1/FUT3/CD9/ETS1	S2
GO:0030307	positive regulation of cell growth	12	0.509682	1.39927	0.10267	0.858369	0.846929	128	tags=33%, list=18%, signal=28%	KRT17/SFN/TNFRSF12A/SPHK1	S2
GO:0002694	regulation of leukocyte activation	24	0.432146	1.37081	0.10281	0.858369	0.846929	148	tags=38%, list=21%, signal=31%	CD55/CDKN1A/F2RL1/CEACAM1/EFNB1/UNC13D/SPHK1/PRKCZ/MAD1L1	S2
GO:1905037	autophagosome organization	10	-0.374821	-1.39905	0.103283	0.858369	0.846929	448	tags=100%, list=63%, signal=37%	ATP13A2/TP53INP2/MAP1LC3B/ATG14/PIP4K2C/WDR45/RALB/TRAPPC8/MAP1LC3A	S2
GO:0032879	regulation of localization	170	0.316952	1.20642	0.10349	0.858369	0.846929	255	tags=43%, list=36%, signal=36%	SFN/TIMP1/LAMC2/ACTG1/CLDN18/ACTB/LAMA3/ITGA2/DSG2/CEACAM6/PHLDA2/TRIB3/RSAD2/MISP/PPARD/RAB3B/S100A14/TMSB10/ITGA6/ERO1A/TMBIM1/DDIT3/F2RL1/S100A11/CEMIP/CEACAM1/BCL2L1/SLK/SLC2A1/PLIN3/DSC2/SESN2/SMAD3/UNC13D/MALAT1/SPHK1/CDH1/PRKCZ/CLDN4/SQSTM1/MAD1L1/RTN4/SPAG9/ARHGEF2/PPFIA1/EPHA2/SEMA4B/FUT3/YOD1/EZR/JUP/ITGB1/TRIM15/CD9/IL2RG/ECM1/PFKFB2/CYP4F2/PLXNA2/RHOD/ETS1/CLDN7/YWHAZ/CAVIN1/TRPV6/ITG…	S2
GO:0045596	negative regulation of cell differentiation	30	0.411845	1.35134	0.103564	0.858369	0.846929	189	tags=43%, list=27%, signal=33%	CEACAM5/CLDN18/TRIB3/PPARD/MELTF/DDIT3/CEACAM1/AREG/SMAD3/RTN4/ARHGEF2/SEMA4B/ITGB1	S2
GO:0048871	multicellular organismal homeostasis	35	0.398801	1.33706	0.104262	0.858369	0.846929	201	tags=43%, list=28%, signal=32%	SFN/ACTG1/CLDN18/ACTB/ELOVL1/FA2H/DDIT3/SLC2A1/TFF1/F11R/CLDN4/PLEKHM1/ITGB1/CYP4F2/CLDN12	S2
GO:0009991	response to extracellular stimulus	30	0.411114	1.34894	0.105397	0.858369	0.846929	120	tags=30%, list=17%, signal=26%	CDKN1A/UPP1/ITGA2/PPARD/ITGA6/DDIT3/SLC2A1/DSC2/SESN2	S2
GO:0071356	cellular response to tumor necrosis factor	14	0.486727	1.38732	0.106411	0.858369	0.846929	153	tags=50%, list=22%, signal=40%	CLDN18/TNFRSF12A/F2RL1/RBCK1/KRT18/SPHK1/ARHGEF2	S2
GO:0050778	positive regulation of immune response	32	0.405106	1.34028	0.108278	0.858369	0.846929	134	tags=31%, list=19%, signal=27%	CD55/MUC17/ACTG1/ACTB/RSAD2/F2RL1/CEACAM1/RBCK1/RIOK3/PRKCZ	S2
GO:0042326	negative regulation of phosphorylation	27	0.417749	1.35068	0.108537	0.858369	0.846929	88	tags=26%, list=12%, signal=24%	SFN/CDKN1A/DUSP5/GPRC5A/TRIB3/F2RL1/CEACAM1	S2
GO:0050793	regulation of developmental process	126	0.326634	1.22588	0.109089	0.858369	0.846929	305	tags=52%, list=43%, signal=36%	KRT17/CEACAM5/SFN/TIMP1/CDKN1A/CLDN18/LAMA3/ISG15/PHLDA2/RHOF/TRIB3/PPARD/ITGA6/TNFRSF12A/MELTF/TMBIM1/DDIT3/CEACAM1/AREG/BCL9L/HMGA1/F11R/SMAD3/UNC13D/SPIRE1/SPHK1/IL1RN/PRKCZ/MYL12B/CLDN4/RTN4/SPAG9/ARHGEF2/S100A10/ITPKA/EPHA2/SEMA4B/EZR/JUP/ITGB1/CAPN2/ECM1/PLXNA2/RFLNA/RHOD/ETS1/YWHAZ/ITGA3/F3/NR1D1/HK2/TIMP2/MAPK6/SPINT1/SEMA3B/LDLR/PTK6/DVL1/ANXA2/FGFBP1/SULT2B1/FBLIM1/INF2/RRAS/ARHGDIA/IL18	S2
GO:0006950	response to stress	207	0.309601	1.18747	0.109189	0.858369	0.846929	280	tags=45%, list=39%, signal=39%	PI3/CD55/NTHL1/ISG20/SFN/TIMP1/CDKN1A/MUC17/UPP1/ACTG1/ACTB/ITGA2/ISG15/IL32/TRIB3/RSAD2/PPARD/S100A14/PLEC/CEBPG/DST/TNFRSF12A/ERO1A/DDIT3/F2RL1/CEACAM1/AREG/BCL2L1/HMGA1/SLC2A1/TFF1/DSC2/MACROD2/F11R/NDRG1/SESN2/SMAD3/UNC13D/SPIRE1/MALAT1/RIOK3/SPHK1/IL1RN/PRKCZ/MAFK/CLDN4/SQSTM1/CHAC1/TRIM31/SPAG9/ARHGEF2/TXNRD1/SNAP23/APOL1/EPHA2/OPTN/YOD1/EZR/ITGB1/TRIM15/CD9/THBD/CAPN2/ECM1/CYP4F2/LRRC8A/ET…	S2
GO:0072331	signal transduction by p53 class mediator	11	0.513679	1.38055	0.110923	0.858369	0.846929	120	tags=36%, list=17%, signal=31%	SFN/CDKN1A/NDRG1/SESN2	S2
GO:1901136	carbohydrate derivative catabolic process	10	0.528077	1.38582	0.111733	0.858369	0.846929	132	tags=40%, list=19%, signal=33%	NTHL1/UPP1/CEMIP/CDA	S2
GO:0097190	apoptotic signaling pathway	43	0.381741	1.31377	0.113012	0.858369	0.846929	268	tags=53%, list=38%, signal=35%	SFN/CDKN1A/TRIB3/PPARD/ITGA6/TNFRSF12A/ERO1A/TMBIM1/DDIT3/RBCK1/BCL2L1/SMAD3/KRT18/CHAC1/ARHGEF2/EPHA2/ERN1/YWHAZ/KRT8/VDAC2/TPT1/TICAM1/DDIT4	S2
GO:1901990	regulation of mitotic cell cycle phase transition	10	0.526905	1.38275	0.113675	0.858369	0.846929	16	tags=20%, list=2%, signal=20%	SFN/CDKN1A	S2
GO:0031396	regulation of protein ubiquitination	11	0.511394	1.37441	0.114192	0.858369	0.846929	276	tags=82%, list=39%, signal=51%	ISG15/TRIB3/SPHK1/SQSTM1/XIAP/OGT/TICAM1/SIRT7/BIRC3	S2
GO:1903320	regulation of protein modification by small protein conjugation or removal	11	0.511394	1.37441	0.114192	0.858369	0.846929	276	tags=82%, list=39%, signal=51%	ISG15/TRIB3/SPHK1/SQSTM1/XIAP/OGT/TICAM1/SIRT7/BIRC3	S2
GO:0007586	digestion	10	0.525731	1.37967	0.115618	0.858369	0.846929	287	tags=80%, list=40%, signal=48%	GCNT3/PRSS3/TFF1/F11R/SLC5A1/EZR/LDLR/HIP1R	S2
GO:0050792	regulation of viral process	10	0.525737	1.37968	0.115618	0.858369	0.846929	48	tags=30%, list=7%, signal=28%	ISG20/ISG15/RSAD2	S2
GO:0045786	negative regulation of cell cycle	15	0.47365	1.36983	0.116521	0.858369	0.846929	148	tags=40%, list=21%, signal=32%	SFN/CDKN1A/DDIT3/BCL2L1/SMAD3/MAD1L1	S2
GO:0009653	anatomical structure morphogenesis	151	0.317263	1.20176	0.116888	0.858369	0.846929	280	tags=48%, list=39%, signal=37%	LAMB3/KRT17/TM4SF1/LAMC2/ACTG1/ACTB/DUSP5/LAMA3/ITGA2/GCNT3/PHLDA2/RHOF/S100A6/ITGA6/TNFRSF12A/MELTF/TMBIM1/CEACAM1/AREG/BCL9L/BCL2L1/EFNB1/F11R/ST14/SMAD3/UNC13D/KRT18/SPIRE1/SPHK1/IL1RN/PRKCZ/MYL12B/CLDN4/RTN4/ARHGEF2/S100A10/TXNRD1/ITPKA/EPHA2/SEMA4B/PITX1/EZR/JUP/ITGB1/TRIM15/CD9/CAPN2/ECM1/KRT19/PLXNA2/CAP1/RFLNA/RHOD/ETS1/ITGB4/SERPINB5/YWHAZ/ECE1/KRT8/ITGA3/PXN/F3/HK2/MET/KIF16B/RNF213/MYO…	S2
GO:0051098	regulation of binding	27	0.414137	1.339	0.117864	0.858369	0.846929	79	tags=26%, list=11%, signal=24%	CDKN1A/ACTB/ITGA2/PHLDA2/TRIB3/CEBPG/DDIT3	S2
GO:0045926	negative regulation of growth	16	0.466342	1.36567	0.118261	0.858369	0.846929	277	tags=69%, list=39%, signal=43%	CDKN1A/PPARD/CDHR2/SESN2/SMAD3/CDA/RTN4/SEMA4B/TMPRSS4/SEMA3B/PTK6	S2
GO:0043547	positive regulation of GTPase activity	21	0.436707	1.35285	0.118619	0.858369	0.846929	189	tags=48%, list=27%, signal=36%	ITGA6/F2RL1/SNX9/F11R/ARHGAP27/ARHGAP5/ARHGAP29/S100A10/EPHA2/ITGB1	S2
GO:0061024	membrane organization	56	0.360745	1.28009	0.121027	0.858369	0.846929	316	tags=62%, list=45%, signal=38%	SFN/ACTG1/ACTB/ITGA2/FA2H/GULP1/F2RL1/SNX9/AREG/BCL2L1/PRELID3B/NDRG1/SPIRE1/SPHK1/RTN4/S100A10/SNAP23/CD9/ARPC1A/YWHAZ/SYTL4/STX3/HK2/SYNJ2/LDLR/DVL1/ATP13A2/ANXA2/HIP1R/SUN1/CLIP1/CD59/SLC7A11/BAIAP2L1/MX2	S2
GO:1990778	protein localization to cell periphery	39	0.383625	1.3044	0.123398	0.858369	0.846929	189	tags=44%, list=27%, signal=34%	ACTB/MISP/RAB3B/TMBIM1/BCL2L1/F11R/KRT18/CDH1/PRKCZ/SQSTM1/S100A10/PPFIA1/EPHA2/OPTN/EZR/JUP/ITGB1	S2
GO:0002443	leukocyte mediated immunity	51	0.365023	1.2807	0.123607	0.858369	0.846929	134	tags=29%, list=19%, signal=26%	CD55/GCNT3/CEACAM6/RHOF/RSAD2/UBR4/CEBPG/TMBIM1/PRSS3/F2RL1/S100A11/CEACAM1/UNC13D/CDA/PRKCZ	S2
GO:0044843	cell cycle G1/S phase transition	10	0.520325	1.36548	0.123729	0.858369	0.846929	16	tags=20%, list=2%, signal=20%	SFN/CDKN1A	S2
GO:0010951	negative regulation of endopeptidase activity	21	0.433509	1.34295	0.125837	0.858369	0.846929	15	tags=14%, list=2%, signal=14%	PI3/SFN/TIMP1	S2
GO:0050727	regulation of inflammatory response	19	0.444026	1.35102	0.12612	0.858369	0.846929	307	tags=74%, list=43%, signal=43%	ITGA2/PPARD/SMAD3/SPHK1/ETS1/XIAP/OSMR/NR1D1/TICAM1/NEAT1/LDLR/BIRC3/IL18/MGLL	S2
GO:0050920	regulation of chemotaxis	13	0.482851	1.35332	0.126142	0.858369	0.846929	272	tags=69%, list=38%, signal=43%	ITGA2/S100A14/F2RL1/SMAD3/SEMA4B/STX3/F3/MET/SEMA3B	S2
GO:0043903	regulation of symbiosis, encompassing mutualism through parasitism	12	0.49528	1.35973	0.126585	0.858369	0.846929	82	tags=33%, list=12%, signal=30%	ISG20/ISG15/RSAD2/F2RL1	S2
GO:0033002	muscle cell proliferation	12	0.494779	1.35835	0.127697	0.858369	0.846929	55	tags=25%, list=8%, signal=23%	CDKN1A/ITGA2/PPARD	S2
GO:0006909	phagocytosis	19	0.443283	1.34876	0.127913	0.858369	0.846929	273	tags=63%, list=39%, signal=40%	ACTG1/ACTB/ITGA2/GULP1/F2RL1/UNC13D/SPHK1/ITGB1/IL2RG/ARPC1A/MET/LDLR	S2
GO:0072330	monocarboxylic acid biosynthetic process	15	0.466556	1.34932	0.128313	0.858369	0.846929	321	tags=80%, list=45%, signal=45%	ELOVL1/TRIB3/FA2H/CEACAM1/PTGDS/DHRS9/OSBPL1A/ASNS/NR1D1/LPGAT1/MGLL/ABHD3	S2
GO:0048732	gland development	31	0.398243	1.31268	0.129091	0.858369	0.846929	253	tags=55%, list=36%, signal=37%	ITGA2/FA2H/CEBPG/CEACAM1/AREG/ARHGAP5/SMAD3/CDH1/MAD1L1/RTN4/EPHA2/PITX1/ETS1/SERPINB5/ASNS/HK2/MET	S2
GO:0050921	positive regulation of chemotaxis	10	0.517614	1.35837	0.129327	0.858369	0.846929	253	tags=70%, list=36%, signal=46%	ITGA2/S100A14/F2RL1/SMAD3/STX3/F3/MET	S2
GO:0022409	positive regulation of cell-cell adhesion	16	0.460957	1.3499	0.129345	0.858369	0.846929	134	tags=38%, list=19%, signal=31%	CD55/CEACAM6/ITGA6/EFNB1/F11R/PRKCZ	S2
GO:0002429	immune response-activating cell surface receptor signaling pathway	16	0.460201	1.34769	0.130206	0.858369	0.846929	92	tags=31%, list=13%, signal=28%	MUC17/ACTG1/ACTB/CEACAM1/RBCK1	S2
GO:0002757	immune response-activating signal transduction	16	0.460201	1.34769	0.130206	0.858369	0.846929	92	tags=31%, list=13%, signal=28%	MUC17/ACTG1/ACTB/CEACAM1/RBCK1	S2
GO:1903827	regulation of cellular protein localization	47	0.368662	1.28261	0.130928	0.858369	0.846929	285	tags=55%, list=40%, signal=35%	SFN/CLDN18/ACTB/MISP/TMBIM1/CEMIP/BCL2L1/SESN2/SMAD3/CDH1/PRKCZ/SQSTM1/RTN4/PPFIA1/EPHA2/YOD1/EZR/JUP/ITGB1/YWHAZ/ITGA3/STX3/SIRT7/DVL1/ATP13A2/TP53INP2	S2
GO:0048522	positive regulation of cellular process	260	0.300916	1.15968	0.131187	0.858369	0.846929	293	tags=47%, list=41%, signal=43%	MMP1/CD55/LMO7/KRT17/SFN/TIMP1/CDKN1A/LAMC2/ACTG1/DUSP5/GPRC5A/ITGA2/SDR16C5/ISG15/CEACAM6/PHLDA2/TRIB3/S100A6/RSAD2/CDH17/PPARD/RAB3B/S100A14/ITGA6/CEBPG/TNFRSF12A/MELTF/DDIT3/F2RL1/S100A11/CEMIP/CEACAM1/RBCK1/SNX9/AREG/BCL9L/BCL2L1/EFNB1/HMGA1/F11R/SESN2/SMAD3/UNC13D/SPIRE1/MALAT1/SPHK1/CDH1/PRKCZ/SLC20A1/CLDN4/SQSTM1/RTN4/SPAG9/ARHGEF2/S100A10/ITPKA/ZNF292/S100A4/EPHA2/OPTN/SEMA4B/PITX1/FUT3/E…	S2
GO:0000904	cell morphogenesis involved in differentiation	45	0.371489	1.28535	0.131344	0.858369	0.846929	203	tags=40%, list=29%, signal=30%	LAMB3/LAMC2/ACTB/LAMA3/S100A6/TNFRSF12A/MELTF/EFNB1/ST14/UNC13D/RTN4/S100A10/ITPKA/EPHA2/SEMA4B/EZR/ITGB1/PLXNA2	S2
GO:0051249	regulation of lymphocyte activation	16	0.459282	1.34499	0.13182	0.858369	0.846929	148	tags=38%, list=21%, signal=30%	CD55/CDKN1A/CEACAM1/EFNB1/PRKCZ/MAD1L1	S2
GO:0051248	negative regulation of protein metabolic process	65	0.348405	1.25118	0.132438	0.858369	0.846929	280	tags=51%, list=39%, signal=34%	PI3/SFN/TIMP1/CDKN1A/DUSP5/GPRC5A/SDR16C5/ISG15/TRIB3/F2RL1/CEACAM1/SESN2/SMAD3/PRKCZ/SQSTM1/CHAC1/YOD1/EZR/ECM1/SERPINB5/XIAP/PKIB/OGT/TIMP2/SIRT7/DDIT4/SPINT1/LDLR/BIRC3/PTK6/DVL1/ATP13A2/ANXA2	S2
GO:0002696	positive regulation of leukocyte activation	15	0.463797	1.34134	0.133398	0.858369	0.846929	134	tags=33%, list=19%, signal=28%	CD55/CDKN1A/F2RL1/EFNB1/PRKCZ	S2
GO:0006955	immune response	111	0.324915	1.21105	0.134113	0.858369	0.846929	195	tags=34%, list=28%, signal=29%	PI3/CD55/ISG20/MUC17/ACTG1/ACTB/GCNT3/ISG15/CEACAM6/RHOF/IL32/RSAD2/CDH17/UBR4/CEBPG/TMBIM1/PRSS3/F2RL1/S100A11/CEACAM1/RBCK1/SMAD3/UNC13D/RIOK3/IL1RN/CDA/PRKCZ/TRIM31/ARHGEF2/SNAP23/APOL1/OPTN/EZR/JUP/ITGB1/TRIM15/IL2RG/ECM1	S2
GO:0001894	tissue homeostasis	19	0.44075	1.34105	0.134451	0.858369	0.846929	201	tags=47%, list=28%, signal=35%	ACTG1/CLDN18/ACTB/SLC2A1/TFF1/F11R/PLEKHM1/ITGB1/CLDN12	S2
GO:0009790	embryo development	54	0.357259	1.26249	0.136997	0.858369	0.846929	353	tags=69%, list=50%, signal=37%	LAMB3/TM4SF1/DUSP5/LAMA3/ITGA2/PHLDA2/GJB3/BCL2L1/EFNB1/ST14/SMAD3/IL1RN/RTN4/TXNRD1/EPHA2/PITX1/ITGB1/TRIM15/CAPN2/KRT19/PLXNA2/ITGB4/ECE1/KRT8/ITGA3/KIF16B/MYO1E/SPINT1/DVL1/MDFI/DUSP4/MAFG/ANKRD11/CACNA1C/BCL10/SDC4/PTPRR	S2
GO:0007166	cell surface receptor signaling pathway	163	0.311233	1.18273	0.137586	0.858369	0.846929	280	tags=46%, list=39%, signal=36%	MMP1/CD55/ISG20/TIMP1/CDKN1A/MUC17/ACTG1/CLDN18/ACTB/LAMA3/GPRC5A/ITGA2/ISG15/IL32/RSAD2/CDH17/ITGA6/DST/TNFRSF12A/TMBIM1/DDIT3/F2RL1/CEACAM1/RBCK1/AREG/BCL9L/BCL2L1/EFNB1/F11R/SMAD3/KRT18/SPHK1/IL1RN/CDA/PRKCZ/SQSTM1/CHAC1/TRIM31/RTN4/ARHGEF2/CGN/EPHA2/SEMA4B/EZR/JUP/ITGB1/IL2RG/ECM1/KRT19/PLXNA2/ITGB4/ARPC1A/XIAP/OSMR/YWHAZ/KRT8/ITGA3/PXN/STX3/IGFBP6/OGT/F3/MET/DGKD/TICAM1/KIF16B/RNF213/TRIM25/…	S2
GO:0030335	positive regulation of cell migration	44	0.370967	1.2805	0.138375	0.858369	0.846929	253	tags=50%, list=36%, signal=34%	LAMC2/ACTG1/ITGA2/CEACAM6/S100A14/ITGA6/F2RL1/S100A11/CEMIP/SMAD3/SPHK1/CLDN4/RTN4/SPAG9/ARHGEF2/SEMA4B/ITGB1/RHOD/ETS1/ITGA3/F3/MET	S2
GO:0002263	cell activation involved in immune response	42	0.373283	1.28082	0.138987	0.858369	0.846929	134	tags=31%, list=19%, signal=27%	CD55/CEACAM6/RHOF/CDH17/UBR4/TMBIM1/PRSS3/F2RL1/S100A11/CEACAM1/UNC13D/CDA/PRKCZ	S2
GO:0002366	leukocyte activation involved in immune response	42	0.373283	1.28082	0.138987	0.858369	0.846929	134	tags=31%, list=19%, signal=27%	CD55/CEACAM6/RHOF/CDH17/UBR4/TMBIM1/PRSS3/F2RL1/S100A11/CEACAM1/UNC13D/CDA/PRKCZ	S2
GO:0010639	negative regulation of organelle organization	18	0.443313	1.33238	0.139705	0.858369	0.846929	160	tags=44%, list=23%, signal=35%	SDR16C5/TMSB10/BCL2L1/HMGA1/F11R/MAD1L1/ARHGEF2/PPFIA1	S2
GO:0055074	calcium ion homeostasis	24	0.4132	1.31072	0.141145	0.858369	0.846929	121	tags=29%, list=17%, signal=25%	CD55/S100A14/ERO1A/DDIT3/F2RL1/CEMIP/SMAD3	S2
GO:0031668	cellular response to extracellular stimulus	20	0.430424	1.32244	0.141478	0.858369	0.846929	120	tags=30%, list=17%, signal=26%	CDKN1A/UPP1/ITGA6/SLC2A1/DSC2/SESN2	S2
GO:1901987	regulation of cell cycle phase transition	11	0.495569	1.33188	0.142487	0.858369	0.846929	16	tags=18%, list=2%, signal=18%	SFN/CDKN1A	S2
GO:0044703	multi-organism reproductive process	36	0.3824	1.28594	0.142857	0.858369	0.846929	243	tags=47%, list=34%, signal=33%	PI3/TIMP1/ITGA2/DSG2/PPARD/GJB3/BCL2L1/SLC2A1/SPIRE1/CLDN4/ITGB1/CD9/THBD/CAPN2/ETS1/ITGA3/VDAC2	S2
GO:0055114	oxidation-reduction process	28	0.40123	1.30395	0.143266	0.858369	0.846929	198	tags=43%, list=28%, signal=32%	SH3BGRL3/SDR16C5/PHLDA2/PPARD/FA2H/ERO1A/SESN2/DHRS9/CYP4F3/TXNRD1/CYP4F2/PGM2L1	S2
GO:0023052	signaling	303	0.296786	1.14705	0.144486	0.858369	0.846929	268	tags=42%, list=38%, signal=45%	MMP1/CD55/ISG20/LMO7/SFN/TIMP1/CDKN1A/MUC17/ACTG1/CLDN18/ACTB/DUSP5/LAMA3/GPRC5A/ITGA2/DSG2/ISG15/CEACAM6/PHLDA2/RHOF/SDCBP2/IL32/TRIB3/S100A6/RSAD2/CDH17/PPARD/RAB3B/S100A14/ITGA6/DST/TNFRSF12A/ERO1A/TMBIM1/KCNK1/GJB3/DDIT3/F2RL1/S100A11/CEACAM1/RBCK1/AREG/BCL9L/BCL2L1/EFNB1/SLC2A1/TFF1/DSC2/F11R/ARHGAP27/ARHGAP5/ARHGAP29/NDRG1/SESN2/SMAD3/KRT18/RIOK3/SPHK1/CDH1/IL1RN/CDA/PRKCZ/SLC20A1/SQSTM1/CH…	S2
GO:0032880	regulation of protein localization	63	0.346993	1.24369	0.144575	0.858369	0.846929	285	tags=52%, list=40%, signal=34%	SFN/CLDN18/ACTB/RSAD2/MISP/PPARD/TMBIM1/F2RL1/CEMIP/BCL2L1/SLC2A1/SESN2/SMAD3/CDH1/PRKCZ/SQSTM1/RTN4/PPFIA1/EPHA2/YOD1/EZR/JUP/ITGB1/PFKFB2/YWHAZ/ITGA3/SYTL4/STX3/NR1D1/SIRT7/DVL1/ATP13A2/TP53INP2	S2
GO:0042592	homeostatic process	94	0.327888	1.20895	0.145915	0.858369	0.846929	254	tags=44%, list=36%, signal=32%	CD55/SFN/MUC17/ACTG1/CLDN18/ACTB/ISG15/ELOVL1/S100A14/FA2H/CEBPG/MELTF/ERO1A/DDIT3/F2RL1/CEMIP/SLC2A1/TFF1/F11R/SESN2/SMAD3/CLDN4/RTN4/TXNRD1/PLEKHM1/ITGB1/CYP4F2/CLDN12/LRRC8A/ETS1/XIAP/ERN1/PKIB/TRPV6/SPNS2/OGT/SLC12A7/NR1D1/HK2/MET/TPT1	S2
GO:0008285	negative regulation of cell proliferation	30	0.394006	1.2928	0.147251	0.858369	0.846929	293	tags=60%, list=41%, signal=37%	SFN/CDKN1A/PPARD/S100A11/CEACAM1/HMGA1/TFF1/NDRG1/SMAD3/MAD1L1/CD9/ETS1/IGFBP6/TIMP2/SPINT1/CTBP2/FGFBP1/SULT2B1	S2
GO:0050863	regulation of T cell activation	12	0.484286	1.32955	0.148053	0.858369	0.846929	148	tags=42%, list=21%, signal=34%	CD55/CEACAM1/EFNB1/PRKCZ/MAD1L1	S2
GO:0043687	post-translational protein modification	11	0.492257	1.32298	0.148687	0.858369	0.846929	74	tags=27%, list=10%, signal=25%	LMO7/TIMP1/MELTF	S2
GO:0002446	neutrophil mediated immunity	36	0.380469	1.27944	0.148721	0.858369	0.846929	132	tags=31%, list=19%, signal=26%	CD55/CEACAM6/RHOF/UBR4/TMBIM1/PRSS3/F2RL1/S100A11/CEACAM1/UNC13D/CDA	S2
GO:0019058	viral life cycle	26	0.403095	1.29691	0.149533	0.858369	0.846929	48	tags=19%, list=7%, signal=19%	CD55/ISG20/ITGA2/ISG15/RSAD2	S2
GO:0032269	negative regulation of cellular protein metabolic process	62	0.345795	1.23816	0.150015	0.858369	0.846929	280	tags=50%, list=39%, signal=33%	PI3/SFN/TIMP1/CDKN1A/DUSP5/GPRC5A/SDR16C5/ISG15/TRIB3/F2RL1/CEACAM1/SESN2/PRKCZ/SQSTM1/CHAC1/YOD1/EZR/ECM1/SERPINB5/XIAP/PKIB/OGT/TIMP2/SIRT7/DDIT4/SPINT1/BIRC3/PTK6/DVL1/ATP13A2/ANXA2	S2
GO:0015718	monocarboxylic acid transport	10	0.50477	1.32466	0.150577	0.858369	0.846929	105	tags=40%, list=15%, signal=35%	PPARD/SLC6A8/CEACAM1/SLC2A1	S2
GO:0009607	response to biotic stimulus	81	0.333729	1.21733	0.151606	0.858369	0.846929	194	tags=35%, list=27%, signal=28%	PI3/CD55/ISG20/MUC17/ACTG1/ISG15/RSAD2/PPARD/S100A14/CEBPG/DDIT3/PRSS3/F2RL1/CDHR2/CEACAM1/BCL2L1/HMGA1/MACROD2/UNC13D/RIOK3/TRIM31/ARHGEF2/APOL1/EPHA2/OPTN/TRIM15/THBD/CAPN2	S2
GO:2001236	regulation of extrinsic apoptotic signaling pathway	14	0.463105	1.31999	0.151875	0.858369	0.846929	153	tags=43%, list=22%, signal=34%	ITGA6/TNFRSF12A/TMBIM1/RBCK1/BCL2L1/ARHGEF2	S2
GO:0072659	protein localization to plasma membrane	37	0.377744	1.27484	0.152097	0.858369	0.846929	189	tags=43%, list=27%, signal=33%	ACTB/RAB3B/TMBIM1/BCL2L1/F11R/KRT18/CDH1/PRKCZ/SQSTM1/S100A10/PPFIA1/EPHA2/OPTN/EZR/JUP/ITGB1	S2
GO:0032446	protein modification by small protein conjugation	32	0.387376	1.28162	0.153073	0.858369	0.846929	295	tags=62%, list=42%, signal=38%	LMO7/ISG15/TRIB3/UBR4/RBCK1/THOP1/SPHK1/SQSTM1/TRIM31/TRIM15/XIAP/HECTD1/OGT/TICAM1/RNF213/TRIM25/SIRT7/BIRC3/KLHL21/RMND5A	S2
GO:0048598	embryonic morphogenesis	31	0.39041	1.28686	0.153182	0.858369	0.846929	350	tags=74%, list=49%, signal=39%	LAMB3/DUSP5/LAMA3/ITGA2/ST14/SMAD3/IL1RN/TXNRD1/EPHA2/PITX1/ITGB1/TRIM15/ITGB4/ECE1/ITGA3/KIF16B/SPINT1/DVL1/MDFI/DUSP4/CACNA1C/BCL10/SDC4	S2
GO:0098542	defense response to other organism	60	0.346412	1.2373	0.153638	0.858369	0.846929	174	tags=32%, list=25%, signal=26%	PI3/CD55/ISG20/MUC17/ACTG1/ISG15/RSAD2/S100A14/CEBPG/F2RL1/CEACAM1/BCL2L1/UNC13D/RIOK3/TRIM31/ARHGEF2/APOL1/EPHA2/OPTN	S2
GO:0002764	immune response-regulating signaling pathway	17	0.443582	1.31583	0.154306	0.858369	0.846929	92	tags=29%, list=13%, signal=26%	MUC17/ACTG1/ACTB/CEACAM1/RBCK1	S2
GO:0002768	immune response-regulating cell surface receptor signaling pathway	17	0.443582	1.31583	0.154306	0.858369	0.846929	92	tags=29%, list=13%, signal=26%	MUC17/ACTG1/ACTB/CEACAM1/RBCK1	S2
GO:0043112	receptor metabolic process	12	0.4798	1.31723	0.154727	0.858369	0.846929	316	tags=83%, list=45%, signal=47%	CEACAM1/OPTN/EZR/ITGB1/CD9/ECE1/NR1D1/KIF16B/ANXA2/MX2	S2
GO:0097193	intrinsic apoptotic signaling pathway	23	0.411881	1.29678	0.157229	0.867355	0.855795	268	tags=57%, list=38%, signal=36%	SFN/CDKN1A/TRIB3/ERO1A/DDIT3/BCL2L1/CHAC1/ARHGEF2/EPHA2/ERN1/VDAC2/TPT1/DDIT4	S2
GO:0042594	response to starvation	20	0.422992	1.29961	0.160474	0.867355	0.855795	120	tags=30%, list=17%, signal=26%	CDKN1A/UPP1/DDIT3/SLC2A1/DSC2/SESN2	S2
GO:0010466	negative regulation of peptidase activity	22	0.413272	1.29033	0.162151	0.867355	0.855795	15	tags=14%, list=2%, signal=14%	PI3/SFN/TIMP1	S2
GO:0036230	granulocyte activation	36	0.375351	1.26223	0.162168	0.867355	0.855795	132	tags=31%, list=19%, signal=26%	CD55/CEACAM6/RHOF/UBR4/TMBIM1/PRSS3/F2RL1/S100A11/CEACAM1/UNC13D/CDA	S2
GO:0042119	neutrophil activation	36	0.375351	1.26223	0.162168	0.867355	0.855795	132	tags=31%, list=19%, signal=26%	CD55/CEACAM6/RHOF/UBR4/TMBIM1/PRSS3/F2RL1/S100A11/CEACAM1/UNC13D/CDA	S2
GO:0002250	adaptive immune response	19	0.427733	1.30145	0.16229	0.867355	0.855795	134	tags=32%, list=19%, signal=26%	CD55/GCNT3/RSAD2/CEACAM1/UNC13D/PRKCZ	S2
GO:0032943	mononuclear cell proliferation	10	0.49962	1.31114	0.162573	0.867355	0.855795	148	tags=40%, list=21%, signal=32%	CD55/CDKN1A/EFNB1/MAD1L1	S2
GO:0046651	lymphocyte proliferation	10	0.49962	1.31114	0.162573	0.867355	0.855795	148	tags=40%, list=21%, signal=32%	CD55/CDKN1A/EFNB1/MAD1L1	S2
GO:0001816	cytokine production	46	0.360202	1.24964	0.163048	0.867355	0.855795	194	tags=39%, list=27%, signal=30%	CD55/ISG15/RSAD2/CEBPG/DDIT3/F2RL1/CEACAM1/F11R/SMAD3/RIOK3/SPHK1/LRRFIP1/PRKCZ/ARHGEF2/EPHA2/EZR/TRIM15/CAPN2	S2
GO:0072507	divalent inorganic cation homeostasis	25	0.400314	1.28025	0.165878	0.874709	0.863052	121	tags=28%, list=17%, signal=24%	CD55/S100A14/ERO1A/DDIT3/F2RL1/CEMIP/SMAD3	S2
GO:0097191	extrinsic apoptotic signaling pathway	20	0.420787	1.29284	0.165932	0.874709	0.863052	153	tags=40%, list=22%, signal=32%	ITGA6/TNFRSF12A/TMBIM1/RBCK1/BCL2L1/SMAD3/KRT18/ARHGEF2	S2
GO:0050865	regulation of cell activation	29	0.389551	1.27207	0.166956	0.876142	0.864465	192	tags=41%, list=27%, signal=31%	CD55/CDKN1A/F2RL1/CEACAM1/EFNB1/F11R/UNC13D/SPHK1/PRKCZ/MAD1L1/CD9/THBD	S2
GO:0051607	defense response to virus	20	0.419055	1.28751	0.169605	0.882811	0.871046	127	tags=35%, list=18%, signal=30%	ISG20/ISG15/RSAD2/F2RL1/BCL2L1/UNC13D/RIOK3	S2
GO:0051179	localization	343	0.291948	1.12907	0.170383	0.882811	0.871046	290	tags=44%, list=41%, signal=50%	MMP1/CD55/LAMB3/CEACAM5/SFN/TIMP1/CDKN1A/LAMC2/ACTG1/CLDN18/ACTB/LAMA3/ITGA2/GCNT3/DSG2/TINAGL1/CEACAM6/PHLDA2/RHOF/SDCBP2/TRIB3/S100A6/RSAD2/S100A2/MISP/CDH17/PPARD/RAB3B/S100A14/TMSB10/ITGA6/UBR4/GULP1/SLC6A8/GOLGA7B/DST/TNFRSF12A/MELTF/ERO1A/TMBIM1/KCNK1/GJB3/DDIT3/PRSS3/F2RL1/S100A11/TMC5/CEMIP/CEACAM1/RRBP1/SNX9/AREG/BCL2L1/EFNB1/SLC6A14/HMGA1/SLK/SLC2A1/PLIN3/DSC2/F11R/ARHGAP27/PRELID3B/SES…	S2
GO:0048468	cell development	115	0.316058	1.18041	0.1705	0.882811	0.871046	280	tags=47%, list=39%, signal=34%	LAMB3/SFN/CDKN1A/LAMC2/ACTG1/CLDN18/ACTB/LAMA3/S100A6/ITGA6/FA2H/TNFRSF12A/MELTF/F2RL1/AREG/BCL2L1/EFNB1/F11R/ST14/NDRG1/SMAD3/UNC13D/CDH1/PRKCZ/RTN4/SPAG9/ARHGEF2/S100A10/ITPKA/EPHA2/SEMA4B/EZR/ITGB1/CD9/ECM1/KRT19/PLXNA2/RFLNA/YWHAZ/KRT8/ITGA3/PXN/STX3/NR1D1/MET/TIMP2/MAPK6/MYO1E/SPINT1/SEMA3B/LDLR/PTK6/DVL1/ANXA2	S2
GO:0045216	cell-cell junction organization	34	0.376766	1.25794	0.173468	0.892549	0.880654	191	tags=38%, list=27%, signal=29%	ACTG1/CLDN18/ACTB/DSG2/CDH17/F2RL1/F11R/SMAD3/CDH1/CLDN4/EPHA2/JUP/CD9	S2
GO:0045017	glycerolipid biosynthetic process	15	-0.278098	-1.25941	0.173913	0.892549	0.880654	517	tags=100%, list=73%, signal=28%	MOGAT3/DGKD/SYNJ2/LDLR/PNPLA2/ABHD3/GPAT3/PDGFA/PCK2/AGPAT2/DGKA/LPIN1/LPCAT1/PIP4K2C	S2
GO:0034330	cell junction organization	73	0.332404	1.20429	0.178425	0.898624	0.886648	218	tags=38%, list=31%, signal=30%	LAMB3/LAMC2/ACTG1/CLDN18/ACTB/LAMA3/ITGA2/DSG2/CDH17/ITGA6/PLEC/DST/F2RL1/SLK/F11R/NDRG1/SMAD3/CDH1/CLDN4/S100A10/PPFIA1/ITPKA/EPHA2/JUP/CD9/RHOD/ITGB4/CLDN7	S2
GO:0051251	positive regulation of lymphocyte activation	12	0.468892	1.28728	0.178532	0.898624	0.886648	134	tags=33%, list=19%, signal=27%	CD55/CDKN1A/EFNB1/PRKCZ	S2
GO:0006814	sodium ion transport	10	0.492017	1.29119	0.179367	0.898624	0.886648	172	tags=50%, list=24%, signal=38%	SLC6A8/KCNK1/SLC6A14/SLC20A1/SLC5A1	S2
GO:0051651	maintenance of location in cell	11	0.478834	1.2869	0.179687	0.898624	0.886648	87	tags=36%, list=12%, signal=32%	TMSB10/ERO1A/DDIT3/CEMIP	S2
GO:0043299	leukocyte degranulation	37	0.369048	1.24549	0.180091	0.898624	0.886648	132	tags=30%, list=19%, signal=26%	CD55/CEACAM6/RHOF/UBR4/TMBIM1/PRSS3/F2RL1/S100A11/CEACAM1/UNC13D/CDA	S2
GO:0010821	regulation of mitochondrion organization	15	0.44339	1.28232	0.180136	0.898624	0.886648	300	tags=73%, list=42%, signal=43%	SFN/BCL2L1/SPIRE1/SQSTM1/OPTN/YWHAZ/HK2/SIRT7/ATP13A2/HIP1R/INF2	S2
GO:0080134	regulation of response to stress	81	0.326878	1.19234	0.181127	0.898624	0.886648	280	tags=52%, list=39%, signal=35%	MUC17/ACTG1/ITGA2/PPARD/CEBPG/TNFRSF12A/DDIT3/F2RL1/CEACAM1/BCL2L1/HMGA1/F11R/SESN2/SMAD3/SPIRE1/RIOK3/SPHK1/CLDN4/SPAG9/ARHGEF2/OPTN/YOD1/EZR/ITGB1/TRIM15/CD9/THBD/ETS1/XIAP/OSMR/ERN1/SYTL4/F3/NR1D1/MET/TPT1/TICAM1/NEAT1/SIRT7/LDLR/BIRC3/ANXA2	S2
GO:0072006	nephron development	10	-0.339056	-1.26555	0.182546	0.898624	0.886648	473	tags=70%, list=67%, signal=24%	SERPINB7/FMN1/AGT/PGF/JAG1/VEGFA/BMP2	S2
GO:0048771	tissue remodeling	14	0.448147	1.27735	0.186982	0.898624	0.886648	186	tags=43%, list=26%, signal=32%	TIMP1/CLDN18/TMBIM1/CEACAM1/EPHA2/PLEKHM1	S2
GO:0031667	response to nutrient levels	29	0.382534	1.24915	0.18808	0.898624	0.886648	120	tags=28%, list=17%, signal=24%	CDKN1A/UPP1/ITGA2/PPARD/DDIT3/SLC2A1/DSC2/SESN2	S2
GO:0006937	regulation of muscle contraction	10	0.487922	1.28045	0.188964	0.898624	0.886648	185	tags=50%, list=26%, signal=37%	ITGA2/DSG2/DSC2/SPHK1/JUP	S2
GO:0043434	response to peptide hormone	25	0.391481	1.252	0.190986	0.898624	0.886648	134	tags=32%, list=19%, signal=27%	TIMP1/TRIB3/CEACAM1/AREG/SLC2A1/TFF1/SESN2/PRKCZ	S2
GO:0034612	response to tumor necrosis factor	17	0.428264	1.2704	0.19128	0.898624	0.886648	153	tags=41%, list=22%, signal=33%	CLDN18/TNFRSF12A/F2RL1/RBCK1/KRT18/SPHK1/ARHGEF2	S2
GO:0031327	negative regulation of cellular biosynthetic process	48	0.349251	1.21803	0.191821	0.898624	0.886648	145	tags=31%, list=20%, signal=27%	CDKN1A/SDR16C5/TRIB3/PPARD/DDIT3/S100A11/CEACAM1/HMGA1/SESN2/SMAD3/SPHK1/LRRFIP1/MAFK/SQSTM1/MXD1	S2
GO:0009611	response to wounding	51	0.346273	1.21491	0.192991	0.898624	0.886648	255	tags=49%, list=36%, signal=34%	TIMP1/ACTG1/ACTB/ITGA2/PPARD/PLEC/DST/TNFRSF12A/F2RL1/CEACAM1/F11R/SMAD3/MAFK/CLDN4/ITGB1/CD9/THBD/CYP4F2/ETS1/ITGB4/TMPRSS4/YWHAZ/SYTL4/F3/DGKD	S2
GO:0051234	establishment of localization	260	0.291627	1.12388	0.19528	0.898624	0.886648	197	tags=32%, list=28%, signal=36%	CD55/SFN/TIMP1/CDKN1A/ACTG1/ACTB/ITGA2/GCNT3/TINAGL1/CEACAM6/RHOF/SDCBP2/TRIB3/S100A6/RSAD2/MISP/CDH17/PPARD/RAB3B/UBR4/GULP1/SLC6A8/GOLGA7B/DST/MELTF/ERO1A/TMBIM1/KCNK1/GJB3/DDIT3/PRSS3/F2RL1/S100A11/TMC5/CEMIP/CEACAM1/RRBP1/SNX9/AREG/BCL2L1/SLC6A14/HMGA1/SLC2A1/PLIN3/F11R/ARHGAP27/PRELID3B/SESN2/SMAD3/UNC13D/KRT18/SPIRE1/SPHK1/CDH1/IL1RN/CDA/PRKCZ/SLC20A1/CLDN4/SQSTM1/MAD1L1/OSBPL1A/SPAG9/ARHGE…	S2
GO:0097435	supramolecular fiber organization	58	0.338141	1.20374	0.195709	0.898624	0.886648	322	tags=60%, list=45%, signal=36%	KRT17/ACTG1/RHOF/TMSB10/DST/TPM4/F2RL1/SNX9/SLK/F11R/SMAD3/SPIRE1/ARHGEF2/S100A10/PPFIA1/MPRIP/EZR/ITGB1/KRT19/CAP1/RFLNA/RHOD/ARPC1A/KRT8/PXN/MET/MYO1E/LDLR/DVL1/ANXA2/HIP1R/CLIP1/BAIAP2L1/ESAM/WASF2	S2
GO:0009267	cellular response to starvation	17	0.425778	1.26302	0.197799	0.898624	0.886648	120	tags=29%, list=17%, signal=25%	CDKN1A/UPP1/SLC2A1/DSC2/SESN2	S2
GO:0006638	neutral lipid metabolic process	11	-0.312321	-1.22262	0.198055	0.898624	0.886648	492	tags=100%, list=69%, signal=31%	DGKD/LDLR/PNPLA2/MGLL/GPAT3/PCK2/DGKA/LPIN1/ABHD2/ATG14	S2
GO:0006639	acylglycerol metabolic process	11	-0.312321	-1.22262	0.198055	0.898624	0.886648	492	tags=100%, list=69%, signal=31%	DGKD/LDLR/PNPLA2/MGLL/GPAT3/PCK2/DGKA/LPIN1/ABHD2/ATG14	S2
GO:0001890	placenta development	10	0.483664	1.26927	0.198104	0.898624	0.886648	310	tags=80%, list=44%, signal=46%	PHLDA2/PPARD/GJB3/ST14/KRT19/KRT8/SPINT1/MDFI	S2
GO:0042060	wound healing	47	0.349226	1.21499	0.199055	0.898624	0.886648	255	tags=49%, list=36%, signal=34%	TIMP1/ACTG1/ACTB/ITGA2/PPARD/PLEC/DST/TNFRSF12A/F2RL1/CEACAM1/F11R/SMAD3/MAFK/CLDN4/ITGB1/CD9/THBD/CYP4F2/ETS1/YWHAZ/SYTL4/F3/DGKD	S2
GO:1901615	organic hydroxy compound metabolic process	28	0.380768	1.23746	0.199673	0.898624	0.886648	335	tags=71%, list=47%, signal=39%	SDR16C5/PPARD/SPHK1/DHRS9/CYP4F3/OSBPL1A/ITPKA/APOL1/PFKFB2/CYP4F2/MOGAT3/NR1D1/SYNJ2/CYP3A5/LDLR/PNPLA2/SULT2B1/SLC7A11/NPC1/GDPD3	S2
GO:0006753	nucleoside phosphate metabolic process	18	0.41821	1.25694	0.202397	0.898624	0.886648	309	tags=67%, list=44%, signal=39%	NTHL1/UPP1/ELOVL1/CDA/EPHA2/PFKFB2/PGM2L1/OGT/HK2/DDIT4/SULT2B1/PPCDC	S2
GO:0009117	nucleotide metabolic process	18	0.41821	1.25694	0.202397	0.898624	0.886648	309	tags=67%, list=44%, signal=39%	NTHL1/UPP1/ELOVL1/CDA/EPHA2/PFKFB2/PGM2L1/OGT/HK2/DDIT4/SULT2B1/PPCDC	S2
GO:0010605	negative regulation of macromolecule metabolic process	105	0.31252	1.16155	0.2027	0.898624	0.886648	280	tags=48%, list=39%, signal=34%	PI3/SFN/TIMP1/CDKN1A/DUSP5/GPRC5A/SDR16C5/ISG15/TRIB3/PPARD/DDIT3/F2RL1/S100A11/CEACAM1/HMGA1/SESN2/SMAD3/LRRFIP1/PRKCZ/MAFK/SQSTM1/MXD1/CHAC1/EPHA2/OPTN/PITX1/YOD1/EZR/ECM1/SERPINB5/XIAP/GSPT2/ERN1/YWHAZ/PKIB/OGT/NR1D1/NEAT1/TIMP2/TRIM25/SIRT7/DDIT4/SPINT1/DIP2A/LDLR/BIRC3/PTK6/DVL1/ATP13A2/ANXA2	S2
GO:0045087	innate immune response	52	0.342932	1.20593	0.203735	0.898624	0.886648	174	tags=31%, list=25%, signal=25%	PI3/CD55/ISG20/MUC17/ACTG1/ISG15/RSAD2/CEBPG/F2RL1/CEACAM1/UNC13D/RIOK3/TRIM31/ARHGEF2/APOL1/OPTN	S2
GO:0002283	neutrophil activation involved in immune response	34	0.366706	1.22435	0.204962	0.898624	0.886648	132	tags=29%, list=19%, signal=25%	CD55/CEACAM6/RHOF/UBR4/TMBIM1/PRSS3/S100A11/CEACAM1/UNC13D/CDA	S2
GO:0043312	neutrophil degranulation	34	0.366706	1.22435	0.204962	0.898624	0.886648	132	tags=29%, list=19%, signal=25%	CD55/CEACAM6/RHOF/UBR4/TMBIM1/PRSS3/S100A11/CEACAM1/UNC13D/CDA	S2
GO:0051100	negative regulation of binding	11	0.466321	1.25327	0.206854	0.898624	0.886648	79	tags=27%, list=11%, signal=25%	CDKN1A/ACTB/DDIT3	S2
GO:0007346	regulation of mitotic cell cycle	17	0.422577	1.25353	0.206882	0.898624	0.886648	148	tags=35%, list=21%, signal=29%	SFN/CDKN1A/BCL2L1/SMAD3/SPHK1/MAD1L1	S2
GO:0051704	multi-organism process	40	0.355839	1.2135	0.207241	0.898624	0.886648	194	tags=38%, list=27%, signal=29%	PI3/TIMP1/ITGA2/DSG2/PPARD/GJB3/BCL2L1/SLC2A1/SPIRE1/CLDN4/ITGB1/TRIM15/CD9/THBD/CAPN2	S2
GO:0016053	organic acid biosynthetic process	21	0.398895	1.23572	0.208996	0.898624	0.886648	150	tags=38%, list=21%, signal=31%	ELOVL1/TRIB3/FA2H/CEMIP/CEACAM1/PTGDS/DHRS9/OSBPL1A	S2
GO:0046394	carboxylic acid biosynthetic process	21	0.398895	1.23572	0.208996	0.898624	0.886648	150	tags=38%, list=21%, signal=31%	ELOVL1/TRIB3/FA2H/CEMIP/CEACAM1/PTGDS/DHRS9/OSBPL1A	S2
GO:0055086	nucleobase-containing small molecule metabolic process	22	0.396251	1.23719	0.209254	0.898624	0.886648	309	tags=64%, list=44%, signal=37%	NTHL1/UPP1/ELOVL1/MACROD2/CDA/TXNRD1/EPHA2/PFKFB2/PGM2L1/OGT/HK2/DDIT4/SULT2B1/PPCDC	S2
GO:0007160	cell-matrix adhesion	28	0.37735	1.22635	0.210914	0.898624	0.886648	238	tags=50%, list=34%, signal=35%	ACTG1/ITGA2/CEACAM6/ITGA6/SLK/SMAD3/PRKCZ/S100A10/PPFIA1/JUP/ITGB1/RHOD/ITGB4/ITGA3	S2
GO:0010558	negative regulation of macromolecule biosynthetic process	41	0.353226	1.20867	0.212372	0.898624	0.886648	183	tags=37%, list=26%, signal=29%	CDKN1A/SDR16C5/TRIB3/PPARD/DDIT3/S100A11/HMGA1/SESN2/SMAD3/LRRFIP1/MAFK/SQSTM1/MXD1/PITX1/EZR	S2
GO:2000113	negative regulation of cellular macromolecule biosynthetic process	41	0.353226	1.20867	0.212372	0.898624	0.886648	183	tags=37%, list=26%, signal=29%	CDKN1A/SDR16C5/TRIB3/PPARD/DDIT3/S100A11/HMGA1/SESN2/SMAD3/LRRFIP1/MAFK/SQSTM1/MXD1/PITX1/EZR	S2
GO:0006936	muscle contraction	22	0.394428	1.23149	0.214152	0.898624	0.886648	187	tags=41%, list=26%, signal=31%	ITGA2/DSG2/SLC6A8/TPM4/DSC2/SPHK1/MYL12B/JUP/MYL6	S2
GO:0090316	positive regulation of intracellular protein transport	11	0.46064	1.238	0.220381	0.898624	0.886648	230	tags=55%, list=32%, signal=37%	SFN/CEMIP/SMAD3/CDH1/JUP/YWHAZ	S2
GO:0002275	myeloid cell activation involved in immune response	38	0.355997	1.20574	0.220876	0.898624	0.886648	132	tags=29%, list=19%, signal=25%	CD55/CEACAM6/RHOF/UBR4/TMBIM1/PRSS3/F2RL1/S100A11/CEACAM1/UNC13D/CDA	S2
GO:0009890	negative regulation of biosynthetic process	49	0.341279	1.19243	0.222044	0.898624	0.886648	145	tags=31%, list=20%, signal=26%	CDKN1A/SDR16C5/TRIB3/PPARD/DDIT3/S100A11/CEACAM1/HMGA1/SESN2/SMAD3/SPHK1/LRRFIP1/MAFK/SQSTM1/MXD1	S2
GO:0000003	reproduction	52	0.338555	1.19054	0.222512	0.898624	0.886648	276	tags=50%, list=39%, signal=33%	PI3/TIMP1/ITGA2/DSG2/PHLDA2/PPARD/GJB3/AREG/BCL2L1/SLC2A1/ST14/SPIRE1/CLDN4/ITGB1/CD9/THBD/CAPN2/KRT19/ETS1/SERPINB5/KRT8/ITGA3/VDAC2/SIRT7/SPINT1/BIRC3	S2
GO:0022414	reproductive process	52	0.338555	1.19054	0.222512	0.898624	0.886648	276	tags=50%, list=39%, signal=33%	PI3/TIMP1/ITGA2/DSG2/PHLDA2/PPARD/GJB3/AREG/BCL2L1/SLC2A1/ST14/SPIRE1/CLDN4/ITGB1/CD9/THBD/CAPN2/KRT19/ETS1/SERPINB5/KRT8/ITGA3/VDAC2/SIRT7/SPINT1/BIRC3	S2
GO:0099173	postsynapse organization	10	0.47284	1.24087	0.223009	0.898624	0.886648	322	tags=80%, list=45%, signal=44%	ACTG1/ACTB/NDRG1/ITPKA/ITGA3/DVL1/SLC7A11/WASF2	S2
GO:0048638	regulation of developmental growth	18	0.410795	1.23465	0.223825	0.898624	0.886648	183	tags=39%, list=26%, signal=30%	CDKN1A/PHLDA2/PPARD/TNFRSF12A/RTN4/SEMA4B/EZR	S2
GO:0007159	leukocyte cell-cell adhesion	19	0.404816	1.23172	0.223874	0.898624	0.886648	215	tags=47%, list=30%, signal=34%	CD55/CEACAM1/EFNB1/F11R/PRKCZ/MAD1L1/EZR/ITGB1/ETS1	S2
GO:0045787	positive regulation of cell cycle	12	0.449736	1.23469	0.225584	0.898624	0.886648	16	tags=17%, list=2%, signal=17%	SFN/CDKN1A	S2
GO:0050896	response to stimulus	391	0.285373	1.10245	0.227077	0.898624	0.886648	280	tags=42%, list=39%, signal=57%	MMP1/PI3/CD55/NTHL1/ISG20/S100A16/SFN/TIMP1/CDKN1A/MUC17/UPP1/LAMC2/ACTG1/CLDN18/ACTB/DUSP5/LAMA3/GPRC5A/ITGA2/GCNT3/DSG2/ISG15/CEACAM6/PHLDA2/RHOF/SDCBP2/IL32/TRIB3/S100A6/RSAD2/CDH17/PPARD/S100A14/ITGA6/UBR4/PLEC/CEBPG/DST/TNFRSF12A/ERO1A/TMBIM1/KCNK1/GJB3/DDIT3/PRSS3/F2RL1/CDHR2/S100A11/CEACAM1/RBCK1/AREG/BCL9L/BCL2L1/EFNB1/SLC6A14/HMGA1/SLC2A1/TFF1/DSC2/MACROD2/F11R/ARHGAP27/ARHGAP5/ARHGAP29/…	S2
GO:0009887	animal organ morphogenesis	43	0.346706	1.1932	0.230351	0.898624	0.886648	96	tags=21%, list=14%, signal=19%	LAMB3/LAMC2/LAMA3/ITGA2/GCNT3/PHLDA2/ITGA6/CEACAM1/AREG	S2
GO:0044419	interspecies interaction between organisms	119	0.303953	1.13766	0.230577	0.898624	0.886648	194	tags=32%, list=27%, signal=28%	MMP1/PI3/CD55/ISG20/MUC17/ACTG1/KRT7/ITGA2/ISG15/RSAD2/PPARD/S100A14/UBR4/CEBPG/PRSS3/F2RL1/CEACAM1/RBCK1/BCL2L1/HMGA1/MACROD2/F11R/SMAD3/UNC13D/KRT18/RIOK3/CDH1/SLC20A1/TRIM31/ARHGEF2/APOL1/EPHA2/OPTN/ITGB1/TRIM15/THBD/IL2RG/CAPN2	S2
GO:0060341	regulation of cellular localization	74	0.321268	1.16465	0.231308	0.898624	0.886648	189	tags=35%, list=27%, signal=29%	SFN/CLDN18/ACTB/MISP/RAB3B/ERO1A/TMBIM1/DDIT3/F2RL1/CEMIP/CEACAM1/BCL2L1/SESN2/SMAD3/UNC13D/CDH1/PRKCZ/SQSTM1/MAD1L1/RTN4/PPFIA1/EPHA2/YOD1/EZR/JUP/ITGB1	S2
GO:0034976	response to endoplasmic reticulum stress	17	0.41293	1.22491	0.233597	0.898624	0.886648	264	tags=59%, list=37%, signal=38%	TRIB3/ERO1A/DDIT3/BCL2L1/SESN2/CHAC1/YOD1/ASNS/ERN1/TRIM25	S2
GO:1901575	organic substance catabolic process	98	0.30956	1.14488	0.234	0.898624	0.886648	285	tags=49%, list=40%, signal=34%	NTHL1/ISG20/TIMP1/UPP1/ISG15/TRIB3/PPARD/UBR4/DDIT3/CEMIP/CEACAM1/RBCK1/SNX9/SESN2/SMAD3/SPHK1/CDH1/CDA/CYP4F3/SQSTM1/CHAC1/YOD1/EZR/CAPN2/PFKFB2/CYP4F2/PGM2L1/GSPT2/ERN1/YWHAZ/ECE1/OGT/NR1D1/HK2/TIMP2/KIF16B/SYNJ2/RNF213/TRIM25/DDIT4/CYP3A5/LDLR/PNPLA2/DVL1/ATP13A2/ANXA2/NEU1/TP53INP2	S2
GO:0061448	connective tissue development	12	0.445935	1.22426	0.234816	0.898624	0.886648	212	tags=50%, list=30%, signal=36%	TIMP1/PPARD/SMAD3/PITX1/ECM1/RFLNA	S2
GO:0009617	response to bacterium	32	0.362218	1.19838	0.23484	0.898624	0.886648	194	tags=34%, list=27%, signal=26%	PI3/CD55/ISG15/PPARD/S100A14/F2RL1/MACROD2/EPHA2/OPTN/THBD/CAPN2	S2
GO:0015849	organic acid transport	19	0.40023	1.21776	0.236001	0.898624	0.886648	211	tags=47%, list=30%, signal=34%	PPARD/SLC6A8/CEACAM1/SLC6A14/SLC2A1/PPFIA1/ITGB1/CYP4F2/LRRC8A	S2
GO:0046942	carboxylic acid transport	19	0.40023	1.21776	0.236001	0.898624	0.886648	211	tags=47%, list=30%, signal=34%	PPARD/SLC6A8/CEACAM1/SLC6A14/SLC2A1/PPFIA1/ITGB1/CYP4F2/LRRC8A	S2
GO:0070482	response to oxygen levels	27	0.372829	1.20544	0.236138	0.898624	0.886648	126	tags=30%, list=18%, signal=25%	CDKN1A/ITGA2/PPARD/ERO1A/SLC2A1/NDRG1/SMAD3/MALAT1	S2
GO:0051128	regulation of cellular component organization	149	0.297409	1.1256	0.236876	0.898624	0.886648	304	tags=50%, list=43%, signal=36%	MMP1/KRT17/SFN/CDKN1A/ACTG1/ITGA2/SDR16C5/RHOF/CDH17/PPARD/TMSB10/ITGA6/TNFRSF12A/MELTF/F2RL1/CDHR2/CEACAM1/SNX9/BCL2L1/HMGA1/SLK/F11R/CDHR5/SESN2/SMAD3/SPIRE1/RIOK3/SPHK1/CDA/PRKCZ/SQSTM1/MAD1L1/RTN4/ARHGEF2/S100A10/PPFIA1/ITPKA/EPHA2/OPTN/SEMA4B/EZR/PLEKHM1/CAPN2/KATNBL1/PLXNA2/RHOD/ETS1/CLDN7/ARPC1A/YWHAZ/PKIB/ITGA3/PXN/SYTL4/VDAC2/OGT/HK2/MET/DGKD/TICAM1/MAPK6/SIRT7/SEMA3B/LDLR/PTK6/DVL1/ATP1…	S2
GO:0050678	regulation of epithelial cell proliferation	19	0.399927	1.21684	0.237161	0.898624	0.886648	250	tags=53%, list=35%, signal=35%	SFN/PPARD/CEACAM1/AREG/SMAD3/RTN4/ECM1/SERPINB5/F3/NR1D1	S2
GO:0051235	maintenance of location	19	0.39975	1.2163	0.237899	0.898624	0.886648	106	tags=32%, list=15%, signal=28%	PPARD/TMSB10/ERO1A/DDIT3/CEMIP/PLIN3	S2
GO:0002682	regulation of immune system process	74	0.319842	1.15948	0.238314	0.898624	0.886648	134	tags=26%, list=19%, signal=23%	CD55/CDKN1A/MUC17/ACTG1/CLDN18/ACTB/ITGA2/ISG15/RSAD2/S100A14/F2RL1/CEACAM1/RBCK1/EFNB1/SMAD3/UNC13D/RIOK3/SPHK1/PRKCZ	S2
GO:0015850	organic hydroxy compound transport	10	0.466164	1.22335	0.238433	0.898624	0.886648	352	tags=90%, list=50%, signal=46%	ACTB/RAB3B/CEACAM1/OSBPL1A/SLC5A1/LDLR/ANXA2/NPC1/SLC16A3	S2
GO:0002444	myeloid leukocyte mediated immunity	39	0.349621	1.18878	0.239128	0.898624	0.886648	132	tags=28%, list=19%, signal=24%	CD55/CEACAM6/RHOF/UBR4/TMBIM1/PRSS3/F2RL1/S100A11/CEACAM1/UNC13D/CDA	S2
GO:0045934	negative regulation of nucleobase-containing compound metabolic process	38	0.351235	1.18961	0.239552	0.898624	0.886648	183	tags=37%, list=26%, signal=29%	CDKN1A/SDR16C5/TRIB3/PPARD/DDIT3/HMGA1/SMAD3/LRRFIP1/CDA/MAFK/SQSTM1/MXD1/PITX1/EZR	S2
GO:0006869	lipid transport	20	0.395359	1.21471	0.240239	0.898624	0.886648	280	tags=60%, list=39%, signal=37%	PPARD/GULP1/CEACAM1/SLC2A1/PRELID3B/OSBPL1A/APOL1/LRP10/CYP4F2/SPNS2/LDLR/ANXA2	S2
GO:0002274	myeloid leukocyte activation	45	0.342599	1.1854	0.240981	0.898624	0.886648	132	tags=29%, list=19%, signal=25%	CD55/CEACAM6/RHOF/UBR4/TMBIM1/PRSS3/F2RL1/S100A11/CEACAM1/NDRG1/UNC13D/SPHK1/CDA	S2
GO:0006417	regulation of translation	11	0.451807	1.21426	0.245181	0.898624	0.886648	167	tags=36%, list=24%, signal=28%	KRT17/ITGA2/SESN2/EIF1	S2
GO:0051172	negative regulation of nitrogen compound metabolic process	92	0.309507	1.13948	0.245325	0.898624	0.886648	280	tags=47%, list=39%, signal=32%	PI3/SFN/TIMP1/CDKN1A/DUSP5/GPRC5A/SDR16C5/ISG15/TRIB3/PPARD/DDIT3/F2RL1/CEACAM1/HMGA1/SESN2/SMAD3/SPHK1/LRRFIP1/CDA/PRKCZ/MAFK/SQSTM1/MXD1/CHAC1/PITX1/YOD1/EZR/ECM1/SERPINB5/XIAP/PKIB/OGT/NR1D1/TIMP2/SIRT7/DDIT4/SPINT1/LDLR/BIRC3/PTK6/DVL1/ATP13A2/ANXA2	S2
GO:0048667	cell morphogenesis involved in neuron differentiation	33	0.357825	1.18848	0.245383	0.898624	0.886648	203	tags=39%, list=29%, signal=29%	LAMC2/ACTB/LAMA3/S100A6/TNFRSF12A/EFNB1/RTN4/ITPKA/EPHA2/SEMA4B/EZR/ITGB1/PLXNA2	S2
GO:0044093	positive regulation of molecular function	90	0.310217	1.14033	0.2454	0.898624	0.886648	196	tags=36%, list=28%, signal=29%	CDKN1A/DUSP5/GPRC5A/ITGA2/TRIB3/SERINC2/ITGA6/CEBPG/DDIT3/F2RL1/CEMIP/RBCK1/SNX9/AREG/F11R/ARHGAP27/ARHGAP5/ARHGAP29/SMAD3/SPHK1/LRRFIP1/PRKCZ/CLDN4/TRIM31/SPAG9/ARHGEF2/S100A10/EPHA2/JUP/ITGB1/TRIM15/PFKFB2	S2
GO:0044092	negative regulation of molecular function	70	0.320178	1.15668	0.246696	0.898624	0.886648	92	tags=19%, list=13%, signal=18%	PI3/SFN/TIMP1/CDKN1A/ACTB/DUSP5/GPRC5A/TRIB3/CEBPG/TMBIM1/DDIT3/CEACAM1/RBCK1	S2
GO:0007154	cell communication	304	0.283664	1.0965	0.246775	0.898624	0.886648	268	tags=41%, list=38%, signal=44%	MMP1/CD55/ISG20/SFN/TIMP1/CDKN1A/MUC17/UPP1/ACTG1/CLDN18/ACTB/DUSP5/LAMA3/GPRC5A/ITGA2/DSG2/ISG15/CEACAM6/PHLDA2/RHOF/SDCBP2/IL32/TRIB3/S100A6/RSAD2/CDH17/PPARD/RAB3B/S100A14/ITGA6/DST/TNFRSF12A/ERO1A/TMBIM1/GJB3/DDIT3/F2RL1/S100A11/CEACAM1/RBCK1/AREG/BCL9L/BCL2L1/EFNB1/SLC2A1/TFF1/DSC2/F11R/ARHGAP27/ARHGAP5/ARHGAP29/NDRG1/SESN2/SMAD3/KRT18/RIOK3/SPHK1/CDH1/IL1RN/CDA/PRKCZ/SLC20A1/SQSTM1/CHAC1/TR…	S2
GO:0043207	response to external biotic stimulus	79	0.315308	1.14844	0.246948	0.898624	0.886648	194	tags=33%, list=27%, signal=27%	PI3/CD55/ISG20/MUC17/ACTG1/ISG15/RSAD2/PPARD/S100A14/CEBPG/PRSS3/F2RL1/CEACAM1/BCL2L1/HMGA1/MACROD2/UNC13D/RIOK3/TRIM31/ARHGEF2/APOL1/EPHA2/OPTN/TRIM15/THBD/CAPN2	S2
GO:0051707	response to other organism	79	0.315308	1.14844	0.246948	0.898624	0.886648	194	tags=33%, list=27%, signal=27%	PI3/CD55/ISG20/MUC17/ACTG1/ISG15/RSAD2/PPARD/S100A14/CEBPG/PRSS3/F2RL1/CEACAM1/BCL2L1/HMGA1/MACROD2/UNC13D/RIOK3/TRIM31/ARHGEF2/APOL1/EPHA2/OPTN/TRIM15/THBD/CAPN2	S2
GO:0051716	cellular response to stimulus	320	0.283159	1.09494	0.247475	0.898624	0.886648	280	tags=42%, list=39%, signal=47%	MMP1/CD55/NTHL1/ISG20/SFN/TIMP1/CDKN1A/MUC17/UPP1/ACTG1/CLDN18/ACTB/DUSP5/LAMA3/GPRC5A/ITGA2/ISG15/CEACAM6/PHLDA2/RHOF/SDCBP2/IL32/TRIB3/S100A6/RSAD2/CDH17/PPARD/S100A14/ITGA6/CEBPG/DST/TNFRSF12A/ERO1A/TMBIM1/GJB3/DDIT3/F2RL1/S100A11/CEACAM1/RBCK1/AREG/BCL9L/BCL2L1/EFNB1/HMGA1/SLC2A1/TFF1/DSC2/MACROD2/F11R/ARHGAP27/ARHGAP5/ARHGAP29/NDRG1/SESN2/SMAD3/KRT18/SPIRE1/MALAT1/RIOK3/SPHK1/CDH1/IL1RN/CDA/…	S2
GO:0061572	actin filament bundle organization	20	0.392007	1.20441	0.248846	0.898624	0.886648	380	tags=85%, list=54%, signal=41%	ACTG1/F11R/SMAD3/SPIRE1/S100A10/PPFIA1/EZR/RFLNA/RHOD/PXN/MET/BAIAP2L1/WASF2/RHOC/SDC4/FLNA/ARHGEF5	S2
GO:0022411	cellular component disassembly	33	0.356712	1.18478	0.249442	0.898624	0.886648	279	tags=52%, list=39%, signal=33%	MMP1/TIMP1/MELTF/F2RL1/HMGA1/SQSTM1/ARHGEF2/OPTN/CAPN2/ETS1/GSPT2/HK2/TIMP2/ATG9B/DDIT4/DVL1/ATP13A2	S2
GO:0062207	NA	13	0.430725	1.20722	0.249972	0.898624	0.886648	276	tags=69%, list=39%, signal=43%	RSAD2/F2RL1/RIOK3/RTN4/TRIM15/XIAP/NR1D1/TICAM1/BIRC3	S2
GO:0050776	regulation of immune response	42	0.342994	1.17689	0.250076	0.898624	0.886648	134	tags=29%, list=19%, signal=25%	CD55/MUC17/ACTG1/ACTB/RSAD2/F2RL1/CEACAM1/RBCK1/SMAD3/UNC13D/RIOK3/PRKCZ	S2
GO:0033554	cellular response to stress	93	0.308802	1.13751	0.250325	0.898624	0.886648	183	tags=32%, list=26%, signal=28%	NTHL1/SFN/CDKN1A/UPP1/ISG15/TRIB3/PPARD/CEBPG/ERO1A/DDIT3/F2RL1/BCL2L1/HMGA1/SLC2A1/DSC2/MACROD2/NDRG1/SESN2/SPIRE1/MALAT1/SPHK1/SQSTM1/CHAC1/SPAG9/ARHGEF2/TXNRD1/EPHA2/OPTN/YOD1/EZR	S2
GO:0043087	regulation of GTPase activity	25	0.374491	1.19767	0.25036	0.898624	0.886648	203	tags=44%, list=29%, signal=33%	ITGA6/F2RL1/SNX9/F11R/ARHGAP27/ARHGAP5/ARHGAP29/S100A10/EPHA2/ITGB1/PLXNA2	S2
GO:1902414	protein localization to cell junction	11	0.449275	1.20746	0.251268	0.898624	0.886648	134	tags=36%, list=19%, signal=30%	ACTG1/ACTB/F11R/PRKCZ	S2
GO:0009615	response to virus	26	0.370553	1.19221	0.253158	0.898624	0.886648	127	tags=31%, list=18%, signal=26%	ISG20/ISG15/RSAD2/F2RL1/BCL2L1/HMGA1/UNC13D/RIOK3	S2
GO:0002685	regulation of leukocyte migration	11	0.448567	1.20555	0.253185	0.898624	0.886648	195	tags=45%, list=28%, signal=33%	ITGA2/S100A14/F2RL1/CD9/ECM1	S2
GO:0050878	regulation of body fluid levels	40	0.344007	1.17315	0.253227	0.898624	0.886648	255	tags=48%, list=36%, signal=32%	SFN/ACTG1/ACTB/ITGA2/ELOVL1/FA2H/F2RL1/CEACAM1/F11R/MAFK/CLDN4/CD9/THBD/CYP4F2/YWHAZ/F3/HK2/MET/DGKD	S2
GO:0048729	tissue morphogenesis	41	0.342702	1.17266	0.253778	0.898624	0.886648	278	tags=49%, list=39%, signal=31%	KRT17/ACTG1/ACTB/LAMA3/ITGA2/GCNT3/CEACAM1/AREG/ST14/SMAD3/TXNRD1/EPHA2/ITGB1/TRIM15/ITGB4/SERPINB5/ITGA3/MET/SPINT1/DVL1	S2
GO:0060249	anatomical structure homeostasis	22	0.382247	1.19346	0.254585	0.898624	0.886648	201	tags=41%, list=28%, signal=30%	ACTG1/CLDN18/ACTB/SLC2A1/TFF1/F11R/PLEKHM1/ITGB1/CLDN12	S2
GO:0009605	response to external stimulus	151	0.294104	1.11403	0.255274	0.898624	0.886648	280	tags=44%, list=39%, signal=34%	PI3/CD55/ISG20/CDKN1A/MUC17/UPP1/LAMC2/ACTG1/LAMA3/ITGA2/ISG15/RSAD2/PPARD/S100A14/ITGA6/CEBPG/DDIT3/PRSS3/F2RL1/CEACAM1/BCL2L1/EFNB1/HMGA1/SLC2A1/DSC2/MACROD2/F11R/SESN2/SMAD3/UNC13D/RIOK3/SPHK1/TRIM31/ARHGEF2/APOL1/EPHA2/OPTN/SEMA4B/EZR/JUP/TRIM15/CD9/THBD/CAPN2/PLXNA2/ETS1/XIAP/OSMR/ASNS/KRT8/STX3/OGT/F3/NR1D1/MET/TPT1/TICAM1/NEAT1/KIF16B/TRIM25/DDIT4/SEMA3B/LDLR/BIRC3/PTK6/DVL1/ANXA2	S2
GO:0048583	regulation of response to stimulus	206	0.287048	1.10078	0.255474	0.898624	0.886648	327	tags=53%, list=46%, signal=40%	CD55/SFN/TIMP1/MUC17/ACTG1/ACTB/DUSP5/GPRC5A/ITGA2/PHLDA2/RHOF/TRIB3/RSAD2/PPARD/S100A14/ITGA6/CEBPG/TNFRSF12A/TMBIM1/DDIT3/F2RL1/CEACAM1/RBCK1/AREG/BCL9L/BCL2L1/HMGA1/F11R/ARHGAP5/ARHGAP29/SESN2/SMAD3/UNC13D/SPIRE1/RIOK3/SPHK1/IL1RN/PRKCZ/SLC20A1/CLDN4/SQSTM1/CHAC1/RTN4/SPAG9/ARHGEF2/S100A4/EPHA2/OPTN/SEMA4B/YOD1/EZR/JUP/ITGB1/TRIM15/CD9/THBD/ECM1/RALGPS2/RHOD/ETS1/ARPC1A/XIAP/OSMR/ERN1/YWHAZ/IT…	S2
GO:0062012	regulation of small molecule metabolic process	23	0.378174	1.19065	0.25586	0.898624	0.886648	302	tags=61%, list=43%, signal=36%	PHLDA2/TRIB3/PPARD/CEACAM1/SESN2/CDA/PFKFB2/OGT/NR1D1/SIRT7/DDIT4/LDLR/LPGAT1/SLC7A11	S2
GO:0034284	response to monosaccharide	10	0.458867	1.2042	0.257854	0.898624	0.886648	250	tags=60%, list=35%, signal=39%	ITGA2/PPARD/SESN2/PFKFB2/ERN1/NR1D1	S2
GO:0051222	positive regulation of protein transport	25	0.371922	1.18945	0.257872	0.898624	0.886648	242	tags=48%, list=34%, signal=33%	SFN/PPARD/F2RL1/CEMIP/SMAD3/CDH1/PRKCZ/EZR/JUP/PFKFB2/YWHAZ/SYTL4	S2
GO:1904951	positive regulation of establishment of protein localization	25	0.371922	1.18945	0.257872	0.898624	0.886648	242	tags=48%, list=34%, signal=33%	SFN/PPARD/F2RL1/CEMIP/SMAD3/CDH1/PRKCZ/EZR/JUP/PFKFB2/YWHAZ/SYTL4	S2
GO:0006810	transport	257	0.284021	1.09434	0.257874	0.898624	0.886648	197	tags=32%, list=28%, signal=36%	CD55/SFN/TIMP1/CDKN1A/ACTG1/ACTB/ITGA2/GCNT3/TINAGL1/CEACAM6/RHOF/SDCBP2/TRIB3/S100A6/RSAD2/CDH17/PPARD/RAB3B/UBR4/GULP1/SLC6A8/GOLGA7B/DST/MELTF/ERO1A/TMBIM1/KCNK1/GJB3/DDIT3/PRSS3/F2RL1/S100A11/TMC5/CEMIP/CEACAM1/RRBP1/SNX9/AREG/BCL2L1/SLC6A14/HMGA1/SLC2A1/PLIN3/F11R/ARHGAP27/PRELID3B/SESN2/SMAD3/UNC13D/KRT18/SPIRE1/SPHK1/CDH1/IL1RN/CDA/PRKCZ/SLC20A1/CLDN4/SQSTM1/OSBPL1A/SPAG9/ARHGEF2/S100A10/P…	S2
GO:0048584	positive regulation of response to stimulus	120	0.299568	1.12181	0.258374	0.898624	0.886648	292	tags=49%, list=41%, signal=35%	CD55/SFN/MUC17/ACTG1/ACTB/DUSP5/ITGA2/RSAD2/PPARD/S100A14/CEBPG/TNFRSF12A/DDIT3/F2RL1/CEACAM1/RBCK1/AREG/BCL2L1/HMGA1/F11R/SMAD3/SPIRE1/RIOK3/SPHK1/PRKCZ/SLC20A1/CLDN4/RTN4/SPAG9/S100A4/OPTN/EZR/JUP/ITGB1/TRIM15/THBD/ECM1/ETS1/ARPC1A/XIAP/OSMR/ERN1/YWHAZ/STX3/IGFBP6/F3/MET/DGKD/TICAM1/NEAT1/TIMP2/TRIM25/LDLR/BIRC3/PTK6/DVL1/HIP1R/CTBP2/FGFBP1	S2
GO:0048585	negative regulation of response to stimulus	94	0.306753	1.13103	0.258826	0.898624	0.886648	280	tags=49%, list=39%, signal=34%	CD55/DUSP5/GPRC5A/TRIB3/PPARD/ITGA6/TMBIM1/DDIT3/F2RL1/CEACAM1/AREG/BCL9L/BCL2L1/SESN2/SMAD3/RIOK3/IL1RN/PRKCZ/CHAC1/ARHGEF2/EPHA2/OPTN/SEMA4B/YOD1/EZR/ITGB1/CD9/THBD/ECM1/ETS1/ITGA3/VDAC2/IGFBP6/NR1D1/MET/TPT1/DGKD/TICAM1/TIMP2/RNF213/DDIT4/SEMA3B/LDLR/PTK6/DVL1/ANXA2	S2
GO:0034248	regulation of cellular amide metabolic process	14	0.419674	1.1962	0.260467	0.898624	0.886648	167	tags=36%, list=24%, signal=28%	KRT17/ITGA2/SESN2/SPHK1/EIF1	S2
GO:0002697	regulation of immune effector process	22	0.38058	1.18826	0.260629	0.898624	0.886648	134	tags=32%, list=19%, signal=27%	CD55/RSAD2/F2RL1/CEACAM1/UNC13D/RIOK3/PRKCZ	S2
GO:2001233	regulation of apoptotic signaling pathway	27	0.3659	1.18303	0.261556	0.898624	0.886648	121	tags=30%, list=17%, signal=26%	SFN/ITGA6/TNFRSF12A/TMBIM1/DDIT3/RBCK1/BCL2L1/SMAD3	S2
GO:0006874	cellular calcium ion homeostasis	23	0.376455	1.18524	0.261875	0.898624	0.886648	121	tags=26%, list=17%, signal=22%	CD55/ERO1A/DDIT3/F2RL1/CEMIP/SMAD3	S2
GO:0072503	cellular divalent inorganic cation homeostasis	23	0.376455	1.18524	0.261875	0.898624	0.886648	121	tags=26%, list=17%, signal=22%	CD55/ERO1A/DDIT3/F2RL1/CEMIP/SMAD3	S2
GO:0034765	regulation of ion transmembrane transport	16	-0.240097	-1.14044	0.262341	0.898624	0.886648	365	tags=88%, list=51%, signal=43%	CACNA1C/FLNA/ATP2B4/KCNK6/GPR35/GEM/TPCN1/AGT/ACSL5/NPSR1/CACNB3/PTAFR/WDR1/GJC2	S2
GO:0043069	negative regulation of programmed cell death	55	0.326794	1.15738	0.262736	0.898624	0.886648	153	tags=29%, list=22%, signal=25%	CEACAM5/SFN/TIMP1/CDKN1A/CEACAM6/PPARD/ITGA6/TMBIM1/RBCK1/BCL2L1/SMAD3/KRT18/SPHK1/PRKCZ/SQSTM1/ARHGEF2	S2
GO:0002703	regulation of leukocyte mediated immunity	13	0.425256	1.19189	0.264172	0.898624	0.886648	134	tags=38%, list=19%, signal=32%	RSAD2/F2RL1/CEACAM1/UNC13D/PRKCZ	S2
GO:0051169	nuclear transport	16	0.406075	1.18918	0.264715	0.898624	0.886648	130	tags=31%, list=18%, signal=26%	SFN/CDKN1A/HMGA1/SMAD3/CDH1	S2
GO:0032787	monocarboxylic acid metabolic process	38	0.344093	1.16542	0.265092	0.898624	0.886648	270	tags=53%, list=38%, signal=34%	ELOVL1/TRIB3/PPARD/FA2H/SLC6A8/CEACAM1/PTGDS/SESN2/DHRS9/CYP4F3/OSBPL1A/PFKFB2/CYP4F2/PGM2L1/ASNS/OGT/NR1D1/HK2/DDIT4/CYP3A5	S2
GO:1903037	regulation of leukocyte cell-cell adhesion	14	0.418063	1.1916	0.265155	0.898624	0.886648	148	tags=36%, list=21%, signal=29%	CD55/CEACAM1/EFNB1/PRKCZ/MAD1L1	S2
GO:0071216	cellular response to biotic stimulus	12	0.434376	1.19253	0.265517	0.898624	0.886648	79	tags=25%, list=11%, signal=23%	CD55/PPARD/DDIT3	S2
GO:0055065	metal ion homeostasis	31	0.355759	1.17264	0.268246	0.898624	0.886648	87	tags=23%, list=12%, signal=21%	CD55/S100A14/MELTF/ERO1A/DDIT3/F2RL1/CEMIP	S2
GO:0006836	neurotransmitter transport	11	0.441981	1.18786	0.26829	0.898624	0.886648	290	tags=73%, list=41%, signal=44%	RAB3B/SLC6A8/PPFIA1/SNAP23/ITGB1/STX3/DVL1/CTBP2	S2
GO:0044281	small molecule metabolic process	87	0.307777	1.1295	0.269354	0.898624	0.886648	309	tags=53%, list=44%, signal=34%	NTHL1/UPP1/SDR16C5/PHLDA2/ELOVL1/TRIB3/PPARD/FA2H/SLC6A8/PRSS3/CEMIP/CEACAM1/PTGDS/SLC2A1/MACROD2/SESN2/SPHK1/CDA/DHRS9/CYP4F3/OSBPL1A/THAP4/TXNRD1/ITPKA/APOL1/EPHA2/PFKFB2/CYP4F2/PGM2L1/METTL27/MOGAT3/ASNS/OGT/NR1D1/HK2/SYNJ2/SIRT7/DDIT4/CYP3A5/LDLR/PNPLA2/LPGAT1/SULT2B1/SLC7A11/MGLL/PPCDC	S2
GO:0030162	regulation of proteolysis	42	0.337461	1.15791	0.273744	0.898624	0.886648	287	tags=52%, list=40%, signal=33%	PI3/SFN/TIMP1/TRIB3/MELTF/SNX9/SMAD3/CLDN4/CHAC1/YOD1/ECM1/SERPINB5/XIAP/OGT/F3/TIMP2/SPINT1/BIRC3/DVL1/ATP13A2/ANXA2/HIP1R	S2
GO:0007163	establishment or maintenance of cell polarity	20	0.383808	1.17922	0.274874	0.898624	0.886648	214	tags=45%, list=30%, signal=32%	ACTB/RHOF/MISP/DST/PRKCZ/ARHGEF2/ITGB1/CAP1/RHOD	S2
GO:0051345	positive regulation of hydrolase activity	37	0.343804	1.16029	0.275189	0.898624	0.886648	189	tags=38%, list=27%, signal=29%	ITGA2/ITGA6/F2RL1/SNX9/F11R/ARHGAP27/ARHGAP5/ARHGAP29/SMAD3/PRKCZ/CLDN4/S100A10/EPHA2/ITGB1	S2
GO:0043066	negative regulation of apoptotic process	52	0.326912	1.14959	0.276735	0.898624	0.886648	153	tags=29%, list=22%, signal=24%	CEACAM5/SFN/TIMP1/CDKN1A/CEACAM6/PPARD/ITGA6/TMBIM1/BCL2L1/SMAD3/KRT18/SPHK1/PRKCZ/SQSTM1/ARHGEF2	S2
GO:0051017	actin filament bundle assembly	19	0.386988	1.17747	0.27892	0.898624	0.886648	380	tags=84%, list=54%, signal=40%	ACTG1/F11R/SMAD3/SPIRE1/S100A10/PPFIA1/EZR/RHOD/PXN/MET/BAIAP2L1/WASF2/RHOC/SDC4/FLNA/ARHGEF5	S2
GO:0007409	axonogenesis	31	0.352966	1.16344	0.279223	0.898624	0.886648	203	tags=39%, list=29%, signal=29%	LAMC2/ACTB/LAMA3/S100A6/TNFRSF12A/EFNB1/RTN4/EPHA2/SEMA4B/EZR/ITGB1/PLXNA2	S2
GO:0031669	cellular response to nutrient levels	19	0.386896	1.17719	0.279764	0.898624	0.886648	120	tags=26%, list=17%, signal=22%	CDKN1A/UPP1/SLC2A1/DSC2/SESN2	S2
GO:0061061	muscle structure development	34	0.347015	1.15861	0.280506	0.898624	0.886648	200	tags=38%, list=28%, signal=29%	CEACAM5/ACTG1/PPARD/DDIT3/BCL9L/SMAD3/SPAG9/PITX1/MYL6/ITGB1/CD9/CAPN2/KRT19	S2
GO:0043604	amide biosynthetic process	28	0.358277	1.16436	0.280912	0.898624	0.886648	167	tags=32%, list=24%, signal=26%	KRT17/ITGA2/ELOVL1/FA2H/RRBP1/SESN2/SPHK1/CHAC1/EIF1	S2
GO:0045859	regulation of protein kinase activity	48	0.329026	1.1475	0.281953	0.898624	0.886648	151	tags=27%, list=21%, signal=23%	SFN/CDKN1A/ACTB/DUSP5/GPRC5A/TRIB3/CEMIP/CEACAM1/SNX9/AREG/SESN2/PRKCZ/SPAG9	S2
GO:0010810	regulation of cell-substrate adhesion	25	0.365249	1.16811	0.282157	0.898624	0.886648	238	tags=48%, list=34%, signal=33%	ACTG1/CEACAM6/ITGA6/MELTF/SLK/SMAD3/UNC13D/PRKCZ/S100A10/JUP/RHOD/ITGA3	S2
GO:0048519	negative regulation of biological process	248	0.281721	1.08534	0.283172	0.898624	0.886648	305	tags=48%, list=43%, signal=42%	PI3/CD55/ISG20/CEACAM5/SFN/TIMP1/CDKN1A/CLDN18/DUSP5/GPRC5A/SDR16C5/ISG15/CEACAM6/TRIB3/RSAD2/PPARD/TMSB10/ITGA6/CEBPG/MELTF/ERO1A/TMBIM1/DDIT3/F2RL1/CDHR2/S100A11/CEMIP/CEACAM1/RBCK1/AREG/BCL9L/BCL2L1/HMGA1/TFF1/F11R/NDRG1/SESN2/SMAD3/KRT18/RIOK3/SPHK1/LRRFIP1/CDH1/IL1RN/CDA/PRKCZ/MAFK/SQSTM1/MXD1/CHAC1/TRIM31/MAD1L1/RTN4/ARHGEF2/LMTK3/PPFIA1/EPHA2/OPTN/SEMA4B/PITX1/YOD1/EZR/JUP/ITGB1/TRIM15/CD9…	S2
GO:0048518	positive regulation of biological process	291	0.279998	1.08182	0.283672	0.898624	0.886648	306	tags=47%, list=43%, signal=45%	MMP1/CD55/LMO7/KRT17/SFN/TIMP1/CDKN1A/MUC17/LAMC2/ACTG1/ACTB/DUSP5/GPRC5A/ITGA2/SDR16C5/ISG15/CEACAM6/PHLDA2/TRIB3/S100A6/RSAD2/CDH17/PPARD/RAB3B/S100A14/ITGA6/CEBPG/TNFRSF12A/MELTF/TMBIM1/DDIT3/F2RL1/S100A11/CEMIP/CEACAM1/RBCK1/SNX9/AREG/BCL9L/BCL2L1/EFNB1/HMGA1/PLIN3/F11R/SESN2/SMAD3/UNC13D/SPIRE1/MALAT1/RIOK3/SPHK1/LRRFIP1/CDH1/PRKCZ/SLC20A1/CLDN4/SQSTM1/TRIM31/RTN4/SPAG9/ARHGEF2/S100A10/ITPKA…	S2
GO:0010628	positive regulation of gene expression	93	0.303136	1.11664	0.283928	0.898624	0.886648	290	tags=48%, list=41%, signal=33%	LMO7/KRT17/ACTG1/ACTB/ITGA2/RSAD2/PPARD/ITGA6/CEBPG/MELTF/DDIT3/F2RL1/BCL9L/HMGA1/SESN2/SMAD3/RIOK3/SPHK1/LRRFIP1/CDH1/PRKCZ/SQSTM1/ARHGEF2/ZNF292/PITX1/EZR/JUP/TRIM15/ETS1/ERN1/ITGA3/OGT/F3/NR1D1/MET/TICAM1/NEAT1/SIRT7/LDLR/BIRC3/DVL1/ATP13A2/ARID3B/TP53INP2/CTBP2	S2
GO:0015711	organic anion transport	22	0.372806	1.16398	0.287203	0.898624	0.886648	211	tags=45%, list=30%, signal=33%	PPARD/SLC6A8/CEACAM1/SLC6A14/SLC2A1/PRELID3B/PPFIA1/ITGB1/CYP4F2/LRRC8A	S2
GO:0010876	lipid localization	25	0.363547	1.16267	0.288125	0.898624	0.886648	280	tags=56%, list=39%, signal=35%	PPARD/GULP1/CEACAM1/SLC2A1/PLIN3/PRELID3B/OSBPL1A/APOL1/LRP10/CYP4F2/SPNS2/LDLR/PNPLA2/ANXA2	S2
GO:0006875	cellular metal ion homeostasis	24	0.365854	1.16053	0.288903	0.898624	0.886648	121	tags=25%, list=17%, signal=21%	CD55/ERO1A/DDIT3/F2RL1/CEMIP/SMAD3	S2
GO:0009892	negative regulation of metabolic process	119	0.295527	1.10613	0.289071	0.898624	0.886648	280	tags=46%, list=39%, signal=34%	PI3/SFN/TIMP1/CDKN1A/DUSP5/GPRC5A/SDR16C5/ISG15/TRIB3/PPARD/DDIT3/F2RL1/S100A11/CEACAM1/HMGA1/SESN2/SMAD3/SPHK1/LRRFIP1/CDA/PRKCZ/MAFK/SQSTM1/MXD1/CHAC1/LMTK3/EPHA2/OPTN/PITX1/YOD1/EZR/ECM1/SERPINB5/XIAP/GSPT2/ERN1/YWHAZ/PKIB/OGT/NR1D1/HK2/MET/NEAT1/TIMP2/TRIM25/SIRT7/DDIT4/SPINT1/DIP2A/LDLR/BIRC3/PTK6/DVL1/ATP13A2/ANXA2	S2
GO:0048812	neuron projection morphogenesis	37	0.340113	1.14783	0.28954	0.898624	0.886648	203	tags=38%, list=29%, signal=28%	LAMC2/ACTB/LAMA3/S100A6/TNFRSF12A/EFNB1/PRKCZ/RTN4/ITPKA/EPHA2/SEMA4B/EZR/ITGB1/PLXNA2	S2
GO:0090257	regulation of muscle system process	15	0.403893	1.16809	0.290815	0.898624	0.886648	128	tags=33%, list=18%, signal=28%	ITGA2/DSG2/DSC2/SMAD3/SPHK1	S2
GO:0032101	regulation of response to external stimulus	59	0.318463	1.13499	0.290927	0.898624	0.886648	280	tags=51%, list=39%, signal=34%	CD55/MUC17/ITGA2/PPARD/S100A14/F2RL1/CEACAM1/F11R/SMAD3/RIOK3/SPHK1/OPTN/SEMA4B/TRIM15/CD9/THBD/ETS1/XIAP/OSMR/STX3/F3/NR1D1/MET/TICAM1/NEAT1/SEMA3B/LDLR/BIRC3/DVL1/ANXA2	S2
GO:0072657	protein localization to membrane	52	0.323635	1.13807	0.291897	0.898624	0.886648	189	tags=37%, list=27%, signal=29%	SFN/ACTB/RAB3B/GOLGA7B/TMBIM1/CEMIP/BCL2L1/F11R/KRT18/CDH1/PRKCZ/SQSTM1/S100A10/PPFIA1/EPHA2/OPTN/EZR/JUP/ITGB1	S2
GO:1901565	organonitrogen compound catabolic process	66	0.314297	1.13005	0.292109	0.898624	0.886648	285	tags=50%, list=40%, signal=33%	NTHL1/TIMP1/UPP1/ISG15/TRIB3/UBR4/DDIT3/CEMIP/CEACAM1/RBCK1/SNX9/SMAD3/SPHK1/CDH1/CDA/SQSTM1/CHAC1/YOD1/EZR/CAPN2/ECE1/OGT/NR1D1/TIMP2/RNF213/TRIM25/CYP3A5/LDLR/DVL1/ATP13A2/ANXA2/NEU1/TP53INP2	S2
GO:0016042	lipid catabolic process	14	0.408149	1.16335	0.293284	0.898624	0.886648	335	tags=79%, list=47%, signal=42%	PPARD/SESN2/SPHK1/CYP4F3/CYP4F2/LDLR/PNPLA2/NEU1/MGLL/ABHD3/GDPD3	S2
GO:0044242	cellular lipid catabolic process	14	0.408149	1.16335	0.293284	0.898624	0.886648	335	tags=79%, list=47%, signal=42%	PPARD/SESN2/SPHK1/CYP4F3/CYP4F2/LDLR/PNPLA2/NEU1/MGLL/ABHD3/GDPD3	S2
GO:0003012	muscle system process	27	0.35718	1.15484	0.293738	0.898624	0.886648	187	tags=37%, list=26%, signal=28%	ITGA2/DSG2/SLC6A8/TPM4/DSC2/SMAD3/SPHK1/MYL12B/JUP/MYL6	S2
GO:0016052	carbohydrate catabolic process	12	-0.27977	-1.13244	0.295455	0.898624	0.886648	515	tags=100%, list=73%, signal=28%	PGM2L1/OGT/HK2/DDIT4/NEU1/HKDC1/ZBTB7A/NUP58/GPD2/ENO2/GALE	S2
GO:0009719	response to endogenous stimulus	88	0.302926	1.11224	0.295559	0.898624	0.886648	280	tags=48%, list=39%, signal=33%	TIMP1/CDKN1A/ACTB/ITGA2/DSG2/TRIB3/PPARD/CEACAM1/AREG/BCL9L/BCL2L1/SLC2A1/TFF1/F11R/SESN2/SMAD3/CDH1/IL1RN/PRKCZ/CLDN4/ARHGEF2/CGN/EZR/JUP/ITGB1/CD9/CAPN2/KRT19/XIAP/ASNS/ITGA3/PXN/OGT/NR1D1/TICAM1/TIMP2/KIF16B/TRIM25/DDIT4/SPINT1/LDLR/ANXA2	S2
GO:0006915	apoptotic process	102	0.298451	1.10712	0.29617	0.898624	0.886648	256	tags=42%, list=36%, signal=31%	CEACAM5/SFN/TIMP1/CDKN1A/CEACAM6/PHLDA2/TRIB3/PPARD/S100A14/ITGA6/GULP1/TNFRSF12A/ERO1A/TMBIM1/DDIT3/RBCK1/BCL2L1/SLK/NDRG1/SMAD3/KRT18/SPHK1/PRKCZ/SQSTM1/CHAC1/RTN4/ARHGEF2/EPHA2/ITGB1/CAPN2/PHLDA1/CLDN7/XIAP/ASNS/ERN1/YWHAZ/KRT8/VDAC2/OGT/F3/HK2/TPT1/TICAM1	S2
GO:0032989	cellular component morphogenesis	49	0.324984	1.1355	0.296393	0.898624	0.886648	203	tags=37%, list=29%, signal=28%	LAMC2/ACTG1/ACTB/LAMA3/S100A6/TNFRSF12A/BCL2L1/EFNB1/PRKCZ/RTN4/ITPKA/EPHA2/SEMA4B/EZR/ITGB1/CD9/KRT19/PLXNA2	S2
GO:0001667	ameboidal-type cell migration	34	0.342737	1.14432	0.297215	0.898624	0.886648	303	tags=59%, list=43%, signal=35%	TIMP1/ITGA2/S100A2/PPARD/PRSS3/CEACAM1/EFNB1/RTN4/EPHA2/SEMA4B/JUP/ITGB1/CAP1/ETS1/ITGA3/PXN/MET/SEMA3B/FGFBP1/RRAS	S2
GO:0032990	cell part morphogenesis	40	0.333667	1.13789	0.2976	0.898624	0.886648	203	tags=38%, list=29%, signal=28%	LAMC2/ACTB/LAMA3/S100A6/TNFRSF12A/BCL2L1/EFNB1/PRKCZ/RTN4/ITPKA/EPHA2/SEMA4B/EZR/ITGB1/PLXNA2	S2
GO:0045861	negative regulation of proteolysis	25	0.361009	1.15455	0.298415	0.898624	0.886648	15	tags=12%, list=2%, signal=12%	PI3/SFN/TIMP1	S2
GO:0001666	response to hypoxia	22	0.369723	1.15436	0.298979	0.898624	0.886648	126	tags=32%, list=18%, signal=27%	ITGA2/PPARD/ERO1A/SLC2A1/NDRG1/SMAD3/MALAT1	S2
GO:0045785	positive regulation of cell adhesion	35	0.339811	1.13928	0.299119	0.898624	0.886648	244	tags=46%, list=34%, signal=32%	CD55/ITGA2/CEACAM6/ITGA6/EFNB1/F11R/SMAD3/UNC13D/PRKCZ/S100A10/FUT3/JUP/RHOD/ETS1/ITGA3/STX3	S2
GO:0001701	in utero embryonic development	24	0.36269	1.15049	0.299649	0.898624	0.886648	353	tags=71%, list=50%, signal=37%	TM4SF1/PHLDA2/GJB3/BCL2L1/ST14/SMAD3/RTN4/ITGB1/CAPN2/KRT19/KRT8/MYO1E/SPINT1/MDFI/MAFG/ANKRD11/PTPRR	S2
GO:0022604	regulation of cell morphogenesis	34	0.341715	1.14091	0.301063	0.898624	0.886648	214	tags=44%, list=30%, signal=32%	RHOF/TNFRSF12A/MELTF/BCL9L/F11R/UNC13D/MYL12B/CLDN4/RTN4/S100A10/ITPKA/SEMA4B/EZR/PLXNA2/RHOD	S2
GO:0030193	regulation of blood coagulation	10	0.441115	1.15761	0.301268	0.898624	0.886648	280	tags=70%, list=39%, signal=43%	F2RL1/CEACAM1/F11R/CD9/THBD/F3/ANXA2	S2
GO:0050818	regulation of coagulation	10	0.441115	1.15761	0.301268	0.898624	0.886648	280	tags=70%, list=39%, signal=43%	F2RL1/CEACAM1/F11R/CD9/THBD/F3/ANXA2	S2
GO:1900046	regulation of hemostasis	10	0.441115	1.15761	0.301268	0.898624	0.886648	280	tags=70%, list=39%, signal=43%	F2RL1/CEACAM1/F11R/CD9/THBD/F3/ANXA2	S2
GO:0031324	negative regulation of cellular metabolic process	103	0.297026	1.10263	0.30187	0.898624	0.886648	280	tags=46%, list=39%, signal=32%	PI3/SFN/TIMP1/CDKN1A/DUSP5/GPRC5A/SDR16C5/ISG15/TRIB3/PPARD/DDIT3/F2RL1/S100A11/CEACAM1/HMGA1/SESN2/SMAD3/SPHK1/LRRFIP1/CDA/PRKCZ/MAFK/SQSTM1/MXD1/CHAC1/LMTK3/OPTN/PITX1/YOD1/EZR/ECM1/SERPINB5/XIAP/PKIB/OGT/NR1D1/HK2/MET/TIMP2/SIRT7/DDIT4/SPINT1/BIRC3/PTK6/DVL1/ATP13A2/ANXA2	S2
GO:0002009	morphogenesis of an epithelium	33	0.3429	1.13891	0.303024	0.898624	0.886648	121	tags=24%, list=17%, signal=21%	KRT17/ACTG1/ACTB/LAMA3/CEACAM1/AREG/ST14/SMAD3	S2
GO:0045595	regulation of cell differentiation	80	0.304287	1.10923	0.303982	0.898624	0.886648	305	tags=51%, list=43%, signal=33%	CEACAM5/SFN/CLDN18/ISG15/TRIB3/PPARD/ITGA6/TNFRSF12A/MELTF/DDIT3/CEACAM1/AREG/BCL9L/F11R/SMAD3/UNC13D/PRKCZ/RTN4/SPAG9/ARHGEF2/S100A10/ITPKA/SEMA4B/ITGB1/CAPN2/PLXNA2/RFLNA/ETS1/ITGA3/NR1D1/TIMP2/MAPK6/SPINT1/SEMA3B/LDLR/PTK6/DVL1/SULT2B1/RRAS/ARHGDIA/IL18	S2
GO:0010564	regulation of cell cycle process	17	0.388529	1.15253	0.306262	0.898624	0.886648	148	tags=29%, list=21%, signal=24%	SFN/CDKN1A/BCL2L1/SPHK1/MAD1L1	S2
GO:0051099	positive regulation of binding	15	0.398316	1.15196	0.307909	0.898624	0.886648	290	tags=60%, list=41%, signal=36%	ITGA2/TRIB3/CEBPG/S100A10/MET/TICAM1/ANXA2/HIP1R/CTBP2	S2
GO:0008217	regulation of blood pressure	11	0.427874	1.14994	0.310112	0.898624	0.886648	231	tags=55%, list=33%, signal=37%	F2RL1/F11R/SMAD3/KLK1/CYP4F2/ECE1	S2
GO:0006897	endocytosis	43	0.328358	1.13005	0.310154	0.898624	0.886648	287	tags=53%, list=40%, signal=34%	ACTG1/ACTB/ITGA2/GULP1/F2RL1/CEACAM1/SNX9/BCL2L1/ARHGAP27/SPHK1/APOL1/EZR/LRP10/ITGB1/CD9/CAP1/TMPRSS4/DGKD/SYNJ2/MYO1E/LDLR/ANXA2/HIP1R	S2
GO:0002224	toll-like receptor signaling pathway	10	0.437673	1.14858	0.310179	0.898624	0.886648	276	tags=70%, list=39%, signal=43%	RSAD2/S100A14/F2RL1/RTN4/NR1D1/TICAM1/BIRC3	S2
GO:0007179	transforming growth factor beta receptor signaling pathway	12	0.416474	1.14338	0.311791	0.898624	0.886648	239	tags=58%, list=34%, signal=39%	BCL9L/F11R/SMAD3/PRKCZ/CGN/ITGA3/PXN	S2
GO:0030099	myeloid cell differentiation	21	0.369946	1.14604	0.312238	0.898624	0.886648	88	tags=24%, list=12%, signal=21%	CLDN18/ISG15/CEBPG/F2RL1/CEACAM1	S2
GO:0006986	response to unfolded protein	13	0.408493	1.14491	0.313154	0.898624	0.886648	229	tags=54%, list=32%, signal=37%	ERO1A/DDIT3/CHAC1/OPTN/YOD1/ASNS/ERN1	S2
GO:0035966	response to topologically incorrect protein	13	0.408493	1.14491	0.313154	0.898624	0.886648	229	tags=54%, list=32%, signal=37%	ERO1A/DDIT3/CHAC1/OPTN/YOD1/ASNS/ERN1	S2
GO:0042981	regulation of apoptotic process	80	0.303069	1.10479	0.313188	0.898624	0.886648	153	tags=28%, list=22%, signal=24%	CEACAM5/SFN/TIMP1/CDKN1A/CEACAM6/PHLDA2/PPARD/ITGA6/TNFRSF12A/TMBIM1/DDIT3/RBCK1/BCL2L1/SLK/NDRG1/SMAD3/KRT18/SPHK1/PRKCZ/SQSTM1/RTN4/ARHGEF2	S2
GO:0032535	regulation of cellular component size	33	0.339676	1.1282	0.316014	0.898624	0.886648	322	tags=61%, list=45%, signal=35%	RAB3B/TMSB10/TNFRSF12A/F2RL1/CDHR2/SNX9/CDHR5/SPIRE1/RTN4/SEMA4B/EZR/LRRC8A/ARPC1A/SLC12A7/SEMA3B/ATP13A2/HIP1R/BAIAP2L1/ESAM/WASF2	S2
GO:0009725	response to hormone	51	0.319369	1.12052	0.316297	0.898624	0.886648	143	tags=27%, list=20%, signal=24%	TIMP1/CDKN1A/ITGA2/DSG2/TRIB3/PPARD/CEACAM1/AREG/SLC2A1/TFF1/SESN2/IL1RN/PRKCZ/CLDN4	S2
GO:0031347	regulation of defense response	36	0.334793	1.12584	0.318674	0.898624	0.886648	332	tags=64%, list=47%, signal=36%	MUC17/ITGA2/PPARD/F2RL1/CEACAM1/SMAD3/RIOK3/SPHK1/OPTN/TRIM15/ETS1/XIAP/OSMR/NR1D1/TICAM1/NEAT1/LDLR/BIRC3/IL18/MGLL/PVR/SEC14L1/MUC5AC	S2
GO:0000122	negative regulation of transcription by RNA polymerase II	28	0.348495	1.13257	0.320049	0.898624	0.886648	145	tags=32%, list=20%, signal=27%	SDR16C5/TRIB3/PPARD/DDIT3/SMAD3/LRRFIP1/MAFK/SQSTM1/MXD1	S2
GO:0071900	regulation of protein serine/threonine kinase activity	33	0.338944	1.12577	0.320175	0.898624	0.886648	45	tags=15%, list=6%, signal=15%	SFN/CDKN1A/ACTB/DUSP5/TRIB3	S2
GO:1903828	negative regulation of cellular protein localization	12	0.413267	1.13457	0.320245	0.898624	0.886648	182	tags=42%, list=26%, signal=32%	CLDN18/TMBIM1/BCL2L1/PPFIA1/YOD1	S2
GO:0030168	platelet activation	14	0.39892	1.13704	0.320541	0.898624	0.886648	255	tags=57%, list=36%, signal=37%	ACTG1/ACTB/CEACAM1/F11R/CD9/THBD/YWHAZ/DGKD	S2
GO:0042180	cellular ketone metabolic process	16	0.388666	1.1382	0.320671	0.898624	0.886648	302	tags=62%, list=43%, signal=37%	TRIB3/PPARD/CEACAM1/DHRS9/CYP4F3/CYP4F2/METTL27/NR1D1/LPGAT1/SLC7A11	S2
GO:0043122	regulation of I-kappaB kinase/NF-kappaB signaling	19	0.37375	1.13719	0.321312	0.898624	0.886648	276	tags=63%, list=39%, signal=40%	F2RL1/RBCK1/RIOK3/SLC20A1/SQSTM1/S100A4/OPTN/ECM1/NR1D1/TICAM1/TRIM25/BIRC3	S2
GO:0032103	positive regulation of response to external stimulus	31	0.343191	1.13121	0.321407	0.898624	0.886648	273	tags=55%, list=39%, signal=35%	MUC17/ITGA2/S100A14/F2RL1/SMAD3/RIOK3/OPTN/TRIM15/THBD/ETS1/OSMR/STX3/F3/MET/TICAM1/NEAT1/LDLR	S2
GO:0006090	pyruvate metabolic process	11	-0.27937	-1.09363	0.324492	0.898624	0.886648	515	tags=100%, list=73%, signal=28%	PGM2L1/OGT/HK2/DDIT4/SLC16A3/HKDC1/PCK2/ZBTB7A/NUP58/ENO2	S2
GO:0010817	regulation of hormone levels	22	0.362885	1.13301	0.32451	0.898624	0.886648	275	tags=55%, list=39%, signal=34%	SDR16C5/PPARD/SLC2A1/IL1RN/DHRS9/SNAP23/PFKFB2/ECE1/SYTL4/NR1D1/CYP3A5/PNPLA2	S2
GO:0045055	regulated exocytosis	50	0.317855	1.11322	0.327576	0.898624	0.886648	301	tags=52%, list=42%, signal=32%	CD55/TIMP1/CEACAM6/RHOF/UBR4/TMBIM1/PRSS3/F2RL1/S100A11/CEACAM1/UNC13D/CDA/SNAP23/JUP/CD9/ECM1/CAP1/TRPV6/SYTL4/STX3/TIMP2/DVL1/ANXA2/NEU1/CTBP2/CD59	S2
GO:0055080	cation homeostasis	33	0.337376	1.12056	0.328395	0.898624	0.886648	87	tags=21%, list=12%, signal=20%	CD55/S100A14/MELTF/ERO1A/DDIT3/F2RL1/CEMIP	S2
GO:0098771	inorganic ion homeostasis	33	0.337376	1.12056	0.328395	0.898624	0.886648	87	tags=21%, list=12%, signal=20%	CD55/S100A14/MELTF/ERO1A/DDIT3/F2RL1/CEMIP	S2
GO:0001817	regulation of cytokine production	45	0.322425	1.11559	0.328409	0.898624	0.886648	194	tags=38%, list=27%, signal=29%	ISG15/RSAD2/CEBPG/DDIT3/F2RL1/CEACAM1/F11R/SMAD3/RIOK3/SPHK1/LRRFIP1/PRKCZ/ARHGEF2/EPHA2/EZR/TRIM15/CAPN2	S2
GO:0051091	positive regulation of DNA-binding transcription factor activity	26	0.350368	1.12727	0.330287	0.898624	0.886648	190	tags=42%, list=27%, signal=32%	CEBPG/DDIT3/RBCK1/SMAD3/SPHK1/LRRFIP1/PRKCZ/TRIM31/ARHGEF2/JUP/TRIM15	S2
GO:0002221	pattern recognition receptor signaling pathway	16	0.385752	1.12967	0.330894	0.898624	0.886648	369	tags=81%, list=52%, signal=40%	RSAD2/S100A14/F2RL1/RIOK3/RTN4/TRIM15/XIAP/NR1D1/TICAM1/BIRC3/SEC14L1/BCL10/IRF7	S2
GO:0032496	response to lipopolysaccharide	16	0.385747	1.12965	0.330894	0.898624	0.886648	59	tags=19%, list=8%, signal=18%	CD55/PPARD/S100A14	S2
GO:0007043	cell-cell junction assembly	22	0.361237	1.12786	0.331596	0.898624	0.886648	218	tags=41%, list=31%, signal=29%	ACTG1/CLDN18/ACTB/F11R/CLDN4/EPHA2/JUP/CD9/CLDN7	S2
GO:0030258	lipid modification	15	0.390745	1.13007	0.33236	0.898624	0.886648	286	tags=60%, list=40%, signal=37%	PPARD/FA2H/SESN2/SPHK1/ITPKA/DGKD/SYNJ2/CYP3A5/MTMR11	S2
GO:0009968	negative regulation of signal transduction	73	0.303396	1.09919	0.332833	0.898624	0.886648	278	tags=49%, list=39%, signal=33%	DUSP5/GPRC5A/TRIB3/ITGA6/TMBIM1/DDIT3/F2RL1/CEACAM1/AREG/BCL9L/BCL2L1/SESN2/SMAD3/RIOK3/IL1RN/PRKCZ/CHAC1/ARHGEF2/EPHA2/OPTN/EZR/ITGB1/ECM1/ITGA3/VDAC2/IGFBP6/NR1D1/MET/TPT1/DGKD/TICAM1/TIMP2/RNF213/DDIT4/PTK6/DVL1	S2
GO:0071897	DNA biosynthetic process	10	0.428554	1.12465	0.333714	0.898624	0.886648	35	tags=20%, list=5%, signal=19%	CDKN1A/ISG15	S2
GO:0046474	glycerophospholipid biosynthetic process	11	-0.276504	-1.08241	0.33687	0.898624	0.886648	517	tags=100%, list=73%, signal=28%	DGKD/SYNJ2/ABHD3/GPAT3/PDGFA/AGPAT2/DGKA/LPIN1/LPCAT1/PIP4K2C	S2
GO:0031348	negative regulation of defense response	11	0.418906	1.12584	0.33773	0.898624	0.886648	273	tags=64%, list=39%, signal=40%	PPARD/CEACAM1/SMAD3/RIOK3/ETS1/NR1D1/LDLR	S2
GO:0030098	lymphocyte differentiation	13	0.399751	1.12041	0.33869	0.898624	0.886648	211	tags=46%, list=30%, signal=33%	RSAD2/CDH17/CEBPG/PRKCZ/ITGB1/LRRC8A	S2
GO:0010563	negative regulation of phosphorus metabolic process	36	0.329933	1.1095	0.338692	0.898624	0.886648	155	tags=28%, list=22%, signal=23%	SFN/CDKN1A/DUSP5/GPRC5A/TRIB3/F2RL1/CEACAM1/CDA/PRKCZ/LMTK3	S2
GO:0045936	negative regulation of phosphate metabolic process	36	0.329933	1.1095	0.338692	0.898624	0.886648	155	tags=28%, list=22%, signal=23%	SFN/CDKN1A/DUSP5/GPRC5A/TRIB3/F2RL1/CEACAM1/CDA/PRKCZ/LMTK3	S2
GO:0032231	regulation of actin filament bundle assembly	14	0.393815	1.12249	0.338857	0.898624	0.886648	380	tags=86%, list=54%, signal=41%	ACTG1/F11R/SMAD3/S100A10/PPFIA1/PXN/MET/WASF2/RHOC/SDC4/FLNA/ARHGEF5	S2
GO:0043086	negative regulation of catalytic activity	52	0.314182	1.10483	0.340195	0.898624	0.886648	45	tags=13%, list=6%, signal=14%	PI3/SFN/TIMP1/CDKN1A/DUSP5/GPRC5A/TRIB3	S2
GO:0052548	regulation of endopeptidase activity	28	0.343206	1.11538	0.340384	0.898624	0.886648	15	tags=11%, list=2%, signal=11%	PI3/SFN/TIMP1	S2
GO:0071222	cellular response to lipopolysaccharide	10	0.426007	1.11796	0.342397	0.898624	0.886648	55	tags=20%, list=8%, signal=19%	CD55/PPARD	S2
GO:0006066	alcohol metabolic process	22	0.357647	1.11666	0.34504	0.898624	0.886648	335	tags=68%, list=47%, signal=37%	SDR16C5/PPARD/SPHK1/DHRS9/OSBPL1A/ITPKA/APOL1/MOGAT3/SYNJ2/CYP3A5/LDLR/PNPLA2/SULT2B1/NPC1/GDPD3	S2
GO:0120039	plasma membrane bounded cell projection morphogenesis	38	0.326368	1.10539	0.345346	0.898624	0.886648	203	tags=37%, list=29%, signal=28%	LAMC2/ACTB/LAMA3/S100A6/TNFRSF12A/EFNB1/PRKCZ/RTN4/ITPKA/EPHA2/SEMA4B/EZR/ITGB1/PLXNA2	S2
GO:0010565	regulation of cellular ketone metabolic process	10	0.424698	1.11453	0.347081	0.898624	0.886648	88	tags=30%, list=12%, signal=27%	TRIB3/PPARD/CEACAM1	S2
GO:0031099	regeneration	10	0.424619	1.11432	0.347081	0.898624	0.886648	55	tags=20%, list=8%, signal=19%	CDKN1A/PPARD	S2
GO:0043067	regulation of programmed cell death	81	0.296867	1.08287	0.348844	0.898624	0.886648	153	tags=27%, list=22%, signal=24%	CEACAM5/SFN/TIMP1/CDKN1A/CEACAM6/PHLDA2/PPARD/ITGA6/TNFRSF12A/TMBIM1/DDIT3/RBCK1/BCL2L1/SLK/NDRG1/SMAD3/KRT18/SPHK1/PRKCZ/SQSTM1/RTN4/ARHGEF2	S2
GO:0050673	epithelial cell proliferation	28	0.34144	1.10964	0.34907	0.898624	0.886648	250	tags=46%, list=35%, signal=31%	SFN/SDR16C5/PPARD/CEACAM1/AREG/SMAD3/RTN4/EPHA2/ECM1/SERPINB5/ERN1/F3/NR1D1	S2
GO:0043542	endothelial cell migration	17	0.374839	1.11192	0.349113	0.898624	0.886648	303	tags=65%, list=43%, signal=38%	S100A2/PRSS3/CEACAM1/EPHA2/JUP/ITGB1/ETS1/PXN/MET/FGFBP1/RRAS	S2
GO:0023051	regulation of signaling	177	0.279052	1.06359	0.349165	0.898624	0.886648	313	tags=50%, list=44%, signal=37%	CD55/LMO7/SFN/TIMP1/DUSP5/GPRC5A/ITGA2/PHLDA2/RHOF/TRIB3/RSAD2/PPARD/RAB3B/ITGA6/TNFRSF12A/TMBIM1/DDIT3/F2RL1/CEACAM1/RBCK1/AREG/BCL9L/BCL2L1/SLC2A1/F11R/ARHGAP5/ARHGAP29/SESN2/SMAD3/RIOK3/SPHK1/CDH1/IL1RN/PRKCZ/SLC20A1/SQSTM1/CHAC1/RTN4/SPAG9/ARHGEF2/ITPKA/S100A4/EPHA2/OPTN/EZR/JUP/ITGB1/TRIM15/ECM1/PFKFB2/RALGPS2/RHOD/XIAP/ERN1/YWHAZ/ECE1/ITGA3/PXN/SYTL4/VDAC2/STX3/IGFBP6/OGT/F3/NR1D1/MET/TPT1/…	S2
GO:0001819	positive regulation of cytokine production	29	0.33921	1.10768	0.349525	0.898624	0.886648	153	tags=34%, list=22%, signal=28%	RSAD2/CEBPG/DDIT3/F2RL1/SMAD3/RIOK3/SPHK1/LRRFIP1/PRKCZ/ARHGEF2	S2
GO:0007178	transmembrane receptor protein serine/threonine kinase signaling pathway	15	0.384812	1.11291	0.350427	0.898624	0.886648	239	tags=53%, list=34%, signal=36%	BCL9L/F11R/SMAD3/PRKCZ/CGN/XIAP/ITGA3/PXN	S2
GO:0070848	response to growth factor	39	-0.144776	-1.09974	0.351648	0.898624	0.886648	613	tags=100%, list=86%, signal=14%	F11R/SMAD3/SPHK1/PRKCZ/CGN/EPHA2/XIAP/ERN1/ITGA3/PXN/KIF16B/DDIT4/SPINT1/FGFBP1/DUSP6/CBL/MYOF/ATP2B4/CFLAR/ROCK1/UBC/HYAL1/EHD1/EHD4/SRC/FOXO3/ANXA3/PARD3/GPC1/AGT/ZBTB7A/PGF/RAB35/VEGFA/RAPGEF2/BMP2/PPP2R5B/ZFYVE27	S2
GO:0048589	developmental growth	36	0.327313	1.10069	0.352138	0.898624	0.886648	195	tags=36%, list=28%, signal=28%	CDKN1A/PHLDA2/PPARD/TNFRSF12A/AREG/SMAD3/PRKCZ/RTN4/SEMA4B/EZR/ITGB1/CD9/ECM1	S2
GO:0072594	establishment of protein localization to organelle	17	0.373776	1.10877	0.354029	0.898624	0.886648	130	tags=29%, list=18%, signal=25%	SFN/CDKN1A/DDIT3/SMAD3/CDH1	S2
GO:0043085	positive regulation of catalytic activity	69	0.301468	1.08736	0.356134	0.898624	0.886648	157	tags=29%, list=22%, signal=25%	CDKN1A/DUSP5/GPRC5A/ITGA2/TRIB3/SERINC2/ITGA6/F2RL1/CEMIP/SNX9/AREG/F11R/ARHGAP27/ARHGAP5/ARHGAP29/SMAD3/PRKCZ/CLDN4/SPAG9/S100A10	S2
GO:0043043	peptide biosynthetic process	19	0.364085	1.10779	0.356427	0.898624	0.886648	167	tags=32%, list=24%, signal=25%	KRT17/ITGA2/RRBP1/SESN2/CHAC1/EIF1	S2
GO:0032970	regulation of actin filament-based process	39	0.322428	1.09632	0.356876	0.898624	0.886648	361	tags=67%, list=51%, signal=35%	ACTG1/DSG2/RHOF/TMSB10/F2RL1/SNX9/DSC2/F11R/SMAD3/SPIRE1/S100A10/PPFIA1/JUP/RHOD/ARPC1A/PXN/MET/HIP1R/ARHGDIA/BAIAP2L1/ESAM/WASF2/RHOC/CACNA1C/SDC4/FLNA	S2
GO:0044282	small molecule catabolic process	22	0.354254	1.10606	0.357753	0.898624	0.886648	198	tags=41%, list=28%, signal=30%	UPP1/PPARD/CEMIP/SESN2/CDA/CYP4F3/PFKFB2/CYP4F2/PGM2L1	S2
GO:0061564	axon development	33	0.331027	1.09947	0.359042	0.898624	0.886648	203	tags=36%, list=29%, signal=27%	LAMC2/ACTB/LAMA3/S100A6/TNFRSF12A/EFNB1/RTN4/EPHA2/SEMA4B/EZR/ITGB1/PLXNA2	S2
GO:0048285	organelle fission	14	0.387069	1.10326	0.360336	0.898624	0.886648	384	tags=86%, list=54%, signal=40%	MISP/SPIRE1/SPHK1/MAD1L1/XIAP/SIRT7/SUN1/INF2/MX2/FLNA/SGO2/CHMP1B	S2
GO:0002237	response to molecule of bacterial origin	17	0.372115	1.10384	0.360547	0.898624	0.886648	59	tags=18%, list=8%, signal=17%	CD55/PPARD/S100A14	S2
GO:0043068	positive regulation of programmed cell death	38	0.323197	1.09465	0.362003	0.898624	0.886648	209	tags=37%, list=29%, signal=27%	SFN/CDKN1A/PHLDA2/ITGA6/TNFRSF12A/DDIT3/RBCK1/BCL2L1/SMAD3/SQSTM1/ARHGEF2/ITGB1/CAPN2/PHLDA1	S2
GO:0009743	response to carbohydrate	11	0.410579	1.10346	0.363206	0.898624	0.886648	250	tags=55%, list=35%, signal=36%	ITGA2/PPARD/SESN2/PFKFB2/ERN1/NR1D1	S2
GO:1901652	response to peptide	30	0.334979	1.09913	0.363747	0.898624	0.886648	153	tags=30%, list=22%, signal=25%	TIMP1/TRIB3/CEACAM1/AREG/SLC2A1/TFF1/SESN2/PRKCZ/ARHGEF2	S2
GO:0022402	cell cycle process	48	0.312258	1.08902	0.366057	0.898624	0.886648	229	tags=40%, list=32%, signal=29%	SFN/CDKN1A/GOLGA8B/MISP/GOLGA8A/DDIT3/SNX9/BCL2L1/SMAD3/SPIRE1/SPHK1/MAD1L1/ARHGEF2/OPTN/EZR/ITGB1/PHLDA1/XIAP/ERN1	S2
GO:0007015	actin filament organization	43	0.315763	1.08671	0.36983	0.898624	0.886648	266	tags=49%, list=38%, signal=32%	ACTG1/RHOF/TMSB10/TPM4/F2RL1/SNX9/F11R/SMAD3/SPIRE1/ARHGEF2/S100A10/PPFIA1/MPRIP/EZR/CAP1/RFLNA/RHOD/ARPC1A/PXN/MET/MYO1E	S2
GO:0006820	anion transport	32	0.330006	1.09181	0.370442	0.898624	0.886648	249	tags=47%, list=35%, signal=32%	PPARD/SLC6A8/CEACAM1/SLC6A14/SLC2A1/PRELID3B/SLC20A1/CLDN4/PPFIA1/APOL1/ITGB1/CYP4F2/LRRC8A/VDAC2/SLC12A7	S2
GO:0006006	glucose metabolic process	15	0.378328	1.09415	0.370875	0.898624	0.886648	267	tags=53%, list=38%, signal=34%	PHLDA2/PPARD/SESN2/PFKFB2/PGM2L1/OGT/HK2/SIRT7	S2
GO:0034620	cellular response to unfolded protein	11	0.406943	1.09369	0.37245	0.898624	0.886648	229	tags=55%, list=32%, signal=38%	ERO1A/DDIT3/OPTN/YOD1/ASNS/ERN1	S2
GO:0035967	cellular response to topologically incorrect protein	11	0.406943	1.09369	0.37245	0.898624	0.886648	229	tags=55%, list=32%, signal=38%	ERO1A/DDIT3/OPTN/YOD1/ASNS/ERN1	S2
GO:0051492	regulation of stress fiber assembly	13	0.389141	1.09067	0.372592	0.898624	0.886648	380	tags=85%, list=54%, signal=40%	ACTG1/F11R/SMAD3/S100A10/PPFIA1/PXN/MET/WASF2/RHOC/SDC4/ARHGEF5	S2
GO:0000226	microtubule cytoskeleton organization	26	0.338981	1.09063	0.373216	0.898624	0.886648	298	tags=58%, list=42%, signal=35%	GOLGA8B/MISP/GOLGA8A/DST/SLK/SPIRE1/PRKCZ/ARHGEF2/EZR/ITGB1/XIAP/MET/DVL1/SUN1/CLIP1	S2
GO:0006873	cellular ion homeostasis	26	0.338536	1.0892	0.374551	0.898624	0.886648	121	tags=23%, list=17%, signal=20%	CD55/ERO1A/DDIT3/F2RL1/CEMIP/SMAD3	S2
GO:0030003	cellular cation homeostasis	26	0.338536	1.0892	0.374551	0.898624	0.886648	121	tags=23%, list=17%, signal=20%	CD55/ERO1A/DDIT3/F2RL1/CEMIP/SMAD3	S2
GO:0051649	establishment of localization in cell	144	0.279015	1.05435	0.376262	0.898624	0.886648	195	tags=31%, list=28%, signal=28%	CD55/SFN/TIMP1/CDKN1A/ACTG1/ACTB/TINAGL1/CEACAM6/RHOF/SDCBP2/MISP/RAB3B/UBR4/GOLGA7B/DST/ERO1A/TMBIM1/DDIT3/PRSS3/F2RL1/S100A11/CEMIP/CEACAM1/SNX9/AREG/HMGA1/SMAD3/UNC13D/SPIRE1/CDH1/CDA/PRKCZ/SQSTM1/MAD1L1/SPAG9/ARHGEF2/PPFIA1/SNAP23/YOD1/EZR/JUP/ITGB1/CD9/ECM1	S2
GO:0071219	cellular response to molecule of bacterial origin	11	0.405633	1.09017	0.37662	0.898624	0.886648	55	tags=18%, list=8%, signal=17%	CD55/PPARD	S2
GO:0009895	negative regulation of catabolic process	14	0.38242	1.09001	0.376799	0.898624	0.886648	280	tags=64%, list=39%, signal=40%	TIMP1/SMAD3/YOD1/OGT/MET/TIMP2/DDIT4/ATP13A2/ANXA2	S2
GO:0043433	negative regulation of DNA-binding transcription factor activity	10	0.413255	1.0845	0.377014	0.898624	0.886648	92	tags=30%, list=13%, signal=26%	CEBPG/DDIT3/RBCK1	S2
GO:0071702	organic substance transport	123	0.281997	1.05701	0.378762	0.898624	0.886648	255	tags=41%, list=36%, signal=32%	SFN/CDKN1A/ACTB/TRIB3/RSAD2/CDH17/PPARD/RAB3B/GULP1/SLC6A8/GOLGA7B/F2RL1/CEMIP/CEACAM1/RRBP1/SNX9/SLC6A14/SLC2A1/PRELID3B/SESN2/SMAD3/KRT18/SPIRE1/CDH1/IL1RN/PRKCZ/OSBPL1A/ARHGEF2/PPFIA1/SNAP23/APOL1/SLC5A1/OPTN/YOD1/EZR/LRP10/JUP/PLEKHM1/ITGB1/PFKFB2/CYP4F2/LRRC8A/RHOD/YWHAZ/CAVIN1/SPNS2/SYTL4/STX3/NR1D1/HK2/DGKD	S2
GO:0002521	leukocyte differentiation	25	0.340402	1.08865	0.37909	0.898624	0.886648	211	tags=40%, list=30%, signal=29%	CLDN18/RSAD2/CDH17/CEBPG/F2RL1/CEACAM1/PRKCZ/EPHA2/ITGB1/LRRC8A	S2
GO:0001505	regulation of neurotransmitter levels	10	0.412246	1.08185	0.380327	0.898624	0.886648	290	tags=70%, list=41%, signal=42%	RAB3B/PPFIA1/SNAP23/ITGB1/STX3/DVL1/CTBP2	S2
GO:0007266	Rho protein signal transduction	16	0.371577	1.08815	0.380717	0.898624	0.886648	253	tags=56%, list=36%, signal=37%	F2RL1/F11R/ARHGAP5/ARHGAP29/ARHGEF2/ITGB1/RHOD/ITGA3/MET	S2
GO:0035637	multicellular organismal signaling	15	0.375362	1.08557	0.381694	0.898624	0.886648	108	tags=27%, list=15%, signal=23%	ITGA2/DSG2/KCNK1/DSC2	S2
GO:0051701	interaction with host	23	0.344823	1.08565	0.383116	0.898624	0.886648	190	tags=39%, list=27%, signal=30%	CD55/ITGA2/BCL2L1/F11R/CDH1/TRIM31/EPHA2/ITGB1/TRIM15	S2
GO:1903039	positive regulation of leukocyte cell-cell adhesion	10	0.410935	1.07841	0.384097	0.898624	0.886648	134	tags=30%, list=19%, signal=25%	CD55/EFNB1/PRKCZ	S2
GO:0046034	ATP metabolic process	10	-0.27897	-1.04127	0.384307	0.898624	0.886648	515	tags=100%, list=73%, signal=28%	PGM2L1/OGT/HK2/DDIT4/COX6B2/HKDC1/ZBTB7A/NUP58/ENO2	S2
GO:1901698	response to nitrogen compound	65	0.29842	1.07168	0.385494	0.898624	0.886648	194	tags=34%, list=27%, signal=27%	TIMP1/CDKN1A/ACTB/ITGA2/TRIB3/CEACAM1/AREG/BCL2L1/SLC2A1/TFF1/SESN2/RIOK3/CDH1/PRKCZ/ARHGEF2/YOD1/EZR/JUP/ITGB1/CD9/THBD/CAPN2	S2
GO:0048858	cell projection morphogenesis	39	0.316691	1.07681	0.386137	0.898624	0.886648	203	tags=36%, list=29%, signal=27%	LAMC2/ACTB/LAMA3/S100A6/TNFRSF12A/EFNB1/PRKCZ/RTN4/ITPKA/EPHA2/SEMA4B/EZR/ITGB1/PLXNA2	S2
GO:0010769	regulation of cell morphogenesis involved in differentiation	18	0.359078	1.07921	0.38814	0.898624	0.886648	203	tags=44%, list=29%, signal=33%	TNFRSF12A/MELTF/UNC13D/RTN4/S100A10/ITPKA/SEMA4B/PLXNA2	S2
GO:0003008	system process	75	0.293057	1.06355	0.390234	0.898624	0.886648	197	tags=35%, list=28%, signal=28%	ITGA2/GCNT3/DSG2/PPARD/SLC6A8/TPM4/KCNK1/F2RL1/CEMIP/CEACAM1/TFF1/DSC2/F11R/SMAD3/SPHK1/PRKCZ/MYL12B/KLK1/CLDN4/SLC5A1/GJB4/EZR/JUP/MYL6/ITGB1/CYP4F2	S2
GO:0045892	negative regulation of transcription, DNA-templated	34	0.322313	1.07613	0.390278	0.898624	0.886648	183	tags=35%, list=26%, signal=28%	SDR16C5/TRIB3/PPARD/DDIT3/HMGA1/SMAD3/LRRFIP1/MAFK/SQSTM1/MXD1/PITX1/EZR	S2
GO:1902679	negative regulation of RNA biosynthetic process	34	0.322313	1.07613	0.390278	0.898624	0.886648	183	tags=35%, list=26%, signal=28%	SDR16C5/TRIB3/PPARD/DDIT3/HMGA1/SMAD3/LRRFIP1/MAFK/SQSTM1/MXD1/PITX1/EZR	S2
GO:1903507	negative regulation of nucleic acid-templated transcription	34	0.322313	1.07613	0.390278	0.898624	0.886648	183	tags=35%, list=26%, signal=28%	SDR16C5/TRIB3/PPARD/DDIT3/HMGA1/SMAD3/LRRFIP1/MAFK/SQSTM1/MXD1/PITX1/EZR	S2
GO:0030879	mammary gland development	13	0.384394	1.07737	0.390424	0.898624	0.886648	173	tags=38%, list=24%, signal=30%	ITGA2/AREG/ARHGAP5/RTN4/EPHA2	S2
GO:1901184	regulation of ERBB signaling pathway	11	0.40113	1.07807	0.391839	0.898624	0.886648	287	tags=64%, list=40%, signal=38%	GPRC5A/CEACAM1/AREG/RTN4/DGKD/PTK6/HIP1R	S2
GO:0030048	actin filament-based movement	11	0.401086	1.07795	0.392064	0.898624	0.886648	361	tags=82%, list=51%, signal=41%	DSG2/TPM4/DSC2/JUP/MYL6/MYO1E/WASF2/CACNA1C/FLNA	S2
GO:0032102	negative regulation of response to external stimulus	23	0.342167	1.07729	0.392865	0.898624	0.886648	280	tags=57%, list=39%, signal=35%	PPARD/CEACAM1/SMAD3/RIOK3/SEMA4B/CD9/THBD/ETS1/NR1D1/SEMA3B/LDLR/DVL1/ANXA2	S2
GO:0042391	regulation of membrane potential	15	0.371791	1.07525	0.393162	0.898624	0.886648	185	tags=40%, list=26%, signal=30%	DSG2/KCNK1/BCL2L1/DSC2/PRKCZ/JUP	S2
GO:0006412	translation	17	0.362546	1.07545	0.39346	0.898624	0.886648	167	tags=29%, list=24%, signal=23%	KRT17/ITGA2/RRBP1/SESN2/EIF1	S2
GO:0009057	macromolecule catabolic process	64	0.297186	1.06625	0.39359	0.898624	0.886648	285	tags=48%, list=40%, signal=32%	ISG20/TIMP1/ISG15/TRIB3/UBR4/DDIT3/CEMIP/CEACAM1/RBCK1/SNX9/SMAD3/CDH1/SQSTM1/YOD1/EZR/CAPN2/PGM2L1/GSPT2/ERN1/YWHAZ/OGT/NR1D1/TIMP2/KIF16B/RNF213/TRIM25/LDLR/DVL1/ATP13A2/ANXA2/TP53INP2	S2
GO:0010467	gene expression	184	0.273338	1.04383	0.394961	0.898624	0.886648	285	tags=43%, list=40%, signal=35%	CD55/ISG20/LMO7/KRT17/CDKN1A/UCA1/ACTG1/ACTB/ITGA2/SDR16C5/ISG15/PHLDA2/TRIB3/RSAD2/PPARD/ITGA6/CEBPG/MELTF/ERO1A/DDIT3/PRSS3/F2RL1/CEACAM1/RRBP1/RBCK1/BCL9L/HMGA1/F11R/SESN2/SMAD3/RIOK3/SPHK1/LRRFIP1/CDH1/PRKCZ/MAFK/KLK1/SQSTM1/MXD1/CHAC1/TRIM31/THAP4/ARHGEF2/ZNF292/EIF1/EPHA2/PITX1/EZR/JUP/TRIM15/CAPN2/ECM1/ETS1/TMPRSS4/XIAP/GSPT2/ERN1/YWHAZ/ECE1/CAVIN1/AHNAK2/ITGA3/OGT/F3/NR1D1/MET/TICAM1/NEAT…	S2
GO:0016236	macroautophagy	24	-0.173723	-1.03535	0.395062	0.898624	0.886648	591	tags=100%, list=83%, signal=17%	SQSTM1/OPTN/YOD1/ERN1/ATG9B/ATP13A2/TP53INP2/NPC1/MAP1LC3B/EXOC7/UFM1/SRC/VPS26A/RRAGC/ATG14/PIP4K2C/ZFYVE1/ATP6V0A1/WDR45/RALB/TRAPPC8/MAP1LC3A/PRKAB2	S2
GO:0051338	regulation of transferase activity	56	0.300484	1.06626	0.395067	0.898624	0.886648	96	tags=20%, list=14%, signal=18%	SFN/CDKN1A/ACTB/DUSP5/GPRC5A/TRIB3/SERINC2/CEMIP/CEACAM1/SNX9/AREG	S2
GO:1901137	carbohydrate derivative biosynthetic process	29	0.328884	1.07396	0.395449	0.898624	0.886648	87	tags=21%, list=12%, signal=19%	MUC17/UPP1/GCNT3/ELOVL1/FA2H/CEMIP	S2
GO:0036294	cellular response to decreased oxygen levels	13	0.382179	1.07116	0.396588	0.898624	0.886648	126	tags=31%, list=18%, signal=26%	PPARD/ERO1A/NDRG1/MALAT1	S2
GO:0071453	cellular response to oxygen levels	13	0.382179	1.07116	0.396588	0.898624	0.886648	126	tags=31%, list=18%, signal=26%	PPARD/ERO1A/NDRG1/MALAT1	S2
GO:0050801	ion homeostasis	35	0.31831	1.0672	0.397105	0.898624	0.886648	87	tags=20%, list=12%, signal=18%	CD55/S100A14/MELTF/ERO1A/DDIT3/F2RL1/CEMIP	S2
GO:0031333	negative regulation of protein complex assembly	11	0.399165	1.07278	0.397588	0.898624	0.886648	287	tags=64%, list=40%, signal=38%	TMSB10/RIOK3/PRKCZ/ARHGEF2/CLDN7/VDAC2/HIP1R	S2
GO:0009259	ribonucleotide metabolic process	16	0.365905	1.07154	0.400086	0.898624	0.886648	309	tags=62%, list=44%, signal=36%	UPP1/ELOVL1/EPHA2/PFKFB2/PGM2L1/OGT/HK2/DDIT4/SULT2B1/PPCDC	S2
GO:0019693	ribose phosphate metabolic process	16	0.365905	1.07154	0.400086	0.898624	0.886648	309	tags=62%, list=44%, signal=36%	UPP1/ELOVL1/EPHA2/PFKFB2/PGM2L1/OGT/HK2/DDIT4/SULT2B1/PPCDC	S2
GO:0032479	regulation of type I interferon production	10	0.405145	1.06322	0.400548	0.898624	0.886648	264	tags=60%, list=37%, signal=38%	ISG15/RIOK3/LRRFIP1/TRIM15/TICAM1/TRIM25	S2
GO:0032606	type I interferon production	10	0.405145	1.06322	0.400548	0.898624	0.886648	264	tags=60%, list=37%, signal=38%	ISG15/RIOK3/LRRFIP1/TRIM15/TICAM1/TRIM25	S2
GO:0120192	tight junction assembly	14	0.374632	1.06781	0.401766	0.898624	0.886648	218	tags=43%, list=31%, signal=30%	ACTG1/CLDN18/F11R/CLDN4/EPHA2/CLDN7	S2
GO:0120193	tight junction organization	14	0.374632	1.06781	0.401766	0.898624	0.886648	218	tags=43%, list=31%, signal=30%	ACTG1/CLDN18/F11R/CLDN4/EPHA2/CLDN7	S2
GO:0034764	positive regulation of transmembrane transport	10	-0.272908	-1.01865	0.402722	0.898624	0.886648	164	tags=70%, list=23%, signal=55%	AGT/ACSL5/NPSR1/CACNB3/PTAFR/GJC2/C1QTNF12	S2
GO:0044772	mitotic cell cycle phase transition	15	0.368446	1.06557	0.405171	0.898624	0.886648	209	tags=40%, list=29%, signal=29%	SFN/CDKN1A/MAD1L1/OPTN/ITGB1/PHLDA1	S2
GO:0010648	negative regulation of cell communication	77	0.290338	1.05512	0.405443	0.898624	0.886648	278	tags=48%, list=39%, signal=33%	DUSP5/GPRC5A/TRIB3/ITGA6/TMBIM1/DDIT3/F2RL1/CEACAM1/AREG/BCL9L/BCL2L1/SESN2/SMAD3/RIOK3/IL1RN/PRKCZ/CHAC1/ARHGEF2/EPHA2/OPTN/EZR/ITGB1/ECM1/ITGA3/SYTL4/VDAC2/IGFBP6/NR1D1/MET/TPT1/DGKD/TICAM1/TIMP2/RNF213/DDIT4/PTK6/DVL1	S2
GO:0023057	negative regulation of signaling	77	0.290338	1.05512	0.405443	0.898624	0.886648	278	tags=48%, list=39%, signal=33%	DUSP5/GPRC5A/TRIB3/ITGA6/TMBIM1/DDIT3/F2RL1/CEACAM1/AREG/BCL9L/BCL2L1/SESN2/SMAD3/RIOK3/IL1RN/PRKCZ/CHAC1/ARHGEF2/EPHA2/OPTN/EZR/ITGB1/ECM1/ITGA3/SYTL4/VDAC2/IGFBP6/NR1D1/MET/TPT1/DGKD/TICAM1/TIMP2/RNF213/DDIT4/PTK6/DVL1	S2
GO:0042176	regulation of protein catabolic process	24	0.336178	1.06639	0.405662	0.898624	0.886648	280	tags=54%, list=39%, signal=34%	TIMP1/TRIB3/SNX9/SMAD3/CDH1/YOD1/EZR/OGT/TIMP2/LDLR/DVL1/ATP13A2/ANXA2	S2
GO:0003018	vascular process in circulatory system	12	0.384851	1.05656	0.409455	0.898624	0.886648	88	tags=25%, list=12%, signal=22%	PPARD/F2RL1/CEACAM1	S2
GO:0008015	blood circulation	31	0.323404	1.06599	0.409636	0.898624	0.886648	142	tags=29%, list=20%, signal=24%	DSG2/PPARD/KCNK1/F2RL1/CEACAM1/DSC2/F11R/SMAD3/KLK1	S2
GO:0032868	response to insulin	16	0.36301	1.06306	0.410416	0.898624	0.886648	134	tags=31%, list=19%, signal=26%	TRIB3/CEACAM1/SLC2A1/SESN2/PRKCZ	S2
GO:0000209	protein polyubiquitination	11	0.393865	1.05854	0.412242	0.898624	0.886648	295	tags=64%, list=42%, signal=38%	LMO7/RBCK1/THOP1/XIAP/HECTD1/RNF213/RMND5A	S2
GO:0006913	nucleocytoplasmic transport	15	0.365939	1.05832	0.413178	0.898624	0.886648	130	tags=27%, list=18%, signal=22%	SFN/CDKN1A/SMAD3/CDH1	S2
GO:0010721	negative regulation of cell development	17	0.357413	1.06022	0.413229	0.898624	0.886648	304	tags=59%, list=43%, signal=34%	CLDN18/MELTF/RTN4/ARHGEF2/SEMA4B/RFLNA/NR1D1/SEMA3B/LDLR/ARHGDIA	S2
GO:0090066	regulation of anatomical structure size	39	0.311021	1.05753	0.413682	0.898624	0.886648	322	tags=56%, list=45%, signal=33%	PPARD/RAB3B/TMSB10/TNFRSF12A/F2RL1/CDHR2/SNX9/CDHR5/SPIRE1/RTN4/SEMA4B/EZR/LRRC8A/ARPC1A/ECE1/SLC12A7/SEMA3B/ATP13A2/HIP1R/BAIAP2L1/ESAM/WASF2	S2
GO:0035023	regulation of Rho protein signal transduction	10	0.401183	1.05282	0.414601	0.898624	0.886648	304	tags=70%, list=43%, signal=41%	F2RL1/F11R/ARHGEF2/ITGB1/ITGA3/MET/ARHGDIA	S2
GO:1902905	positive regulation of supramolecular fiber organization	21	0.341129	1.05677	0.415481	0.898624	0.886648	380	tags=76%, list=54%, signal=36%	F2RL1/SNX9/SMAD3/SPIRE1/S100A10/ARPC1A/PXN/MET/HIP1R/CLIP1/BAIAP2L1/WASF2/RHOC/SDC4/FLNA/ARHGEF5	S2
GO:0072593	reactive oxygen species metabolic process	13	0.376781	1.05603	0.41563	0.898624	0.886648	121	tags=31%, list=17%, signal=26%	CDKN1A/F2RL1/SESN2/SMAD3	S2
GO:0071840	cellular component organization or biogenesis	295	0.266777	1.03112	0.415858	0.898624	0.886648	306	tags=46%, list=43%, signal=45%	MMP1/LAMB3/ISG20/KRT17/SFN/TIMP1/CDKN1A/LAMC2/ACTG1/CLDN18/ACTB/GOLGA8B/LAMA3/ITGA2/SDR16C5/DSG2/RHOF/S100A6/MISP/CDH17/PPARD/GOLGA8A/RAB3B/TMSB10/ITGA6/FA2H/GULP1/PLEC/DST/TNFRSF12A/TPM4/MELTF/ERO1A/F2RL1/CDHR2/CEACAM1/SNX9/AREG/BCL9L/BCL2L1/EFNB1/HMGA1/SLK/SLC2A1/F11R/PRELID3B/CDHR5/NDRG1/SESN2/SMAD3/KRT18/SPIRE1/RIOK3/SPHK1/CDH1/CDA/EMP1/PRKCZ/CLDN4/SQSTM1/MAD1L1/RTN4/ARHGEF2/KRT15/S100A10/PPF…	S2
GO:2000026	regulation of multicellular organismal development	96	0.282525	1.04306	0.4162	0.898624	0.886648	305	tags=49%, list=43%, signal=32%	KRT17/SFN/TIMP1/CLDN18/LAMA3/ISG15/PHLDA2/PPARD/ITGA6/TNFRSF12A/DDIT3/CEACAM1/BCL9L/F11R/SMAD3/SPHK1/IL1RN/PRKCZ/RTN4/SPAG9/ARHGEF2/ITPKA/EPHA2/SEMA4B/JUP/ITGB1/ECM1/PLXNA2/RFLNA/ETS1/YWHAZ/ITGA3/F3/NR1D1/HK2/TIMP2/MAPK6/SPINT1/SEMA3B/LDLR/PTK6/DVL1/FGFBP1/SULT2B1/RRAS/ARHGDIA/IL18	S2
GO:0006606	protein import into nucleus	10	0.400436	1.05086	0.417228	0.898624	0.886648	185	tags=40%, list=26%, signal=30%	CDKN1A/SMAD3/CDH1/JUP	S2
GO:0051170	import into nucleus	10	0.400436	1.05086	0.417228	0.898624	0.886648	185	tags=40%, list=26%, signal=30%	CDKN1A/SMAD3/CDH1/JUP	S2
GO:0051253	negative regulation of RNA metabolic process	35	0.314316	1.05381	0.417451	0.898624	0.886648	183	tags=34%, list=26%, signal=27%	SDR16C5/TRIB3/PPARD/DDIT3/HMGA1/SMAD3/LRRFIP1/MAFK/SQSTM1/MXD1/PITX1/EZR	S2
GO:0071560	cellular response to transforming growth factor beta stimulus	13	0.376058	1.054	0.417501	0.898624	0.886648	239	tags=54%, list=34%, signal=36%	BCL9L/F11R/SMAD3/PRKCZ/CGN/ITGA3/PXN	S2
GO:0014065	phosphatidylinositol 3-kinase signaling	12	0.382506	1.05012	0.418242	0.898624	0.886648	88	tags=25%, list=12%, signal=22%	PPARD/F2RL1/CEACAM1	S2
GO:0014066	regulation of phosphatidylinositol 3-kinase signaling	12	0.382506	1.05012	0.418242	0.898624	0.886648	88	tags=25%, list=12%, signal=22%	PPARD/F2RL1/CEACAM1	S2
GO:0005996	monosaccharide metabolic process	18	0.35052	1.05349	0.419221	0.898624	0.886648	267	tags=50%, list=38%, signal=32%	PHLDA2/PPARD/SLC2A1/SESN2/PFKFB2/PGM2L1/OGT/HK2/SIRT7	S2
GO:0044262	cellular carbohydrate metabolic process	24	0.332142	1.05359	0.423745	0.898624	0.886648	268	tags=54%, list=38%, signal=35%	PHLDA2/SLC2A1/SESN2/ITPKA/PFKFB2/PGM2L1/MOGAT3/OGT/NR1D1/HK2/SYNJ2/SIRT7/DDIT4	S2
GO:0099003	vesicle-mediated transport in synapse	15	0.363191	1.05038	0.423888	0.898624	0.886648	57	tags=20%, list=8%, signal=19%	ACTG1/ACTB/RAB3B	S2
GO:0099504	synaptic vesicle cycle	15	0.363191	1.05038	0.423888	0.898624	0.886648	57	tags=20%, list=8%, signal=19%	ACTG1/ACTB/RAB3B	S2
GO:0009314	response to radiation	13	0.373961	1.04812	0.424436	0.898624	0.886648	227	tags=46%, list=32%, signal=32%	CDKN1A/BCL2L1/F11R/ITGB1/THBD/ASNS	S2
GO:0010811	positive regulation of cell-substrate adhesion	17	0.353866	1.04971	0.424663	0.898624	0.886648	185	tags=41%, list=26%, signal=31%	CEACAM6/ITGA6/SMAD3/UNC13D/PRKCZ/S100A10/JUP	S2
GO:0048523	negative regulation of cellular process	226	0.26724	1.0272	0.425257	0.898624	0.886648	293	tags=45%, list=41%, signal=39%	PI3/CEACAM5/SFN/TIMP1/CDKN1A/CLDN18/DUSP5/GPRC5A/SDR16C5/ISG15/CEACAM6/TRIB3/RSAD2/PPARD/TMSB10/ITGA6/MELTF/ERO1A/TMBIM1/DDIT3/F2RL1/CDHR2/S100A11/CEMIP/CEACAM1/RBCK1/AREG/BCL9L/BCL2L1/HMGA1/TFF1/F11R/NDRG1/SESN2/SMAD3/KRT18/RIOK3/SPHK1/LRRFIP1/CDH1/IL1RN/CDA/PRKCZ/MAFK/SQSTM1/MXD1/CHAC1/MAD1L1/RTN4/ARHGEF2/LMTK3/PPFIA1/EPHA2/OPTN/SEMA4B/PITX1/YOD1/EZR/JUP/ITGB1/CD9/THBD/ECM1/PLXNA2/RFLNA/ETS1/CL…	S2
GO:0048646	anatomical structure formation involved in morphogenesis	75	0.28788	1.04476	0.425856	0.898624	0.886648	280	tags=47%, list=39%, signal=32%	LAMB3/TM4SF1/ACTG1/DUSP5/LAMA3/ITGA2/TNFRSF12A/CEACAM1/ST14/SMAD3/UNC13D/SPHK1/RTN4/TXNRD1/EPHA2/JUP/ITGB1/TRIM15/CD9/CAPN2/ECM1/KRT19/PLXNA2/ETS1/ITGB4/YWHAZ/KRT8/ITGA3/F3/HK2/KIF16B/RNF213/SPINT1/DVL1/ANXA2	S2
GO:0001952	regulation of cell-matrix adhesion	19	0.344537	1.04831	0.42592	0.898624	0.886648	214	tags=42%, list=30%, signal=30%	ACTG1/CEACAM6/SLK/SMAD3/PRKCZ/S100A10/JUP/RHOD	S2
GO:0052547	regulation of peptidase activity	30	0.320465	1.0515	0.426477	0.898624	0.886648	287	tags=50%, list=40%, signal=31%	PI3/SFN/TIMP1/SMAD3/CLDN4/ECM1/SERPINB5/XIAP/F3/TIMP2/SPINT1/BIRC3/ATP13A2/ANXA2/HIP1R	S2
GO:0010942	positive regulation of cell death	39	0.30875	1.04981	0.426799	0.898624	0.886648	209	tags=36%, list=29%, signal=27%	SFN/CDKN1A/PHLDA2/ITGA6/TNFRSF12A/DDIT3/RBCK1/BCL2L1/SMAD3/SQSTM1/ARHGEF2/ITGB1/CAPN2/PHLDA1	S2
GO:0031349	positive regulation of defense response	22	0.33595	1.04891	0.427053	0.898624	0.886648	369	tags=73%, list=52%, signal=36%	MUC17/ITGA2/F2RL1/RIOK3/OPTN/TRIM15/ETS1/OSMR/TICAM1/NEAT1/LDLR/IL18/PVR/MUC5AC/BCL10/IRF7	S2
GO:0002573	myeloid leukocyte differentiation	11	0.389727	1.04742	0.427573	0.898624	0.886648	88	tags=27%, list=12%, signal=24%	CLDN18/F2RL1/CEACAM1	S2
GO:0043543	protein acylation	10	0.396832	1.0414	0.428653	0.898624	0.886648	128	tags=30%, list=18%, signal=25%	SDR16C5/GOLGA7B/SPHK1	S2
GO:0010243	response to organonitrogen compound	63	0.292044	1.04674	0.429817	0.898624	0.886648	194	tags=33%, list=27%, signal=27%	TIMP1/CDKN1A/ACTB/ITGA2/TRIB3/CEACAM1/AREG/BCL2L1/SLC2A1/TFF1/SESN2/CDH1/PRKCZ/ARHGEF2/YOD1/EZR/JUP/ITGB1/CD9/THBD/CAPN2	S2
GO:0015698	inorganic anion transport	11	0.388752	1.0448	0.430842	0.898624	0.886648	249	tags=55%, list=35%, signal=36%	SLC20A1/CLDN4/APOL1/LRRC8A/VDAC2/SLC12A7	S2
GO:0007267	cell-cell signaling	70	0.288601	1.0426	0.43362	0.898624	0.886648	313	tags=54%, list=44%, signal=34%	PPARD/RAB3B/GJB3/DDIT3/F2RL1/AREG/BCL9L/EFNB1/SLC2A1/SMAD3/CDH1/IL1RN/PRKCZ/SQSTM1/PPFIA1/ITPKA/SNAP23/GJB4/JUP/ITGB1/PFKFB2/PCDH1/XIAP/ITGA3/SYTL4/STX3/IGFBP6/SLC12A7/NR1D1/RNF213/SEMA3B/DVL1/CTBP2/FGFBP1/SLC7A11/IL18/MDFI/DLGAP4	S2
GO:0009612	response to mechanical stimulus	12	0.377413	1.03614	0.43426	0.898624	0.886648	227	tags=50%, list=32%, signal=35%	ITGA2/SLC2A1/F11R/JUP/ETS1/ASNS	S2
GO:0050808	synapse organization	22	0.333863	1.0424	0.43466	0.898624	0.886648	322	tags=59%, list=45%, signal=33%	ACTG1/ACTB/NDRG1/CDH1/PPFIA1/ITPKA/YWHAZ/ITGA3/DVL1/CTBP2/SLC7A11/ADGRF1/WASF2	S2
GO:0010631	epithelial cell migration	27	0.323434	1.04573	0.435585	0.898624	0.886648	253	tags=48%, list=36%, signal=32%	ITGA2/S100A2/PPARD/PRSS3/CEACAM1/RTN4/EPHA2/JUP/ITGB1/ETS1/ITGA3/PXN/MET	S2
GO:0090130	tissue migration	27	0.323434	1.04573	0.435585	0.898624	0.886648	253	tags=48%, list=36%, signal=32%	ITGA2/S100A2/PPARD/PRSS3/CEACAM1/RTN4/EPHA2/JUP/ITGB1/ETS1/ITGA3/PXN/MET	S2
GO:0090132	epithelium migration	27	0.323434	1.04573	0.435585	0.898624	0.886648	253	tags=48%, list=36%, signal=32%	ITGA2/S100A2/PPARD/PRSS3/CEACAM1/RTN4/EPHA2/JUP/ITGB1/ETS1/ITGA3/PXN/MET	S2
GO:0002064	epithelial cell development	22	0.333163	1.04021	0.437266	0.898624	0.886648	183	tags=32%, list=26%, signal=24%	SFN/CDKN1A/F2RL1/F11R/ST14/EPHA2/EZR	S2
GO:0009755	hormone-mediated signaling pathway	11	-0.25601	-1.00218	0.437666	0.898624	0.886648	207	tags=73%, list=29%, signal=52%	ABHD2/NCOR2/SRC/TAF7/AKAP13/ZBTB7A/WBP2/JAK2	S2
GO:0043401	steroid hormone mediated signaling pathway	11	-0.25601	-1.00218	0.437666	0.898624	0.886648	207	tags=73%, list=29%, signal=52%	ABHD2/NCOR2/SRC/TAF7/AKAP13/ZBTB7A/WBP2/JAK2	S2
GO:0098657	import into cell	16	0.354702	1.03873	0.438394	0.898624	0.886648	316	tags=62%, list=45%, signal=35%	ACTB/RAB3B/SLC6A14/SLC2A1/SLC5A1/ITGB1/TRPV6/SLC12A7/SLC7A11/MX2	S2
GO:0046718	viral entry into host cell	16	0.35419	1.03723	0.439686	0.898624	0.886648	189	tags=38%, list=27%, signal=28%	CD55/ITGA2/F11R/TRIM31/EPHA2/ITGB1	S2
GO:0000280	nuclear division	12	0.375137	1.02989	0.442603	0.898624	0.886648	384	tags=83%, list=54%, signal=39%	MISP/SPIRE1/SPHK1/MAD1L1/XIAP/SIRT7/SUN1/FLNA/SGO2/CHMP1B	S2
GO:0008202	steroid metabolic process	13	0.368623	1.03316	0.442928	0.898624	0.886648	331	tags=69%, list=47%, signal=38%	PPARD/DHRS9/OSBPL1A/APOL1/NR1D1/CYP3A5/LDLR/SULT2B1/NPC1	S2
GO:0042058	regulation of epidermal growth factor receptor signaling pathway	10	0.392688	1.03052	0.443162	0.898624	0.886648	96	tags=30%, list=14%, signal=26%	GPRC5A/CEACAM1/AREG	S2
GO:0060548	negative regulation of cell death	61	0.289585	1.03532	0.44342	0.898624	0.886648	153	tags=26%, list=22%, signal=23%	CEACAM5/SFN/TIMP1/CDKN1A/CEACAM6/PPARD/ITGA6/TMBIM1/RBCK1/BCL2L1/SMAD3/KRT18/SPHK1/PRKCZ/SQSTM1/ARHGEF2	S2
GO:0030163	protein catabolic process	49	0.296539	1.03611	0.443484	0.898624	0.886648	295	tags=51%, list=42%, signal=32%	TIMP1/ISG15/TRIB3/UBR4/DDIT3/CEACAM1/RBCK1/SNX9/SMAD3/CDH1/SQSTM1/YOD1/EZR/CAPN2/OGT/NR1D1/TIMP2/RNF213/TRIM25/LDLR/DVL1/ATP13A2/ANXA2/TP53INP2/RMND5A	S2
GO:0010468	regulation of gene expression	162	0.269618	1.0245	0.443556	0.898624	0.886648	285	tags=44%, list=40%, signal=34%	LMO7/KRT17/CDKN1A/UCA1/ACTG1/ACTB/ITGA2/SDR16C5/ISG15/PHLDA2/TRIB3/RSAD2/PPARD/ITGA6/CEBPG/MELTF/DDIT3/F2RL1/CEACAM1/RBCK1/BCL9L/HMGA1/F11R/SESN2/SMAD3/RIOK3/SPHK1/LRRFIP1/CDH1/PRKCZ/MAFK/SQSTM1/MXD1/CHAC1/TRIM31/THAP4/ARHGEF2/ZNF292/EIF1/EPHA2/PITX1/EZR/JUP/TRIM15/CAPN2/ECM1/ETS1/TMPRSS4/XIAP/GSPT2/ERN1/YWHAZ/AHNAK2/ITGA3/OGT/F3/NR1D1/MET/TICAM1/NEAT1/TRIM25/MAPK6/SIRT7/DIP2A/LDLR/ZNF83/BIRC3/DV…	S2
GO:1902903	regulation of supramolecular fiber organization	33	0.313179	1.04019	0.444185	0.898624	0.886648	361	tags=67%, list=51%, signal=34%	ACTG1/TMSB10/F2RL1/SNX9/F11R/SMAD3/SPIRE1/ARHGEF2/S100A10/PPFIA1/ARPC1A/PXN/MET/LDLR/HIP1R/CLIP1/BAIAP2L1/ESAM/WASF2/RHOC/SDC4/FLNA	S2
GO:0030278	regulation of ossification	11	0.384227	1.03264	0.444482	0.898624	0.886648	212	tags=45%, list=30%, signal=32%	ISG15/AREG/SMAD3/ECM1/RFLNA	S2
GO:0031330	negative regulation of cellular catabolic process	11	0.384119	1.03235	0.444933	0.898624	0.886648	280	tags=64%, list=39%, signal=39%	TIMP1/YOD1/OGT/MET/TIMP2/ATP13A2/ANXA2	S2
GO:0007165	signal transduction	279	0.264043	1.01941	0.445855	0.898624	0.886648	268	tags=40%, list=38%, signal=41%	MMP1/CD55/ISG20/SFN/TIMP1/CDKN1A/MUC17/ACTG1/CLDN18/ACTB/DUSP5/LAMA3/GPRC5A/ITGA2/ISG15/CEACAM6/PHLDA2/RHOF/SDCBP2/IL32/TRIB3/S100A6/RSAD2/CDH17/PPARD/S100A14/ITGA6/DST/TNFRSF12A/ERO1A/TMBIM1/DDIT3/F2RL1/S100A11/CEACAM1/RBCK1/AREG/BCL9L/BCL2L1/EFNB1/TFF1/F11R/ARHGAP27/ARHGAP5/ARHGAP29/NDRG1/SESN2/SMAD3/KRT18/RIOK3/SPHK1/IL1RN/CDA/PRKCZ/SLC20A1/SQSTM1/CHAC1/TRIM31/RTN4/SPAG9/ARHGEF2/TXNRD1/PPFIA1/…	S2
GO:0043123	positive regulation of I-kappaB kinase/NF-kappaB signaling	14	0.361615	1.03071	0.445922	0.898624	0.886648	361	tags=79%, list=51%, signal=39%	F2RL1/RBCK1/SLC20A1/S100A4/ECM1/TICAM1/TRIM25/BIRC3/RHOC/BCL10/FLNA	S2
GO:0001503	ossification	20	0.336655	1.03435	0.446474	0.898624	0.886648	289	tags=55%, list=41%, signal=34%	ISG15/TPM4/RRBP1/AREG/SMAD3/EPHA2/ECM1/RFLNA/SIRT7/TP53INP2/SUN1	S2
GO:0043412	macromolecule modification	166	0.269171	1.02383	0.446655	0.898624	0.886648	281	tags=42%, list=40%, signal=33%	PI3/NTHL1/LMO7/SFN/TIMP1/CDKN1A/MUC17/ACTB/DUSP5/GPRC5A/SDR16C5/GCNT3/ISG15/TRIB3/RAB3B/UBR4/GOLGA7B/MELTF/ERO1A/F2RL1/CEMIP/CEACAM1/RBCK1/SNX9/AREG/SLK/MACROD2/THOP1/SESN2/SMAD3/RIOK3/SPHK1/PRKCZ/SQSTM1/TRIM31/SPAG9/ARHGEF2/LMTK3/ITPKA/APOL1/EPHA2/FUT3/YOD1/EZR/TRIM15/IL2RG/GALNT5/JOSD1/XIAP/ERN1/YWHAZ/PKIB/IGFBP6/HECTD1/OGT/MET/TICAM1/TIMP2/RNF213/TRIM25/MAPK6/SIRT7/DDIT4/PNPLA2/BIRC3/PTK6/DVL1…	S2
GO:0003013	circulatory system process	32	0.31358	1.03747	0.447334	0.898624	0.886648	142	tags=28%, list=20%, signal=24%	DSG2/PPARD/KCNK1/F2RL1/CEACAM1/DSC2/F11R/SMAD3/KLK1	S2
GO:0080135	regulation of cellular response to stress	31	0.314589	1.03694	0.44755	0.898624	0.886648	267	tags=48%, list=38%, signal=32%	CEBPG/DDIT3/F2RL1/BCL2L1/HMGA1/SPIRE1/SPHK1/SPAG9/ARHGEF2/YOD1/EZR/ERN1/MET/TPT1/SIRT7	S2
GO:1901701	cellular response to oxygen-containing compound	57	0.290837	1.03359	0.447664	0.898624	0.886648	277	tags=46%, list=39%, signal=30%	CD55/ACTB/ITGA2/TRIB3/PPARD/GJB3/CEACAM1/BCL2L1/SESN2/SPHK1/CDH1/PRKCZ/ARHGEF2/EZR/JUP/CAPN2/ETS1/ERN1/PXN/OGT/NR1D1/MET/TICAM1/DDIT4/LDLR/PTK6	S2
GO:0007610	behavior	21	0.332217	1.02916	0.448013	0.898624	0.886648	334	tags=67%, list=47%, signal=36%	PTGDS/PRKCZ/GJB4/ITGB1/CAPN2/ITGA3/NR1D1/LDLR/DVL1/SLC7A11/ADGRF1/CSTB/NPC1/MAFG	S2
GO:0016054	organic acid catabolic process	11	0.383177	1.02981	0.448202	0.898624	0.886648	197	tags=45%, list=28%, signal=33%	PPARD/CEMIP/SESN2/CYP4F3/CYP4F2	S2
GO:0046395	carboxylic acid catabolic process	11	0.383177	1.02981	0.448202	0.898624	0.886648	197	tags=45%, list=28%, signal=33%	PPARD/CEMIP/SESN2/CYP4F3/CYP4F2	S2
GO:0014706	striated muscle tissue development	16	0.351316	1.02882	0.449801	0.898624	0.886648	189	tags=38%, list=27%, signal=28%	DSG2/BCL9L/SMAD3/PITX1/MYL6/ITGB1	S2
GO:0060537	muscle tissue development	16	0.351316	1.02882	0.449801	0.898624	0.886648	189	tags=38%, list=27%, signal=28%	DSG2/BCL9L/SMAD3/PITX1/MYL6/ITGB1	S2
GO:0022408	negative regulation of cell-cell adhesion	12	0.373025	1.02409	0.450612	0.898624	0.886648	191	tags=42%, list=27%, signal=31%	CEACAM1/CDH1/IL1RN/MAD1L1/CD9	S2
GO:0022603	regulation of anatomical structure morphogenesis	67	0.286262	1.02992	0.452224	0.898624	0.886648	304	tags=52%, list=43%, signal=33%	RHOF/TNFRSF12A/MELTF/TMBIM1/CEACAM1/BCL9L/F11R/UNC13D/SPIRE1/SPHK1/IL1RN/MYL12B/CLDN4/RTN4/S100A10/ITPKA/EPHA2/SEMA4B/EZR/JUP/ITGB1/CAPN2/ECM1/PLXNA2/RHOD/ETS1/F3/HK2/SEMA3B/DVL1/FGFBP1/FBLIM1/INF2/RRAS/ARHGDIA	S2
GO:0006091	generation of precursor metabolites and energy	21	0.330973	1.02531	0.453347	0.898624	0.886648	268	tags=48%, list=38%, signal=31%	SH3BGRL3/PHLDA2/PPARD/TXNRD1/PFKFB2/PGM2L1/OGT/NR1D1/HK2/DDIT4	S2
GO:0044085	cellular component biogenesis	159	0.268281	1.01862	0.453855	0.898624	0.886648	191	tags=29%, list=27%, signal=27%	MMP1/LAMB3/ISG20/LAMC2/ACTG1/CLDN18/ACTB/GOLGA8B/LAMA3/ITGA2/MISP/CDH17/GOLGA8A/TMSB10/ITGA6/PLEC/DST/F2RL1/CDHR2/SNX9/AREG/BCL9L/HMGA1/SLK/SLC2A1/F11R/CDHR5/SMAD3/SPIRE1/RIOK3/SPHK1/CDH1/EMP1/PRKCZ/CLDN4/RTN4/ARHGEF2/S100A10/PPFIA1/SNAP23/EPHA2/EZR/JUP/PLEKHM1/ITGB1/CD9	S2
GO:1902532	negative regulation of intracellular signal transduction	41	0.300872	1.02952	0.454665	0.898624	0.886648	268	tags=49%, list=38%, signal=32%	DUSP5/TRIB3/DDIT3/F2RL1/BCL2L1/SESN2/RIOK3/ARHGEF2/EPHA2/OPTN/EZR/ITGB1/ITGA3/VDAC2/NR1D1/MET/TPT1/DGKD/TIMP2/DDIT4	S2
GO:0032271	regulation of protein polymerization	17	0.345932	1.02617	0.454691	0.898624	0.886648	322	tags=65%, list=45%, signal=36%	TMSB10/SNX9/SPIRE1/ARPC1A/VDAC2/MET/HIP1R/CLIP1/BAIAP2L1/ESAM/WASF2	S2
GO:1902904	negative regulation of supramolecular fiber organization	12	0.371549	1.02004	0.454727	0.898624	0.886648	322	tags=67%, list=45%, signal=37%	TMSB10/F11R/ARHGEF2/PPFIA1/MET/LDLR/HIP1R/WASF2	S2
GO:0032388	positive regulation of intracellular transport	16	0.349751	1.02424	0.454751	0.898624	0.886648	185	tags=38%, list=26%, signal=28%	SFN/CEMIP/SMAD3/CDH1/EZR/JUP	S2
GO:0031214	biomineral tissue development	11	0.380519	1.02267	0.455642	0.898624	0.886648	212	tags=45%, list=30%, signal=32%	ISG15/SMAD3/SLC20A1/ECM1/RFLNA	S2
GO:0110148	NA	11	0.380519	1.02267	0.455642	0.898624	0.886648	212	tags=45%, list=30%, signal=32%	ISG15/SMAD3/SLC20A1/ECM1/RFLNA	S2
GO:0016043	cellular component organization	293	0.263079	1.01667	0.456254	0.898624	0.886648	306	tags=46%, list=43%, signal=44%	MMP1/LAMB3/KRT17/SFN/TIMP1/CDKN1A/LAMC2/ACTG1/CLDN18/ACTB/GOLGA8B/LAMA3/ITGA2/SDR16C5/DSG2/RHOF/S100A6/MISP/CDH17/PPARD/GOLGA8A/RAB3B/TMSB10/ITGA6/FA2H/GULP1/PLEC/DST/TNFRSF12A/TPM4/MELTF/ERO1A/F2RL1/CDHR2/CEACAM1/SNX9/AREG/BCL9L/BCL2L1/EFNB1/HMGA1/SLK/SLC2A1/F11R/PRELID3B/CDHR5/NDRG1/SESN2/SMAD3/KRT18/SPIRE1/RIOK3/SPHK1/CDH1/CDA/EMP1/PRKCZ/CLDN4/SQSTM1/MAD1L1/RTN4/ARHGEF2/KRT15/S100A10/PPFIA1/IT…	S2
GO:0051050	positive regulation of transport	51	0.293122	1.02843	0.457375	0.898624	0.886648	197	tags=33%, list=28%, signal=26%	SFN/ACTB/ITGA2/PPARD/RAB3B/F2RL1/CEMIP/SMAD3/UNC13D/CDH1/PRKCZ/EZR/JUP/ITGB1/IL2RG/PFKFB2/CYP4F2	S2
GO:0060401	cytosolic calcium ion transport	11	0.379882	1.02096	0.458122	0.898624	0.886648	87	tags=27%, list=12%, signal=24%	ERO1A/DDIT3/CEMIP	S2
GO:0060402	calcium ion transport into cytosol	11	0.379882	1.02096	0.458122	0.898624	0.886648	87	tags=27%, list=12%, signal=24%	ERO1A/DDIT3/CEMIP	S2
GO:0006643	membrane lipid metabolic process	13	0.364314	1.02108	0.458558	0.898624	0.886648	181	tags=38%, list=26%, signal=29%	ELOVL1/SERINC2/FA2H/SPHK1/FUT3	S2
GO:0006665	sphingolipid metabolic process	13	0.364314	1.02108	0.458558	0.898624	0.886648	181	tags=38%, list=26%, signal=29%	ELOVL1/SERINC2/FA2H/SPHK1/FUT3	S2
GO:0046890	regulation of lipid biosynthetic process	12	0.370232	1.01642	0.459177	0.898624	0.886648	288	tags=58%, list=41%, signal=35%	TRIB3/CEACAM1/SPHK1/CAPN2/NR1D1/LDLR/LPGAT1	S2
GO:0051301	cell division	25	0.320392	1.02465	0.462852	0.898624	0.886648	153	tags=28%, list=22%, signal=23%	SFN/MISP/SNX9/BCL2L1/SPIRE1/MAD1L1/ARHGEF2	S2
GO:0006109	regulation of carbohydrate metabolic process	11	0.37752	1.01461	0.463871	0.898624	0.886648	268	tags=55%, list=38%, signal=34%	PHLDA2/SESN2/PFKFB2/OGT/SIRT7/DDIT4	S2
GO:0007411	axon guidance	18	0.338816	1.01832	0.464411	0.898624	0.886648	203	tags=39%, list=29%, signal=28%	LAMC2/LAMA3/EFNB1/EPHA2/SEMA4B/EZR/PLXNA2	S2
GO:0097485	neuron projection guidance	18	0.338816	1.01832	0.464411	0.898624	0.886648	203	tags=39%, list=29%, signal=28%	LAMC2/LAMA3/EFNB1/EPHA2/SEMA4B/EZR/PLXNA2	S2
GO:0031325	positive regulation of cellular metabolic process	135	0.269927	1.01686	0.465153	0.898624	0.886648	290	tags=46%, list=41%, signal=34%	LMO7/KRT17/CDKN1A/DUSP5/GPRC5A/ITGA2/SDR16C5/TRIB3/PPARD/ITGA6/CEBPG/MELTF/DDIT3/F2RL1/CEMIP/SNX9/AREG/BCL9L/HMGA1/SESN2/SMAD3/SPIRE1/SPHK1/CDH1/PRKCZ/CLDN4/SQSTM1/SPAG9/ARHGEF2/ZNF292/EPHA2/OPTN/PITX1/EZR/JUP/CAPN2/PFKFB2/ETS1/XIAP/ERN1/ECE1/PKIB/IGFBP6/OGT/F3/NR1D1/HK2/MET/TICAM1/TIMP2/SIRT7/LDLR/PNPLA2/BIRC3/PTK6/DVL1/ANXA2/ARID3B/TP53INP2/HIP1R/LPGAT1/CTBP2	S2
GO:0009792	embryo development ending in birth or egg hatching	36	0.30393	1.02206	0.465878	0.898624	0.886648	353	tags=64%, list=50%, signal=34%	TM4SF1/PHLDA2/GJB3/BCL2L1/ST14/SMAD3/RTN4/EPHA2/ITGB1/CAPN2/KRT19/PLXNA2/ECE1/KRT8/MYO1E/SPINT1/DVL1/MDFI/MAFG/ANKRD11/BCL10/SDC4/PTPRR	S2
GO:0043009	chordate embryonic development	36	0.30393	1.02206	0.465878	0.898624	0.886648	353	tags=64%, list=50%, signal=34%	TM4SF1/PHLDA2/GJB3/BCL2L1/ST14/SMAD3/RTN4/EPHA2/ITGB1/CAPN2/KRT19/PLXNA2/ECE1/KRT8/MYO1E/SPINT1/DVL1/MDFI/MAFG/ANKRD11/BCL10/SDC4/PTPRR	S2
GO:1903706	regulation of hemopoiesis	14	0.355603	1.01357	0.466201	0.898624	0.886648	134	tags=29%, list=19%, signal=24%	CLDN18/ISG15/CEACAM1/PRKCZ	S2
GO:0010646	regulation of cell communication	172	0.266125	1.01323	0.466653	0.898624	0.886648	313	tags=49%, list=44%, signal=36%	CD55/SFN/TIMP1/DUSP5/GPRC5A/ITGA2/PHLDA2/RHOF/TRIB3/RSAD2/PPARD/RAB3B/ITGA6/TNFRSF12A/TMBIM1/DDIT3/F2RL1/CEACAM1/RBCK1/AREG/BCL9L/BCL2L1/SLC2A1/F11R/ARHGAP5/ARHGAP29/SESN2/SMAD3/RIOK3/SPHK1/CDH1/IL1RN/PRKCZ/SLC20A1/SQSTM1/CHAC1/RTN4/SPAG9/ARHGEF2/ITPKA/S100A4/EPHA2/OPTN/EZR/JUP/ITGB1/TRIM15/ECM1/PFKFB2/RALGPS2/RHOD/XIAP/ERN1/YWHAZ/ITGA3/PXN/SYTL4/VDAC2/STX3/IGFBP6/OGT/F3/NR1D1/MET/TPT1/DGKD/TICAM…	S2
GO:0043254	regulation of protein complex assembly	35	0.305252	1.02342	0.467153	0.898624	0.886648	322	tags=54%, list=45%, signal=31%	MMP1/CDH17/TMSB10/SNX9/SPIRE1/RIOK3/PRKCZ/ARHGEF2/CLDN7/ARPC1A/VDAC2/MET/TICAM1/HIP1R/FBLIM1/CLIP1/BAIAP2L1/ESAM/WASF2	S2
GO:1903047	mitotic cell cycle process	31	0.310093	1.02212	0.469099	0.898624	0.886648	224	tags=39%, list=32%, signal=28%	SFN/CDKN1A/MISP/SNX9/BCL2L1/SPHK1/MAD1L1/ARHGEF2/OPTN/ITGB1/PHLDA1/XIAP	S2
GO:1901654	response to ketone	15	0.349754	1.01152	0.469869	0.898624	0.886648	143	tags=27%, list=20%, signal=22%	CDKN1A/DSG2/BCL2L1/CLDN4	S2
GO:0051223	regulation of protein transport	38	0.300551	1.01795	0.470422	0.898624	0.886648	279	tags=47%, list=39%, signal=30%	SFN/RSAD2/PPARD/F2RL1/CEMIP/SLC2A1/SMAD3/CDH1/PRKCZ/YOD1/EZR/JUP/PFKFB2/YWHAZ/SYTL4/NR1D1/SIRT7/ATP13A2	S2
GO:0070201	regulation of establishment of protein localization	38	0.300551	1.01795	0.470422	0.898624	0.886648	279	tags=47%, list=39%, signal=30%	SFN/RSAD2/PPARD/F2RL1/CEMIP/SLC2A1/SMAD3/CDH1/PRKCZ/YOD1/EZR/JUP/PFKFB2/YWHAZ/SYTL4/NR1D1/SIRT7/ATP13A2	S2
GO:0090087	regulation of peptide transport	38	0.300551	1.01795	0.470422	0.898624	0.886648	279	tags=47%, list=39%, signal=30%	SFN/RSAD2/PPARD/F2RL1/CEMIP/SLC2A1/SMAD3/CDH1/PRKCZ/YOD1/EZR/JUP/PFKFB2/YWHAZ/SYTL4/NR1D1/SIRT7/ATP13A2	S2
GO:0036293	response to decreased oxygen levels	26	0.316194	1.01732	0.470782	0.898624	0.886648	126	tags=27%, list=18%, signal=23%	ITGA2/PPARD/ERO1A/SLC2A1/NDRG1/SMAD3/MALAT1	S2
GO:0007249	I-kappaB kinase/NF-kappaB signaling	21	0.327013	1.01304	0.471548	0.898624	0.886648	445	tags=90%, list=63%, signal=35%	F2RL1/RBCK1/RIOK3/SLC20A1/SQSTM1/S100A4/OPTN/ECM1/NR1D1/TICAM1/TRIM25/BIRC3/RHOC/BCL10/FLNA/CFLAR/ROCK1/UBC/BRD4	S2
GO:0110020	regulation of actomyosin structure organization	14	0.354143	1.00941	0.47198	0.898624	0.886648	380	tags=79%, list=54%, signal=37%	ACTG1/F11R/SMAD3/S100A10/PPFIA1/PXN/MET/WASF2/RHOC/SDC4/ARHGEF5	S2
GO:0019725	cellular homeostasis	39	0.299493	1.01834	0.473514	0.898624	0.886648	254	tags=41%, list=36%, signal=28%	CD55/MUC17/ERO1A/DDIT3/F2RL1/CEMIP/SMAD3/RTN4/TXNRD1/LRRC8A/ERN1/TRPV6/SLC12A7/NR1D1/HK2/TPT1	S2
GO:0030038	contractile actin filament bundle assembly	14	0.353656	1.00802	0.473615	0.898624	0.886648	380	tags=79%, list=54%, signal=37%	ACTG1/F11R/SMAD3/S100A10/PPFIA1/PXN/MET/WASF2/RHOC/SDC4/ARHGEF5	S2
GO:0043149	stress fiber assembly	14	0.353656	1.00802	0.473615	0.898624	0.886648	380	tags=79%, list=54%, signal=37%	ACTG1/F11R/SMAD3/S100A10/PPFIA1/PXN/MET/WASF2/RHOC/SDC4/ARHGEF5	S2
GO:0044267	cellular protein metabolic process	205	0.263181	1.0092	0.474553	0.898624	0.886648	287	tags=42%, list=40%, signal=36%	MMP1/PI3/LMO7/KRT17/SFN/TIMP1/CDKN1A/MUC17/ACTB/DUSP5/GPRC5A/ITGA2/SDR16C5/GCNT3/ISG15/TRIB3/RAB3B/UBR4/GOLGA7B/MELTF/ERO1A/DDIT3/F2RL1/CEMIP/CEACAM1/RRBP1/RBCK1/SNX9/AREG/SLK/MACROD2/THOP1/SESN2/SMAD3/RIOK3/SPHK1/PRKCZ/CLDN4/SQSTM1/CHAC1/TRIM31/SPAG9/ARHGEF2/LMTK3/ITPKA/EIF1/APOL1/EPHA2/FUT3/YOD1/EZR/TRIM15/IL2RG/CAPN2/ECM1/GALNT5/JOSD1/SERPINB5/XIAP/GSPT2/ERN1/YWHAZ/PKIB/IGFBP6/HECTD1/OGT/F3/NR…	S2
GO:0006887	exocytosis	59	0.285452	1.01734	0.474687	0.898624	0.886648	88	tags=19%, list=12%, signal=18%	CD55/TIMP1/CEACAM6/RHOF/RAB3B/UBR4/TMBIM1/PRSS3/F2RL1/S100A11/CEACAM1	S2
GO:0006396	RNA processing	13	0.358558	1.00495	0.475289	0.898624	0.886648	267	tags=46%, list=38%, signal=29%	ISG20/SMAD3/RIOK3/ERN1/AHNAK2/SIRT7	S2
GO:0042692	muscle cell differentiation	20	0.3288	1.01021	0.475651	0.898624	0.886648	233	tags=40%, list=33%, signal=28%	CEACAM5/ACTG1/SPAG9/ITGB1/CD9/CAPN2/KRT19/KRT8	S2
GO:0051146	striated muscle cell differentiation	20	0.3288	1.01021	0.475651	0.898624	0.886648	233	tags=40%, list=33%, signal=28%	CEACAM5/ACTG1/SPAG9/ITGB1/CD9/CAPN2/KRT19/KRT8	S2
GO:0043491	protein kinase B signaling	19	0.330194	1.00467	0.476326	0.898624	0.886648	305	tags=58%, list=43%, signal=34%	TRIB3/DDIT3/AREG/SESN2/RTN4/EPHA2/ITGB1/F3/MET/RRAS/IL18	S2
GO:0019752	carboxylic acid metabolic process	49	0.290854	1.01625	0.476942	0.898624	0.886648	307	tags=53%, list=43%, signal=32%	ELOVL1/TRIB3/PPARD/FA2H/SLC6A8/CEMIP/CEACAM1/PTGDS/SLC2A1/SESN2/DHRS9/CYP4F3/OSBPL1A/THAP4/PFKFB2/CYP4F2/PGM2L1/ASNS/OGT/NR1D1/HK2/DDIT4/CYP3A5/LPGAT1/SLC7A11/MGLL	S2
GO:0044770	cell cycle phase transition	16	0.343833	1.00691	0.477564	0.898624	0.886648	16	tags=12%, list=2%, signal=12%	SFN/CDKN1A	S2
GO:0006518	peptide metabolic process	24	0.319248	1.01269	0.477785	0.898624	0.886648	167	tags=29%, list=24%, signal=23%	KRT17/ITGA2/RRBP1/THOP1/SESN2/CHAC1/EIF1	S2
GO:0031328	positive regulation of cellular biosynthetic process	68	0.281422	1.01415	0.479768	0.898624	0.886648	290	tags=47%, list=41%, signal=31%	LMO7/KRT17/ITGA2/PPARD/ITGA6/CEBPG/DDIT3/F2RL1/BCL9L/HMGA1/SESN2/SMAD3/CDH1/SQSTM1/ARHGEF2/ZNF292/PITX1/JUP/CAPN2/ETS1/PKIB/OGT/NR1D1/MET/TICAM1/SIRT7/LDLR/DVL1/ARID3B/TP53INP2/LPGAT1/CTBP2	S2
GO:0048041	focal adhesion assembly	16	0.342831	1.00397	0.480254	0.898624	0.886648	157	tags=31%, list=22%, signal=25%	ACTG1/ITGA2/SLK/SMAD3/S100A10	S2
GO:0051346	negative regulation of hydrolase activity	32	0.306295	1.01336	0.480549	0.898624	0.886648	15	tags=9%, list=2%, signal=10%	PI3/SFN/TIMP1	S2
GO:0001959	regulation of cytokine-mediated signaling pathway	11	0.371689	0.99894	0.483147	0.898624	0.886648	195	tags=45%, list=28%, signal=33%	F2RL1/RBCK1/SPHK1/IL1RN/ECM1	S2
GO:0060759	regulation of response to cytokine stimulus	11	0.371689	0.99894	0.483147	0.898624	0.886648	195	tags=45%, list=28%, signal=33%	F2RL1/RBCK1/SPHK1/IL1RN/ECM1	S2
GO:0006935	chemotaxis	35	0.301337	1.01029	0.484563	0.898624	0.886648	278	tags=46%, list=39%, signal=29%	LAMC2/LAMA3/ITGA2/S100A14/F2RL1/EFNB1/SMAD3/EPHA2/SEMA4B/EZR/PLXNA2/STX3/F3/MET/SEMA3B/DVL1	S2
GO:0042330	taxis	35	0.301337	1.01029	0.484563	0.898624	0.886648	278	tags=46%, list=39%, signal=29%	LAMC2/LAMA3/ITGA2/S100A14/F2RL1/EFNB1/SMAD3/EPHA2/SEMA4B/EZR/PLXNA2/STX3/F3/MET/SEMA3B/DVL1	S2
GO:0019932	second-messenger-mediated signaling	14	-0.219722	-0.964037	0.485542	0.898624	0.886648	456	tags=93%, list=64%, signal=34%	DGKD/ADGRF1/CACNA1C/ADGRG6/ATP2B4/ITPR3/AKAP13/PCLO/AGT/P2RX4/VEGFA/RAPGEF2/ADM2	S2
GO:0002683	negative regulation of immune system process	19	0.328102	0.998302	0.485817	0.898624	0.886648	350	tags=63%, list=49%, signal=33%	CD55/CLDN18/CEACAM1/RIOK3/MAD1L1/EZR/NR1D1/LDLR/CD59/SEC14L1/BCL10/SDC4	S2
GO:0033043	regulation of organelle organization	75	0.278839	1.01195	0.486092	0.898624	0.886648	322	tags=53%, list=45%, signal=33%	SFN/ACTG1/SDR16C5/RHOF/TMSB10/F2RL1/SNX9/BCL2L1/HMGA1/F11R/SMAD3/SPIRE1/SPHK1/SQSTM1/MAD1L1/ARHGEF2/S100A10/PPFIA1/OPTN/EZR/CAPN2/KATNBL1/RHOD/ARPC1A/YWHAZ/PKIB/PXN/OGT/HK2/MET/SIRT7/ATP13A2/ANXA2/HIP1R/CLIP1/INF2/ARHGDIA/BAIAP2L1/ESAM/WASF2	S2
GO:0001649	osteoblast differentiation	13	0.355208	0.995562	0.486516	0.898624	0.886648	173	tags=38%, list=24%, signal=30%	TPM4/RRBP1/AREG/SMAD3/EPHA2	S2
GO:0006401	RNA catabolic process	10	0.379531	0.995997	0.487376	0.898624	0.886648	8	tags=10%, list=1%, signal=10%	ISG20	S2
GO:0051092	positive regulation of NF-kappaB transcription factor activity	14	0.348849	0.994323	0.490188	0.898624	0.886648	305	tags=64%, list=43%, signal=37%	RBCK1/SPHK1/LRRFIP1/PRKCZ/ARHGEF2/TRIM15/TICAM1/TRIM25/IL18	S2
GO:0110053	regulation of actin filament organization	29	0.307693	1.00476	0.490866	0.898624	0.886648	361	tags=66%, list=51%, signal=34%	ACTG1/TMSB10/F2RL1/SNX9/F11R/SMAD3/SPIRE1/S100A10/PPFIA1/ARPC1A/PXN/MET/HIP1R/BAIAP2L1/ESAM/WASF2/RHOC/SDC4/FLNA	S2
GO:0009914	hormone transport	14	0.348165	0.992374	0.492259	0.898624	0.886648	250	tags=50%, list=35%, signal=33%	PPARD/SLC2A1/IL1RN/SNAP23/PFKFB2/SYTL4/NR1D1	S2
GO:0046879	hormone secretion	14	0.348165	0.992374	0.492259	0.898624	0.886648	250	tags=50%, list=35%, signal=33%	PPARD/SLC2A1/IL1RN/SNAP23/PFKFB2/SYTL4/NR1D1	S2
GO:0033993	response to lipid	44	0.290524	1.00283	0.492558	0.898624	0.886648	96	tags=18%, list=14%, signal=17%	CD55/CDKN1A/ITGA2/DSG2/PPARD/S100A14/GJB3/AREG	S2
GO:0034332	adherens junction organization	11	0.368659	0.990797	0.492729	0.898624	0.886648	185	tags=36%, list=26%, signal=27%	ACTB/CDH17/CDH1/JUP	S2
GO:0052126	movement in host environment	22	0.318602	0.994746	0.494373	0.898624	0.886648	190	tags=36%, list=27%, signal=27%	CD55/ITGA2/F11R/CDH1/TRIM31/EPHA2/ITGB1/TRIM15	S2
GO:0010038	response to metal ion	15	0.342923	0.991759	0.495077	0.898624	0.886648	130	tags=27%, list=18%, signal=22%	S100A16/TFF1/NDRG1/CDH1	S2
GO:0007596	blood coagulation	30	0.304717	0.999829	0.496436	0.898624	0.886648	302	tags=53%, list=43%, signal=32%	ACTG1/ACTB/ITGA2/F2RL1/CEACAM1/F11R/MAFK/CD9/THBD/CYP4F2/YWHAZ/F3/DGKD/ANXA2/CD59/SLC7A11	S2
GO:0007599	hemostasis	30	0.304717	0.999829	0.496436	0.898624	0.886648	302	tags=53%, list=43%, signal=32%	ACTG1/ACTB/ITGA2/F2RL1/CEACAM1/F11R/MAFK/CD9/THBD/CYP4F2/YWHAZ/F3/DGKD/ANXA2/CD59/SLC7A11	S2
GO:0050817	coagulation	30	0.304717	0.999829	0.496436	0.898624	0.886648	302	tags=53%, list=43%, signal=32%	ACTG1/ACTB/ITGA2/F2RL1/CEACAM1/F11R/MAFK/CD9/THBD/CYP4F2/YWHAZ/F3/DGKD/ANXA2/CD59/SLC7A11	S2
GO:0033157	regulation of intracellular protein transport	18	0.329794	0.991202	0.496446	0.898624	0.886648	279	tags=50%, list=39%, signal=31%	SFN/CEMIP/SMAD3/CDH1/YOD1/JUP/YWHAZ/SIRT7/ATP13A2	S2
GO:0010941	regulation of cell death	86	0.273199	1.00185	0.498149	0.898624	0.886648	153	tags=26%, list=22%, signal=23%	CEACAM5/SFN/TIMP1/CDKN1A/CEACAM6/PHLDA2/PPARD/ITGA6/TNFRSF12A/TMBIM1/DDIT3/RBCK1/BCL2L1/SLK/NDRG1/SMAD3/KRT18/SPHK1/PRKCZ/SQSTM1/RTN4/ARHGEF2	S2
GO:0071695	anatomical structure maturation	11	0.366984	0.986296	0.498365	0.898624	0.886648	79	tags=18%, list=11%, signal=16%	CDKN1A/DDIT3	S2
GO:0044248	cellular catabolic process	109	0.269198	1.00259	0.49945	0.898624	0.886648	285	tags=45%, list=40%, signal=32%	NTHL1/ISG20/TIMP1/UPP1/ISG15/TRIB3/PPARD/UBR4/DDIT3/CEMIP/RBCK1/SNX9/SESN2/SPHK1/CDA/CYP4F3/SQSTM1/CHAC1/OPTN/YOD1/EZR/PLEKHM1/CAPN2/PFKFB2/CYP4F2/PGM2L1/ITGB4/GSPT2/ERN1/YWHAZ/ECE1/OGT/NR1D1/HK2/MET/TICAM1/TIMP2/KIF16B/RNF213/ATG9B/TRIM25/CYP3A5/LDLR/PNPLA2/DVL1/ATP13A2/ANXA2/NEU1/TP53INP2	S2
GO:0006898	receptor-mediated endocytosis	21	0.320645	0.993311	0.499477	0.898624	0.886648	316	tags=62%, list=45%, signal=35%	CEACAM1/SNX9/ARHGAP27/APOL1/EZR/ITGB1/CD9/CAP1/DGKD/LDLR/ANXA2/HIP1R/MX2	S2
GO:0030029	actin filament-based process	69	0.277424	1.00064	0.49985	0.898624	0.886648	239	tags=41%, list=34%, signal=30%	ACTG1/ACTB/DSG2/RHOF/TMSB10/TPM4/F2RL1/SNX9/DSC2/F11R/SMAD3/SPIRE1/ARHGEF2/S100A10/PPFIA1/ITPKA/MPRIP/EZR/JUP/MYL6/ITGB1/KRT19/CAP1/RFLNA/RHOD/ARPC1A/KRT8/PXN	S2
GO:0046822	regulation of nucleocytoplasmic transport	10	0.37536	0.985051	0.5004	0.898624	0.886648	185	tags=40%, list=26%, signal=30%	SFN/SMAD3/CDH1/JUP	S2
GO:0051094	positive regulation of developmental process	82	0.273825	1.00001	0.501851	0.898624	0.886648	305	tags=49%, list=43%, signal=31%	KRT17/SFN/ISG15/PPARD/ITGA6/TNFRSF12A/CEACAM1/BCL9L/HMGA1/F11R/SMAD3/UNC13D/SPIRE1/SPHK1/PRKCZ/RTN4/SPAG9/ARHGEF2/S100A10/ITPKA/EZR/JUP/ITGB1/CAPN2/ECM1/PLXNA2/ETS1/ITGA3/F3/HK2/TIMP2/MAPK6/SPINT1/PTK6/DVL1/FGFBP1/SULT2B1/RRAS/ARHGDIA/IL18	S2
GO:1901135	carbohydrate derivative metabolic process	49	0.286223	1.00006	0.50206	0.898624	0.886648	209	tags=33%, list=29%, signal=25%	NTHL1/MUC17/UPP1/GCNT3/ELOVL1/PPARD/FA2H/CEMIP/MACROD2/CDA/EPHA2/FUT3/PFKFB2/PGM2L1/GALNT5/PHLDA1	S2
GO:0005975	carbohydrate metabolic process	37	0.295167	0.996148	0.502274	0.898624	0.886648	283	tags=49%, list=40%, signal=31%	GCNT3/PHLDA2/PPARD/SLC2A1/TFF1/SESN2/ITPKA/FUT3/PFKFB2/PGM2L1/MOGAT3/OGT/NR1D1/HK2/SYNJ2/SIRT7/DDIT4/NEU1	S2
GO:0019538	protein metabolic process	230	0.259559	0.998342	0.50295	0.898624	0.886648	281	tags=41%, list=40%, signal=37%	MMP1/PI3/LMO7/KRT17/SFN/TIMP1/CDKN1A/MUC17/ACTB/DUSP5/GPRC5A/ITGA2/SDR16C5/GCNT3/ISG15/KLK10/TRIB3/PPARD/RAB3B/UBR4/GOLGA7B/MELTF/ERO1A/DDIT3/PRSS3/F2RL1/CEMIP/CEACAM1/RRBP1/RBCK1/SNX9/AREG/SLK/MACROD2/ST14/THOP1/SESN2/SMAD3/RIOK3/SPHK1/CDH1/PRKCZ/KLK1/CLDN4/SQSTM1/CHAC1/TRIM31/SPAG9/ARHGEF2/LMTK3/ITPKA/EIF1/APOL1/EPHA2/FUT3/YOD1/EZR/TRIM15/IL2RG/CAPN2/ECM1/GALNT5/PHLDA1/JOSD1/TMPRSS4/SERPINB5/XI…	S2
GO:0051384	response to glucocorticoid	11	0.365962	0.983549	0.502987	0.898624	0.886648	131	tags=27%, list=18%, signal=23%	CDKN1A/AREG/IL1RN	S2
GO:0001818	negative regulation of cytokine production	14	0.345092	0.983613	0.504034	0.898624	0.886648	183	tags=36%, list=26%, signal=27%	ISG15/DDIT3/CEACAM1/EPHA2/EZR	S2
GO:0048545	response to steroid hormone	24	0.313156	0.993366	0.504443	0.898624	0.886648	143	tags=25%, list=20%, signal=21%	CDKN1A/DSG2/PPARD/AREG/IL1RN/CLDN4	S2
GO:0006464	cellular protein modification process	164	0.262249	0.997106	0.505549	0.898624	0.886648	281	tags=42%, list=40%, signal=33%	PI3/LMO7/SFN/TIMP1/CDKN1A/MUC17/ACTB/DUSP5/GPRC5A/SDR16C5/GCNT3/ISG15/TRIB3/RAB3B/UBR4/GOLGA7B/MELTF/ERO1A/F2RL1/CEMIP/CEACAM1/RBCK1/SNX9/AREG/SLK/MACROD2/THOP1/SESN2/SMAD3/RIOK3/SPHK1/PRKCZ/SQSTM1/TRIM31/SPAG9/ARHGEF2/LMTK3/ITPKA/APOL1/EPHA2/FUT3/YOD1/EZR/TRIM15/IL2RG/GALNT5/JOSD1/XIAP/ERN1/YWHAZ/PKIB/IGFBP6/HECTD1/OGT/MET/TICAM1/TIMP2/RNF213/TRIM25/MAPK6/SIRT7/DDIT4/PNPLA2/BIRC3/PTK6/DVL1/ATP13…	S2
GO:0036211	protein modification process	164	0.262249	0.997106	0.505549	0.898624	0.886648	281	tags=42%, list=40%, signal=33%	PI3/LMO7/SFN/TIMP1/CDKN1A/MUC17/ACTB/DUSP5/GPRC5A/SDR16C5/GCNT3/ISG15/TRIB3/RAB3B/UBR4/GOLGA7B/MELTF/ERO1A/F2RL1/CEMIP/CEACAM1/RBCK1/SNX9/AREG/SLK/MACROD2/THOP1/SESN2/SMAD3/RIOK3/SPHK1/PRKCZ/SQSTM1/TRIM31/SPAG9/ARHGEF2/LMTK3/ITPKA/APOL1/EPHA2/FUT3/YOD1/EZR/TRIM15/IL2RG/GALNT5/JOSD1/XIAP/ERN1/YWHAZ/PKIB/IGFBP6/HECTD1/OGT/MET/TICAM1/TIMP2/RNF213/TRIM25/MAPK6/SIRT7/DDIT4/PNPLA2/BIRC3/PTK6/DVL1/ATP13…	S2
GO:0009056	catabolic process	129	0.265283	0.997583	0.508249	0.898624	0.886648	285	tags=43%, list=40%, signal=32%	MMP1/NTHL1/ISG20/TIMP1/UPP1/ISG15/TRIB3/PPARD/UBR4/DDIT3/CEMIP/CEACAM1/RBCK1/SNX9/SESN2/SMAD3/SPHK1/CDH1/CDA/CYP4F3/SQSTM1/CHAC1/OPTN/YOD1/EZR/PLEKHM1/ITGB1/CAPN2/PFKFB2/CYP4F2/PGM2L1/ITGB4/GSPT2/ERN1/YWHAZ/ECE1/OGT/NR1D1/HK2/MET/TICAM1/TIMP2/KIF16B/SYNJ2/RNF213/ATG9B/TRIM25/DDIT4/CYP3A5/LDLR/PNPLA2/DVL1/ATP13A2/ANXA2/NEU1/TP53INP2	S2
GO:0051604	protein maturation	20	0.320491	0.984683	0.508606	0.898624	0.886648	276	tags=50%, list=39%, signal=31%	MELTF/ERO1A/PRSS3/KLK1/CHAC1/XIAP/ECE1/OGT/F3/BIRC3	S2
GO:0009893	positive regulation of metabolic process	160	0.261566	0.993433	0.509849	0.898624	0.886648	290	tags=44%, list=41%, signal=34%	LMO7/KRT17/CDKN1A/ACTG1/ACTB/DUSP5/GPRC5A/ITGA2/SDR16C5/TRIB3/RSAD2/PPARD/ITGA6/CEBPG/MELTF/DDIT3/F2RL1/CEMIP/SNX9/AREG/BCL9L/HMGA1/SESN2/SMAD3/SPIRE1/RIOK3/SPHK1/LRRFIP1/CDH1/PRKCZ/CLDN4/SQSTM1/SPAG9/ARHGEF2/ZNF292/EPHA2/OPTN/PITX1/EZR/JUP/TRIM15/CAPN2/PFKFB2/ETS1/XIAP/ERN1/ECE1/PKIB/ITGA3/IGFBP6/OGT/F3/NR1D1/HK2/MET/TICAM1/NEAT1/TIMP2/SIRT7/LDLR/PNPLA2/BIRC3/PTK6/DVL1/ATP13A2/ANXA2/ARID3B/TP53I…	S2
GO:0060828	regulation of canonical Wnt signaling pathway	10	0.372672	0.977999	0.510225	0.898624	0.886648	278	tags=60%, list=39%, signal=37%	DDIT3/SMAD3/JUP/XIAP/IGFBP6/DVL1	S2
GO:0032273	positive regulation of protein polymerization	12	0.355465	0.975885	0.510567	0.898624	0.886648	322	tags=67%, list=45%, signal=37%	SNX9/SPIRE1/ARPC1A/MET/HIP1R/CLIP1/BAIAP2L1/WASF2	S2
GO:0001954	positive regulation of cell-matrix adhesion	12	0.355396	0.975695	0.510679	0.898624	0.886648	185	tags=42%, list=26%, signal=31%	CEACAM6/SMAD3/PRKCZ/S100A10/JUP	S2
GO:0071383	cellular response to steroid hormone stimulus	17	-0.190358	-0.943603	0.51087	0.898624	0.886648	461	tags=76%, list=65%, signal=27%	UFM1/CFLAR/PCK2/ABHD2/NCOR2/SRC/TAF7/FOXO3/AKAP13/ZBTB7A/GJB2/WBP2/JAK2	S2
GO:0016485	protein processing	17	0.329561	0.977605	0.511862	0.898624	0.886648	276	tags=53%, list=39%, signal=33%	MELTF/PRSS3/KLK1/CHAC1/XIAP/ECE1/OGT/F3/BIRC3	S2
GO:2000377	regulation of reactive oxygen species metabolic process	11	0.363223	0.976188	0.512231	0.898624	0.886648	121	tags=27%, list=17%, signal=23%	CDKN1A/F2RL1/SMAD3	S2
GO:0071705	nitrogen compound transport	100	0.268778	0.995508	0.512949	0.898624	0.886648	255	tags=40%, list=36%, signal=30%	SFN/CDKN1A/ACTB/RSAD2/CDH17/PPARD/RAB3B/SLC6A8/GOLGA7B/F2RL1/CEMIP/RRBP1/SNX9/SLC6A14/SLC2A1/SMAD3/KRT18/SPIRE1/CDH1/IL1RN/PRKCZ/ARHGEF2/PPFIA1/SNAP23/OPTN/YOD1/EZR/JUP/PLEKHM1/ITGB1/PFKFB2/LRRC8A/RHOD/YWHAZ/CAVIN1/SYTL4/STX3/SLC12A7/NR1D1/DGKD	S2
GO:0023056	positive regulation of signaling	93	0.27035	0.995869	0.513751	0.898679	0.886702	292	tags=48%, list=41%, signal=33%	SFN/DUSP5/ITGA2/RSAD2/PPARD/RAB3B/TNFRSF12A/DDIT3/F2RL1/RBCK1/AREG/BCL2L1/F11R/SMAD3/SPHK1/PRKCZ/SLC20A1/SQSTM1/RTN4/SPAG9/S100A4/JUP/ITGB1/TRIM15/ECM1/PFKFB2/XIAP/ERN1/YWHAZ/ECE1/STX3/IGFBP6/F3/MET/DGKD/TICAM1/TIMP2/TRIM25/BIRC3/PTK6/DVL1/ANXA2/HIP1R/CTBP2/FGFBP1	S2
GO:0051239	regulation of multicellular organismal process	159	0.260622	0.989543	0.516448	0.89902	0.887038	307	tags=47%, list=43%, signal=34%	KRT17/SFN/TIMP1/CLDN18/LAMA3/ITGA2/DSG2/ISG15/PHLDA2/RSAD2/PPARD/ITGA6/FA2H/CEBPG/TNFRSF12A/TMBIM1/KCNK1/DDIT3/F2RL1/CEACAM1/PTGDS/AREG/BCL9L/DSC2/F11R/SMAD3/RIOK3/SPHK1/LRRFIP1/IL1RN/PRKCZ/RTN4/SPAG9/ARHGEF2/ITPKA/EPHA2/SEMA4B/EZR/JUP/PLEKHM1/ITGB1/TRIM15/CD9/THBD/CAPN2/ECM1/PLXNA2/RFLNA/ETS1/YWHAZ/ECE1/ITGA3/OGT/F3/NR1D1/HK2/MET/TICAM1/TIMP2/TRIM25/MAPK6/SPINT1/SEMA3B/LDLR/BIRC3/PTK6/DVL1/ANXA2…	S2
GO:0010629	negative regulation of gene expression	65	0.275867	0.990684	0.517732	0.89902	0.887038	276	tags=45%, list=39%, signal=30%	CDKN1A/SDR16C5/ISG15/TRIB3/PPARD/DDIT3/CEACAM1/HMGA1/SESN2/SMAD3/LRRFIP1/MAFK/SQSTM1/MXD1/CHAC1/EPHA2/PITX1/EZR/XIAP/GSPT2/ERN1/YWHAZ/NR1D1/NEAT1/TRIM25/SIRT7/DIP2A/LDLR/BIRC3	S2
GO:0017157	regulation of exocytosis	15	0.33657	0.973387	0.517797	0.89902	0.887038	279	tags=53%, list=39%, signal=33%	RAB3B/F2RL1/CEACAM1/UNC13D/TRPV6/SYTL4/DVL1/ATP13A2	S2
GO:0071559	response to transforming growth factor beta	14	0.340764	0.971279	0.518971	0.89902	0.887038	239	tags=50%, list=34%, signal=34%	BCL9L/F11R/SMAD3/PRKCZ/CGN/ITGA3/PXN	S2
GO:1901564	organonitrogen compound metabolic process	267	0.257507	0.99318	0.519248	0.89902	0.887038	287	tags=42%, list=40%, signal=40%	MMP1/PI3/NTHL1/LMO7/KRT17/SFN/TIMP1/CDKN1A/MUC17/UPP1/ACTB/DUSP5/GPRC5A/ITGA2/SDR16C5/GCNT3/ISG15/ELOVL1/KLK10/TRIB3/SERINC2/PPARD/RAB3B/FA2H/UBR4/SLC6A8/GOLGA7B/MELTF/ERO1A/DDIT3/PRSS3/F2RL1/CEMIP/CEACAM1/RRBP1/RBCK1/SNX9/AREG/SLK/MACROD2/ST14/THOP1/SESN2/SMAD3/RIOK3/SPHK1/CDH1/CDA/PRKCZ/KLK1/CLDN4/SQSTM1/CHAC1/TRIM31/SPAG9/THAP4/ARHGEF2/LMTK3/ITPKA/EIF1/APOL1/EPHA2/FUT3/YOD1/EZR/TRIM15/IL2RG/CA…	S2
GO:0051347	positive regulation of transferase activity	40	0.28981	0.988325	0.520573	0.89902	0.887038	96	tags=20%, list=14%, signal=18%	CDKN1A/DUSP5/GPRC5A/TRIB3/SERINC2/CEMIP/SNX9/AREG	S2
GO:0071704	organic substance metabolic process	383	0.25682	0.992237	0.521048	0.89902	0.887038	291	tags=42%, list=41%, signal=54%	MMP1/PI3/CD55/NTHL1/ISG20/LMO7/KRT17/SFN/TIMP1/CDKN1A/MUC17/UPP1/UCA1/ACTG1/ACTB/DUSP5/GPRC5A/ITGA2/SDR16C5/GCNT3/ISG15/PHLDA2/ELOVL1/KLK10/TRIB3/SERINC2/RSAD2/PPARD/RAB3B/ITGA6/FA2H/UBR4/SLC6A8/GOLGA7B/CEBPG/MELTF/ERO1A/DDIT3/PRSS3/F2RL1/S100A11/CEMIP/CEACAM1/PTGDS/RRBP1/RBCK1/SNX9/AREG/BCL9L/HMGA1/SLK/SLC2A1/TFF1/MACROD2/F11R/ST14/THOP1/SESN2/SMAD3/SPIRE1/RIOK3/SPHK1/LRRFIP1/CDH1/IL1RN/CDA/PRKC…	S2
GO:0050789	regulation of biological process	459	0.258149	0.991459	0.522048	0.89902	0.887038	281	tags=41%, list=40%, signal=70%	MMP1/PI3/CD55/ISG20/LMO7/KRT17/CEACAM5/SFN/TIMP1/CDKN1A/MUC17/UCA1/LAMC2/ACTG1/CLDN18/ACTB/DUSP5/LAMA3/GPRC5A/ITGA2/SDR16C5/DSG2/ISG15/CEACAM6/PHLDA2/RHOF/SDCBP2/IL32/TRIB3/S100A6/RSAD2/MISP/CDH17/PPARD/RAB3B/S100A14/TMSB10/ITGA6/FA2H/CEBPG/DST/TNFRSF12A/MELTF/ERO1A/TMBIM1/KCNK1/DDIT3/F2RL1/CDHR2/S100A11/CEMIP/CEACAM1/PTGDS/RBCK1/SNX9/AREG/BCL9L/BCL2L1/EFNB1/HMGA1/SLK/SLC2A1/PLIN3/TFF1/DSC2/F11R/…	S2
GO:0043065	positive regulation of apoptotic process	37	0.290856	0.9816	0.522385	0.89902	0.887038	209	tags=35%, list=29%, signal=26%	SFN/PHLDA2/ITGA6/TNFRSF12A/DDIT3/RBCK1/BCL2L1/SMAD3/SQSTM1/ARHGEF2/ITGB1/CAPN2/PHLDA1	S2
GO:0022607	cellular component assembly	154	0.260494	0.987419	0.524248	0.89902	0.887038	233	tags=34%, list=33%, signal=30%	MMP1/LAMB3/LAMC2/ACTG1/CLDN18/ACTB/GOLGA8B/LAMA3/ITGA2/MISP/CDH17/GOLGA8A/TMSB10/ITGA6/PLEC/DST/F2RL1/CDHR2/SNX9/AREG/BCL9L/HMGA1/SLK/SLC2A1/F11R/CDHR5/SMAD3/SPIRE1/RIOK3/CDH1/EMP1/PRKCZ/CLDN4/RTN4/ARHGEF2/S100A10/PPFIA1/SNAP23/EPHA2/EZR/JUP/PLEKHM1/ITGB1/CD9/KRT19/LRRC8A/RHOD/ITGB4/CLDN7/ARPC1A/XIAP/YWHAZ/KRT8	S2
GO:1900180	regulation of protein localization to nucleus	14	0.339085	0.966492	0.525076	0.89902	0.887038	185	tags=36%, list=26%, signal=27%	CLDN18/SESN2/SMAD3/CDH1/JUP	S2
GO:0044257	cellular protein catabolic process	36	0.292148	0.982438	0.527045	0.89902	0.887038	295	tags=53%, list=42%, signal=32%	ISG15/TRIB3/UBR4/DDIT3/RBCK1/SQSTM1/YOD1/EZR/CAPN2/OGT/NR1D1/RNF213/TRIM25/LDLR/DVL1/ATP13A2/ANXA2/TP53INP2/RMND5A	S2
GO:0010035	response to inorganic substance	29	0.300144	0.980109	0.527401	0.89902	0.887038	253	tags=45%, list=36%, signal=30%	S100A16/AREG/TFF1/NDRG1/SPHK1/CDH1/SLC5A1/CD9/CAPN2/ETS1/KRT8/TRPV6/MET	S2
GO:0017038	protein import	11	0.358665	0.963937	0.528576	0.89902	0.887038	185	tags=36%, list=26%, signal=27%	CDKN1A/SMAD3/CDH1/JUP	S2
GO:0034504	protein localization to nucleus	20	0.315154	0.968285	0.529387	0.89902	0.887038	130	tags=25%, list=18%, signal=21%	CDKN1A/CLDN18/SESN2/SMAD3/CDH1	S2
GO:0002790	peptide secretion	26	0.302806	0.974243	0.529424	0.89902	0.887038	250	tags=42%, list=35%, signal=28%	RSAD2/PPARD/RAB3B/F2RL1/SLC2A1/IL1RN/EZR/PFKFB2/CAVIN1/SYTL4/NR1D1	S2
GO:0009306	protein secretion	26	0.302806	0.974243	0.529424	0.89902	0.887038	250	tags=42%, list=35%, signal=28%	RSAD2/PPARD/RAB3B/F2RL1/SLC2A1/IL1RN/EZR/PFKFB2/CAVIN1/SYTL4/NR1D1	S2
GO:0035592	establishment of protein localization to extracellular region	26	0.302806	0.974243	0.529424	0.89902	0.887038	250	tags=42%, list=35%, signal=28%	RSAD2/PPARD/RAB3B/F2RL1/SLC2A1/IL1RN/EZR/PFKFB2/CAVIN1/SYTL4/NR1D1	S2
GO:0071692	protein localization to extracellular region	26	0.302806	0.974243	0.529424	0.89902	0.887038	250	tags=42%, list=35%, signal=28%	RSAD2/PPARD/RAB3B/F2RL1/SLC2A1/IL1RN/EZR/PFKFB2/CAVIN1/SYTL4/NR1D1	S2
GO:0002831	regulation of response to biotic stimulus	22	0.310853	0.970554	0.530534	0.89902	0.887038	190	tags=32%, list=27%, signal=24%	CD55/MUC17/F2RL1/CEACAM1/RIOK3/OPTN/TRIM15	S2
GO:0030072	peptide hormone secretion	12	0.349173	0.958611	0.530923	0.89902	0.887038	250	tags=50%, list=35%, signal=33%	PPARD/SLC2A1/IL1RN/PFKFB2/SYTL4/NR1D1	S2
GO:0030073	insulin secretion	12	0.349173	0.958611	0.530923	0.89902	0.887038	250	tags=50%, list=35%, signal=33%	PPARD/SLC2A1/IL1RN/PFKFB2/SYTL4/NR1D1	S2
GO:0043549	regulation of kinase activity	55	0.27673	0.980072	0.533494	0.902061	0.890039	96	tags=18%, list=14%, signal=17%	SFN/CDKN1A/ACTB/DUSP5/GPRC5A/TRIB3/CEMIP/CEACAM1/SNX9/AREG	S2
GO:0072521	purine-containing compound metabolic process	17	0.323253	0.958895	0.535585	0.902566	0.890537	309	tags=59%, list=44%, signal=34%	ELOVL1/MACROD2/EPHA2/PFKFB2/PGM2L1/OGT/HK2/DDIT4/SULT2B1/PPCDC	S2
GO:0044265	cellular macromolecule catabolic process	47	0.281054	0.977816	0.536174	0.902566	0.890537	295	tags=49%, list=42%, signal=31%	ISG20/ISG15/TRIB3/UBR4/DDIT3/RBCK1/SQSTM1/YOD1/EZR/CAPN2/GSPT2/ERN1/YWHAZ/OGT/NR1D1/RNF213/TRIM25/LDLR/DVL1/ATP13A2/ANXA2/TP53INP2/RMND5A	S2
GO:0019318	hexose metabolic process	17	0.323001	0.958147	0.536974	0.902566	0.890537	267	tags=47%, list=38%, signal=30%	PHLDA2/PPARD/SESN2/PFKFB2/PGM2L1/OGT/HK2/SIRT7	S2
GO:0051494	negative regulation of cytoskeleton organization	11	0.355307	0.954912	0.538834	0.902566	0.890537	322	tags=64%, list=45%, signal=35%	TMSB10/F11R/ARHGEF2/PPFIA1/MET/HIP1R/WASF2	S2
GO:0098656	anion transmembrane transport	22	0.308725	0.963908	0.539496	0.902566	0.890537	249	tags=45%, list=35%, signal=30%	SLC6A8/SLC6A14/SLC2A1/SLC20A1/CLDN4/APOL1/ITGB1/LRRC8A/VDAC2/SLC12A7	S2
GO:0051495	positive regulation of cytoskeleton organization	24	0.304031	0.964422	0.540608	0.902566	0.890537	380	tags=71%, list=54%, signal=34%	F2RL1/SNX9/SMAD3/SPIRE1/S100A10/KATNBL1/ARPC1A/PXN/MET/HIP1R/CLIP1/BAIAP2L1/WASF2/RHOC/SDC4/FLNA/ARHGEF5	S2
GO:0006470	protein dephosphorylation	14	-0.210819	-0.924974	0.540964	0.902566	0.890537	391	tags=43%, list=55%, signal=20%	PPP2R5A/PPP1R11/PPP2R5B/JAK2/DUSP18/DAPP1	S2
GO:0048193	Golgi vesicle transport	20	0.311916	0.958338	0.542086	0.902566	0.890537	174	tags=30%, list=25%, signal=23%	CD55/AREG/KRT18/SPIRE1/SNAP23/OPTN	S2
GO:0010959	regulation of metal ion transport	14	-0.210182	-0.922178	0.542169	0.902566	0.890537	365	tags=86%, list=51%, signal=42%	CACNA1C/FLNA/ATP2B4/GPR35/GEM/PRSS8/AGT/P2RX4/ATF4/NPSR1/CACNB3/GJC2	S2
GO:0060284	regulation of cell development	49	0.278824	0.97421	0.542349	0.902566	0.890537	278	tags=47%, list=39%, signal=31%	CLDN18/ITGA6/TNFRSF12A/MELTF/F11R/UNC13D/RTN4/SPAG9/ARHGEF2/S100A10/ITPKA/SEMA4B/PLXNA2/RFLNA/ITGA3/NR1D1/TIMP2/MAPK6/SPINT1/SEMA3B/LDLR/PTK6/DVL1	S2
GO:0032956	regulation of actin cytoskeleton organization	35	0.28988	0.971881	0.542767	0.902566	0.890537	361	tags=63%, list=51%, signal=32%	ACTG1/RHOF/TMSB10/F2RL1/SNX9/F11R/SMAD3/SPIRE1/S100A10/PPFIA1/RHOD/ARPC1A/PXN/MET/HIP1R/ARHGDIA/BAIAP2L1/ESAM/WASF2/RHOC/SDC4/FLNA	S2
GO:0031334	positive regulation of protein complex assembly	22	0.307743	0.960843	0.543143	0.902566	0.890537	124	tags=18%, list=17%, signal=15%	MMP1/CDH17/SNX9/SPIRE1	S2
GO:0060070	canonical Wnt signaling pathway	13	0.337982	0.947284	0.543864	0.902566	0.890537	278	tags=54%, list=39%, signal=33%	DDIT3/BCL9L/SMAD3/JUP/XIAP/IGFBP6/DVL1	S2
GO:0031647	regulation of protein stability	11	0.353317	0.949565	0.544922	0.903035	0.891	287	tags=55%, list=40%, signal=33%	CDKN1A/SMAD3/RTN4/NR1D1/DVL1/HIP1R	S2
GO:0010608	posttranscriptional regulation of gene expression	18	0.316774	0.952068	0.54694	0.903893	0.891847	167	tags=28%, list=24%, signal=22%	KRT17/ITGA2/SESN2/SMAD3/EIF1	S2
GO:0061025	membrane fusion	10	0.36222	0.950569	0.547355	0.903893	0.891847	316	tags=70%, list=45%, signal=39%	SPHK1/SNAP23/CD9/STX3/ATP13A2/ANXA2/MX2	S2
GO:0048878	chemical homeostasis	61	0.27256	0.974452	0.54786	0.903893	0.891847	279	tags=43%, list=39%, signal=28%	CD55/SFN/ELOVL1/S100A14/FA2H/MELTF/ERO1A/DDIT3/F2RL1/CEMIP/SESN2/SMAD3/CLDN4/RTN4/CYP4F2/XIAP/ERN1/TRPV6/SLC12A7/NR1D1/HK2/MET/TPT1/LDLR/PNPLA2/ATP13A2	S2
GO:0007017	microtubule-based process	32	0.290983	0.962706	0.549822	0.903893	0.891847	438	tags=81%, list=62%, signal=33%	GOLGA8B/MISP/GOLGA8A/DST/SLK/SPIRE1/PRKCZ/ARHGEF2/EZR/ITGB1/XIAP/MET/KIF16B/DVL1/SUN1/CLIP1/KLC1/FLNA/MACF1/CHMP1B/ATP2B4/TUBB6/CSNK1D/CCDC68/ARL8B/ROCK1	S2
GO:0010927	cellular component assembly involved in morphogenesis	11	0.35146	0.944573	0.550558	0.903893	0.891847	233	tags=45%, list=33%, signal=31%	ACTG1/ITGB1/CD9/KRT19/KRT8	S2
GO:0009891	positive regulation of biosynthetic process	70	0.268667	0.97059	0.551262	0.903893	0.891847	290	tags=46%, list=41%, signal=30%	LMO7/KRT17/ITGA2/PPARD/ITGA6/CEBPG/DDIT3/F2RL1/BCL9L/HMGA1/SESN2/SMAD3/CDH1/SQSTM1/ARHGEF2/ZNF292/PITX1/JUP/CAPN2/ETS1/PKIB/OGT/NR1D1/MET/TICAM1/SIRT7/LDLR/DVL1/ARID3B/TP53INP2/LPGAT1/CTBP2	S2
GO:0044255	cellular lipid metabolic process	55	0.273503	0.96864	0.551444	0.903893	0.891847	288	tags=47%, list=41%, signal=30%	SDR16C5/ELOVL1/TRIB3/SERINC2/PPARD/FA2H/CEACAM1/PTGDS/SESN2/SPHK1/DHRS9/CYP4F3/ITPKA/FUT3/CAPN2/CYP4F2/MOGAT3/SPNS2/DGKD/SYNJ2/CYP3A5/LDLR/PNPLA2/NEU1/MTMR11/LPGAT1	S2
GO:0009628	response to abiotic stimulus	52	0.275132	0.96751	0.551863	0.903893	0.891847	233	tags=38%, list=33%, signal=28%	CDKN1A/ITGA2/PPARD/ERO1A/BCL2L1/SLC2A1/F11R/NDRG1/SMAD3/MALAT1/ARHGEF2/JUP/ITGB1/CD9/THBD/CAPN2/LRRC8A/ETS1/ASNS/KRT8	S2
GO:0051493	regulation of cytoskeleton organization	42	0.281532	0.966002	0.552422	0.903893	0.891847	384	tags=67%, list=54%, signal=32%	ACTG1/RHOF/TMSB10/F2RL1/SNX9/F11R/SMAD3/SPIRE1/ARHGEF2/S100A10/PPFIA1/CAPN2/KATNBL1/RHOD/ARPC1A/PXN/MET/HIP1R/CLIP1/ARHGDIA/BAIAP2L1/ESAM/WASF2/RHOC/SDC4/FLNA/ARHGEF5/CHMP1B	S2
GO:0008360	regulation of cell shape	14	0.330841	0.942995	0.553205	0.903905	0.891858	214	tags=43%, list=30%, signal=31%	RHOF/F11R/MYL12B/EZR/PLXNA2/RHOD	S2
GO:0001568	blood vessel development	41	0.281462	0.963105	0.557626	0.907079	0.89499	305	tags=54%, list=43%, signal=32%	ACTG1/TNFRSF12A/DDIT3/CEACAM1/SPHK1/EPHA2/JUP/ITGB1/ECM1/ETS1/YWHAZ/HECTD1/F3/HK2/RNF213/MYO1E/SPINT1/LDLR/ANXA2/FGFBP1/RRAS/IL18	S2
GO:0001944	vasculature development	41	0.281462	0.963105	0.557626	0.907079	0.89499	305	tags=54%, list=43%, signal=32%	ACTG1/TNFRSF12A/DDIT3/CEACAM1/SPHK1/EPHA2/JUP/ITGB1/ECM1/ETS1/YWHAZ/HECTD1/F3/HK2/RNF213/MYO1E/SPINT1/LDLR/ANXA2/FGFBP1/RRAS/IL18	S2
GO:0045860	positive regulation of protein kinase activity	32	0.289509	0.957829	0.558151	0.907079	0.89499	151	tags=25%, list=21%, signal=21%	CDKN1A/DUSP5/GPRC5A/CEMIP/SNX9/AREG/PRKCZ/SPAG9	S2
GO:0006357	regulation of transcription by RNA polymerase II	77	0.266693	0.969186	0.561137	0.907079	0.89499	195	tags=31%, list=28%, signal=25%	LMO7/CDKN1A/SDR16C5/TRIB3/PPARD/ITGA6/CEBPG/DDIT3/F2RL1/BCL9L/HMGA1/SESN2/SMAD3/LRRFIP1/MAFK/SQSTM1/MXD1/THAP4/ARHGEF2/ZNF292/PITX1/EZR/JUP/ECM1	S2
GO:0044271	cellular nitrogen compound biosynthetic process	142	0.257869	0.973913	0.562544	0.907079	0.89499	153	tags=24%, list=22%, signal=23%	NTHL1/LMO7/KRT17/CDKN1A/UPP1/ITGA2/SDR16C5/ISG15/ELOVL1/TRIB3/PPARD/ITGA6/FA2H/CEBPG/DDIT3/F2RL1/RRBP1/RBCK1/BCL9L/HMGA1/SESN2/SMAD3/SPHK1/LRRFIP1/CDH1/CDA/PRKCZ/MAFK/SQSTM1/MXD1/CHAC1/TRIM31/THAP4/ARHGEF2	S2
GO:0043603	cellular amide metabolic process	39	0.281171	0.956038	0.562607	0.907079	0.89499	231	tags=36%, list=33%, signal=26%	KRT17/ITGA2/ELOVL1/FA2H/RRBP1/THOP1/SESN2/SPHK1/CHAC1/EIF1/FUT3/ASNS/GSPT2/ECE1	S2
GO:0002833	positive regulation of response to biotic stimulus	13	0.333068	0.933509	0.562686	0.907079	0.89499	190	tags=38%, list=27%, signal=29%	MUC17/F2RL1/RIOK3/OPTN/TRIM15	S2
GO:0051641	cellular localization	189	0.255044	0.975129	0.562844	0.907079	0.89499	195	tags=29%, list=28%, signal=29%	CD55/SFN/TIMP1/CDKN1A/ACTG1/CLDN18/ACTB/TINAGL1/CEACAM6/RHOF/SDCBP2/MISP/RAB3B/TMSB10/UBR4/GOLGA7B/DST/ERO1A/TMBIM1/DDIT3/PRSS3/F2RL1/S100A11/CEMIP/CEACAM1/SNX9/AREG/BCL2L1/HMGA1/F11R/SESN2/SMAD3/UNC13D/KRT18/SPIRE1/CDH1/CDA/PRKCZ/SQSTM1/MAD1L1/RTN4/SPAG9/ARHGEF2/S100A10/PPFIA1/SNAP23/EPHA2/OPTN/YOD1/EZR/JUP/PLEKHM1/ITGB1/CD9/ECM1	S2
GO:0030097	hemopoiesis	37	0.283144	0.955572	0.563416	0.907079	0.89499	88	tags=19%, list=12%, signal=17%	CLDN18/ISG15/RSAD2/CDH17/CEBPG/F2RL1/CEACAM1	S2
GO:0045597	positive regulation of cell differentiation	57	0.271337	0.964295	0.563465	0.907079	0.89499	305	tags=49%, list=43%, signal=30%	SFN/ISG15/PPARD/ITGA6/TNFRSF12A/CEACAM1/BCL9L/F11R/SMAD3/UNC13D/PRKCZ/SPAG9/ARHGEF2/S100A10/ITPKA/CAPN2/PLXNA2/ETS1/ITGA3/TIMP2/MAPK6/SPINT1/PTK6/DVL1/SULT2B1/RRAS/ARHGDIA/IL18	S2
GO:0007162	negative regulation of cell adhesion	20	0.305704	0.939252	0.566226	0.907079	0.89499	218	tags=40%, list=31%, signal=29%	MELTF/CEACAM1/CDH1/IL1RN/MAD1L1/CD9/PLXNA2/CLDN7	S2
GO:0010604	positive regulation of macromolecule metabolic process	147	0.256613	0.970437	0.566743	0.907079	0.89499	290	tags=44%, list=41%, signal=32%	LMO7/KRT17/CDKN1A/ACTG1/ACTB/DUSP5/GPRC5A/ITGA2/SDR16C5/TRIB3/RSAD2/PPARD/ITGA6/CEBPG/MELTF/DDIT3/F2RL1/CEMIP/SNX9/AREG/BCL9L/HMGA1/SESN2/SMAD3/SPIRE1/RIOK3/SPHK1/LRRFIP1/CDH1/PRKCZ/CLDN4/SQSTM1/SPAG9/ARHGEF2/ZNF292/PITX1/EZR/JUP/TRIM15/ETS1/XIAP/ERN1/ECE1/PKIB/ITGA3/IGFBP6/OGT/F3/NR1D1/MET/TICAM1/NEAT1/TIMP2/SIRT7/LDLR/BIRC3/PTK6/DVL1/ATP13A2/ANXA2/ARID3B/TP53INP2/HIP1R/CTBP2	S2
GO:0006163	purine nucleotide metabolic process	15	0.32278	0.933504	0.567348	0.907079	0.89499	309	tags=60%, list=44%, signal=35%	ELOVL1/EPHA2/PFKFB2/PGM2L1/OGT/HK2/DDIT4/SULT2B1/PPCDC	S2
GO:0009150	purine ribonucleotide metabolic process	15	0.32278	0.933504	0.567348	0.907079	0.89499	309	tags=60%, list=44%, signal=35%	ELOVL1/EPHA2/PFKFB2/PGM2L1/OGT/HK2/DDIT4/SULT2B1/PPCDC	S2
GO:0031960	response to corticosteroid	12	0.338926	0.930478	0.567742	0.907079	0.89499	131	tags=25%, list=18%, signal=21%	CDKN1A/AREG/IL1RN	S2
GO:1901360	organic cyclic compound metabolic process	165	0.254921	0.969561	0.569343	0.907079	0.89499	310	tags=47%, list=44%, signal=34%	NTHL1/ISG20/LMO7/CDKN1A/UPP1/SDR16C5/ISG15/ELOVL1/TRIB3/PPARD/ITGA6/CEBPG/DDIT3/PRSS3/F2RL1/RBCK1/BCL9L/HMGA1/MACROD2/SESN2/SMAD3/SPIRE1/RIOK3/SPHK1/LRRFIP1/CDH1/CDA/PRKCZ/DHRS9/MAFK/SQSTM1/MXD1/TRIM31/OSBPL1A/THAP4/ARHGEF2/TXNRD1/ZNF292/APOL1/EPHA2/PITX1/EZR/JUP/TRIM15/ECM1/PFKFB2/CYP4F2/PGM2L1/ETS1/GSPT2/ERN1/YWHAZ/CAVIN1/AHNAK2/PKIB/PXN/OGT/NR1D1/HK2/MET/TICAM1/TRIM25/SIRT7/DDIT4/CYP3A5/LDLR/Z…	S2
GO:0009966	regulation of signal transduction	156	0.255363	0.968494	0.570243	0.907079	0.89499	313	tags=49%, list=44%, signal=35%	CD55/SFN/TIMP1/DUSP5/GPRC5A/PHLDA2/RHOF/TRIB3/RSAD2/PPARD/ITGA6/TNFRSF12A/TMBIM1/DDIT3/F2RL1/CEACAM1/RBCK1/AREG/BCL9L/BCL2L1/F11R/ARHGAP5/ARHGAP29/SESN2/SMAD3/RIOK3/SPHK1/IL1RN/PRKCZ/SLC20A1/SQSTM1/CHAC1/RTN4/SPAG9/ARHGEF2/S100A4/EPHA2/OPTN/EZR/JUP/ITGB1/TRIM15/ECM1/RALGPS2/RHOD/XIAP/ERN1/YWHAZ/ITGA3/PXN/VDAC2/IGFBP6/OGT/F3/NR1D1/MET/TPT1/DGKD/TICAM1/TIMP2/RNF213/TRIM25/DDIT4/BIRC3/PTK6/DVL1/HIP1…	S2
GO:0044409	entry into host	21	0.30256	0.937285	0.570607	0.907079	0.89499	273	tags=48%, list=39%, signal=30%	CD55/ITGA2/F11R/CDH1/TRIM31/EPHA2/ITGB1/MET/TRIM25/LDLR	S2
GO:0042063	gliogenesis	17	0.313623	0.930329	0.571383	0.907079	0.89499	289	tags=53%, list=41%, signal=32%	FA2H/AREG/NDRG1/RTN4/CD9/NR1D1/SPINT1/LDLR/SUN1	S2
GO:0007417	central nervous system development	37	0.281637	0.950486	0.571602	0.907079	0.89499	302	tags=51%, list=43%, signal=31%	ACTB/FA2H/SLC2A1/MACROD2/SPHK1/CDH1/RTN4/PITX1/ITGB1/CD9/PLXNA2/ETS1/NR1D1/TIMP2/SYNJ2/DDIT4/LDLR/SUN1/SLC7A11	S2
GO:0006325	chromatin organization	15	0.321067	0.92855	0.572109	0.907079	0.89499	102	tags=20%, list=14%, signal=17%	ACTB/SDR16C5/HMGA1	S2
GO:0010001	glial cell differentiation	11	0.344588	0.926106	0.573216	0.907079	0.89499	273	tags=55%, list=39%, signal=34%	FA2H/NDRG1/CD9/NR1D1/SPINT1/LDLR	S2
GO:0065007	biological regulation	484	0.253853	0.97151	0.574643	0.907079	0.89499	281	tags=40%, list=40%, signal=77%	MMP1/PI3/CD55/ISG20/LMO7/KRT17/CEACAM5/SFN/TIMP1/CDKN1A/MUC17/UCA1/LAMC2/ACTG1/CLDN18/ACTB/DUSP5/LAMA3/GPRC5A/ITGA2/SDR16C5/DSG2/ISG15/CEACAM6/PHLDA2/ELOVL1/RHOF/SDCBP2/IL32/TRIB3/SERINC2/S100A6/RSAD2/MISP/CDH17/PPARD/RAB3B/S100A14/TMSB10/ITGA6/FA2H/CEBPG/DST/TNFRSF12A/MELTF/ERO1A/TMBIM1/KCNK1/DDIT3/F2RL1/CDHR2/S100A11/CEMIP/CEACAM1/PTGDS/RBCK1/SNX9/AREG/BCL9L/BCL2L1/EFNB1/HMGA1/SLK/SLC2A1/PLIN3/…	S2
GO:0000302	response to reactive oxygen species	14	0.324263	0.924246	0.574902	0.907079	0.89499	253	tags=50%, list=36%, signal=33%	AREG/SESN2/SPHK1/CAPN2/ETS1/PXN/MET	S2
GO:0140014	mitotic nuclear division	10	0.353407	0.927441	0.575117	0.907079	0.89499	384	tags=80%, list=54%, signal=37%	MISP/SPHK1/MAD1L1/XIAP/SIRT7/FLNA/SGO2/CHMP1B	S2
GO:0007010	cytoskeleton organization	99	0.260951	0.965906	0.5762	0.907079	0.89499	224	tags=35%, list=32%, signal=28%	KRT17/ACTG1/ACTB/GOLGA8B/RHOF/MISP/GOLGA8A/TMSB10/PLEC/DST/TPM4/F2RL1/SNX9/SLK/F11R/SMAD3/KRT18/SPIRE1/PRKCZ/ARHGEF2/KRT15/S100A10/PPFIA1/ITPKA/MPRIP/EZR/ITGB1/CAPN2/KATNBL1/KRT19/CAP1/RFLNA/RHOD/ARPC1A/XIAP	S2
GO:0051896	regulation of protein kinase B signaling	18	0.309044	0.928835	0.576429	0.907079	0.89499	305	tags=56%, list=43%, signal=32%	TRIB3/DDIT3/AREG/RTN4/EPHA2/ITGB1/F3/MET/RRAS/IL18	S2
GO:0072359	circulatory system development	60	0.26777	0.956413	0.577871	0.907079	0.89499	305	tags=50%, list=43%, signal=31%	CDKN1A/ACTG1/DSG2/PPARD/TNFRSF12A/DDIT3/CEACAM1/SMAD3/SPHK1/RTN4/EPHA2/JUP/ITGB1/ECM1/ETS1/YWHAZ/ECE1/ITGA3/HECTD1/F3/HK2/RNF213/MYO1E/SPINT1/LDLR/DVL1/ANXA2/FGFBP1/RRAS/IL18	S2
GO:0007423	sensory organ development	19	-0.173913	-0.912401	0.578035	0.907079	0.89499	590	tags=100%, list=83%, signal=17%	EPHA2/LRP10/ECE1/DVL1/SLC7A11/CACNA1C/SDC4/ATP2B4/NECTIN1/LPCAT1/FZD5/GJB2/MYO7B/JAG1/ATF4/VEGFA/BMP2/GPD2	S2
GO:0051129	negative regulation of cellular component organization	39	0.278028	0.94535	0.580466	0.907079	0.89499	287	tags=49%, list=40%, signal=31%	SDR16C5/TMSB10/BCL2L1/HMGA1/F11R/RIOK3/PRKCZ/MAD1L1/RTN4/ARHGEF2/PPFIA1/SEMA4B/CLDN7/ITGA3/VDAC2/MET/SEMA3B/LDLR/HIP1R	S2
GO:0035295	tube development	62	0.26668	0.954877	0.580619	0.907079	0.89499	305	tags=50%, list=43%, signal=31%	CDKN1A/ACTG1/CLDN18/TNFRSF12A/CEACAM1/AREG/ST14/SMAD3/SPHK1/EPHA2/JUP/ITGB1/ECM1/PLXNA2/ETS1/YWHAZ/ITGA3/F3/HK2/MET/RNF213/MYO1E/SPINT1/LDLR/PTK6/DVL1/ANXA2/FGFBP1/SLC7A11/RRAS/IL18	S2
GO:0019953	sexual reproduction	19	0.304041	0.925092	0.580723	0.907079	0.89499	289	tags=47%, list=41%, signal=29%	PI3/GJB3/BCL2L1/SPIRE1/ITGB1/CD9/VDAC2/BIRC3/SUN1	S2
GO:0010647	positive regulation of cell communication	91	0.261235	0.961163	0.580842	0.907079	0.89499	292	tags=47%, list=41%, signal=32%	SFN/DUSP5/ITGA2/RSAD2/PPARD/RAB3B/TNFRSF12A/DDIT3/F2RL1/RBCK1/AREG/BCL2L1/F11R/SMAD3/SPHK1/PRKCZ/SLC20A1/SQSTM1/RTN4/SPAG9/S100A4/JUP/ITGB1/TRIM15/ECM1/PFKFB2/XIAP/ERN1/YWHAZ/STX3/IGFBP6/F3/MET/DGKD/TICAM1/TIMP2/TRIM25/BIRC3/PTK6/DVL1/HIP1R/CTBP2/FGFBP1	S2
GO:0033036	macromolecule localization	165	0.253475	0.964061	0.582442	0.907618	0.895522	197	tags=30%, list=28%, signal=29%	SFN/CDKN1A/ACTG1/CLDN18/ACTB/ITGA2/RSAD2/MISP/PPARD/RAB3B/TMSB10/GULP1/GOLGA7B/TMBIM1/DDIT3/F2RL1/CEMIP/CEACAM1/RRBP1/SNX9/BCL2L1/SLC2A1/PLIN3/F11R/PRELID3B/SESN2/SMAD3/KRT18/SPIRE1/CDH1/IL1RN/PRKCZ/SQSTM1/RTN4/OSBPL1A/ARHGEF2/S100A10/PPFIA1/SNAP23/APOL1/EPHA2/OPTN/YOD1/EZR/LRP10/JUP/PLEKHM1/ITGB1/PFKFB2/CYP4F2	S2
GO:0000278	mitotic cell cycle	37	0.278917	0.941306	0.585346	0.907618	0.895522	227	tags=38%, list=32%, signal=27%	SFN/CDKN1A/MISP/SNX9/BCL2L1/SMAD3/SPHK1/MAD1L1/ARHGEF2/OPTN/ITGB1/PHLDA1/XIAP/ASNS	S2
GO:0070372	regulation of ERK1 and ERK2 cascade	16	0.313548	0.918216	0.586571	0.907618	0.895522	418	tags=81%, list=59%, signal=34%	F2RL1/CEACAM1/PRKCZ/EPHA2/EZR/YWHAZ/RRAS/DUSP4/DUSP6/PTPRR/RAP1B/PDGFA/CFLAR	S2
GO:0010557	positive regulation of macromolecule biosynthetic process	63	0.264619	0.948445	0.587216	0.907618	0.895522	290	tags=44%, list=41%, signal=29%	LMO7/KRT17/ITGA2/PPARD/ITGA6/CEBPG/DDIT3/F2RL1/BCL9L/HMGA1/SESN2/SMAD3/CDH1/SQSTM1/ARHGEF2/ZNF292/PITX1/JUP/ETS1/PKIB/OGT/NR1D1/MET/SIRT7/DVL1/ARID3B/TP53INP2/CTBP2	S2
GO:0006486	protein glycosylation	14	0.32097	0.91486	0.587331	0.907618	0.895522	33	tags=14%, list=5%, signal=14%	MUC17/GCNT3	S2
GO:0043413	macromolecule glycosylation	14	0.32097	0.91486	0.587331	0.907618	0.895522	33	tags=14%, list=5%, signal=14%	MUC17/GCNT3	S2
GO:0070085	glycosylation	14	0.32097	0.91486	0.587331	0.907618	0.895522	33	tags=14%, list=5%, signal=14%	MUC17/GCNT3	S2
GO:0033365	protein localization to organelle	40	0.275512	0.939566	0.58925	0.907618	0.895522	185	tags=30%, list=26%, signal=23%	SFN/CDKN1A/CLDN18/DDIT3/SESN2/SMAD3/CDH1/PRKCZ/RTN4/OPTN/EZR/JUP	S2
GO:1903362	regulation of cellular protein catabolic process	14	0.320056	0.912255	0.590602	0.907618	0.895522	280	tags=57%, list=39%, signal=35%	TRIB3/YOD1/EZR/OGT/LDLR/DVL1/ATP13A2/ANXA2	S2
GO:0002791	regulation of peptide secretion	19	0.301455	0.917223	0.591269	0.907618	0.895522	279	tags=47%, list=39%, signal=30%	RSAD2/PPARD/F2RL1/SLC2A1/EZR/PFKFB2/SYTL4/NR1D1/ATP13A2	S2
GO:0050708	regulation of protein secretion	19	0.301455	0.917223	0.591269	0.907618	0.895522	279	tags=47%, list=39%, signal=30%	RSAD2/PPARD/F2RL1/SLC2A1/EZR/PFKFB2/SYTL4/NR1D1/ATP13A2	S2
GO:0065009	regulation of molecular function	147	0.253833	0.959925	0.592841	0.907618	0.895522	157	tags=24%, list=22%, signal=24%	PI3/SFN/TIMP1/CDKN1A/ACTB/DUSP5/GPRC5A/ITGA2/PHLDA2/TRIB3/SERINC2/ITGA6/CEBPG/TMBIM1/DDIT3/F2RL1/CEMIP/CEACAM1/RBCK1/SNX9/AREG/F11R/ARHGAP27/ARHGAP5/ARHGAP29/SESN2/SMAD3/SPHK1/LRRFIP1/PRKCZ/CLDN4/TRIM31/SPAG9/ARHGEF2/LMTK3/S100A10	S2
GO:0045765	regulation of angiogenesis	22	0.294652	0.91997	0.595352	0.907618	0.895522	303	tags=55%, list=43%, signal=32%	TNFRSF12A/CEACAM1/SPHK1/EPHA2/JUP/ITGB1/ECM1/ETS1/F3/HK2/FGFBP1/RRAS	S2
GO:0042493	response to drug	14	0.318535	0.907917	0.595835	0.907618	0.895522	31	tags=14%, list=4%, signal=14%	CDKN1A/ITGA2	S2
GO:0010770	positive regulation of cell morphogenesis involved in differentiation	12	0.329543	0.904718	0.596997	0.907618	0.895522	203	tags=42%, list=29%, signal=30%	TNFRSF12A/UNC13D/S100A10/ITPKA/PLXNA2	S2
GO:0006366	transcription by RNA polymerase II	78	0.260976	0.949319	0.597799	0.907618	0.895522	195	tags=31%, list=28%, signal=25%	LMO7/CDKN1A/SDR16C5/TRIB3/PPARD/ITGA6/CEBPG/DDIT3/F2RL1/BCL9L/HMGA1/SESN2/SMAD3/LRRFIP1/MAFK/SQSTM1/MXD1/THAP4/ARHGEF2/ZNF292/PITX1/EZR/JUP/ECM1	S2
GO:0007049	cell cycle	68	0.261773	0.943347	0.598858	0.907618	0.895522	229	tags=35%, list=32%, signal=26%	SFN/CDKN1A/ACTB/GOLGA8B/KLK10/MISP/GOLGA8A/DDIT3/SNX9/BCL2L1/SMAD3/KRT18/SPIRE1/SPHK1/MAD1L1/ARHGEF2/OPTN/EZR/ITGB1/PHLDA1/XIAP/ASNS/GSPT2/ERN1	S2
GO:0010256	endomembrane system organization	26	0.286791	0.922714	0.599671	0.907618	0.895522	174	tags=31%, list=25%, signal=24%	GOLGA8B/GOLGA8A/FA2H/SNX9/NDRG1/SQSTM1/RTN4/OPTN	S2
GO:0044057	regulation of system process	32	0.280633	0.928462	0.599898	0.907618	0.895522	134	tags=25%, list=19%, signal=21%	ITGA2/DSG2/KCNK1/F2RL1/DSC2/SMAD3/SPHK1/PRKCZ	S2
GO:0050796	regulation of insulin secretion	10	0.345165	0.905811	0.602194	0.907618	0.895522	250	tags=50%, list=35%, signal=33%	PPARD/SLC2A1/PFKFB2/SYTL4/NR1D1	S2
GO:0090276	regulation of peptide hormone secretion	10	0.345165	0.905811	0.602194	0.907618	0.895522	250	tags=50%, list=35%, signal=33%	PPARD/SLC2A1/PFKFB2/SYTL4/NR1D1	S2
GO:2000112	regulation of cellular macromolecule biosynthetic process	113	0.25556	0.953688	0.6027	0.907618	0.895522	195	tags=30%, list=28%, signal=26%	LMO7/KRT17/CDKN1A/ITGA2/SDR16C5/TRIB3/PPARD/ITGA6/CEBPG/DDIT3/F2RL1/S100A11/RBCK1/BCL9L/HMGA1/SESN2/SMAD3/SPHK1/LRRFIP1/CDH1/PRKCZ/MAFK/SQSTM1/MXD1/TRIM31/THAP4/ARHGEF2/ZNF292/EIF1/PITX1/EZR/JUP/TRIM15/ECM1	S2
GO:1901215	negative regulation of neuron death	12	-0.215253	-0.871292	0.602767	0.907618	0.895522	432	tags=92%, list=61%, signal=36%	ATP13A2/SLC7A11/BTBD10/CBL/CPEB4/ROCK1/DNAJC5/UNC5B/ATF4/JAK2/TLDC2	S2
GO:0002699	positive regulation of immune effector process	14	0.316451	0.901978	0.603685	0.907618	0.895522	349	tags=64%, list=49%, signal=33%	RSAD2/F2RL1/UNC13D/PRKCZ/TRIM15/TICAM1/IL18/PVR/BCL10	S2
GO:0043170	macromolecule metabolic process	321	0.24955	0.964828	0.60484	0.907618	0.895522	291	tags=42%, list=41%, signal=45%	MMP1/PI3/CD55/NTHL1/ISG20/LMO7/KRT17/SFN/TIMP1/CDKN1A/MUC17/UCA1/ACTG1/ACTB/DUSP5/GPRC5A/ITGA2/SDR16C5/GCNT3/ISG15/PHLDA2/KLK10/TRIB3/RSAD2/PPARD/RAB3B/ITGA6/UBR4/GOLGA7B/CEBPG/MELTF/ERO1A/DDIT3/PRSS3/F2RL1/S100A11/CEMIP/CEACAM1/RRBP1/RBCK1/SNX9/AREG/BCL9L/HMGA1/SLK/MACROD2/F11R/ST14/THOP1/SESN2/SMAD3/SPIRE1/RIOK3/SPHK1/LRRFIP1/CDH1/PRKCZ/MAFK/KLK1/CLDN4/SQSTM1/MXD1/CHAC1/TRIM31/SPAG9/THAP4/ARHGE…	S2
GO:0032872	regulation of stress-activated MAPK cascade	11	0.335253	0.901015	0.604892	0.907618	0.895522	229	tags=45%, list=32%, signal=31%	F2RL1/SPHK1/SPAG9/EZR/ERN1	S2
GO:0070302	regulation of stress-activated protein kinase signaling cascade	11	0.335253	0.901015	0.604892	0.907618	0.895522	229	tags=45%, list=32%, signal=31%	F2RL1/SPHK1/SPAG9/EZR/ERN1	S2
GO:0018130	heterocycle biosynthetic process	120	0.254319	0.952364	0.605039	0.907618	0.895522	153	tags=24%, list=22%, signal=23%	NTHL1/LMO7/CDKN1A/UPP1/SDR16C5/ISG15/ELOVL1/TRIB3/PPARD/ITGA6/CEBPG/DDIT3/F2RL1/RBCK1/BCL9L/HMGA1/SESN2/SMAD3/SPHK1/LRRFIP1/CDH1/CDA/PRKCZ/MAFK/SQSTM1/MXD1/TRIM31/THAP4/ARHGEF2	S2
GO:0034654	nucleobase-containing compound biosynthetic process	120	0.254319	0.952364	0.605039	0.907618	0.895522	153	tags=24%, list=22%, signal=23%	NTHL1/LMO7/CDKN1A/UPP1/SDR16C5/ISG15/ELOVL1/TRIB3/PPARD/ITGA6/CEBPG/DDIT3/F2RL1/RBCK1/BCL9L/HMGA1/SESN2/SMAD3/SPHK1/LRRFIP1/CDH1/CDA/PRKCZ/MAFK/SQSTM1/MXD1/TRIM31/THAP4/ARHGEF2	S2
GO:0050794	regulation of cellular process	442	0.250326	0.963141	0.605339	0.907618	0.895522	307	tags=44%, list=43%, signal=67%	MMP1/PI3/CD55/ISG20/LMO7/KRT17/CEACAM5/SFN/TIMP1/CDKN1A/MUC17/LAMC2/ACTG1/CLDN18/ACTB/DUSP5/LAMA3/GPRC5A/ITGA2/SDR16C5/DSG2/ISG15/CEACAM6/PHLDA2/RHOF/SDCBP2/IL32/TRIB3/S100A6/RSAD2/MISP/CDH17/PPARD/RAB3B/S100A14/TMSB10/ITGA6/FA2H/CEBPG/DST/TNFRSF12A/MELTF/ERO1A/TMBIM1/DDIT3/F2RL1/CDHR2/S100A11/CEMIP/CEACAM1/RBCK1/SNX9/AREG/BCL9L/BCL2L1/EFNB1/HMGA1/SLK/SLC2A1/TFF1/DSC2/F11R/ARHGAP27/ARHGAP5/ARHGAP…	S2
GO:0007173	epidermal growth factor receptor signaling pathway	13	0.320374	0.897933	0.605724	0.907618	0.895522	287	tags=54%, list=40%, signal=33%	GPRC5A/CEACAM1/AREG/DGKD/KIF16B/PTK6/HIP1R	S2
GO:0051603	proteolysis involved in cellular protein catabolic process	30	0.280791	0.921324	0.606721	0.907618	0.895522	295	tags=50%, list=42%, signal=30%	ISG15/TRIB3/UBR4/DDIT3/RBCK1/SQSTM1/YOD1/CAPN2/OGT/NR1D1/RNF213/TRIM25/DVL1/TP53INP2/RMND5A	S2
GO:0061337	cardiac conduction	12	0.326985	0.897697	0.606897	0.907618	0.895522	108	tags=25%, list=15%, signal=22%	DSG2/KCNK1/DSC2	S2
GO:0048514	blood vessel morphogenesis	36	0.27548	0.926385	0.608937	0.909503	0.897381	322	tags=56%, list=45%, signal=32%	ACTG1/TNFRSF12A/CEACAM1/SPHK1/EPHA2/JUP/ITGB1/ECM1/ETS1/YWHAZ/F3/HK2/RNF213/MYO1E/LDLR/ANXA2/FGFBP1/RRAS/IL18/WASF2	S2
GO:0032270	positive regulation of cellular protein metabolic process	78	0.25898	0.942057	0.610705	0.910158	0.898028	153	tags=24%, list=22%, signal=21%	KRT17/CDKN1A/DUSP5/GPRC5A/ITGA2/SDR16C5/TRIB3/MELTF/F2RL1/CEMIP/SNX9/AREG/SMAD3/SPHK1/PRKCZ/CLDN4/SQSTM1/SPAG9/ARHGEF2	S2
GO:1901362	organic cyclic compound biosynthetic process	124	0.253276	0.949926	0.610939	0.910158	0.898028	153	tags=24%, list=22%, signal=23%	NTHL1/LMO7/CDKN1A/UPP1/SDR16C5/ISG15/ELOVL1/TRIB3/PPARD/ITGA6/CEBPG/DDIT3/F2RL1/RBCK1/BCL9L/HMGA1/SESN2/SMAD3/SPHK1/LRRFIP1/CDH1/CDA/PRKCZ/MAFK/SQSTM1/MXD1/TRIM31/OSBPL1A/THAP4/ARHGEF2	S2
GO:0046903	secretion	89	0.256873	0.943459	0.611761	0.910219	0.898089	290	tags=44%, list=41%, signal=30%	CD55/TIMP1/CEACAM6/RHOF/RSAD2/PPARD/RAB3B/UBR4/TMBIM1/PRSS3/F2RL1/S100A11/CEACAM1/SLC2A1/UNC13D/IL1RN/CDA/PPFIA1/SNAP23/EZR/JUP/CD9/ECM1/PFKFB2/CYP4F2/CAP1/CAVIN1/TRPV6/SYTL4/STX3/NR1D1/HK2/TIMP2/DVL1/ATP13A2/ANXA2/NEU1/HIP1R/CTBP2	S2
GO:0022008	neurogenesis	82	0.256895	0.938178	0.616231	0.910634	0.898497	278	tags=44%, list=39%, signal=30%	LAMC2/ACTB/LAMA3/S100A6/ITGA6/FA2H/TNFRSF12A/AREG/EFNB1/NDRG1/CDH1/PRKCZ/CHAC1/RTN4/SPAG9/ARHGEF2/ITPKA/EPHA2/SEMA4B/EZR/ITGB1/CD9/PLXNA2/YWHAZ/ITGA3/STX3/NR1D1/MET/TIMP2/MAPK6/DDIT4/SPINT1/SEMA3B/LDLR/PTK6/DVL1	S2
GO:0055088	lipid homeostasis	12	0.323881	0.889173	0.616796	0.910634	0.898497	331	tags=67%, list=47%, signal=36%	SESN2/RTN4/NR1D1/LDLR/PNPLA2/ATP13A2/IL18/NPC1	S2
GO:0001501	skeletal system development	21	0.290232	0.899095	0.616841	0.910634	0.898497	337	tags=57%, list=48%, signal=31%	TIMP1/CLDN18/SMAD3/EPHA2/PITX1/ECM1/RFLNA/SPNS2/ANXA2/MDFI/WASF2/ANKRD11	S2
GO:0051656	establishment of organelle localization	27	0.280845	0.908032	0.6173	0.910634	0.898497	189	tags=37%, list=27%, signal=28%	MISP/AREG/UNC13D/SPIRE1/PRKCZ/MAD1L1/ARHGEF2/SNAP23/EZR/ITGB1	S2
GO:0038127	ERBB signaling pathway	15	0.308002	0.890765	0.617981	0.910634	0.898497	287	tags=53%, list=40%, signal=32%	GPRC5A/CEACAM1/AREG/RTN4/DGKD/KIF16B/PTK6/HIP1R	S2
GO:0048608	reproductive structure development	21	0.289902	0.898074	0.618619	0.910634	0.898497	113	tags=24%, list=16%, signal=21%	PHLDA2/PPARD/GJB3/BCL2L1/ST14	S2
GO:0061458	reproductive system development	21	0.289902	0.898074	0.618619	0.910634	0.898497	113	tags=24%, list=16%, signal=21%	PHLDA2/PPARD/GJB3/BCL2L1/ST14	S2
GO:0046483	heterocycle metabolic process	155	0.249887	0.947359	0.618938	0.910634	0.898497	293	tags=43%, list=41%, signal=32%	NTHL1/ISG20/LMO7/CDKN1A/UPP1/SDR16C5/ISG15/ELOVL1/TRIB3/PPARD/ITGA6/CEBPG/DDIT3/PRSS3/F2RL1/RBCK1/BCL9L/HMGA1/MACROD2/SESN2/SMAD3/SPIRE1/RIOK3/SPHK1/LRRFIP1/CDH1/CDA/PRKCZ/MAFK/SQSTM1/MXD1/TRIM31/THAP4/ARHGEF2/TXNRD1/ZNF292/EPHA2/PITX1/EZR/JUP/TRIM15/ECM1/PFKFB2/CYP4F2/PGM2L1/ETS1/GSPT2/ERN1/YWHAZ/CAVIN1/AHNAK2/PKIB/PXN/OGT/NR1D1/HK2/MET/TICAM1/TRIM25/SIRT7/DDIT4/ZNF83/DVL1/ARID3B/TP53INP2/CTBP2/…	S2
GO:0046578	regulation of Ras protein signal transduction	20	0.292512	0.89872	0.619542	0.910634	0.898497	258	tags=50%, list=36%, signal=33%	F2RL1/F11R/SQSTM1/ARHGEF2/ITGB1/RALGPS2/ITGA3/OGT/MET/TIMP2	S2
GO:0030010	establishment of cell polarity	10	0.339516	0.890985	0.619902	0.910634	0.898497	189	tags=40%, list=27%, signal=30%	MISP/PRKCZ/ARHGEF2/ITGB1	S2
GO:0044260	cellular macromolecule metabolic process	281	0.247862	0.95698	0.620638	0.910634	0.898497	287	tags=41%, list=40%, signal=41%	MMP1/PI3/NTHL1/ISG20/LMO7/KRT17/SFN/TIMP1/CDKN1A/MUC17/ACTB/DUSP5/GPRC5A/ITGA2/SDR16C5/GCNT3/ISG15/PHLDA2/TRIB3/PPARD/RAB3B/ITGA6/UBR4/GOLGA7B/CEBPG/MELTF/ERO1A/DDIT3/F2RL1/S100A11/CEMIP/CEACAM1/RRBP1/RBCK1/SNX9/AREG/BCL9L/HMGA1/SLK/MACROD2/THOP1/SESN2/SMAD3/SPIRE1/RIOK3/SPHK1/LRRFIP1/CDH1/PRKCZ/MAFK/CLDN4/SQSTM1/MXD1/CHAC1/TRIM31/SPAG9/THAP4/ARHGEF2/LMTK3/ITPKA/ZNF292/EIF1/APOL1/EPHA2/OPTN/PITX1…	S2
GO:0021700	developmental maturation	12	0.322733	0.886022	0.621691	0.911031	0.89889	79	tags=17%, list=11%, signal=15%	CDKN1A/DDIT3	S2
GO:0032940	secretion by cell	83	0.255957	0.935879	0.623149	0.911591	0.899442	290	tags=43%, list=41%, signal=29%	CD55/TIMP1/CEACAM6/RHOF/RSAD2/PPARD/RAB3B/UBR4/TMBIM1/PRSS3/F2RL1/S100A11/CEACAM1/SLC2A1/UNC13D/IL1RN/CDA/PPFIA1/SNAP23/EZR/JUP/CD9/ECM1/PFKFB2/CAP1/CAVIN1/TRPV6/SYTL4/STX3/NR1D1/TIMP2/DVL1/ATP13A2/ANXA2/NEU1/CTBP2	S2
GO:0051240	positive regulation of multicellular organismal process	102	0.253331	0.939744	0.623638	0.911591	0.899442	305	tags=47%, list=43%, signal=31%	KRT17/ITGA2/ISG15/RSAD2/ITGA6/CEBPG/TNFRSF12A/TMBIM1/DDIT3/F2RL1/CEACAM1/BCL9L/F11R/SMAD3/RIOK3/SPHK1/LRRFIP1/PRKCZ/RTN4/SPAG9/ARHGEF2/ITPKA/EZR/JUP/PLEKHM1/ITGB1/TRIM15/THBD/ECM1/PLXNA2/ETS1/ITGA3/OGT/F3/HK2/MET/TICAM1/TIMP2/MAPK6/SPINT1/BIRC3/PTK6/DVL1/ANXA2/FGFBP1/RRAS/ARHGDIA/IL18	S2
GO:1903008	organelle disassembly	13	-0.20546	-0.869553	0.625954	0.913614	0.901438	567	tags=100%, list=80%, signal=20%	OPTN/HK2/ATG9B/ATP13A2/KLC1/MAP1LC3B/UFM1/ATG14/FZD5/CTTN/WDR45/MAP1LC3A	S2
GO:0008064	regulation of actin polymerization or depolymerization	16	0.302426	0.885647	0.627784	0.913614	0.901438	322	tags=56%, list=45%, signal=31%	TMSB10/F2RL1/SNX9/SPIRE1/ARPC1A/HIP1R/BAIAP2L1/ESAM/WASF2	S2
GO:0030832	regulation of actin filament length	16	0.302426	0.885647	0.627784	0.913614	0.901438	322	tags=56%, list=45%, signal=31%	TMSB10/F2RL1/SNX9/SPIRE1/ARPC1A/HIP1R/BAIAP2L1/ESAM/WASF2	S2
GO:0042542	response to hydrogen peroxide	10	0.336438	0.882908	0.628927	0.913614	0.901438	253	tags=50%, list=36%, signal=33%	AREG/SPHK1/CAPN2/ETS1/MET	S2
GO:1903522	regulation of blood circulation	18	0.294741	0.88585	0.629575	0.913614	0.901438	108	tags=22%, list=15%, signal=19%	DSG2/KCNK1/F2RL1/DSC2	S2
GO:0002705	positive regulation of leukocyte mediated immunity	10	0.336056	0.881906	0.629727	0.913614	0.901438	134	tags=30%, list=19%, signal=25%	RSAD2/F2RL1/PRKCZ	S2
GO:0051726	regulation of cell cycle	34	0.271435	0.90626	0.632	0.915771	0.903566	148	tags=24%, list=21%, signal=20%	SFN/CDKN1A/ACTB/DDIT3/BCL2L1/SMAD3/SPHK1/MAD1L1	S2
GO:0055085	transmembrane transport	72	0.255193	0.924035	0.632806	0.9158	0.903595	176	tags=28%, list=25%, signal=23%	ACTB/TRIB3/S100A6/CDH17/PPARD/SLC6A8/ERO1A/KCNK1/GJB3/DDIT3/TMC5/CEMIP/SLC6A14/SLC2A1/SESN2/SLC20A1/CLDN4/APOL1/SLC5A1/GJB4	S2
GO:1990138	neuron projection extension	14	0.307695	0.877023	0.635412	0.916538	0.904323	278	tags=50%, list=39%, signal=31%	TNFRSF12A/PRKCZ/RTN4/SEMA4B/ITGB1/SEMA3B/DVL1	S2
GO:0031344	regulation of cell projection organization	40	0.266387	0.908447	0.63574	0.916538	0.904323	278	tags=45%, list=39%, signal=29%	ITGA2/ITGA6/TNFRSF12A/F2RL1/CDHR2/CDHR5/RTN4/ITPKA/EPHA2/SEMA4B/EZR/PLEKHM1/PLXNA2/ITGA3/MAPK6/SEMA3B/PTK6/DVL1	S2
GO:0006082	organic acid metabolic process	54	0.258962	0.915123	0.637248	0.916538	0.904323	307	tags=50%, list=43%, signal=31%	ELOVL1/TRIB3/PPARD/FA2H/SLC6A8/CEMIP/CEACAM1/PTGDS/SLC2A1/SESN2/DHRS9/CYP4F3/OSBPL1A/THAP4/PFKFB2/CYP4F2/PGM2L1/ASNS/OGT/NR1D1/HK2/DDIT4/CYP3A5/LPGAT1/SULT2B1/SLC7A11/MGLL	S2
GO:0043436	oxoacid metabolic process	54	0.258962	0.915123	0.637248	0.916538	0.904323	307	tags=50%, list=43%, signal=31%	ELOVL1/TRIB3/PPARD/FA2H/SLC6A8/CEMIP/CEACAM1/PTGDS/SLC2A1/SESN2/DHRS9/CYP4F3/OSBPL1A/THAP4/PFKFB2/CYP4F2/PGM2L1/ASNS/OGT/NR1D1/HK2/DDIT4/CYP3A5/LPGAT1/SULT2B1/SLC7A11/MGLL	S2
GO:0032268	regulation of cellular protein metabolic process	125	0.250038	0.938075	0.637436	0.916538	0.904323	280	tags=41%, list=39%, signal=30%	PI3/KRT17/SFN/TIMP1/CDKN1A/ACTB/DUSP5/GPRC5A/ITGA2/SDR16C5/ISG15/TRIB3/MELTF/F2RL1/CEMIP/CEACAM1/SNX9/AREG/SESN2/SMAD3/SPHK1/PRKCZ/CLDN4/SQSTM1/CHAC1/SPAG9/ARHGEF2/EIF1/EPHA2/YOD1/EZR/ECM1/SERPINB5/XIAP/ERN1/YWHAZ/PKIB/IGFBP6/OGT/F3/TICAM1/TIMP2/SIRT7/DDIT4/SPINT1/LDLR/BIRC3/PTK6/DVL1/ATP13A2/ANXA2	S2
GO:0051056	regulation of small GTPase mediated signal transduction	31	0.271703	0.895579	0.638036	0.916538	0.904323	258	tags=45%, list=36%, signal=30%	RHOF/F2RL1/F11R/ARHGAP5/ARHGAP29/SQSTM1/ARHGEF2/ITGB1/RALGPS2/RHOD/ITGA3/OGT/MET/TIMP2	S2
GO:0051173	positive regulation of nitrogen compound metabolic process	129	0.249034	0.936482	0.639736	0.917848	0.905615	290	tags=43%, list=41%, signal=31%	LMO7/KRT17/CDKN1A/DUSP5/GPRC5A/ITGA2/SDR16C5/TRIB3/PPARD/ITGA6/CEBPG/MELTF/DDIT3/F2RL1/CEMIP/SNX9/AREG/BCL9L/HMGA1/SESN2/SMAD3/SPIRE1/SPHK1/CDH1/PRKCZ/CLDN4/SQSTM1/SPAG9/ARHGEF2/ZNF292/PITX1/EZR/JUP/CAPN2/PFKFB2/ETS1/XIAP/ERN1/PKIB/IGFBP6/OGT/F3/NR1D1/MET/TICAM1/TIMP2/SIRT7/LDLR/BIRC3/PTK6/DVL1/ANXA2/ARID3B/TP53INP2/HIP1R/CTBP2	S2
GO:0060255	regulation of macromolecule metabolic process	231	0.246305	0.947547	0.640536	0.917865	0.905632	287	tags=42%, list=40%, signal=37%	PI3/LMO7/KRT17/SFN/TIMP1/CDKN1A/UCA1/ACTG1/ACTB/DUSP5/GPRC5A/ITGA2/SDR16C5/ISG15/PHLDA2/TRIB3/RSAD2/PPARD/ITGA6/CEBPG/MELTF/DDIT3/F2RL1/S100A11/CEMIP/CEACAM1/RBCK1/SNX9/AREG/BCL9L/HMGA1/F11R/SESN2/SMAD3/SPIRE1/RIOK3/SPHK1/LRRFIP1/CDH1/PRKCZ/MAFK/CLDN4/SQSTM1/MXD1/CHAC1/TRIM31/SPAG9/THAP4/ARHGEF2/ZNF292/EIF1/EPHA2/OPTN/PITX1/YOD1/EZR/JUP/TRIM15/CAPN2/ECM1/ETS1/TMPRSS4/SERPINB5/XIAP/GSPT2/ERN1/YWHA…	S2
GO:0045766	positive regulation of angiogenesis	16	0.297288	0.870601	0.645647	0.921123	0.908847	303	tags=56%, list=43%, signal=33%	SPHK1/JUP/ITGB1/ECM1/ETS1/F3/HK2/FGFBP1/RRAS	S2
GO:0050790	regulation of catalytic activity	119	0.249275	0.93301	0.646235	0.921123	0.908847	157	tags=24%, list=22%, signal=22%	PI3/SFN/TIMP1/CDKN1A/ACTB/DUSP5/GPRC5A/ITGA2/TRIB3/SERINC2/ITGA6/TMBIM1/F2RL1/CEMIP/CEACAM1/SNX9/AREG/F11R/ARHGAP27/ARHGAP5/ARHGAP29/SESN2/SMAD3/PRKCZ/CLDN4/SPAG9/LMTK3/S100A10	S2
GO:0007167	enzyme linked receptor protein signaling pathway	62	0.254893	0.912673	0.646357	0.921123	0.908847	292	tags=47%, list=41%, signal=30%	ACTG1/ACTB/GPRC5A/CEACAM1/AREG/BCL9L/EFNB1/F11R/SMAD3/PRKCZ/RTN4/CGN/EPHA2/ARPC1A/XIAP/OSMR/ITGA3/PXN/IGFBP6/OGT/F3/MET/DGKD/KIF16B/MYO1E/DDIT4/PTK6/HIP1R/FGFBP1	S2
GO:0001525	angiogenesis	33	0.268831	0.892895	0.647047	0.921123	0.908847	322	tags=55%, list=45%, signal=31%	ACTG1/TNFRSF12A/CEACAM1/SPHK1/EPHA2/JUP/ITGB1/ECM1/ETS1/YWHAZ/F3/HK2/RNF213/ANXA2/FGFBP1/RRAS/IL18/WASF2	S2
GO:0002520	immune system development	42	0.262877	0.901994	0.647497	0.921123	0.908847	215	tags=33%, list=30%, signal=25%	CLDN18/ISG15/RSAD2/CDH17/CEBPG/F2RL1/CEACAM1/SMAD3/PRKCZ/MAD1L1/EPHA2/ITGB1/LRRC8A/ETS1	S2
GO:0019941	modification-dependent protein catabolic process	27	0.273533	0.884393	0.64856	0.921123	0.908847	295	tags=48%, list=42%, signal=29%	ISG15/TRIB3/UBR4/DDIT3/RBCK1/SQSTM1/YOD1/OGT/RNF213/TRIM25/DVL1/TP53INP2/RMND5A	S2
GO:0043632	modification-dependent macromolecule catabolic process	27	0.273533	0.884393	0.64856	0.921123	0.908847	295	tags=48%, list=42%, signal=29%	ISG15/TRIB3/UBR4/DDIT3/RBCK1/SQSTM1/YOD1/OGT/RNF213/TRIM25/DVL1/TP53INP2/RMND5A	S2
GO:0045184	establishment of protein localization	91	0.25076	0.922623	0.649135	0.921123	0.908847	255	tags=38%, list=36%, signal=28%	SFN/CDKN1A/ITGA2/RSAD2/PPARD/RAB3B/GOLGA7B/DDIT3/F2RL1/CEMIP/RRBP1/SNX9/SLC2A1/SMAD3/KRT18/SPIRE1/CDH1/IL1RN/PRKCZ/ARHGEF2/SNAP23/OPTN/YOD1/EZR/JUP/PLEKHM1/PFKFB2/RHOD/YWHAZ/CAVIN1/SYTL4/STX3/NR1D1/HK2/DGKD	S2
GO:1902115	regulation of organelle assembly	11	-0.217765	-0.852467	0.651636	0.922152	0.909863	558	tags=82%, list=79%, signal=18%	SDC4/ARHGEF5/CHMP1B/MSN/SRC/AKAP13/PIP4K2C/CDKL1/RALB	S2
GO:0019438	aromatic compound biosynthetic process	122	0.248366	0.930453	0.652135	0.922152	0.909863	153	tags=24%, list=22%, signal=23%	NTHL1/LMO7/CDKN1A/UPP1/SDR16C5/ISG15/ELOVL1/TRIB3/PPARD/ITGA6/CEBPG/DDIT3/F2RL1/RBCK1/BCL9L/HMGA1/SESN2/SMAD3/SPHK1/LRRFIP1/CDH1/CDA/PRKCZ/MAFK/SQSTM1/MXD1/TRIM31/THAP4/ARHGEF2	S2
GO:0016192	vesicle-mediated transport	136	0.246999	0.930917	0.652235	0.922152	0.909863	290	tags=43%, list=41%, signal=32%	CD55/TIMP1/ACTG1/ACTB/ITGA2/TINAGL1/CEACAM6/RHOF/RAB3B/UBR4/GULP1/TMBIM1/PRSS3/F2RL1/S100A11/CEACAM1/SNX9/AREG/BCL2L1/PLIN3/ARHGAP27/UNC13D/KRT18/SPIRE1/SPHK1/CDA/SQSTM1/OSBPL1A/SPAG9/S100A10/SNAP23/APOL1/OPTN/EZR/LRP10/JUP/ITGB1/CD9/IL2RG/ECM1/CAP1/TMPRSS4/ARPC1A/TRPV6/SYTL4/STX3/MET/DGKD/TIMP2/KIF16B/SYNJ2/MYO1E/LDLR/DVL1/ATP13A2/ANXA2/NEU1/HIP1R/CTBP2	S2
GO:1901566	organonitrogen compound biosynthetic process	65	0.253214	0.909335	0.653777	0.923212	0.910908	228	tags=32%, list=32%, signal=24%	KRT17/MUC17/UPP1/ITGA2/GCNT3/ELOVL1/FA2H/GOLGA7B/CEMIP/RRBP1/SESN2/SPHK1/CDA/CHAC1/EIF1/FUT3/CAPN2/GALNT5/PHLDA1/ASNS/GSPT2	S2
GO:0140352	NA	84	0.250481	0.916701	0.657363	0.923727	0.911416	290	tags=43%, list=41%, signal=29%	CD55/TIMP1/CEACAM6/RHOF/RSAD2/PPARD/RAB3B/UBR4/TMBIM1/PRSS3/F2RL1/S100A11/CEACAM1/SLC2A1/UNC13D/IL1RN/CDA/PPFIA1/SNAP23/EZR/JUP/CD9/ECM1/PFKFB2/CAP1/CAVIN1/TRPV6/SYTL4/STX3/NR1D1/TIMP2/DVL1/ATP13A2/ANXA2/NEU1/CTBP2	S2
GO:0090150	establishment of protein localization to membrane	18	0.286666	0.861579	0.658216	0.923727	0.911416	244	tags=39%, list=34%, signal=26%	SFN/GOLGA7B/CEMIP/KRT18/OPTN/YWHAZ/STX3	S2
GO:0006725	cellular aromatic compound metabolic process	156	0.245242	0.930107	0.658434	0.923727	0.911416	310	tags=46%, list=44%, signal=33%	NTHL1/ISG20/LMO7/CDKN1A/UPP1/SDR16C5/ISG15/ELOVL1/TRIB3/PPARD/ITGA6/CEBPG/DDIT3/PRSS3/F2RL1/RBCK1/BCL9L/HMGA1/MACROD2/SESN2/SMAD3/SPIRE1/RIOK3/SPHK1/LRRFIP1/CDH1/CDA/PRKCZ/MAFK/SQSTM1/MXD1/TRIM31/THAP4/ARHGEF2/TXNRD1/ZNF292/EPHA2/PITX1/EZR/JUP/TRIM15/ECM1/PFKFB2/PGM2L1/ETS1/GSPT2/ERN1/YWHAZ/CAVIN1/AHNAK2/PKIB/PXN/OGT/NR1D1/HK2/MET/TICAM1/TRIM25/SIRT7/DDIT4/ZNF83/DVL1/ARID3B/TP53INP2/CTBP2/SULT2B1…	S2
GO:0070830	bicellular tight junction assembly	13	0.305025	0.854913	0.659879	0.923727	0.911416	218	tags=38%, list=31%, signal=27%	CLDN18/F11R/CLDN4/EPHA2/CLDN7	S2
GO:0060560	developmental growth involved in morphogenesis	17	0.289715	0.859406	0.66168	0.923727	0.911416	189	tags=35%, list=27%, signal=27%	TNFRSF12A/AREG/PRKCZ/RTN4/SEMA4B/ITGB1	S2
GO:0007268	chemical synaptic transmission	26	0.26986	0.868241	0.66427	0.923727	0.911416	313	tags=54%, list=44%, signal=31%	RAB3B/CDH1/PRKCZ/SQSTM1/PPFIA1/ITPKA/SNAP23/ITGB1/STX3/SLC12A7/DVL1/CTBP2/SLC7A11/DLGAP4	S2
GO:0098916	anterograde trans-synaptic signaling	26	0.26986	0.868241	0.66427	0.923727	0.911416	313	tags=54%, list=44%, signal=31%	RAB3B/CDH1/PRKCZ/SQSTM1/PPFIA1/ITPKA/SNAP23/ITGB1/STX3/SLC12A7/DVL1/CTBP2/SLC7A11/DLGAP4	S2
GO:0099536	synaptic signaling	26	0.26986	0.868241	0.66427	0.923727	0.911416	313	tags=54%, list=44%, signal=31%	RAB3B/CDH1/PRKCZ/SQSTM1/PPFIA1/ITPKA/SNAP23/ITGB1/STX3/SLC12A7/DVL1/CTBP2/SLC7A11/DLGAP4	S2
GO:0099537	trans-synaptic signaling	26	0.26986	0.868241	0.66427	0.923727	0.911416	313	tags=54%, list=44%, signal=31%	RAB3B/CDH1/PRKCZ/SQSTM1/PPFIA1/ITPKA/SNAP23/ITGB1/STX3/SLC12A7/DVL1/CTBP2/SLC7A11/DLGAP4	S2
GO:0098660	inorganic ion transmembrane transport	35	0.263325	0.882851	0.664338	0.923727	0.911416	189	tags=31%, list=27%, signal=24%	SLC6A8/ERO1A/KCNK1/DDIT3/CEMIP/SLC6A14/SLC20A1/CLDN4/APOL1/SLC5A1/ITGB1	S2
GO:0007420	brain development	30	0.267367	0.877279	0.665377	0.923727	0.911416	302	tags=50%, list=43%, signal=30%	ACTB/SLC2A1/MACROD2/SPHK1/CDH1/RTN4/PITX1/ITGB1/CD9/PLXNA2/ETS1/SYNJ2/DDIT4/SUN1/SLC7A11	S2
GO:0045944	positive regulation of transcription by RNA polymerase II	51	0.254747	0.893791	0.66583	0.923727	0.911416	290	tags=45%, list=41%, signal=29%	LMO7/PPARD/ITGA6/CEBPG/DDIT3/F2RL1/BCL9L/HMGA1/SESN2/SMAD3/SQSTM1/ARHGEF2/ZNF292/PITX1/JUP/ETS1/OGT/NR1D1/MET/SIRT7/DVL1/ARID3B/CTBP2	S2
GO:0030182	neuron differentiation	68	0.250441	0.902508	0.666266	0.923727	0.911416	278	tags=43%, list=39%, signal=29%	LAMC2/ACTB/LAMA3/S100A6/ITGA6/TNFRSF12A/AREG/EFNB1/CDH1/PRKCZ/RTN4/SPAG9/ARHGEF2/ITPKA/EPHA2/SEMA4B/EZR/ITGB1/PLXNA2/YWHAZ/ITGA3/STX3/MET/TIMP2/MAPK6/DDIT4/SEMA3B/PTK6/DVL1	S2
GO:0048666	neuron development	57	0.251783	0.894804	0.667135	0.923727	0.911416	278	tags=42%, list=39%, signal=28%	LAMC2/ACTB/LAMA3/S100A6/ITGA6/TNFRSF12A/AREG/EFNB1/CDH1/PRKCZ/RTN4/ITPKA/EPHA2/SEMA4B/EZR/ITGB1/PLXNA2/YWHAZ/ITGA3/STX3/MAPK6/SEMA3B/PTK6/DVL1	S2
GO:0031331	positive regulation of cellular catabolic process	24	0.273991	0.86913	0.66863	0.923727	0.911416	285	tags=50%, list=40%, signal=31%	TRIB3/SNX9/SESN2/OPTN/EZR/PFKFB2/HK2/TICAM1/LDLR/PNPLA2/DVL1/TP53INP2	S2
GO:0031329	regulation of cellular catabolic process	47	0.255107	0.887543	0.66871	0.923727	0.911416	285	tags=47%, list=40%, signal=30%	TIMP1/TRIB3/DDIT3/SNX9/SESN2/OPTN/YOD1/EZR/PFKFB2/ERN1/YWHAZ/OGT/HK2/MET/TICAM1/TIMP2/LDLR/PNPLA2/DVL1/ATP13A2/ANXA2/TP53INP2	S2
GO:0006139	nucleobase-containing compound metabolic process	152	0.244463	0.926047	0.670433	0.923727	0.911416	293	tags=43%, list=41%, signal=32%	NTHL1/ISG20/LMO7/CDKN1A/UPP1/SDR16C5/ISG15/ELOVL1/TRIB3/PPARD/ITGA6/CEBPG/DDIT3/F2RL1/RBCK1/BCL9L/HMGA1/MACROD2/SESN2/SMAD3/SPIRE1/RIOK3/SPHK1/LRRFIP1/CDH1/CDA/PRKCZ/MAFK/SQSTM1/MXD1/TRIM31/THAP4/ARHGEF2/TXNRD1/ZNF292/EPHA2/PITX1/EZR/JUP/TRIM15/ECM1/PFKFB2/PGM2L1/ETS1/GSPT2/ERN1/YWHAZ/CAVIN1/AHNAK2/PKIB/PXN/OGT/NR1D1/HK2/MET/TICAM1/TRIM25/SIRT7/DDIT4/ZNF83/DVL1/ARID3B/TP53INP2/CTBP2/SULT2B1	S2
GO:0030833	regulation of actin filament polymerization	14	0.297631	0.848335	0.670846	0.923727	0.911416	322	tags=57%, list=45%, signal=32%	TMSB10/SNX9/SPIRE1/ARPC1A/HIP1R/BAIAP2L1/ESAM/WASF2	S2
GO:1903825	organic acid transmembrane transport	13	0.301263	0.844368	0.671326	0.923727	0.911416	211	tags=38%, list=30%, signal=28%	SLC6A8/SLC6A14/SLC2A1/ITGB1/LRRC8A	S2
GO:1905039	carboxylic acid transmembrane transport	13	0.301263	0.844368	0.671326	0.923727	0.911416	211	tags=38%, list=30%, signal=28%	SLC6A8/SLC6A14/SLC2A1/ITGB1/LRRC8A	S2
GO:0021915	neural tube development	10	0.320419	0.84087	0.671884	0.923727	0.911416	350	tags=70%, list=49%, signal=36%	ST14/EPHA2/PLXNA2/SPINT1/DVL1/BCL10/SDC4	S2
GO:0034641	cellular nitrogen compound metabolic process	181	0.243561	0.929242	0.672433	0.923727	0.911416	285	tags=41%, list=40%, signal=33%	NTHL1/ISG20/LMO7/KRT17/CDKN1A/UPP1/ITGA2/SDR16C5/ISG15/ELOVL1/TRIB3/PPARD/ITGA6/FA2H/CEBPG/DDIT3/F2RL1/RRBP1/RBCK1/BCL9L/HMGA1/MACROD2/THOP1/SESN2/SMAD3/SPIRE1/RIOK3/SPHK1/LRRFIP1/CDH1/CDA/PRKCZ/MAFK/SQSTM1/MXD1/CHAC1/TRIM31/THAP4/ARHGEF2/TXNRD1/ZNF292/EIF1/EPHA2/PITX1/FUT3/EZR/JUP/TRIM15/ECM1/PFKFB2/PGM2L1/ETS1/ASNS/GSPT2/ERN1/YWHAZ/ECE1/CAVIN1/AHNAK2/PKIB/PXN/OGT/NR1D1/HK2/MET/TICAM1/TRIM25/SIR…	S2
GO:0051258	protein polymerization	21	0.276617	0.856918	0.672908	0.923727	0.911416	322	tags=57%, list=45%, signal=32%	TMSB10/SNX9/SPIRE1/ARPC1A/VDAC2/MET/HIP1R/CLIP1/BAIAP2L1/MX2/ESAM/WASF2	S2
GO:0051247	positive regulation of protein metabolic process	81	0.24871	0.90721	0.673171	0.923727	0.911416	153	tags=23%, list=22%, signal=21%	KRT17/CDKN1A/DUSP5/GPRC5A/ITGA2/SDR16C5/TRIB3/MELTF/F2RL1/CEMIP/SNX9/AREG/SMAD3/SPHK1/PRKCZ/CLDN4/SQSTM1/SPAG9/ARHGEF2	S2
GO:0032504	multicellular organism reproduction	24	0.272276	0.86369	0.674623	0.924132	0.911816	289	tags=46%, list=41%, signal=28%	DSG2/PPARD/GJB3/BCL2L1/SPIRE1/ITGB1/CD9/ETS1/ITGA3/BIRC3/SUN1	S2
GO:0033044	regulation of chromosome organization	12	0.3061	0.840358	0.678087	0.924132	0.911816	247	tags=42%, list=35%, signal=28%	SDR16C5/HMGA1/MAD1L1/PKIB/OGT	S2
GO:0048534	hematopoietic or lymphoid organ development	40	0.257291	0.877428	0.678499	0.924132	0.911816	215	tags=32%, list=30%, signal=24%	CLDN18/ISG15/RSAD2/CDH17/CEBPG/F2RL1/CEACAM1/PRKCZ/MAD1L1/EPHA2/ITGB1/LRRC8A/ETS1	S2
GO:0051271	negative regulation of cellular component movement	19	0.278744	0.848121	0.679848	0.924132	0.911816	191	tags=32%, list=27%, signal=24%	TIMP1/PPARD/CDH1/SEMA4B/JUP/CD9	S2
GO:0008610	lipid biosynthetic process	37	0.259078	0.874352	0.679939	0.924132	0.911816	288	tags=46%, list=41%, signal=29%	ELOVL1/TRIB3/PPARD/FA2H/CEACAM1/PTGDS/SPHK1/DHRS9/OSBPL1A/CAPN2/MOGAT3/NR1D1/DGKD/SYNJ2/LDLR/PNPLA2/LPGAT1	S2
GO:0007517	muscle organ development	11	0.312506	0.839882	0.680983	0.924132	0.911816	187	tags=36%, list=26%, signal=27%	BCL9L/SMAD3/PITX1/MYL6	S2
GO:0010556	regulation of macromolecule biosynthetic process	116	0.244602	0.914041	0.6823	0.924132	0.911816	195	tags=29%, list=28%, signal=25%	LMO7/KRT17/CDKN1A/ITGA2/SDR16C5/TRIB3/PPARD/ITGA6/CEBPG/DDIT3/F2RL1/S100A11/RBCK1/BCL9L/HMGA1/SESN2/SMAD3/SPHK1/LRRFIP1/CDH1/PRKCZ/MAFK/SQSTM1/MXD1/TRIM31/THAP4/ARHGEF2/ZNF292/EIF1/PITX1/EZR/JUP/TRIM15/ECM1	S2
GO:0008104	protein localization	145	0.24301	0.918439	0.685631	0.924132	0.911816	189	tags=28%, list=27%, signal=26%	SFN/CDKN1A/ACTG1/CLDN18/ACTB/ITGA2/RSAD2/MISP/PPARD/RAB3B/TMSB10/GOLGA7B/TMBIM1/DDIT3/F2RL1/CEMIP/RRBP1/SNX9/BCL2L1/SLC2A1/F11R/SESN2/SMAD3/KRT18/SPIRE1/CDH1/IL1RN/PRKCZ/SQSTM1/RTN4/ARHGEF2/S100A10/PPFIA1/SNAP23/EPHA2/OPTN/YOD1/EZR/JUP/PLEKHM1/ITGB1	S2
GO:0051130	positive regulation of cellular component organization	82	0.246091	0.898724	0.687481	0.924132	0.911816	287	tags=43%, list=40%, signal=29%	MMP1/SFN/ITGA2/SDR16C5/CDH17/ITGA6/TNFRSF12A/MELTF/F2RL1/SNX9/SMAD3/SPIRE1/SPHK1/S100A10/ITPKA/EPHA2/OPTN/PLEKHM1/CAPN2/KATNBL1/PLXNA2/ARPC1A/YWHAZ/PKIB/ITGA3/PXN/OGT/HK2/MET/DGKD/MAPK6/PTK6/DVL1/ANXA2/HIP1R	S2
GO:0071396	cellular response to lipid	30	0.261821	0.859082	0.688595	0.924132	0.911816	78	tags=13%, list=11%, signal=12%	CD55/ITGA2/PPARD/GJB3	S2
GO:0015833	peptide transport	87	0.244432	0.897032	0.689438	0.924132	0.911816	255	tags=38%, list=36%, signal=28%	SFN/CDKN1A/RSAD2/CDH17/PPARD/RAB3B/GOLGA7B/F2RL1/CEMIP/RRBP1/SNX9/SLC2A1/SMAD3/KRT18/SPIRE1/CDH1/IL1RN/PRKCZ/ARHGEF2/SNAP23/OPTN/YOD1/EZR/JUP/PLEKHM1/PFKFB2/RHOD/YWHAZ/CAVIN1/SYTL4/STX3/NR1D1/DGKD	S2
GO:0042886	amide transport	87	0.244432	0.897032	0.689438	0.924132	0.911816	255	tags=38%, list=36%, signal=28%	SFN/CDKN1A/RSAD2/CDH17/PPARD/RAB3B/GOLGA7B/F2RL1/CEMIP/RRBP1/SNX9/SLC2A1/SMAD3/KRT18/SPIRE1/CDH1/IL1RN/PRKCZ/ARHGEF2/SNAP23/OPTN/YOD1/EZR/JUP/PLEKHM1/PFKFB2/RHOD/YWHAZ/CAVIN1/SYTL4/STX3/NR1D1/DGKD	S2
GO:0048675	axon extension	12	0.302676	0.83096	0.689544	0.924132	0.911816	278	tags=50%, list=39%, signal=31%	TNFRSF12A/RTN4/SEMA4B/ITGB1/SEMA3B/DVL1	S2
GO:0007389	pattern specification process	11	0.310103	0.833424	0.689663	0.924132	0.911816	121	tags=27%, list=17%, signal=23%	DDIT3/EFNB1/SMAD3	S2
GO:0015672	monovalent inorganic cation transport	18	0.278328	0.836519	0.690145	0.924132	0.911816	189	tags=33%, list=27%, signal=25%	SLC6A8/KCNK1/SLC6A14/SLC20A1/SLC5A1/ITGB1	S2
GO:0048872	homeostasis of number of cells	11	0.309666	0.83225	0.690677	0.924132	0.911816	69	tags=18%, list=10%, signal=17%	ISG15/CEBPG	S2
GO:0019637	organophosphate metabolic process	45	0.25119	0.869121	0.692895	0.924132	0.911816	343	tags=53%, list=48%, signal=29%	NTHL1/UPP1/ELOVL1/SERINC2/PPARD/CDA/ITPKA/EPHA2/CAPN2/PFKFB2/PGM2L1/OGT/HK2/DGKD/SYNJ2/DDIT4/LDLR/MTMR11/LPGAT1/SULT2B1/PPCDC/ABHD3/GDPD3/SGMS2	S2
GO:0070371	ERK1 and ERK2 cascade	17	0.281021	0.833617	0.693524	0.924132	0.911816	418	tags=76%, list=59%, signal=32%	F2RL1/CEACAM1/PRKCZ/EPHA2/EZR/YWHAZ/RRAS/DUSP4/DUSP6/PTPRR/RAP1B/PDGFA/CFLAR	S2
GO:0030838	positive regulation of actin filament polymerization	10	0.312766	0.820788	0.694276	0.924132	0.911816	322	tags=60%, list=45%, signal=33%	SNX9/SPIRE1/ARPC1A/HIP1R/BAIAP2L1/WASF2	S2
GO:0010638	positive regulation of organelle organization	43	0.251818	0.866639	0.695884	0.924132	0.911816	361	tags=58%, list=51%, signal=30%	SFN/SDR16C5/F2RL1/SNX9/SMAD3/SPIRE1/SPHK1/S100A10/OPTN/KATNBL1/ARPC1A/YWHAZ/PKIB/PXN/OGT/HK2/MET/ANXA2/HIP1R/CLIP1/BAIAP2L1/WASF2/RHOC/SDC4/FLNA	S2
GO:0048699	generation of neurons	75	0.244871	0.888675	0.696218	0.924132	0.911816	278	tags=43%, list=39%, signal=29%	LAMC2/ACTB/LAMA3/S100A6/ITGA6/TNFRSF12A/AREG/EFNB1/CDH1/PRKCZ/RTN4/SPAG9/ARHGEF2/ITPKA/EPHA2/SEMA4B/EZR/ITGB1/PLXNA2/YWHAZ/ITGA3/STX3/NR1D1/MET/TIMP2/MAPK6/DDIT4/SPINT1/SEMA3B/LDLR/PTK6/DVL1	S2
GO:0008016	regulation of heart contraction	14	0.289395	0.824861	0.696686	0.924132	0.911816	108	tags=21%, list=15%, signal=19%	DSG2/KCNK1/DSC2	S2
GO:0060047	heart contraction	14	0.289395	0.824861	0.696686	0.924132	0.911816	108	tags=21%, list=15%, signal=19%	DSG2/KCNK1/DSC2	S2
GO:0009101	glycoprotein biosynthetic process	17	0.279641	0.829524	0.697051	0.924132	0.911816	452	tags=82%, list=64%, signal=31%	MUC17/GCNT3/FUT3/GALNT5/PHLDA1/OGT/NPC1/MUC5AC/B3GNT3/GFPT1/CSGALNACT2/ST3GAL1/MUC12/MGAT5	S2
GO:0046883	regulation of hormone secretion	11	0.307037	0.825183	0.698005	0.924132	0.911816	250	tags=45%, list=35%, signal=30%	PPARD/SLC2A1/PFKFB2/SYTL4/NR1D1	S2
GO:0002793	positive regulation of peptide secretion	13	0.293902	0.823737	0.698954	0.924132	0.911816	279	tags=46%, list=39%, signal=29%	PPARD/F2RL1/EZR/PFKFB2/SYTL4/ATP13A2	S2
GO:0050714	positive regulation of protein secretion	13	0.293902	0.823737	0.698954	0.924132	0.911816	279	tags=46%, list=39%, signal=29%	PPARD/F2RL1/EZR/PFKFB2/SYTL4/ATP13A2	S2
GO:0001101	response to acid chemical	13	0.293831	0.823539	0.699174	0.924132	0.911816	233	tags=46%, list=33%, signal=32%	BCL2L1/SESN2/CD9/CAPN2/ASNS/KRT8	S2
GO:0007611	learning or memory	10	0.311018	0.816199	0.699189	0.924132	0.911816	306	tags=60%, list=43%, signal=35%	PRKCZ/ITGB1/ITGA3/LDLR/SLC7A11/ADGRF1	S2
GO:0050890	cognition	10	0.311018	0.816199	0.699189	0.924132	0.911816	306	tags=60%, list=43%, signal=35%	PRKCZ/ITGB1/ITGA3/LDLR/SLC7A11/ADGRF1	S2
GO:0062197	NA	25	0.263565	0.842911	0.699527	0.924132	0.911816	302	tags=48%, list=43%, signal=29%	ERO1A/DDIT3/SLC2A1/SESN2/SPHK1/ARHGEF2/TXNRD1/ETS1/PXN/MET/ATP13A2/SLC7A11	S2
GO:0030036	actin cytoskeleton organization	64	0.245368	0.880336	0.69995	0.924132	0.911816	364	tags=58%, list=51%, signal=31%	ACTG1/ACTB/RHOF/TMSB10/TPM4/F2RL1/SNX9/F11R/SMAD3/SPIRE1/ARHGEF2/S100A10/PPFIA1/ITPKA/MPRIP/EZR/ITGB1/KRT19/CAP1/RFLNA/RHOD/ARPC1A/KRT8/PXN/MET/MYO1E/HIP1R/INF2/ARHGDIA/BAIAP2L1/ESAM/WASF2/FGD6/RHOC/SDC4/FLNA/PDLIM7	S2
GO:0051090	regulation of DNA-binding transcription factor activity	33	0.256513	0.851981	0.700629	0.924132	0.911816	190	tags=33%, list=27%, signal=26%	CEBPG/DDIT3/RBCK1/SMAD3/SPHK1/LRRFIP1/PRKCZ/TRIM31/ARHGEF2/JUP/TRIM15	S2
GO:0009894	regulation of catabolic process	57	0.245642	0.87298	0.701023	0.924132	0.911816	285	tags=46%, list=40%, signal=30%	TIMP1/TRIB3/DDIT3/SNX9/SESN2/SMAD3/CDH1/OPTN/YOD1/EZR/ITGB1/PFKFB2/ERN1/YWHAZ/OGT/HK2/MET/TICAM1/TIMP2/DDIT4/LDLR/PNPLA2/DVL1/ATP13A2/ANXA2/TP53INP2	S2
GO:0051246	regulation of protein metabolic process	130	0.240818	0.905719	0.70123	0.924132	0.911816	280	tags=40%, list=39%, signal=30%	PI3/KRT17/SFN/TIMP1/CDKN1A/ACTB/DUSP5/GPRC5A/ITGA2/SDR16C5/ISG15/TRIB3/MELTF/F2RL1/CEMIP/CEACAM1/SNX9/AREG/SESN2/SMAD3/SPHK1/CDH1/PRKCZ/CLDN4/SQSTM1/CHAC1/SPAG9/ARHGEF2/EIF1/EPHA2/YOD1/EZR/ECM1/SERPINB5/XIAP/ERN1/YWHAZ/PKIB/IGFBP6/OGT/F3/TICAM1/TIMP2/SIRT7/DDIT4/SPINT1/LDLR/BIRC3/PTK6/DVL1/ATP13A2/ANXA2	S2
GO:1903530	regulation of secretion by cell	33	0.2556	0.84895	0.703166	0.925637	0.913301	279	tags=42%, list=39%, signal=27%	RSAD2/PPARD/RAB3B/F2RL1/CEACAM1/SLC2A1/UNC13D/EZR/PFKFB2/TRPV6/SYTL4/NR1D1/DVL1/ATP13A2	S2
GO:0043281	regulation of cysteine-type endopeptidase activity involved in apoptotic process	12	0.298515	0.819535	0.704227	0.925987	0.913646	287	tags=50%, list=40%, signal=30%	SFN/SMAD3/XIAP/F3/BIRC3/HIP1R	S2
GO:0031175	neuron projection development	56	0.2439	0.86547	0.708513	0.929566	0.917177	278	tags=41%, list=39%, signal=27%	LAMC2/ACTB/LAMA3/S100A6/ITGA6/TNFRSF12A/AREG/EFNB1/CDH1/PRKCZ/RTN4/ITPKA/EPHA2/SEMA4B/EZR/ITGB1/PLXNA2/ITGA3/STX3/MAPK6/SEMA3B/PTK6/DVL1	S2
GO:0045935	positive regulation of nucleobase-containing compound metabolic process	65	0.24357	0.874701	0.709177	0.929566	0.917177	290	tags=45%, list=41%, signal=29%	LMO7/PPARD/ITGA6/CEBPG/DDIT3/F2RL1/BCL9L/HMGA1/SESN2/SMAD3/SPIRE1/CDH1/SQSTM1/ARHGEF2/ZNF292/PITX1/JUP/PFKFB2/ETS1/ERN1/PKIB/OGT/NR1D1/MET/SIRT7/DVL1/ARID3B/TP53INP2/CTBP2	S2
GO:0008154	actin polymerization or depolymerization	19	0.270245	0.822264	0.709902	0.929566	0.917177	322	tags=53%, list=45%, signal=30%	TMSB10/F2RL1/SNX9/SPIRE1/CAP1/ARPC1A/HIP1R/BAIAP2L1/ESAM/WASF2	S2
GO:0051046	regulation of secretion	36	0.252453	0.84895	0.710141	0.929566	0.917177	287	tags=44%, list=40%, signal=28%	RSAD2/PPARD/RAB3B/F2RL1/CEACAM1/SLC2A1/UNC13D/EZR/PFKFB2/CYP4F2/TRPV6/SYTL4/NR1D1/DVL1/ATP13A2/HIP1R	S2
GO:0030111	regulation of Wnt signaling pathway	16	0.279636	0.818908	0.711718	0.930586	0.918184	310	tags=56%, list=44%, signal=32%	DDIT3/SMAD3/JUP/XIAP/ITGA3/IGFBP6/RNF213/DVL1/MDFI	S2
GO:0009100	glycoprotein metabolic process	23	0.263293	0.828961	0.71396	0.931647	0.919231	55	tags=13%, list=8%, signal=12%	MUC17/GCNT3/PPARD	S2
GO:0045862	positive regulation of proteolysis	19	0.268228	0.816125	0.714753	0.931647	0.919231	287	tags=47%, list=40%, signal=29%	TRIB3/MELTF/SNX9/SMAD3/CLDN4/OGT/F3/DVL1/HIP1R	S2
GO:0051893	regulation of focal adhesion assembly	14	0.283657	0.808506	0.716529	0.931647	0.919231	157	tags=29%, list=22%, signal=23%	ACTG1/SLK/SMAD3/S100A10	S2
GO:0090109	regulation of cell-substrate junction assembly	14	0.283657	0.808506	0.716529	0.931647	0.919231	157	tags=29%, list=22%, signal=23%	ACTG1/SLK/SMAD3/S100A10	S2
GO:0150116	NA	14	0.283657	0.808506	0.716529	0.931647	0.919231	157	tags=29%, list=22%, signal=23%	ACTG1/SLK/SMAD3/S100A10	S2
GO:0051640	organelle localization	43	0.246631	0.848786	0.718124	0.931906	0.919486	316	tags=51%, list=45%, signal=30%	MISP/RAB3B/AREG/UNC13D/SPIRE1/PRKCZ/MAD1L1/SPAG9/ARHGEF2/SNAP23/EZR/PLEKHM1/ITGB1/PLXNA2/YWHAZ/SYTL4/STX3/MYO1E/SUN1/CTBP2/CD59/MX2	S2
GO:0006629	lipid metabolic process	73	0.240535	0.871451	0.718703	0.931906	0.919486	293	tags=45%, list=41%, signal=30%	SDR16C5/ELOVL1/TRIB3/SERINC2/PPARD/FA2H/CEACAM1/PTGDS/SESN2/SPHK1/IL1RN/DHRS9/CYP4F3/OSBPL1A/TXNRD1/ITPKA/APOL1/FUT3/LRP10/CAPN2/CYP4F2/MOGAT3/SPNS2/NR1D1/DGKD/SYNJ2/CYP3A5/LDLR/PNPLA2/NEU1/MTMR11/LPGAT1/SULT2B1	S2
GO:0010720	positive regulation of cell development	33	0.25149	0.835298	0.72052	0.931906	0.919486	278	tags=45%, list=39%, signal=29%	ITGA6/TNFRSF12A/F11R/UNC13D/SPAG9/ARHGEF2/S100A10/ITPKA/PLXNA2/ITGA3/TIMP2/MAPK6/SPINT1/PTK6/DVL1	S2
GO:0034762	regulation of transmembrane transport	22	0.262015	0.818071	0.722489	0.931906	0.919486	105	tags=18%, list=15%, signal=16%	ACTB/TRIB3/CEMIP/SLC2A1	S2
GO:0030336	negative regulation of cell migration	15	0.278234	0.804674	0.722601	0.931906	0.919486	55	tags=13%, list=8%, signal=13%	TIMP1/PPARD	S2
GO:2000146	negative regulation of cell motility	15	0.278234	0.804674	0.722601	0.931906	0.919486	55	tags=13%, list=8%, signal=13%	TIMP1/PPARD	S2
GO:0009967	positive regulation of signal transduction	83	0.239797	0.876791	0.723089	0.931906	0.919486	292	tags=46%, list=41%, signal=30%	SFN/DUSP5/RSAD2/PPARD/TNFRSF12A/DDIT3/F2RL1/RBCK1/AREG/BCL2L1/F11R/SMAD3/SPHK1/PRKCZ/SLC20A1/RTN4/SPAG9/S100A4/JUP/ITGB1/TRIM15/ECM1/XIAP/ERN1/YWHAZ/IGFBP6/F3/MET/DGKD/TICAM1/TIMP2/TRIM25/BIRC3/PTK6/DVL1/HIP1R/CTBP2/FGFBP1	S2
GO:0050804	modulation of chemical synaptic transmission	19	0.26557	0.808037	0.723927	0.931906	0.919486	313	tags=53%, list=44%, signal=30%	RAB3B/CDH1/PRKCZ/SQSTM1/ITPKA/ITGB1/STX3/DVL1/SLC7A11/DLGAP4	S2
GO:0099177	regulation of trans-synaptic signaling	19	0.26557	0.808037	0.723927	0.931906	0.919486	313	tags=53%, list=44%, signal=30%	RAB3B/CDH1/PRKCZ/SQSTM1/ITPKA/ITGB1/STX3/DVL1/SLC7A11/DLGAP4	S2
GO:0090407	organophosphate biosynthetic process	23	0.257486	0.810677	0.73211	0.941399	0.928853	55	tags=13%, list=8%, signal=12%	UPP1/ELOVL1/PPARD	S2
GO:0032386	regulation of intracellular transport	25	0.253783	0.811628	0.733793	0.942276	0.929718	280	tags=44%, list=39%, signal=28%	SFN/CEMIP/SMAD3/CDH1/YOD1/EZR/JUP/YWHAZ/SIRT7/ATP13A2/ANXA2	S2
GO:0045893	positive regulation of transcription, DNA-templated	57	0.239284	0.850384	0.734409	0.942276	0.929718	290	tags=44%, list=41%, signal=28%	LMO7/PPARD/ITGA6/CEBPG/DDIT3/F2RL1/BCL9L/HMGA1/SESN2/SMAD3/CDH1/SQSTM1/ARHGEF2/ZNF292/PITX1/JUP/ETS1/OGT/NR1D1/MET/SIRT7/DVL1/ARID3B/TP53INP2/CTBP2	S2
GO:1902531	regulation of intracellular signal transduction	111	0.236439	0.881272	0.735974	0.942705	0.930141	268	tags=42%, list=38%, signal=31%	DUSP5/RHOF/TRIB3/PPARD/DDIT3/F2RL1/CEACAM1/RBCK1/AREG/BCL2L1/F11R/ARHGAP5/ARHGAP29/SESN2/RIOK3/SPHK1/PRKCZ/SLC20A1/SQSTM1/RTN4/SPAG9/ARHGEF2/S100A4/EPHA2/OPTN/EZR/ITGB1/TRIM15/ECM1/RALGPS2/RHOD/XIAP/ERN1/YWHAZ/ITGA3/VDAC2/IGFBP6/OGT/F3/NR1D1/MET/TPT1/DGKD/TICAM1/TIMP2/TRIM25/DDIT4	S2
GO:0048609	multicellular organismal reproductive process	23	0.256416	0.807308	0.736362	0.942705	0.930141	124	tags=22%, list=17%, signal=19%	DSG2/PPARD/GJB3/BCL2L1/SPIRE1	S2
GO:0035239	tube morphogenesis	51	0.239993	0.842027	0.739331	0.943424	0.93085	305	tags=49%, list=43%, signal=30%	ACTG1/TNFRSF12A/CEACAM1/AREG/ST14/SMAD3/SPHK1/EPHA2/JUP/ITGB1/ECM1/ETS1/YWHAZ/F3/HK2/MET/RNF213/MYO1E/SPINT1/LDLR/DVL1/ANXA2/FGFBP1/RRAS/IL18	S2
GO:0010562	positive regulation of phosphorus metabolic process	62	0.23778	0.851397	0.739353	0.943424	0.93085	153	tags=24%, list=22%, signal=21%	CDKN1A/DUSP5/GPRC5A/ITGA2/ITGA6/F2RL1/CEMIP/SNX9/AREG/SMAD3/SPHK1/PRKCZ/SQSTM1/SPAG9/ARHGEF2	S2
GO:0045937	positive regulation of phosphate metabolic process	62	0.23778	0.851397	0.739353	0.943424	0.93085	153	tags=24%, list=22%, signal=21%	CDKN1A/DUSP5/GPRC5A/ITGA2/ITGA6/F2RL1/CEMIP/SNX9/AREG/SMAD3/SPHK1/PRKCZ/SQSTM1/SPAG9/ARHGEF2	S2
GO:0016051	carbohydrate biosynthetic process	15	0.27239	0.787772	0.741426	0.945034	0.932439	267	tags=47%, list=38%, signal=30%	SLC2A1/SESN2/FUT3/PGM2L1/OGT/NR1D1/SIRT7	S2
GO:0098662	inorganic cation transmembrane transport	30	0.247762	0.812952	0.743177	0.94513	0.932534	189	tags=30%, list=27%, signal=23%	SLC6A8/ERO1A/KCNK1/DDIT3/CEMIP/SLC6A14/SLC20A1/SLC5A1/ITGB1	S2
GO:0098739	import across plasma membrane	13	0.279667	0.783839	0.743203	0.94513	0.932534	249	tags=46%, list=35%, signal=31%	SLC6A14/SLC2A1/SLC5A1/ITGB1/TRPV6/SLC12A7	S2
GO:0007507	heart development	25	0.249435	0.797724	0.748199	0.94513	0.932534	246	tags=36%, list=35%, signal=24%	CDKN1A/DSG2/PPARD/SMAD3/RTN4/ITGB1/ECE1/ITGA3/HECTD1	S2
[truncated: 8,922 more rows]
