# Supplementary material for: Single cell transcriptomic analyses implicate an immunosuppressive tumor microenvironment in pancreatic cancer liver metastasis
Source: Nat Commun. 2023 Aug 23;14:5123. doi: 10.1038/s41467-023-40727-7 (PMC10447466; doi:10.1038/s41467-023-40727-7)
Supplement: Supplementary file 6 — Supplementary Data 4 [file 41467_2023_40727_MOESM6_ESM.xlsx]

## Sheet: Sheet1
Supplementary Data 4. Differentially expressed genes across cell subtypes of stromal cells (including fibroblasts, endothelial cells, endocrine cells and acinar cells)
Gene lists used to define subtypes of stromal cells
p_val	avg_log2FC	pct.1	pct.2	p_val_adj	cluster	gene	pct.diff	name					The p-values are calculated using two-sided Wilcoxon rank sum test.
0	2.96428	0.305	0.008	0	iCAF CFD	ENSG00000188257	0.297	PLA2G2A
0	2.41018	0.8	0.172	0	iCAF CFD	ENSG00000125730	0.628	C3
0	1.91363	0.591	0.077	0	iCAF CFD	ENSG00000112936	0.514	C7
0	0.62512	0.311	0.005	0	iCAF CFD	ENSG00000101938	0.306	CHRDL1
4.73809e-290	0.905247	0.414	0.033	1.11426e-285	iCAF CFD	ENSG00000106809	0.381	OGN
1.62513e-261	1.31085	0.318	0.018	3.82182e-257	iCAF CFD	ENSG00000105509	0.3	HAS1
5.78388e-228	1.8998	0.425	0.052	1.36019e-223	iCAF CFD	ENSG00000017427	0.373	IGF1
1.03029e-215	1.23544	0.207	0.006	2.42293e-211	iCAF CFD	ENSG00000164530	0.201	PI16
9.77256e-190	0.632083	0.398	0.053	2.29821e-185	iCAF CFD	ENSG00000154175	0.345	ABI3BP
5.09145e-189	1.47849	0.421	0.062	1.19736e-184	iCAF CFD	ENSG00000205362	0.359	MT1A
9.17905e-184	0.271586	0.141	0.001	2.15864e-179	iCAF CFD	ENSG00000168079	0.14	SCARA5
3.15871e-177	1.19935	0.304	0.03	7.42833e-173	iCAF CFD	ENSG00000136244	0.274	IL6
2.06686e-168	0.457968	0.282	0.027	4.86063e-164	iCAF CFD	ENSG00000141338	0.255	ABCA8
1.13553e-164	0.6418	0.264	0.024	2.67042e-160	iCAF CFD	ENSG00000145362	0.24	ANK2
2.52863e-150	1.05424	0.264	0.027	5.94657e-146	iCAF CFD	ENSG00000104332	0.237	SFRP1
1.00572e-139	1.57161	0.405	0.082	2.36515e-135	iCAF CFD	ENSG00000102802	0.323	MEDAG
1.008e-139	1.98309	0.984	0.83	2.37052e-135	iCAF CFD	ENSG00000125148	0.154	MT2A
6.1534e-131	1.44166	0.832	0.442	1.44709e-126	iCAF CFD	ENSG00000112096	0.39	SOD2
2.05799e-128	0.505572	0.209	0.019	4.83978e-124	iCAF CFD	ENSG00000196616	0.19	ADH1B
5.96995e-122	2.84048	0.557	0.173	1.40395e-117	iCAF CFD	ENSG00000189058	0.384	APOD
2.4618e-121	3.24293	0.446	0.118	5.78941e-117	iCAF CFD	ENSG00000197766	0.328	CFD
1.04531e-119	0.924675	0.379	0.079	2.45827e-115	iCAF CFD	ENSG00000211445	0.3	GPX3
9.92244e-116	1.2748	0.488	0.134	2.33346e-111	iCAF CFD	ENSG00000138061	0.354	CYP1B1
1.98432e-113	1.16944	0.479	0.13	4.66653e-109	iCAF CFD	ENSG00000187955	0.349	COL14A1
5.54557e-113	0.788026	0.327	0.061	1.30415e-108	iCAF CFD	ENSG00000184254	0.266	ALDH1A3
9.45172e-111	0.695195	0.404	0.096	2.22276e-106	iCAF CFD	ENSG00000140092	0.308	FBLN5
1.05119e-110	0.461329	0.3	0.05	2.47209e-106	iCAF CFD	ENSG00000078596	0.25	ITM2A
1.55118e-110	2.37739	0.798	0.462	3.64791e-106	iCAF CFD	ENSG00000111341	0.336	MGP
1.06157e-107	0.797435	0.28	0.046	2.49649e-103	iCAF CFD	ENSG00000138615	0.234	CILP
3.3935e-105	0.398843	0.186	0.019	7.9805e-101	iCAF CFD	ENSG00000146374	0.167	RSPO3
4.49248e-103	0.426594	0.28	0.048	1.0565e-98	iCAF CFD	ENSG00000172260	0.232	NEGR1
1.23694e-102	0.809017	0.409	0.109	2.90891e-98	iCAF CFD	ENSG00000101955	0.3	SRPX
1.15888e-101	0.911843	0.905	0.546	2.72534e-97	iCAF CFD	ENSG00000149131	0.359	SERPING1
9.53499e-99	1.81936	0.834	0.521	2.24234e-94	iCAF CFD	ENSG00000187193	0.313	MT1X
1.01794e-98	1.05361	0.868	0.519	2.39389e-94	iCAF CFD	ENSG00000159403	0.349	C1R
1.20402e-97	1.65071	0.241	0.038	2.83149e-93	iCAF CFD	ENSG00000163661	0.203	PTX3
2.55538e-97	0.99934	0.83	0.471	6.00948e-93	iCAF CFD	ENSG00000182326	0.359	C1S
2.67389e-94	1.89578	0.604	0.251	6.28818e-90	iCAF CFD	ENSG00000205364	0.353	MT1M
1.8322e-92	1.7602	0.582	0.236	4.30878e-88	iCAF CFD	ENSG00000130203	0.346	APOE
2.29048e-90	1.76332	0.546	0.211	5.38652e-86	iCAF CFD	ENSG00000081041	0.335	CXCL2
1.05063e-88	1.08215	0.434	0.133	2.47076e-84	iCAF CFD	ENSG00000167772	0.301	ANGPTL4
8.75569e-87	0.603316	0.436	0.134	2.05908e-82	iCAF CFD	ENSG00000174348	0.302	PODN
8.26439e-86	0.665277	0.395	0.115	1.94354e-81	iCAF CFD	ENSG00000131459	0.28	GFPT2
2.78847e-85	0.360759	0.212	0.033	6.55765e-81	iCAF CFD	ENSG00000133083	0.179	DCLK1
2.97118e-85	1.14455	0.752	0.408	6.98732e-81	iCAF CFD	ENSG00000132386	0.344	SERPINF1
7.61409e-85	0.951738	0.512	0.194	1.7906e-80	iCAF CFD	ENSG00000115380	0.318	EFEMP1
8.71591e-85	1.85809	0.118	0.008	2.04972e-80	iCAF CFD	ENSG00000171557	0.11	FGG
1.57707e-83	0.586484	0.3	0.068	3.70881e-79	iCAF CFD	ENSG00000184347	0.232	SLIT3
1.83923e-83	0.992867	0.411	0.122	4.32532e-79	iCAF CFD	ENSG00000108691	0.289	CCL2
2.37224e-83	0.312893	0.164	0.019	5.57879e-79	iCAF CFD	ENSG00000136546	0.145	SCN7A
6.22217e-83	0.721407	0.214	0.035	1.46327e-78	iCAF CFD	ENSG00000113296	0.179	THBS4
9.28805e-83	0.768232	0.312	0.076	2.18427e-78	iCAF CFD	ENSG00000170961	0.236	HAS2
2.75268e-82	0.63871	0.445	0.144	6.47347e-78	iCAF CFD	ENSG00000184232	0.301	OAF
5.70685e-79	1.92543	0.484	0.183	1.34208e-74	iCAF CFD	ENSG00000107317	0.301	PTGDS
7.12043e-79	0.351084	0.202	0.032	1.67451e-74	iCAF CFD	ENSG00000168477	0.17	TNXB
1.04086e-77	0.973847	0.186	0.027	2.44779e-73	iCAF CFD	ENSG00000047457	0.159	CP
1.89826e-77	0.732346	0.662	0.328	4.46413e-73	iCAF CFD	ENSG00000250722	0.334	SELENOP
1.84826e-75	0.795324	0.338	0.092	4.34655e-71	iCAF CFD	ENSG00000187134	0.246	AKR1C1
1.92611e-74	1.43345	0.464	0.168	4.52964e-70	iCAF CFD	ENSG00000118849	0.296	RARRES1
1.28138e-73	0.806486	0.554	0.234	3.01343e-69	iCAF CFD	ENSG00000166482	0.32	MFAP4
5.97415e-73	1.28715	0.884	0.577	1.40494e-68	iCAF CFD	ENSG00000166741	0.307	NNMT
4.00634e-70	1.4675	0.9	0.702	9.42171e-66	iCAF CFD	ENSG00000169715	0.198	MT1E
4.04074e-70	0.713664	0.279	0.067	9.50261e-66	iCAF CFD	ENSG00000105825	0.212	TFPI2
1.71353e-69	0.39516	0.23	0.047	4.02972e-65	iCAF CFD	ENSG00000147257	0.183	GPC3
3.92427e-69	1.12789	0.634	0.328	9.2287e-65	iCAF CFD	ENSG00000077942	0.306	FBLN1
8.47648e-68	0.633519	0.484	0.189	1.99341e-63	iCAF CFD	ENSG00000002933	0.295	TMEM176A
9.42255e-68	0.45369	0.236	0.05	2.2159e-63	iCAF CFD	ENSG00000128342	0.186	LIF
2.80767e-65	0.513271	0.3	0.082	6.60279e-61	iCAF CFD	ENSG00000101096	0.218	NFATC2
3.7939e-65	0.883822	0.425	0.146	8.92211e-61	iCAF CFD	ENSG00000004799	0.279	PDK4
9.28056e-65	0.973096	0.877	0.6	2.18251e-60	iCAF CFD	ENSG00000187479	0.277	C11orf96
2.56065e-64	1.44095	0.423	0.154	6.02189e-60	iCAF CFD	ENSG00000106483	0.269	SFRP4
1.35957e-63	0.462655	0.257	0.062	3.19729e-59	iCAF CFD	ENSG00000164106	0.195	SCRG1
1.47397e-63	0.858431	0.5	0.223	3.46634e-59	iCAF CFD	ENSG00000117143	0.277	UAP1
4.30656e-62	0.676715	0.2	0.04	1.01277e-57	iCAF CFD	ENSG00000064205	0.16	WISP2
2.69862e-61	0.651774	0.559	0.268	6.34635e-57	iCAF CFD	ENSG00000118985	0.291	ELL2
1.31252e-60	0.28069	0.227	0.051	3.08664e-56	iCAF CFD	ENSG00000153823	0.176	PID1
2.57206e-60	0.949176	0.418	0.161	6.0487e-56	iCAF CFD	ENSG00000135919	0.257	SERPINE2
4.36183e-60	0.28548	0.211	0.045	1.02577e-55	iCAF CFD	ENSG00000233608	0.166	TWIST2
4.66386e-60	0.998159	0.825	0.637	1.0968e-55	iCAF CFD	ENSG00000141753	0.188	IGFBP4
2.33577e-59	0.552048	0.446	0.179	5.49302e-55	iCAF CFD	ENSG00000168994	0.267	PXDC1
1.04776e-58	0.467601	0.391	0.141	2.46401e-54	iCAF CFD	ENSG00000117479	0.25	SLC19A2
2.24212e-58	0.362083	0.243	0.06	5.27279e-54	iCAF CFD	ENSG00000138685	0.183	FGF2
5.08159e-57	0.438527	0.646	0.326	1.19504e-52	iCAF CFD	ENSG00000152583	0.32	SPARCL1
9.64209e-57	1.44797	0.438	0.17	2.26753e-52	iCAF CFD	ENSG00000125144	0.268	MT1G
2.48467e-55	0.525894	0.525	0.239	5.84319e-51	iCAF CFD	ENSG00000162599	0.286	NFIA
4.36787e-55	1.06954	0.657	0.355	1.02719e-50	iCAF CFD	ENSG00000120885	0.302	CLU
4.99002e-54	0.697635	0.552	0.259	1.1735e-49	iCAF CFD	ENSG00000008394	0.293	MGST1
2.12846e-53	0.263534	0.205	0.047	5.0055e-49	iCAF CFD	ENSG00000048740	0.158	CELF2
1.58734e-52	1.08575	0.27	0.081	3.73294e-48	iCAF CFD	ENSG00000100292	0.189	HMOX1
8.58545e-52	0.323058	0.1	0.011	2.01904e-47	iCAF CFD	ENSG00000115602	0.089	IL1RL1
1.4315e-51	0.412513	0.348	0.122	3.36645e-47	iCAF CFD	ENSG00000266964	0.226	FXYD1
2.15103e-51	0.315315	0.223	0.056	5.05859e-47	iCAF CFD	ENSG00000117594	0.167	HSD11B1
3.76071e-51	0.285367	0.22	0.054	8.84407e-47	iCAF CFD	ENSG00000148053	0.166	NTRK2
2.86561e-50	0.536438	0.341	0.124	6.73906e-46	iCAF CFD	ENSG00000262655	0.217	SPON1
4.55282e-50	0.856064	0.598	0.327	1.07069e-45	iCAF CFD	ENSG00000131711	0.271	MAP1B
6.62715e-50	0.643194	0.404	0.16	1.55851e-45	iCAF CFD	ENSG00000107562	0.244	CXCL12
1.30848e-49	0.814269	0.655	0.368	3.07715e-45	iCAF CFD	ENSG00000000971	0.287	CFH
1.66992e-49	0.966296	0.659	0.435	3.92715e-45	iCAF CFD	ENSG00000136826	0.224	KLF4
1.85373e-49	0.554402	0.677	0.406	4.35942e-45	iCAF CFD	ENSG00000134352	0.271	IL6ST
3.26541e-49	0.524527	0.475	0.216	7.67926e-45	iCAF CFD	ENSG00000106565	0.259	TMEM176B
6.51259e-49	0.45782	0.482	0.21	1.53157e-44	iCAF CFD	ENSG00000182463	0.272	TSHZ2
1.17808e-47	0.359693	0.354	0.13	2.77049e-43	iCAF CFD	ENSG00000185432	0.224	METTL7A
1.59454e-47	1.19061	0.771	0.588	3.74988e-43	iCAF CFD	ENSG00000128016	0.183	ZFP36
2.77873e-47	0.649723	0.479	0.233	6.53474e-43	iCAF CFD	ENSG00000132510	0.246	KDM6B
2.80683e-47	0.493383	0.543	0.269	6.60083e-43	iCAF CFD	ENSG00000147862	0.274	NFIB
2.9027e-47	0.992124	0.439	0.202	6.82628e-43	iCAF CFD	ENSG00000147872	0.237	PLIN2
5.5933e-47	0.530665	0.38	0.152	1.31538e-42	iCAF CFD	ENSG00000090339	0.228	ICAM1
1.84094e-46	0.319671	0.243	0.071	4.32934e-42	iCAF CFD	ENSG00000124212	0.172	PTGIS
1.99342e-46	0.370814	0.286	0.094	4.68794e-42	iCAF CFD	ENSG00000088882	0.192	CPXM1
2.05539e-46	0.668258	0.536	0.285	4.83365e-42	iCAF CFD	ENSG00000143322	0.251	ABL2
4.75382e-46	0.655561	0.179	0.042	1.11796e-41	iCAF CFD	ENSG00000198576	0.137	ARC
2.38515e-45	0.558968	0.65	0.379	5.60915e-41	iCAF CFD	ENSG00000115594	0.271	IL1R1
2.09444e-44	1.55603	0.673	0.502	4.9255e-40	iCAF CFD	ENSG00000134531	0.171	EMP1
3.84899e-44	0.86303	0.779	0.604	9.05168e-40	iCAF CFD	ENSG00000100906	0.175	NFKBIA
8.87906e-44	0.352071	0.304	0.107	2.08809e-39	iCAF CFD	ENSG00000152137	0.197	HSPB8
3.466e-43	0.876902	0.486	0.255	8.15099e-39	iCAF CFD	ENSG00000184557	0.231	SOCS3
5.78733e-43	0.73136	0.382	0.168	1.36101e-38	iCAF CFD	ENSG00000253276	0.214	CCDC71L
1.04134e-42	0.543202	0.868	0.724	2.44891e-38	iCAF CFD	ENSG00000060138	0.144	YBX3
1.81819e-42	0.653999	0.455	0.221	4.27584e-38	iCAF CFD	ENSG00000136997	0.234	MYC
3.2454e-42	0.289194	0.246	0.076	7.63221e-38	iCAF CFD	ENSG00000144857	0.17	BOC
3.43065e-41	0.962834	0.743	0.556	8.06786e-37	iCAF CFD	ENSG00000221869	0.187	CEBPD
3.74185e-41	0.828255	0.388	0.177	8.79971e-37	iCAF CFD	ENSG00000140285	0.211	FGF7
4.67809e-41	1.4279	0.593	0.386	1.10015e-36	iCAF CFD	ENSG00000109861	0.207	CTSC
1.16903e-40	0.570708	0.198	0.055	2.74921e-36	iCAF CFD	ENSG00000041982	0.143	TNC
1.86243e-40	0.596042	0.493	0.261	4.37989e-36	iCAF CFD	ENSG00000136235	0.232	GPNMB
2.38636e-40	0.407855	0.279	0.098	5.612e-36	iCAF CFD	ENSG00000069702	0.181	TGFBR3
3.05431e-40	0.297567	0.112	0.019	7.18282e-36	iCAF CFD	ENSG00000069482	0.093	GAL
1.31146e-39	0.646595	0.616	0.38	3.08415e-35	iCAF CFD	ENSG00000105835	0.236	NAMPT
2.51491e-39	1.13313	0.613	0.381	5.91432e-35	iCAF CFD	ENSG00000106366	0.232	SERPINE1
6.23125e-39	0.387075	0.307	0.116	1.4654e-34	iCAF CFD	ENSG00000119508	0.191	NR4A3
1.146e-38	0.39233	0.27	0.095	2.69505e-34	iCAF CFD	ENSG00000146592	0.175	CREB5
5.05094e-38	0.539907	0.246	0.084	1.18783e-33	iCAF CFD	ENSG00000073756	0.162	PTGS2
8.00482e-38	1.03844	0.643	0.447	1.88249e-33	iCAF CFD	ENSG00000091986	0.196	CCDC80
9.23283e-37	0.606909	0.479	0.264	2.17128e-32	iCAF CFD	ENSG00000109814	0.215	UGDH
2.68385e-36	0.358234	0.421	0.195	6.3116e-32	iCAF CFD	ENSG00000189129	0.226	PLAC9
5.93361e-36	0.484164	0.282	0.108	1.39541e-31	iCAF CFD	ENSG00000121039	0.174	RDH10
3.24721e-35	0.850308	0.75	0.538	7.63647e-31	iCAF CFD	ENSG00000011465	0.212	DCN
3.61014e-35	0.619927	0.859	0.707	8.48997e-31	iCAF CFD	ENSG00000172216	0.152	CEBPB
3.62497e-35	0.611965	0.273	0.104	8.52484e-31	iCAF CFD	ENSG00000143196	0.169	DPT
3.82267e-35	1.27556	0.952	0.881	8.98977e-31	iCAF CFD	ENSG00000102265	0.071	TIMP1
1.10038e-34	0.888032	0.775	0.624	2.58775e-30	iCAF CFD	ENSG00000148180	0.151	GSN
1.13801e-34	0.464464	0.613	0.381	2.67626e-30	iCAF CFD	ENSG00000086062	0.232	B4GALT1
1.86085e-34	0.504652	0.943	0.865	4.37616e-30	iCAF CFD	ENSG00000101439	0.078	CST3
1.88798e-34	0.506554	0.625	0.378	4.43996e-30	iCAF CFD	ENSG00000003436	0.247	TFPI
3.0812e-34	0.645312	0.566	0.343	7.24606e-30	iCAF CFD	ENSG00000131016	0.223	AKAP12
4.42914e-34	0.495531	0.159	0.043	1.0416e-29	iCAF CFD	ENSG00000135744	0.116	AGT
1.75025e-33	0.858129	0.67	0.454	4.11607e-29	iCAF CFD	ENSG00000137801	0.216	THBS1
7.76034e-33	0.306282	0.309	0.13	1.825e-28	iCAF CFD	ENSG00000175592	0.179	FOSL1
1.15414e-32	0.32288	0.186	0.057	2.71418e-28	iCAF CFD	ENSG00000173451	0.129	THAP2
2.45183e-32	0.488088	0.636	0.418	5.76597e-28	iCAF CFD	ENSG00000119138	0.218	KLF9
3.8094e-32	0.421652	0.275	0.109	8.95856e-28	iCAF CFD	ENSG00000158859	0.166	ADAMTS4
4.70746e-32	0.583207	0.734	0.545	1.10705e-27	iCAF CFD	ENSG00000107372	0.189	ZFAND5
7.05808e-32	0.406523	0.495	0.283	1.65985e-27	iCAF CFD	ENSG00000118689	0.212	FOXO3
8.30066e-32	0.569302	0.264	0.105	1.95207e-27	iCAF CFD	ENSG00000108551	0.159	RASD1
9.01104e-32	0.433591	0.486	0.273	2.11913e-27	iCAF CFD	ENSG00000168906	0.213	MAT2A
1.3942e-31	0.570762	0.97	0.905	3.27874e-27	iCAF CFD	ENSG00000130522	0.065	JUND
1.5307e-31	1.08844	0.391	0.198	3.59976e-27	iCAF CFD	ENSG00000169429	0.193	CXCL8
1.5532e-31	0.253665	0.18	0.055	3.65266e-27	iCAF CFD	ENSG00000116678	0.125	LEPR
2.48239e-31	0.496812	0.537	0.315	5.83783e-27	iCAF CFD	ENSG00000103196	0.222	CRISPLD2
6.13487e-31	0.406375	0.275	0.111	1.44274e-26	iCAF CFD	ENSG00000105894	0.164	PTN
1.80176e-30	0.295854	0.27	0.108	4.23721e-26	iCAF CFD	ENSG00000104213	0.162	PDGFRL
4.7136e-30	0.700863	0.418	0.222	1.1085e-25	iCAF CFD	ENSG00000167779	0.196	IGFBP6
4.84207e-30	0.397072	0.432	0.215	1.13871e-25	iCAF CFD	ENSG00000109610	0.217	SOD3
4.91161e-30	0.250563	0.288	0.118	1.15506e-25	iCAF CFD	ENSG00000146648	0.17	EGFR
1.42361e-29	0.601337	0.427	0.232	3.34791e-25	iCAF CFD	ENSG00000118503	0.195	TNFAIP3
1.48839e-29	0.630681	0.812	0.703	3.50025e-25	iCAF CFD	ENSG00000146278	0.109	PNRC1
1.78582e-29	0.354514	0.404	0.198	4.19972e-25	iCAF CFD	ENSG00000154734	0.206	ADAMTS1
1.80035e-29	0.338503	0.429	0.223	4.23388e-25	iCAF CFD	ENSG00000121064	0.206	SCPEP1
2.08407e-29	0.265524	0.246	0.096	4.9011e-25	iCAF CFD	ENSG00000136158	0.15	SPRY2
8.61042e-29	0.250912	0.22	0.08	2.02491e-24	iCAF CFD	ENSG00000013297	0.14	CLDN11
2.11299e-28	0.374037	0.388	0.191	4.96912e-24	iCAF CFD	ENSG00000179388	0.197	EGR3
1.62602e-27	0.705144	0.559	0.366	3.82392e-23	iCAF CFD	ENSG00000135821	0.193	GLUL
2.50903e-27	0.303265	0.257	0.107	5.90049e-23	iCAF CFD	ENSG00000184371	0.15	CSF1
3.27714e-27	0.328826	0.93	0.706	7.70684e-23	iCAF CFD	ENSG00000110651	0.224	CD81
5.81253e-27	0.528963	0.368	0.185	1.36693e-22	iCAF CFD	ENSG00000049540	0.183	ELN
1.87756e-26	0.273498	0.238	0.095	4.41546e-22	iCAF CFD	ENSG00000101000	0.143	PROCR
2.68978e-26	0.250467	0.341	0.163	6.32555e-22	iCAF CFD	ENSG00000184500	0.178	PROS1
2.81919e-26	0.473853	0.191	0.069	6.62988e-22	iCAF CFD	ENSG00000134363	0.122	FST
3.17555e-26	0.617849	0.562	0.329	7.46795e-22	iCAF CFD	ENSG00000145423	0.233	SFRP2
4.98198e-26	0.25681	0.27	0.117	1.17161e-21	iCAF CFD	ENSG00000163637	0.153	PRICKLE2
1.18676e-25	0.496853	0.571	0.367	2.7909e-21	iCAF CFD	ENSG00000164949	0.204	GEM
2.0173e-25	0.363574	0.352	0.177	4.74409e-21	iCAF CFD	ENSG00000162407	0.175	PLPP3
2.45559e-25	0.305564	0.312	0.151	5.7748e-21	iCAF CFD	ENSG00000109320	0.161	NFKB1
4.62975e-25	0.298366	0.561	0.342	1.08878e-20	iCAF CFD	ENSG00000013588	0.219	GPRC5A
6.62227e-25	0.307678	0.239	0.099	1.55736e-20	iCAF CFD	ENSG00000182752	0.14	PAPPA
6.70174e-25	0.377044	0.445	0.251	1.57605e-20	iCAF CFD	ENSG00000148175	0.194	STOM
7.04484e-25	0.318813	0.502	0.297	1.65673e-20	iCAF CFD	ENSG00000071967	0.205	CYBRD1
7.0827e-25	0.382807	0.505	0.318	1.66564e-20	iCAF CFD	ENSG00000146457	0.187	WTAP
1.01841e-24	0.453905	0.525	0.331	2.395e-20	iCAF CFD	ENSG00000144802	0.194	NFKBIZ
1.46256e-24	0.250503	0.332	0.164	3.4395e-20	iCAF CFD	ENSG00000205403	0.168	CFI
1.99526e-24	0.318818	0.568	0.359	4.69226e-20	iCAF CFD	ENSG00000185022	0.209	MAFF
2.07476e-24	0.288515	0.498	0.297	4.87921e-20	iCAF CFD	ENSG00000154640	0.201	BTG3
4.0571e-24	0.845484	0.368	0.202	9.54109e-20	iCAF CFD	ENSG00000197614	0.166	MFAP5
8.27137e-24	0.282695	0.123	0.035	1.94518e-19	iCAF CFD	ENSG00000171951	0.088	SCG2
1.21909e-23	0.269006	0.255	0.113	2.86694e-19	iCAF CFD	ENSG00000004776	0.142	HSPB6
4.44951e-23	0.561743	0.845	0.73	1.04639e-18	iCAF CFD	ENSG00000185650	0.115	ZFP36L1
3.49487e-22	0.306827	0.637	0.433	8.21889e-18	iCAF CFD	ENSG00000123384	0.204	LRP1
5.73932e-22	0.414409	0.791	0.651	1.34972e-17	iCAF CFD	ENSG00000143384	0.14	MCL1
5.99634e-22	0.328339	0.441	0.252	1.41016e-17	iCAF CFD	ENSG00000134853	0.189	PDGFRA
9.14552e-22	0.262556	0.284	0.138	2.15075e-17	iCAF CFD	ENSG00000177374	0.146	HIC1
1.45654e-21	0.289295	0.145	0.049	3.42533e-17	iCAF CFD	ENSG00000151632	0.096	AKR1C2
2.06721e-21	0.281243	0.309	0.158	4.86146e-17	iCAF CFD	ENSG00000100979	0.151	PLTP
4.28802e-21	0.695648	0.232	0.105	1.00841e-16	iCAF CFD	ENSG00000163739	0.127	CXCL1
5.6416e-21	0.425822	0.959	0.799	1.32674e-16	iCAF CFD	ENSG00000026025	0.16	VIM
8.50097e-21	0.522395	0.541	0.375	1.99917e-16	iCAF CFD	ENSG00000135047	0.166	CTSL
1.02883e-20	0.623205	0.479	0.338	2.4195e-16	iCAF CFD	ENSG00000169764	0.141	UGP2
2.13557e-20	0.45364	0.438	0.274	5.02223e-16	iCAF CFD	ENSG00000112773	0.164	TENT5A
1.01726e-19	0.267472	0.288	0.147	2.39228e-15	iCAF CFD	ENSG00000140406	0.141	TLNRD1
1.07803e-19	0.310505	0.15	0.055	2.53521e-15	iCAF CFD	ENSG00000127954	0.095	STEAP4
1.34409e-19	1.04799	0.305	0.169	3.1609e-15	iCAF CFD	ENSG00000163734	0.136	CXCL3
8.63325e-19	0.263487	0.341	0.189	2.03028e-14	iCAF CFD	ENSG00000067113	0.152	PLPP1
1.36895e-18	3.0435	0.261	0.138	3.21935e-14	iCAF CFD	ENSG00000197249	0.123	SERPINA1
3.64094e-18	0.757141	0.812	0.751	8.5624e-14	iCAF CFD	ENSG00000135046	0.061	ANXA1
5.26205e-18	0.285993	0.302	0.163	1.23748e-13	iCAF CFD	ENSG00000068366	0.139	ACSL4
8.78704e-18	0.644556	0.838	0.741	2.06645e-13	iCAF CFD	ENSG00000132002	0.097	DNAJB1
1.83497e-17	0.428485	0.654	0.484	4.3153e-13	iCAF CFD	ENSG00000163430	0.17	FSTL1
2.07409e-17	0.328695	0.352	0.208	4.87763e-13	iCAF CFD	ENSG00000206538	0.144	VGLL3
4.9013e-17	0.339976	0.566	0.418	1.15264e-12	iCAF CFD	ENSG00000165732	0.148	DDX21
7.01117e-17	0.805341	0.375	0.227	1.64882e-12	iCAF CFD	ENSG00000173110	0.148	HSPA6
7.93041e-17	0.532211	0.823	0.709	1.86499e-12	iCAF CFD	ENSG00000125740	0.114	FOSB
8.26779e-17	0.268408	0.38	0.23	1.94434e-12	iCAF CFD	ENSG00000171867	0.15	PRNP
1.50901e-16	0.316697	0.268	0.146	3.54873e-12	iCAF CFD	ENSG00000100522	0.122	GNPNAT1
2.62472e-16	0.400025	0.991	0.974	6.17255e-12	iCAF CFD	ENSG00000150991	0.017	UBC
3.43807e-16	0.360307	0.32	0.184	8.08532e-12	iCAF CFD	ENSG00000173221	0.136	GLRX
5.37605e-16	0.580447	0.7	0.576	1.26429e-11	iCAF CFD	ENSG00000152518	0.124	ZFP36L2
5.39749e-16	0.255511	0.477	0.312	1.26933e-11	iCAF CFD	ENSG00000183722	0.165	LHFPL6
5.49628e-16	0.293965	0.341	0.207	1.29256e-11	iCAF CFD	ENSG00000168140	0.134	VASN
1.84341e-15	0.573898	0.812	0.74	4.33515e-11	iCAF CFD	ENSG00000171223	0.072	JUNB
4.05696e-15	0.341634	0.47	0.325	9.54074e-11	iCAF CFD	ENSG00000255112	0.145	CHMP1B
5.79275e-15	0.677202	0.518	0.389	1.36228e-10	iCAF CFD	ENSG00000102760	0.129	RGCC
2.19554e-14	0.252417	0.793	0.673	5.16325e-10	iCAF CFD	ENSG00000117592	0.12	PRDX6
2.74566e-14	0.309784	0.271	0.157	6.45697e-10	iCAF CFD	ENSG00000144824	0.114	PHLDB2
3.90089e-14	0.266713	0.686	0.53	9.17373e-10	iCAF CFD	ENSG00000119655	0.156	NPC2
4.06288e-14	0.265908	0.455	0.312	9.55467e-10	iCAF CFD	ENSG00000131435	0.143	PDLIM4
4.48336e-14	0.308267	0.632	0.486	1.05435e-09	iCAF CFD	ENSG00000150347	0.146	ARID5B
1.03409e-13	0.288488	0.359	0.225	2.43188e-09	iCAF CFD	ENSG00000075223	0.134	SEMA3C
1.22101e-13	0.513722	0.861	0.814	2.87146e-09	iCAF CFD	ENSG00000160789	0.047	LMNA
1.74375e-13	0.291948	0.7	0.54	4.10078e-09	iCAF CFD	ENSG00000123358	0.16	NR4A1
1.87056e-13	0.329913	0.471	0.331	4.39898e-09	iCAF CFD	ENSG00000141543	0.14	EIF4A3
2.14459e-13	0.289359	0.35	0.221	5.04342e-09	iCAF CFD	ENSG00000171621	0.129	SPSB1
2.32804e-13	0.281571	0.389	0.259	5.47485e-09	iCAF CFD	ENSG00000162924	0.13	REL
4.7655e-13	0.558545	0.268	0.161	1.1207e-08	iCAF CFD	ENSG00000144476	0.107	ACKR3
5.23525e-13	0.467182	0.627	0.506	1.23117e-08	iCAF CFD	ENSG00000115963	0.121	RND3
6.67623e-13	0.270983	0.488	0.348	1.57005e-08	iCAF CFD	ENSG00000164292	0.14	RHOBTB3
1.6407e-12	0.295281	0.546	0.413	3.85843e-08	iCAF CFD	ENSG00000116717	0.133	GADD45A
2.3471e-12	0.290325	0.412	0.278	5.51968e-08	iCAF CFD	ENSG00000163659	0.134	TIPARP
3.43295e-12	0.284499	0.364	0.241	8.07327e-08	iCAF CFD	ENSG00000163520	0.123	FBLN2
5.07743e-12	0.404026	0.816	0.692	1.19406e-07	iCAF CFD	ENSG00000120129	0.124	DUSP1
5.60205e-12	0.462146	0.559	0.46	1.31743e-07	iCAF CFD	ENSG00000114784	0.099	EIF1B
1.00855e-11	0.428479	0.412	0.284	2.37182e-07	iCAF CFD	ENSG00000117525	0.128	F3
1.02527e-11	0.495968	0.286	0.173	2.41113e-07	iCAF CFD	ENSG00000166592	0.113	RRAD
1.12274e-11	0.353988	0.354	0.238	2.64034e-07	iCAF CFD	ENSG00000153234	0.116	NR4A2
1.29149e-11	0.305811	0.473	0.35	3.03721e-07	iCAF CFD	ENSG00000116285	0.123	ERRFI1
1.63366e-11	0.359784	0.696	0.514	3.84188e-07	iCAF CFD	ENSG00000139329	0.182	LUM
3.22646e-11	0.266322	0.968	0.866	7.58767e-07	iCAF CFD	ENSG00000142089	0.102	IFITM3
6.34306e-11	0.261768	0.484	0.36	1.4917e-06	iCAF CFD	ENSG00000077782	0.124	FGFR1
1.44038e-10	0.295937	0.355	0.241	3.38735e-06	iCAF CFD	ENSG00000161638	0.114	ITGA5
1.53198e-10	0.593577	0.173	0.092	3.60276e-06	iCAF CFD	ENSG00000123689	0.081	G0S2
2.20244e-10	0.458333	0.755	0.644	5.17949e-06	iCAF CFD	ENSG00000120738	0.111	EGR1
4.20418e-10	0.417389	0.473	0.348	9.88698e-06	iCAF CFD	ENSG00000214548	0.125	MEG3
4.88834e-10	0.372127	0.52	0.408	1.14959e-05	iCAF CFD	ENSG00000159388	0.112	BTG2
4.92058e-10	0.255617	0.352	0.242	1.15717e-05	iCAF CFD	ENSG00000096060	0.11	FKBP5
3.28029e-09	0.392244	0.471	0.362	7.71427e-05	iCAF CFD	ENSG00000071282	0.109	LMCD1
3.96149e-09	0.594355	0.405	0.299	9.31625e-05	iCAF CFD	ENSG00000109846	0.106	CRYAB
4.06117e-09	1.11288	0.218	0.139	9.55066e-05	iCAF CFD	ENSG00000130208	0.079	APOC1
1.58919e-08	0.617482	0.598	0.52	0.000373731	iCAF CFD	ENSG00000137331	0.078	IER3
2.98057e-08	0.345122	0.429	0.337	0.000700942	iCAF CFD	ENSG00000069849	0.092	ATP1B3
3.5912e-08	0.262996	0.386	0.28	0.000844541	iCAF CFD	ENSG00000113083	0.106	LOX
1.88917e-07	0.344032	0.863	0.747	0.00444277	iCAF CFD	ENSG00000177606	0.116	JUN
3.3853e-07	0.255243	0.555	0.446	0.00796121	iCAF CFD	ENSG00000151929	0.109	BAG3
4.2211e-07	0.322949	0.304	0.216	0.00992675	iCAF CFD	ENSG00000198959	0.088	TGM2
1.65029e-06	0.38099	0.546	0.478	0.03881	iCAF CFD	ENSG00000222041	0.068	CYTOR
3.11356e-06	0.317749	0.805	0.748	0.0732215	iCAF CFD	ENSG00000204388	0.057	HSPA1B
4.84401e-06	0.392081	0.698	0.64	0.113917	iCAF CFD	ENSG00000099860	0.058	GADD45B
2.14374e-05	0.260036	0.518	0.461	0.504143	iCAF CFD	ENSG00000026508	0.057	CD44
2.81303e-05	0.277237	0.739	0.679	0.661541	iCAF CFD	ENSG00000120694	0.06	HSPH1
3.05802e-05	0.285509	0.889	0.851	0.719154	iCAF CFD	ENSG00000204389	0.038	HSPA1A
6.1659e-05	0.353705	0.246	0.185	1	iCAF CFD	ENSG00000180447	0.061	GAS1
0.000123815	0.25364	0.125	0.081	1	iCAF CFD	ENSG00000277632	0.044	CCL3
0.000605866	0.258448	0.698	0.589	1	iCAF CFD	ENSG00000182492	0.109	BGN
0.00558552	0.630794	0.109	0.077	1	iCAF CFD	ENSG00000102837	0.032	OLFM4
2.01248e-90	1.12746	0.592	0.201	4.73275e-86	myCAF POSTN	ENSG00000167641	0.391	PPP1R14A
4.45284e-83	1.17599	0.922	0.576	1.04718e-78	myCAF POSTN	ENSG00000182492	0.346	BGN
1.36357e-72	1.0907	0.951	0.583	3.20671e-68	myCAF POSTN	ENSG00000198467	0.368	TPM2
2.44749e-70	1.09851	0.937	0.527	5.75576e-66	myCAF POSTN	ENSG00000149591	0.41	TAGLN
2.22286e-68	0.870185	0.379	0.107	5.2275e-64	myCAF POSTN	ENSG00000105894	0.272	PTN
2.54998e-68	1.04224	0.76	0.365	5.99679e-64	myCAF POSTN	ENSG00000133110	0.395	POSTN
6.12358e-68	1.39312	0.852	0.464	1.44008e-63	myCAF POSTN	ENSG00000111341	0.388	MGP
4.52132e-67	0.865977	0.991	0.683	1.06328e-62	myCAF POSTN	ENSG00000163453	0.308	IGFBP7
2.17507e-62	0.601513	0.552	0.21	5.1151e-58	myCAF POSTN	ENSG00000109610	0.342	SOD3
1.56065e-61	0.984809	0.944	0.607	3.67018e-57	myCAF POSTN	ENSG00000122786	0.337	CALD1
2.92863e-57	0.850885	0.901	0.524	6.88726e-53	myCAF POSTN	ENSG00000101335	0.377	MYL9
8.47481e-57	0.827179	0.827	0.481	1.99302e-52	myCAF POSTN	ENSG00000134871	0.346	COL4A2
7.09034e-56	0.853148	0.778	0.421	1.66743e-51	myCAF POSTN	ENSG00000187498	0.357	COL4A1
1.36484e-55	0.593723	0.953	0.549	3.2097e-51	myCAF POSTN	ENSG00000108821	0.404	COL1A1
2.24533e-55	0.55554	0.498	0.194	5.28033e-51	myCAF POSTN	ENSG00000189129	0.304	PLAC9
3.00291e-55	1.4403	0.973	0.881	7.06195e-51	myCAF POSTN	ENSG00000102265	0.092	TIMP1
5.36478e-55	0.780953	0.749	0.386	1.26164e-50	myCAF POSTN	ENSG00000137573	0.363	SULF1
1.86117e-53	1.00684	0.791	0.421	4.37691e-49	myCAF POSTN	ENSG00000107796	0.37	ACTA2
3.26259e-53	0.863677	0.513	0.216	7.67263e-49	myCAF POSTN	ENSG00000188783	0.297	PRELP
3.98805e-49	0.691038	0.962	0.597	9.37871e-45	myCAF POSTN	ENSG00000113140	0.365	SPARC
1.02792e-46	0.392869	0.962	0.528	2.41736e-42	myCAF POSTN	ENSG00000168542	0.434	COL3A1
9.57296e-46	0.910883	0.614	0.327	2.25127e-41	myCAF POSTN	ENSG00000182871	0.287	COL18A1
7.65965e-45	0.87017	0.478	0.213	1.80132e-40	myCAF POSTN	ENSG00000204291	0.265	COL15A1
3.13104e-44	0.554068	0.771	0.417	7.36326e-40	myCAF POSTN	ENSG00000154096	0.354	THY1
3.12279e-42	0.648579	0.98	0.831	7.34387e-38	myCAF POSTN	ENSG00000100097	0.149	LGALS1
8.66787e-42	0.322458	0.948	0.54	2.03842e-37	myCAF POSTN	ENSG00000164692	0.408	COL1A2
4.62983e-41	0.619279	0.253	0.076	1.0888e-36	myCAF POSTN	ENSG00000099994	0.177	SUSD2
3.51211e-40	0.470078	0.563	0.273	8.25943e-36	myCAF POSTN	ENSG00000099998	0.29	GGT5
6.44422e-39	0.672882	0.702	0.439	1.51549e-34	myCAF POSTN	ENSG00000049323	0.263	LTBP1
2.81947e-38	0.589904	0.72	0.415	6.63056e-34	myCAF POSTN	ENSG00000106333	0.305	PCOLCE
1.6161e-36	0.678503	0.484	0.241	3.80059e-32	myCAF POSTN	ENSG00000115457	0.243	IGFBP2
3.19909e-36	0.389366	0.309	0.112	7.52331e-32	myCAF POSTN	ENSG00000004776	0.197	HSPB6
4.45398e-36	0.424928	0.417	0.177	1.04744e-31	myCAF POSTN	ENSG00000074181	0.24	NOTCH3
7.20813e-36	1.03525	0.547	0.291	1.69514e-31	myCAF POSTN	ENSG00000109846	0.256	CRYAB
1.54359e-35	0.510624	0.469	0.216	3.63006e-31	myCAF POSTN	ENSG00000175600	0.253	SUGCT
4.48188e-35	0.587067	0.836	0.549	1.054e-30	myCAF POSTN	ENSG00000142173	0.287	COL6A2
4.37459e-34	0.396673	0.229	0.069	1.02877e-29	myCAF POSTN	ENSG00000150636	0.16	CCDC102B
1.36818e-33	0.467895	0.487	0.235	3.21756e-29	myCAF POSTN	ENSG00000119681	0.252	LTBP2
1.79199e-33	0.262271	0.278	0.095	4.21423e-29	myCAF POSTN	ENSG00000121068	0.183	TBX2
7.12045e-33	0.537145	0.529	0.276	1.67452e-28	myCAF POSTN	ENSG00000162614	0.253	NEXN
3.70019e-31	0.564778	0.789	0.452	8.70174e-27	myCAF POSTN	ENSG00000164932	0.337	CTHRC1
5.04095e-31	0.382037	0.549	0.274	1.18548e-26	myCAF POSTN	ENSG00000106819	0.275	ASPN
7.40666e-31	0.466241	0.596	0.331	1.74182e-26	myCAF POSTN	ENSG00000131711	0.265	MAP1B
7.85014e-31	0.442778	0.776	0.464	1.84612e-26	myCAF POSTN	ENSG00000038427	0.312	VCAN
2.68376e-30	0.258319	0.211	0.065	6.31139e-26	myCAF POSTN	ENSG00000108823	0.146	SGCA
6.80707e-30	0.403884	0.643	0.38	1.60082e-25	myCAF POSTN	ENSG00000161281	0.263	COX7A1
4.81338e-29	0.506968	0.601	0.341	1.13196e-24	myCAF POSTN	ENSG00000065534	0.26	MYLK
6.70974e-29	0.390456	0.818	0.514	1.57793e-24	myCAF POSTN	ENSG00000106624	0.304	AEBP1
5.13913e-28	0.790475	0.316	0.127	1.20857e-23	myCAF POSTN	ENSG00000170373	0.189	CST1
6.40962e-28	0.489803	0.803	0.534	1.50735e-23	myCAF POSTN	ENSG00000167552	0.269	TUBA1A
1.46608e-27	0.609756	0.305	0.125	3.44777e-23	myCAF POSTN	ENSG00000133392	0.18	MYH11
1.55891e-27	0.471838	0.993	0.799	3.66609e-23	myCAF POSTN	ENSG00000026025	0.194	VIM
2.77578e-27	0.372797	0.365	0.169	6.5278e-23	myCAF POSTN	ENSG00000122176	0.196	FMOD
5.44377e-27	0.254503	0.224	0.077	1.28021e-22	myCAF POSTN	ENSG00000176692	0.147	FOXC2
8.90099e-27	0.651055	0.939	0.861	2.09325e-22	myCAF POSTN	ENSG00000198938	0.078	MT-CO3
2.16381e-26	0.684657	0.937	0.858	5.08863e-22	myCAF POSTN	ENSG00000198727	0.079	MT-CYB
3.18418e-26	0.350494	0.388	0.189	7.48824e-22	myCAF POSTN	ENSG00000137507	0.199	LRRC32
1.15673e-25	0.398817	0.623	0.371	2.72029e-21	myCAF POSTN	ENSG00000113721	0.252	PDGFRB
3.37373e-25	0.35434	0.428	0.217	7.93399e-21	myCAF POSTN	ENSG00000197461	0.211	PDGFA
5.56946e-25	0.36284	0.139	0.037	1.30977e-20	myCAF POSTN	ENSG00000134443	0.102	GRP
7.75368e-25	0.268115	0.226	0.081	1.82343e-20	myCAF POSTN	ENSG00000091879	0.145	ANGPT2
8.35532e-25	0.271809	0.735	0.432	1.96492e-20	myCAF POSTN	ENSG00000130635	0.303	COL5A1
9.37127e-25	0.388996	0.978	0.867	2.20384e-20	myCAF POSTN	ENSG00000142089	0.111	IFITM3
1.17841e-24	0.340567	0.536	0.303	2.77127e-20	myCAF POSTN	ENSG00000174099	0.233	MSRB3
1.47752e-24	0.42348	0.78	0.558	3.47468e-20	myCAF POSTN	ENSG00000072110	0.222	ACTN1
4.65986e-24	0.405689	0.572	0.335	1.09586e-19	myCAF POSTN	ENSG00000164176	0.237	EDIL3
4.95825e-24	0.486061	0.713	0.477	1.16603e-19	myCAF POSTN	ENSG00000142156	0.236	COL6A1
8.58203e-24	0.446043	0.944	0.875	2.01824e-19	myCAF POSTN	ENSG00000198712	0.069	MT-CO2
9.52468e-24	0.629944	0.933	0.855	2.23992e-19	myCAF POSTN	ENSG00000198840	0.078	MT-ND3
9.7799e-24	0.529398	0.652	0.453	2.29994e-19	myCAF POSTN	ENSG00000185551	0.199	NR2F2
1.13035e-23	0.330903	0.585	0.35	2.65824e-19	myCAF POSTN	ENSG00000142694	0.235	EVA1B
1.17235e-23	0.490354	0.868	0.688	2.75702e-19	myCAF POSTN	ENSG00000123416	0.18	TUBA1B
1.53347e-23	0.406039	0.684	0.46	3.60626e-19	myCAF POSTN	ENSG00000185222	0.224	TCEAL9
2.40644e-23	0.536609	0.401	0.211	5.65922e-19	myCAF POSTN	ENSG00000198959	0.19	TGM2
2.54165e-22	0.504736	0.592	0.36	5.97721e-18	myCAF POSTN	ENSG00000115461	0.232	IGFBP5
4.07384e-22	0.368255	0.626	0.408	9.58046e-18	myCAF POSTN	ENSG00000166681	0.218	BEX3
4.68037e-22	0.351411	0.964	0.865	1.10068e-17	myCAF POSTN	ENSG00000101439	0.099	CST3
4.80625e-22	0.455668	0.513	0.294	1.13029e-17	myCAF POSTN	ENSG00000171476	0.219	HOPX
1.20954e-21	0.553606	0.948	0.873	2.84447e-17	myCAF POSTN	ENSG00000198804	0.075	MT-CO1
1.36559e-21	0.537601	0.895	0.718	3.21145e-17	myCAF POSTN	ENSG00000140416	0.177	TPM1
1.49462e-21	0.467954	0.504	0.287	3.51489e-17	myCAF POSTN	ENSG00000213949	0.217	ITGA1
4.92174e-21	0.459056	0.897	0.748	1.15744e-16	myCAF POSTN	ENSG00000187109	0.149	NAP1L1
6.17833e-21	0.336825	0.93	0.71	1.45296e-16	myCAF POSTN	ENSG00000110651	0.22	CD81
1.11393e-20	0.563645	0.946	0.88	2.61963e-16	myCAF POSTN	ENSG00000198899	0.066	MT-ATP6
2.59193e-20	0.36061	0.807	0.602	6.09544e-16	myCAF POSTN	ENSG00000149257	0.205	SERPINH1
5.07875e-20	0.285833	0.377	0.2	1.19437e-15	myCAF POSTN	ENSG00000185532	0.177	PRKG1
5.10923e-20	0.394097	0.724	0.521	1.20154e-15	myCAF POSTN	ENSG00000168938	0.203	PPIC
8.24524e-20	0.356051	0.567	0.339	1.93903e-15	myCAF POSTN	ENSG00000182667	0.228	NTM
1.05178e-19	0.255982	0.572	0.336	2.47347e-15	myCAF POSTN	ENSG00000078098	0.236	FAP
1.55818e-19	0.403305	0.576	0.359	3.66437e-15	myCAF POSTN	ENSG00000129009	0.217	ISLR
1.60815e-19	0.372437	0.886	0.72	3.78188e-15	myCAF POSTN	ENSG00000159335	0.166	PTMS
2.82767e-19	0.276729	0.388	0.204	6.64983e-15	myCAF POSTN	ENSG00000152049	0.184	KCNE4
3.95996e-19	0.310745	0.444	0.253	9.31263e-15	myCAF POSTN	ENSG00000169554	0.191	ZEB2
4.62691e-19	0.338378	0.664	0.405	1.08811e-14	myCAF POSTN	ENSG00000169604	0.259	ANTXR1
5.24645e-19	0.374443	0.361	0.188	1.23381e-14	myCAF POSTN	ENSG00000049540	0.173	ELN
7.90404e-19	0.266369	0.596	0.361	1.85879e-14	myCAF POSTN	ENSG00000138080	0.235	EMILIN1
1.07675e-18	0.378718	0.926	0.791	2.5322e-14	myCAF POSTN	ENSG00000108518	0.135	PFN1
1.23481e-18	0.302209	0.54	0.328	2.9039e-14	myCAF POSTN	ENSG00000142552	0.212	RCN3
1.32858e-18	0.431826	0.558	0.372	3.12442e-14	myCAF POSTN	ENSG00000137831	0.186	UACA
2.14899e-18	0.475685	0.666	0.449	5.05379e-14	myCAF POSTN	ENSG00000091986	0.217	CCDC80
3.71139e-18	0.27017	0.473	0.279	8.72808e-14	myCAF POSTN	ENSG00000079308	0.194	TNS1
1.83876e-17	0.529709	0.935	0.867	4.32421e-13	myCAF POSTN	ENSG00000198886	0.068	MT-ND4
2.14481e-17	0.386438	0.303	0.148	5.04395e-13	myCAF POSTN	ENSG00000187955	0.155	COL14A1
3.14613e-17	0.354054	0.886	0.733	7.39876e-13	myCAF POSTN	ENSG00000198832	0.153	SELENOM
3.34898e-17	0.271475	0.621	0.403	7.87579e-13	myCAF POSTN	ENSG00000140545	0.218	MFGE8
3.95526e-17	0.371883	0.509	0.322	9.30158e-13	myCAF POSTN	ENSG00000050165	0.187	DKK3
4.25667e-17	0.3361	0.984	0.934	1.00104e-12	myCAF POSTN	ENSG00000135404	0.05	CD63
5.98715e-17	0.521365	0.917	0.789	1.408e-12	myCAF POSTN	ENSG00000167460	0.128	TPM4
6.47135e-17	0.280085	0.46	0.278	1.52187e-12	myCAF POSTN	ENSG00000169439	0.182	SDC2
7.83875e-17	0.308103	0.484	0.306	1.84344e-12	myCAF POSTN	ENSG00000197321	0.178	SVIL
1.13469e-16	0.277978	0.516	0.323	2.66844e-12	myCAF POSTN	ENSG00000112769	0.193	LAMA4
1.24625e-16	0.308384	0.726	0.533	2.93081e-12	myCAF POSTN	ENSG00000150687	0.193	PRSS23
1.30832e-16	0.436403	0.496	0.317	3.07677e-12	myCAF POSTN	ENSG00000172201	0.179	ID4
1.42835e-16	0.327985	0.888	0.779	3.35905e-12	myCAF POSTN	ENSG00000185088	0.109	RPS27L
1.54655e-16	0.36149	0.778	0.543	3.63701e-12	myCAF POSTN	ENSG00000129116	0.235	PALLD
1.84e-16	0.333744	0.661	0.471	4.32714e-12	myCAF POSTN	ENSG00000170955	0.19	CAVIN3
2.29186e-16	0.29092	0.289	0.147	5.38978e-12	myCAF POSTN	ENSG00000072952	0.142	MRVI1
2.29385e-16	0.309289	0.41	0.246	5.39444e-12	myCAF POSTN	ENSG00000005243	0.164	COPZ2
2.36476e-16	0.423957	0.982	0.956	5.5612e-12	myCAF POSTN	ENSG00000092841	0.026	MYL6
2.6724e-16	0.36875	0.76	0.578	6.28469e-12	myCAF POSTN	ENSG00000177469	0.182	CAVIN1
3.42106e-16	0.368401	0.61	0.428	8.04531e-12	myCAF POSTN	ENSG00000133142	0.182	TCEAL4
4.38266e-16	0.272814	0.345	0.189	1.03067e-11	myCAF POSTN	ENSG00000196507	0.156	TCEAL3
5.06561e-16	0.271787	0.72	0.515	1.19128e-11	myCAF POSTN	ENSG00000117519	0.205	CNN3
5.13211e-16	0.279943	0.226	0.105	1.20692e-11	myCAF POSTN	ENSG00000119699	0.121	TGFB3
5.48358e-16	0.285549	0.545	0.358	1.28957e-11	myCAF POSTN	ENSG00000197712	0.187	FAM114A1
9.37298e-16	0.312503	0.422	0.246	2.20424e-11	myCAF POSTN	ENSG00000134986	0.176	NREP
2.63998e-15	0.279462	0.865	0.681	6.20844e-11	myCAF POSTN	ENSG00000035862	0.184	TIMP2
2.96983e-15	0.340031	0.307	0.165	6.98414e-11	myCAF POSTN	ENSG00000172403	0.142	SYNPO2
3.31957e-15	0.274272	0.348	0.197	7.80663e-11	myCAF POSTN	ENSG00000133026	0.151	MYH10
4.66532e-15	0.372744	0.904	0.819	1.09714e-10	myCAF POSTN	ENSG00000150093	0.085	ITGB1
5.23826e-15	0.344499	0.247	0.121	1.23188e-10	myCAF POSTN	ENSG00000130176	0.126	CNN1
5.61864e-15	0.25705	0.39	0.233	1.32133e-10	myCAF POSTN	ENSG00000197043	0.157	ANXA6
8.26236e-15	0.288166	0.776	0.588	1.94306e-10	myCAF POSTN	ENSG00000117318	0.188	ID3
8.26819e-15	0.341794	0.805	0.65	1.94443e-10	myCAF POSTN	ENSG00000100345	0.155	MYH9
2.1779e-14	0.283097	0.998	0.987	5.12177e-10	myCAF POSTN	ENSG00000205542	0.011	TMSB4X
2.34709e-14	0.283214	0.937	0.84	5.51964e-10	myCAF POSTN	ENSG00000198668	0.097	CALM1
4.05833e-14	0.371404	0.565	0.41	9.54398e-10	myCAF POSTN	ENSG00000162616	0.155	DNAJB4
4.75895e-14	0.274784	0.238	0.119	1.11916e-09	myCAF POSTN	ENSG00000161544	0.119	CYGB
5.0061e-14	0.270736	0.709	0.517	1.17728e-09	myCAF POSTN	ENSG00000131171	0.192	SH3BGRL
6.98049e-14	0.256625	0.877	0.742	1.6416e-09	myCAF POSTN	ENSG00000178980	0.135	SELENOW
1.14424e-13	0.310215	0.955	0.876	2.69092e-09	myCAF POSTN	ENSG00000172757	0.079	CFL1
1.23468e-13	0.254211	0.451	0.29	2.90361e-09	myCAF POSTN	ENSG00000141756	0.161	FKBP10
1.32462e-13	0.265879	0.516	0.34	3.11511e-09	myCAF POSTN	ENSG00000154380	0.176	ENAH
1.3938e-13	0.25361	0.87	0.719	3.27781e-09	myCAF POSTN	ENSG00000255302	0.151	EID1
1.73526e-13	0.331998	0.67	0.51	4.0808e-09	myCAF POSTN	ENSG00000130429	0.16	ARPC1B
1.96484e-13	0.355033	0.843	0.699	4.62071e-09	myCAF POSTN	ENSG00000122545	0.144	2022-09-07
8.72026e-13	0.261982	0.794	0.619	2.05074e-08	myCAF POSTN	ENSG00000128595	0.175	CALU
8.79994e-13	0.284402	0.498	0.343	2.06948e-08	myCAF POSTN	ENSG00000148120	0.155	C9orf3
9.84022e-13	0.310891	0.343	0.208	2.31412e-08	myCAF POSTN	ENSG00000118971	0.135	CCND2
1.36136e-12	0.44243	0.469	0.32	3.20152e-08	myCAF POSTN	ENSG00000168386	0.149	FILIP1L
1.839e-12	0.254876	0.955	0.863	4.32479e-08	myCAF POSTN	ENSG00000088986	0.092	DYNLL1
3.3757e-12	0.254086	0.534	0.361	7.93863e-08	myCAF POSTN	ENSG00000154553	0.173	PDLIM3
4.879e-12	0.410086	0.863	0.742	1.14739e-07	myCAF POSTN	ENSG00000198786	0.121	MT-ND5
6.67445e-12	0.272322	0.507	0.355	1.56963e-07	myCAF POSTN	ENSG00000111716	0.152	LDHB
7.94369e-12	0.264226	0.531	0.377	1.86812e-07	myCAF POSTN	ENSG00000171862	0.154	PTEN
8.06535e-12	0.331438	0.509	0.357	1.89673e-07	myCAF POSTN	ENSG00000175899	0.152	A2M
1.10187e-11	0.284751	0.518	0.37	2.59128e-07	myCAF POSTN	ENSG00000140682	0.148	TGFB1I1
1.87137e-11	0.258315	0.713	0.543	4.40089e-07	myCAF POSTN	ENSG00000118523	0.17	CTGF
2.45428e-11	0.270345	0.751	0.647	5.77173e-07	myCAF POSTN	ENSG00000054148	0.104	PHPT1
2.4667e-11	0.359236	0.742	0.593	5.80093e-07	myCAF POSTN	ENSG00000196924	0.149	FLNA
2.49138e-11	0.393629	0.933	0.852	5.85897e-07	myCAF POSTN	ENSG00000198888	0.081	MT-ND1
7.10658e-11	0.273989	0.987	0.967	1.67125e-06	myCAF POSTN	ENSG00000089009	0.02	RPL6
9.0006e-11	0.263966	0.406	0.267	2.11667e-06	myCAF POSTN	ENSG00000154122	0.139	ANKH
1.02174e-10	0.33294	0.361	0.241	2.40284e-06	myCAF POSTN	ENSG00000152377	0.12	SPOCK1
2.77505e-10	0.352701	0.919	0.849	6.52608e-06	myCAF POSTN	ENSG00000198763	0.07	MT-ND2
9.73995e-10	0.270207	0.549	0.407	2.29054e-05	myCAF POSTN	ENSG00000139289	0.142	PHLDA1
1.11085e-09	0.280331	0.993	0.981	2.61238e-05	myCAF POSTN	ENSG00000075624	0.012	ACTB
3.14988e-08	0.274725	0.513	0.393	0.000740757	myCAF POSTN	ENSG00000137076	0.12	TLN1
5.1147e-08	0.250876	0.821	0.686	0.00120282	myCAF POSTN	ENSG00000069275	0.135	NUCKS1
6.18994e-08	0.364925	0.339	0.232	0.00145569	myCAF POSTN	ENSG00000173110	0.107	HSPA6
2.53559e-07	0.259628	0.146	0.077	0.00596296	myCAF POSTN	ENSG00000163017	0.069	ACTG2
1.47868e-06	0.263835	0.428	0.327	0.0347742	myCAF POSTN	ENSG00000213626	0.101	LBH
2.74531e-06	0.369601	0.52	0.44	0.0645615	myCAF POSTN	ENSG00000159176	0.08	CSRP1
3.77912e-06	0.252508	0.726	0.645	0.0888736	myCAF POSTN	ENSG00000196230	0.081	TUBB
4.05815e-06	0.288754	0.464	0.378	0.0954354	myCAF POSTN	ENSG00000110092	0.086	CCND1
7.66067e-06	0.362512	0.258	0.176	0.180156	myCAF POSTN	ENSG00000166592	0.082	RRAD
1.6739e-05	0.258826	0.652	0.564	0.39365	myCAF POSTN	ENSG00000145012	0.088	LPP
8.79673e-195	0.320152	0.188	0.004	2.06873e-190	myCAF COMP	ENSG00000176177	0.184	ENTHD1
3.712e-172	0.744611	0.347	0.033	8.72951e-168	myCAF COMP	ENSG00000196549	0.314	MME
1.75174e-169	0.673664	0.449	0.06	4.11957e-165	myCAF COMP	ENSG00000148344	0.389	PTGES
3.69449e-156	1.14261	0.762	0.217	8.68832e-152	myCAF COMP	ENSG00000176171	0.545	BNIP3
2.36305e-149	2.36347	0.995	0.833	5.55719e-145	myCAF COMP	ENSG00000125148	0.162	MT2A
1.01435e-139	1.39473	0.781	0.252	2.38544e-135	myCAF COMP	ENSG00000120708	0.529	TGFBI
4.60285e-133	1.6172	0.911	0.37	1.08245e-128	myCAF COMP	ENSG00000106366	0.541	SERPINE1
2.39736e-118	0.324637	0.217	0.017	5.63787e-114	myCAF COMP	ENSG00000054356	0.2	PTPRN
5.50936e-113	1.56173	0.987	0.608	1.29564e-108	myCAF COMP	ENSG00000115414	0.379	FN1
2.31585e-111	1.63217	0.59	0.157	5.44619e-107	myCAF COMP	ENSG00000105664	0.433	COMP
1.83491e-97	1.08538	0.859	0.4	4.31516e-93	myCAF COMP	ENSG00000112715	0.459	VEGFA
2.4135e-96	0.46757	0.225	0.024	5.67582e-92	myCAF COMP	ENSG00000006016	0.201	CRLF1
3.40208e-95	0.416239	0.256	0.033	8.00068e-91	myCAF COMP	ENSG00000095752	0.223	IL11
2.69899e-91	0.278363	0.217	0.024	6.34722e-87	myCAF COMP	ENSG00000124731	0.193	TREM1
4.76424e-91	0.492757	0.373	0.072	1.12041e-86	myCAF COMP	ENSG00000232679	0.301	LINC01705
1.72513e-90	0.911478	0.512	0.136	4.05699e-86	myCAF COMP	ENSG00000167772	0.376	ANGPTL4
1.80468e-89	1.68584	0.937	0.705	4.24405e-85	myCAF COMP	ENSG00000169715	0.232	MT1E
5.57328e-85	0.886977	0.802	0.35	1.31067e-80	myCAF COMP	ENSG00000152952	0.452	PLOD2
2.58224e-84	0.357924	0.287	0.046	6.07266e-80	myCAF COMP	ENSG00000092621	0.241	PHGDH
1.6745e-82	1.10006	0.937	0.633	3.93793e-78	myCAF COMP	ENSG00000157514	0.304	TSC22D3
3.61454e-80	0.253438	0.188	0.02	8.50031e-76	myCAF COMP	ENSG00000179593	0.168	ALOX15B
3.87256e-80	0.480248	0.402	0.093	9.1071e-76	myCAF COMP	ENSG00000074410	0.309	CA12
1.69135e-79	0.513991	0.355	0.075	3.97755e-75	myCAF COMP	ENSG00000101255	0.28	TRIB3
6.86649e-78	0.377564	0.316	0.061	1.61479e-73	myCAF COMP	ENSG00000142046	0.255	TMEM91
8.94733e-78	0.7037	0.995	0.991	2.10414e-73	myCAF COMP	ENSG00000163682	0.004	RPL9
1.52605e-77	0.592766	0.642	0.225	3.58881e-73	myCAF COMP	ENSG00000181458	0.417	TMEM45A
1.89802e-76	0.787133	0.95	0.799	4.46358e-72	myCAF COMP	ENSG00000177410	0.151	ZFAS1
1.17628e-75	0.5471	0.507	0.151	2.76626e-71	myCAF COMP	ENSG00000060982	0.356	BCAT1
3.7663e-73	0.82477	0.948	0.661	8.8572e-69	myCAF COMP	ENSG00000074800	0.287	ENO1
1.18899e-72	0.965869	0.953	0.706	2.79616e-68	myCAF COMP	ENSG00000172216	0.247	CEBPB
3.19445e-72	0.727662	0.619	0.223	7.5124e-68	myCAF COMP	ENSG00000249992	0.396	TMEM158
7.79519e-72	0.687858	0.997	0.99	1.8332e-67	myCAF COMP	ENSG00000161970	0.007	RPL26
1.47093e-71	0.779205	0.783	0.391	3.45919e-67	myCAF COMP	ENSG00000182534	0.392	MXRA7
1.71549e-71	1.04393	0.658	0.268	4.03432e-67	myCAF COMP	ENSG00000113083	0.39	LOX
1.12468e-68	1.24666	0.885	0.512	2.64491e-64	myCAF COMP	ENSG00000100234	0.373	TIMP3
1.86918e-67	0.616152	0.997	0.991	4.39575e-63	myCAF COMP	ENSG00000173812	0.006	EIF1
1.11267e-65	0.811671	0.911	0.723	2.61667e-61	myCAF COMP	ENSG00000118816	0.188	CCNI
1.61597e-65	0.891726	1	0.998	3.80027e-61	myCAF COMP	ENSG00000167996	0.002	FTH1
4.19038e-65	1.6564	0.838	0.528	9.85452e-61	myCAF COMP	ENSG00000187193	0.31	MT1X
2.09669e-64	0.809999	0.935	0.699	4.93078e-60	myCAF COMP	ENSG00000146278	0.236	PNRC1
1.09411e-60	0.408429	0.394	0.111	2.57303e-56	myCAF COMP	ENSG00000184575	0.283	XPOT
1.20608e-59	0.857498	0.76	0.379	2.83633e-55	myCAF COMP	ENSG00000109472	0.381	CPE
4.8289e-59	0.743665	0.997	0.922	1.13561e-54	myCAF COMP	ENSG00000111640	0.075	GAPDH
5.03961e-59	0.858112	0.997	0.801	1.18517e-54	myCAF COMP	ENSG00000026025	0.196	VIM
5.4475e-58	0.581574	0.627	0.25	1.28109e-53	myCAF COMP	ENSG00000134013	0.377	LOXL2
4.80501e-56	0.539863	0.582	0.235	1.12999e-51	myCAF COMP	ENSG00000072682	0.347	P4HA2
6.15218e-55	0.493066	0.587	0.231	1.44681e-50	myCAF COMP	ENSG00000161638	0.356	ITGA5
4.00544e-53	0.43843	0.436	0.145	9.41959e-49	myCAF COMP	ENSG00000117479	0.291	SLC19A2
2.59247e-52	0.794309	0.222	0.044	6.09671e-48	myCAF COMP	ENSG00000163661	0.178	PTX3
9.43274e-52	0.518925	0.661	0.299	2.2183e-47	myCAF COMP	ENSG00000256235	0.362	SMIM3
4.53142e-51	0.539539	0.653	0.309	1.06565e-46	myCAF COMP	ENSG00000224032	0.344	EPB41L4A-AS1
4.64485e-51	0.717498	0.342	0.104	1.09233e-46	myCAF COMP	ENSG00000169136	0.238	ATF5
7.02789e-51	0.996984	0.7	0.38	1.65275e-46	myCAF COMP	ENSG00000168209	0.32	DDIT4
2.42769e-50	0.512542	0.574	0.23	5.70919e-46	myCAF COMP	ENSG00000152377	0.344	SPOCK1
2.8726e-50	0.595864	0.995	0.966	6.75549e-46	myCAF COMP	ENSG00000089009	0.029	RPL6
5.56045e-50	0.581006	0.974	0.76	1.30765e-45	myCAF COMP	ENSG00000240972	0.214	MIF
3.0636e-49	0.547126	0.88	0.432	7.20468e-45	myCAF COMP	ENSG00000186340	0.448	THBS2
4.72098e-49	0.509899	0.883	0.528	1.11023e-44	myCAF COMP	ENSG00000102144	0.355	PGK1
1.26484e-47	0.566956	0.992	0.975	2.97452e-43	myCAF COMP	ENSG00000122406	0.017	RPL5
1.75325e-47	0.51954	0.653	0.305	4.12311e-43	myCAF COMP	ENSG00000131435	0.348	PDLIM4
1.95301e-47	0.571166	0.781	0.431	4.59289e-43	myCAF COMP	ENSG00000104765	0.35	BNIP3L
3.93583e-47	0.617519	0.561	0.253	9.25588e-43	myCAF COMP	ENSG00000104635	0.308	SLC39A14
5.47315e-47	0.432564	1	0.994	1.28712e-42	myCAF COMP	ENSG00000197756	0.006	RPL37A
7.07576e-47	0.480117	0.997	0.996	1.66401e-42	myCAF COMP	ENSG00000138326	0.001	RPS24
1.61755e-46	0.492164	0.997	0.995	3.80398e-42	myCAF COMP	ENSG00000229117	0.002	RPL41
1.98081e-46	0.670288	0.919	0.583	4.65827e-42	myCAF COMP	ENSG00000166741	0.336	NNMT
2.56572e-46	0.489462	0.969	0.783	6.03381e-42	myCAF COMP	ENSG00000134333	0.186	LDHA
3.53836e-46	0.374924	0.392	0.131	8.32116e-42	myCAF COMP	ENSG00000196305	0.261	IARS
3.54444e-46	0.467616	0.514	0.203	8.33546e-42	myCAF COMP	ENSG00000206538	0.311	VGLL3
5.23883e-46	0.453718	0.603	0.256	1.23202e-41	myCAF COMP	ENSG00000112655	0.347	PTK7
5.46265e-46	0.319867	0.298	0.082	1.28465e-41	myCAF COMP	ENSG00000114480	0.216	GBE1
2.06027e-45	0.443824	0.992	0.973	4.84514e-41	myCAF COMP	ENSG00000196531	0.019	NACA
2.62823e-45	0.305367	0.248	0.059	6.1808e-41	myCAF COMP	ENSG00000117594	0.189	HSD11B1
2.72078e-45	0.6388	0.888	0.527	6.39846e-41	myCAF COMP	ENSG00000159403	0.361	C1R
9.4356e-45	0.627079	0.441	0.166	2.21897e-40	myCAF COMP	ENSG00000135919	0.275	SERPINE2
2.68775e-44	0.40548	0.935	0.488	6.32077e-40	myCAF COMP	ENSG00000163359	0.447	COL6A3
3.39843e-44	0.549425	0.695	0.364	7.99208e-40	myCAF COMP	ENSG00000122884	0.331	P4HA1
3.57742e-44	1.23956	0.666	0.385	8.41302e-40	myCAF COMP	ENSG00000102760	0.281	RGCC
6.19044e-44	0.328379	0.285	0.079	1.45581e-39	myCAF COMP	ENSG00000130766	0.206	SESN2
6.34698e-43	0.473848	0.454	0.181	1.49262e-38	myCAF COMP	ENSG00000146242	0.273	TPBG
6.47449e-43	0.442073	0.992	0.982	1.52261e-38	myCAF COMP	ENSG00000105193	0.01	RPS16
2.09873e-42	0.426423	0.997	0.995	4.93558e-38	myCAF COMP	ENSG00000063177	0.002	RPL18
3.57621e-42	0.412605	1	0.99	8.41018e-38	myCAF COMP	ENSG00000114391	0.01	RPL24
4.49072e-42	0.517586	0.775	0.446	1.05608e-37	myCAF COMP	ENSG00000142227	0.329	EMP3
5.85507e-42	0.448143	0.997	0.988	1.37694e-37	myCAF COMP	ENSG00000137154	0.009	RPS6
7.72011e-41	0.467061	0.984	0.897	1.81554e-36	myCAF COMP	ENSG00000181163	0.087	NPM1
1.07341e-40	0.656166	0.77	0.531	2.52434e-36	myCAF COMP	ENSG00000129824	0.239	RPS4Y1
1.86164e-39	0.425404	0.997	0.98	4.37801e-35	myCAF COMP	ENSG00000110700	0.017	RPS13
2.15398e-39	0.587863	0.849	0.551	5.06552e-35	myCAF COMP	ENSG00000176046	0.298	NUPR1
3.33134e-39	0.406402	0.54	0.233	7.83431e-35	myCAF COMP	ENSG00000162493	0.307	PDPN
4.47231e-39	0.27726	0.211	0.051	1.05175e-34	myCAF COMP	ENSG00000123243	0.16	ITIH5
4.9515e-39	0.461312	0.817	0.531	1.16444e-34	myCAF COMP	ENSG00000137876	0.286	RSL24D1
5.50687e-39	0.464675	1	0.991	1.29505e-34	myCAF COMP	ENSG00000145425	0.009	RPS3A
6.81493e-39	0.379071	0.517	0.224	1.60267e-34	myCAF COMP	ENSG00000136732	0.293	GYPC
6.34823e-38	0.568921	0.713	0.44	1.49291e-33	myCAF COMP	ENSG00000187735	0.273	TCEA1
1.62472e-37	0.395336	0.71	0.357	3.82085e-33	myCAF COMP	ENSG00000176788	0.353	BASP1
1.64189e-37	0.395746	0.995	0.99	3.86124e-33	myCAF COMP	ENSG00000149806	0.005	FAU
4.90898e-37	0.38646	0.499	0.215	1.15445e-32	myCAF COMP	ENSG00000107731	0.284	UNC5B
5.12253e-37	0.335862	1	0.996	1.20467e-32	myCAF COMP	ENSG00000142676	0.004	RPL11
3.04569e-36	0.346426	1	0.997	7.16256e-32	myCAF COMP	ENSG00000144713	0.003	RPL32
9.88759e-36	0.486818	0.95	0.73	2.32526e-31	myCAF COMP	ENSG00000198832	0.22	SELENOM
1.68107e-34	0.385205	0.997	0.991	3.95337e-30	myCAF COMP	ENSG00000134419	0.006	RPS15A
2.16043e-34	0.653119	0.603	0.313	5.08069e-30	myCAF COMP	ENSG00000172201	0.29	ID4
2.48164e-34	0.46283	0.995	0.832	5.83608e-30	myCAF COMP	ENSG00000100097	0.163	LGALS1
4.53032e-34	0.602513	0.483	0.223	1.06539e-29	myCAF COMP	ENSG00000167779	0.26	IGFBP6
7.33111e-34	0.419232	0.945	0.746	1.72406e-29	myCAF COMP	ENSG00000187109	0.199	NAP1L1
8.77257e-34	0.322373	0.407	0.163	2.06304e-29	myCAF COMP	ENSG00000105281	0.244	SLC1A5
1.32854e-33	0.416426	0.99	0.964	3.12432e-29	myCAF COMP	ENSG00000125691	0.026	RPL23
2.34469e-33	0.318641	0.911	0.588	5.514e-29	myCAF COMP	ENSG00000198467	0.323	TPM2
8.69255e-33	0.323905	0.974	0.874	2.04423e-28	myCAF COMP	ENSG00000145741	0.1	BTF3
9.39525e-33	0.287176	0.324	0.117	2.20948e-28	myCAF COMP	ENSG00000166173	0.207	LARP6
2.16639e-32	0.354364	0.501	0.236	5.0947e-28	myCAF COMP	ENSG00000133773	0.265	CCDC59
2.77521e-32	0.56569	0.679	0.387	6.52645e-28	myCAF COMP	ENSG00000156804	0.292	FBXO32
7.20861e-32	0.423429	0.997	0.995	1.69525e-27	myCAF COMP	ENSG00000105372	0.002	RPS19
2.99783e-31	0.548678	0.856	0.589	7.05e-27	myCAF COMP	ENSG00000106538	0.267	RARRES2
6.20497e-31	0.360383	0.478	0.224	1.45922e-26	myCAF COMP	ENSG00000106105	0.254	GARS
6.47917e-31	0.415256	0.783	0.52	1.52371e-26	myCAF COMP	ENSG00000265681	0.263	RPL17
8.70862e-31	0.440509	0.48	0.232	2.04801e-26	myCAF COMP	ENSG00000117143	0.248	UAP1
1.89868e-30	0.641782	0.893	0.73	4.46513e-26	myCAF COMP	ENSG00000044574	0.163	HSPA5
4.25883e-30	0.259925	1	0.998	1.00155e-25	myCAF COMP	ENSG00000231500	0.002	RPS18
5.52454e-30	0.392423	0.52	0.259	1.29921e-25	myCAF COMP	ENSG00000178053	0.261	MLF1
5.71168e-30	0.356247	0.574	0.3	1.34321e-25	myCAF COMP	ENSG00000115866	0.274	DARS
7.11669e-30	0.335141	1	0.998	1.67363e-25	myCAF COMP	ENSG00000147403	0.002	RPL10
7.79845e-30	0.38293	0.546	0.274	1.83396e-25	myCAF COMP	ENSG00000185950	0.272	IRS2
1.30194e-29	0.400199	0.997	0.986	3.06178e-25	myCAF COMP	ENSG00000142937	0.011	RPS8
2.49135e-29	0.347764	0.786	0.444	5.8589e-25	myCAF COMP	ENSG00000091986	0.342	CCDC80
2.92643e-29	0.294908	0.326	0.124	6.88209e-25	myCAF COMP	ENSG00000111674	0.202	ENO2
5.14956e-29	0.375186	0.992	0.992	1.21102e-24	myCAF COMP	ENSG00000197958	0	RPL12
9.5196e-29	0.365373	0.974	0.911	2.23872e-24	myCAF COMP	ENSG00000008988	0.063	RPS20
1.01504e-28	1.22739	0.977	0.881	2.38706e-24	myCAF COMP	ENSG00000102265	0.096	TIMP1
1.0381e-28	0.318559	0.997	0.997	2.4413e-24	myCAF COMP	ENSG00000109475	0	RPL34
1.07691e-28	0.327763	0.995	0.984	2.53258e-24	myCAF COMP	ENSG00000116251	0.011	RPL22
5.61762e-28	0.407496	0.332	0.137	1.32109e-23	myCAF COMP	ENSG00000166922	0.195	SCG5
5.64582e-28	0.288544	0.253	0.086	1.32773e-23	myCAF COMP	ENSG00000140945	0.167	CDH13
6.2616e-28	0.408999	0.653	0.385	1.47254e-23	myCAF COMP	ENSG00000086062	0.268	B4GALT1
8.22362e-28	0.399811	0.995	0.984	1.93395e-23	myCAF COMP	ENSG00000100316	0.011	RPL3
1.94831e-27	0.356204	0.995	0.988	4.58183e-23	myCAF COMP	ENSG00000148303	0.007	RPL7A
3.09858e-27	0.557844	0.775	0.561	7.28693e-23	myCAF COMP	ENSG00000051108	0.214	HERPUD1
3.48264e-27	0.278805	0.308	0.118	8.19014e-23	myCAF COMP	ENSG00000258757	0.19	AL133453.1
4.29789e-27	0.387794	0.786	0.51	1.01073e-22	myCAF COMP	ENSG00000167397	0.276	VKORC1
6.76661e-27	0.348652	0.488	0.228	1.5913e-22	myCAF COMP	ENSG00000166923	0.26	GREM1
6.80938e-27	0.289879	0.397	0.176	1.60136e-22	myCAF COMP	ENSG00000167157	0.221	PRRX2
1.66848e-26	0.325905	1	0.992	3.92376e-22	myCAF COMP	ENSG00000174748	0.008	RPL15
1.72088e-26	0.529164	0.507	0.276	4.047e-22	myCAF COMP	ENSG00000163659	0.231	TIPARP
2.15051e-26	0.320867	0.995	0.986	5.05736e-22	myCAF COMP	ENSG00000143947	0.009	RPS27A
2.53256e-26	0.377344	0.901	0.726	5.95582e-22	myCAF COMP	ENSG00000060138	0.175	YBX3
3.06352e-26	0.344216	0.648	0.337	7.20448e-22	myCAF COMP	ENSG00000182667	0.311	NTM
4.6579e-26	0.367565	0.984	0.961	1.0954e-21	myCAF COMP	ENSG00000083845	0.023	RPS5
6.21961e-26	0.343461	0.159	0.042	1.46267e-21	myCAF COMP	ENSG00000105880	0.117	DLX5
7.00974e-26	0.324137	0.535	0.29	1.64848e-21	myCAF COMP	ENSG00000031698	0.245	SARS
7.25339e-26	0.308387	0.997	0.994	1.70578e-21	myCAF COMP	ENSG00000186468	0.003	RPS23
9.59259e-26	0.492285	0.922	0.778	2.25589e-21	myCAF COMP	ENSG00000185088	0.144	RPS27L
2.03966e-25	0.387925	0.984	0.978	4.79667e-21	myCAF COMP	ENSG00000122026	0.006	RPL21
3.30571e-25	0.274105	0.407	0.187	7.77405e-21	myCAF COMP	ENSG00000177674	0.22	AGTRAP
4.4481e-25	0.384281	1	0.997	1.04606e-20	myCAF COMP	ENSG00000087086	0.003	FTL
7.97662e-25	0.314819	0.984	0.944	1.87586e-20	myCAF COMP	ENSG00000147604	0.04	RPL7
1.21551e-24	0.326502	0.984	0.983	2.85852e-20	myCAF COMP	ENSG00000170889	0.001	RPS9
1.83197e-24	0.351043	1	0.993	4.30825e-20	myCAF COMP	ENSG00000112306	0.007	RPS12
4.49815e-24	0.326988	0.99	0.961	1.05783e-19	myCAF COMP	ENSG00000089157	0.029	RPLP0
4.86077e-24	0.302773	0.465	0.234	1.14311e-19	myCAF COMP	ENSG00000165030	0.231	NFIL3
6.87916e-24	0.37495	0.645	0.403	1.61777e-19	myCAF COMP	ENSG00000114023	0.242	FAM162A
7.55907e-24	0.2847	0.504	0.253	1.77767e-19	myCAF COMP	ENSG00000134853	0.251	PDGFRA
1.06055e-23	0.289074	0.99	0.935	2.49409e-19	myCAF COMP	ENSG00000123349	0.055	PFDN5
1.41449e-23	0.323569	0.614	0.361	3.32646e-19	myCAF COMP	ENSG00000173511	0.253	VEGFB
2.2233e-23	0.31499	0.979	0.966	5.22853e-19	myCAF COMP	ENSG00000204628	0.013	RACK1
2.49957e-23	0.493296	0.903	0.73	5.87823e-19	myCAF COMP	ENSG00000185650	0.173	ZFP36L1
4.29654e-23	0.297151	0.413	0.201	1.01042e-18	myCAF COMP	ENSG00000113580	0.212	NR3C1
6.74332e-23	0.292552	0.997	0.988	1.58583e-18	myCAF COMP	ENSG00000182899	0.009	RPL35A
8.23015e-23	0.361428	0.995	0.966	1.93548e-18	myCAF COMP	ENSG00000132475	0.029	H3F3B
8.43856e-23	0.288773	0.431	0.214	1.9845e-18	myCAF COMP	ENSG00000155380	0.217	SLC16A1
2.34443e-22	0.334268	0.475	0.244	5.51339e-18	myCAF COMP	ENSG00000185885	0.231	IFITM1
2.76952e-22	0.287983	0.483	0.252	6.51309e-18	myCAF COMP	ENSG00000150907	0.231	FOXO1
5.559e-22	0.488993	0.71	0.457	1.30731e-17	myCAF COMP	ENSG00000137801	0.253	THBS1
5.95e-22	0.252142	0.245	0.094	1.39926e-17	myCAF COMP	ENSG00000118526	0.151	TCF21
7.43162e-22	0.302738	0.512	0.276	1.74769e-17	myCAF COMP	ENSG00000059804	0.236	SLC2A3
8.02593e-22	0.311637	0.392	0.193	1.88746e-17	myCAF COMP	ENSG00000181350	0.199	LRRC75A
8.14913e-22	0.350866	0.736	0.501	1.91643e-17	myCAF COMP	ENSG00000175602	0.235	CCDC85B
9.04387e-22	0.313326	0.467	0.245	2.12685e-17	myCAF COMP	ENSG00000141526	0.222	SLC16A3
1.02067e-21	0.347882	0.632	0.401	2.4003e-17	myCAF COMP	ENSG00000213853	0.231	EMP2
1.46076e-21	0.342545	0.864	0.67	3.43526e-17	myCAF COMP	ENSG00000164032	0.194	H2AFZ
2.18897e-21	0.32549	0.491	0.262	5.14781e-17	myCAF COMP	ENSG00000152661	0.229	GJA1
3.53545e-21	0.251928	0.629	0.355	8.31433e-17	myCAF COMP	ENSG00000159674	0.274	SPON2
3.60674e-21	0.28339	0.392	0.191	8.48197e-17	myCAF COMP	ENSG00000019549	0.201	SNAI2
3.79052e-21	0.334757	0.963	0.955	8.91417e-17	myCAF COMP	ENSG00000124614	0.008	RPS10
4.17827e-21	0.261098	0.3	0.128	9.82603e-17	myCAF COMP	ENSG00000140105	0.172	WARS
4.30432e-21	0.292009	0.465	0.251	1.01225e-16	myCAF COMP	ENSG00000198612	0.214	COPS8
4.87802e-21	0.282726	0.462	0.247	1.14716e-16	myCAF COMP	ENSG00000163001	0.215	CFAP36
7.52858e-21	0.351038	0.901	0.738	1.7705e-16	myCAF COMP	ENSG00000111669	0.163	TPI1
8.70517e-21	0.303565	0.922	0.579	2.04719e-16	myCAF COMP	ENSG00000182492	0.343	BGN
1.47854e-20	0.350433	0.493	0.28	3.47709e-16	myCAF COMP	ENSG00000138166	0.213	DUSP5
2.78677e-20	0.256689	0.42	0.215	6.55366e-16	myCAF COMP	ENSG00000065911	0.205	MTHFD2
2.87586e-20	0.309253	0.927	0.812	6.76317e-16	myCAF COMP	ENSG00000241343	0.115	RPL36A
2.99607e-20	0.528129	0.674	0.455	7.04587e-16	myCAF COMP	ENSG00000115738	0.219	ID2
4.89144e-20	0.370016	0.342	0.164	1.15032e-15	myCAF COMP	ENSG00000107159	0.178	CA9
7.00847e-20	0.276867	0.903	0.745	1.64818e-15	myCAF COMP	ENSG00000188243	0.158	COMMD6
7.8213e-20	0.483524	0.914	0.706	1.83934e-15	myCAF COMP	ENSG00000125740	0.208	FOSB
8.4239e-20	0.267981	0.987	0.956	1.98105e-15	myCAF COMP	ENSG00000198755	0.031	RPL10A
8.66213e-20	0.375521	0.715	0.51	2.03707e-15	myCAF COMP	ENSG00000074695	0.205	LMAN1
1.10413e-19	0.251622	0.585	0.331	2.59659e-15	myCAF COMP	ENSG00000107957	0.254	SH3PXD2A
1.2199e-19	0.308508	0.598	0.357	2.86884e-15	myCAF COMP	ENSG00000077782	0.241	FGFR1
1.88313e-19	0.292886	0.352	0.171	4.42856e-15	myCAF COMP	ENSG00000165029	0.181	ABCA1
3.99205e-19	0.522912	0.856	0.641	9.3881e-15	myCAF COMP	ENSG00000120738	0.215	EGR1
4.97186e-19	0.279352	0.504	0.288	1.16923e-14	myCAF COMP	ENSG00000177426	0.216	TGIF1
8.87451e-19	0.259317	0.439	0.234	2.08702e-14	myCAF COMP	ENSG00000129521	0.205	EGLN3
1.32581e-18	0.425888	0.859	0.678	3.11791e-14	myCAF COMP	ENSG00000133639	0.181	BTG1
1.87387e-18	0.398257	0.961	0.907	4.40679e-14	myCAF COMP	ENSG00000130522	0.054	JUND
6.68686e-18	0.350609	0.734	0.544	1.57255e-13	myCAF COMP	ENSG00000118523	0.19	CTGF
1.19572e-17	0.294398	1	0.999	2.81199e-13	myCAF COMP	ENSG00000156508	0.001	EEF1A1
1.57091e-17	0.251383	0.418	0.228	3.69431e-13	myCAF COMP	ENSG00000166130	0.19	IKBIP
2.50583e-17	0.302631	0.825	0.642	5.89296e-13	myCAF COMP	ENSG00000114850	0.183	SSR3
3.58806e-17	0.336866	0.817	0.611	8.43803e-13	myCAF COMP	ENSG00000187479	0.206	C11orf96
3.98415e-17	0.282229	0.514	0.305	9.36952e-13	myCAF COMP	ENSG00000127947	0.209	PTPN12
5.50871e-17	0.255685	0.444	0.246	1.29548e-12	myCAF COMP	ENSG00000119537	0.198	KDSR
7.12895e-17	0.390826	0.334	0.169	1.67651e-12	myCAF COMP	ENSG00000204103	0.165	MAFB
1.21527e-16	0.358504	0.898	0.75	2.85796e-12	myCAF COMP	ENSG00000086061	0.148	DNAJA1
1.38987e-16	0.252232	0.851	0.642	3.26856e-12	myCAF COMP	ENSG00000054148	0.209	PHPT1
1.42905e-16	0.453851	0.564	0.346	3.36069e-12	myCAF COMP	ENSG00000214548	0.218	MEG3
5.80637e-16	0.262814	0.715	0.486	1.36548e-11	myCAF COMP	ENSG00000150347	0.229	ARID5B
1.02339e-15	0.264124	0.572	0.373	2.4067e-11	myCAF COMP	ENSG00000113013	0.199	HSPA9
1.46861e-15	0.453448	0.64	0.436	3.45373e-11	myCAF COMP	ENSG00000125968	0.204	ID1
2.58622e-15	0.26179	0.587	0.358	6.08202e-11	myCAF COMP	ENSG00000071282	0.229	LMCD1
3.42386e-15	0.262153	0.399	0.228	8.0519e-11	myCAF COMP	ENSG00000083444	0.171	PLOD1
4.01543e-15	0.257825	0.645	0.439	9.4431e-11	myCAF COMP	ENSG00000126458	0.206	RRAS
4.24011e-15	0.395242	0.872	0.739	9.97147e-11	myCAF COMP	ENSG00000171223	0.133	JUNB
1.15373e-14	0.286633	0.345	0.181	2.71323e-10	myCAF COMP	ENSG00000180447	0.164	GAS1
1.84226e-14	0.25437	0.898	0.703	4.33244e-10	myCAF COMP	ENSG00000185201	0.195	IFITM2
1.65152e-13	0.303951	0.825	0.629	3.88388e-09	myCAF COMP	ENSG00000143878	0.196	RHOB
2.66798e-12	0.25347	0.661	0.481	6.27429e-08	myCAF COMP	ENSG00000197019	0.18	SERTAD1
2.97967e-12	0.274548	0.457	0.285	7.0073e-08	myCAF COMP	ENSG00000117525	0.172	F3
1.00073e-11	0.302261	0.211	0.104	2.35341e-07	myCAF COMP	ENSG00000135245	0.107	HILPDA
1.1859e-11	0.485648	0.324	0.185	2.78887e-07	myCAF COMP	ENSG00000148926	0.139	ADM
2.85481e-11	0.430027	0.608	0.464	6.71366e-07	myCAF COMP	ENSG00000112096	0.144	SOD2
2.15039e-10	0.396579	0.136	0.057	5.05708e-06	myCAF COMP	ENSG00000261889	0.079	AC108134.2
2.32599e-10	0.256443	0.676	0.506	5.47003e-06	myCAF COMP	ENSG00000115963	0.17	RND3
2.95142e-09	0.258	0.572	0.441	6.94086e-05	myCAF COMP	ENSG00000184897	0.131	H1FX
8.41199e-09	0.27636	0.687	0.552	0.000197825	myCAF COMP	ENSG00000107372	0.135	ZFAND5
2.52219e-08	0.358407	0.493	0.374	0.000593144	myCAF COMP	ENSG00000135821	0.119	GLUL
2.98126e-08	0.339744	0.655	0.54	0.000701104	myCAF COMP	ENSG00000127528	0.115	KLF2
3.14299e-08	0.257259	0.721	0.596	0.000739137	myCAF COMP	ENSG00000164733	0.125	CTSB
8.93647e-08	0.272017	0.574	0.445	0.00210159	myCAF COMP	ENSG00000136826	0.129	KLF4
6.36401e-07	0.321778	0.718	0.587	0.0149662	myCAF COMP	ENSG00000265972	0.131	TXNIP
1.85156e-06	0.256942	0.441	0.336	0.0435432	myCAF COMP	ENSG00000141543	0.105	EIF4A3
2.26117e-05	0.271012	0.295	0.216	0.531759	myCAF COMP	ENSG00000147872	0.079	PLIN2
0	2.28968	0.998	0.48	0	myCAF TPM1	ENSG00000149591	0.518	TAGLN
0	2.27638	0.994	0.505	0	myCAF TPM1	ENSG00000108821	0.489	COL1A1
0	2.25433	0.986	0.355	0	myCAF TPM1	ENSG00000107796	0.631	ACTA2
0	2.23852	0.905	0.22	0	myCAF TPM1	ENSG00000060718	0.685	COL11A1
0	2.11748	0.994	0.686	0	myCAF TPM1	ENSG00000140416	0.308	TPM1
0	2.10145	0.993	0.496	0	myCAF TPM1	ENSG00000164692	0.497	COL1A2
0	1.95024	0.906	0.307	0	myCAF TPM1	ENSG00000111799	0.599	COL12A1
0	1.92357	0.981	0.544	0	myCAF TPM1	ENSG00000198467	0.437	TPM2
0	1.88473	0.991	0.484	0	myCAF TPM1	ENSG00000168542	0.507	COL3A1
0	1.86276	0.982	0.39	0	myCAF TPM1	ENSG00000164932	0.592	CTHRC1
0	1.77979	0.99	0.56	0	myCAF TPM1	ENSG00000113140	0.43	SPARC
0	1.7469	0.957	0.406	0	myCAF TPM1	ENSG00000038427	0.551	VCAN
0	1.74343	0.99	0.475	0	myCAF TPM1	ENSG00000101335	0.515	MYL9
0	1.73689	0.988	0.569	0	myCAF TPM1	ENSG00000122786	0.419	CALD1
0	1.71466	0.963	0.36	0	myCAF TPM1	ENSG00000122641	0.603	INHBA
0	1.69725	0.968	0.423	0	myCAF TPM1	ENSG00000204262	0.545	COL5A2
0	1.6763	0.964	0.374	0	myCAF TPM1	ENSG00000186340	0.59	THBS2
0	1.67221	0.998	0.815	0	myCAF TPM1	ENSG00000100097	0.183	LGALS1
0	1.65038	0.989	0.454	0	myCAF TPM1	ENSG00000139329	0.535	LUM
0	1.64262	0.902	0.274	0	myCAF TPM1	ENSG00000123500	0.628	COL10A1
0	1.64039	0.907	0.279	0	myCAF TPM1	ENSG00000144810	0.628	COL8A1
0	1.62148	0.956	0.478	0	myCAF TPM1	ENSG00000150687	0.478	PRSS23
0	1.6101	0.955	0.368	0	myCAF TPM1	ENSG00000130635	0.587	COL5A1
0	1.59003	0.954	0.493	0	myCAF TPM1	ENSG00000129116	0.461	PALLD
0	1.41632	0.647	0.145	0	myCAF TPM1	ENSG00000197614	0.502	MFAP5
0	1.2292	0.682	0.158	0	myCAF TPM1	ENSG00000175600	0.524	SUGCT
5.38442e-307	1.44503	0.999	0.979	1.26625e-302	myCAF TPM1	ENSG00000075624	0.02	ACTB
1.41561e-305	0.874775	0.622	0.13	3.32909e-301	myCAF TPM1	ENSG00000137809	0.492	ITGA11
2.24679e-303	0.949491	0.742	0.2	5.28379e-299	myCAF TPM1	ENSG00000129038	0.542	LOXL1
4.86574e-300	1.76658	0.987	0.57	1.14428e-295	myCAF TPM1	ENSG00000115414	0.417	FN1
5.56144e-294	1.7175	0.957	0.463	1.30788e-289	myCAF TPM1	ENSG00000100234	0.494	TIMP3
6.18606e-294	1.26092	0.928	0.36	1.45478e-289	myCAF TPM1	ENSG00000154096	0.568	THY1
7.38592e-293	1.59612	0.963	0.545	1.73695e-288	myCAF TPM1	ENSG00000106538	0.418	RARRES2
2.41917e-290	1.47404	0.979	0.436	5.68917e-286	myCAF TPM1	ENSG00000163359	0.543	COL6A3
5.05308e-285	1.25037	0.894	0.347	1.18833e-280	myCAF TPM1	ENSG00000140937	0.547	CDH11
2.40235e-282	1.31347	0.884	0.367	5.64961e-278	myCAF TPM1	ENSG00000166147	0.517	FBN1
1.33472e-279	1.06454	0.839	0.275	3.13885e-275	myCAF TPM1	ENSG00000182667	0.564	NTM
4.40406e-275	1.55416	0.867	0.334	1.0357e-270	myCAF TPM1	ENSG00000137573	0.533	SULF1
2.49018e-272	1.33333	0.975	0.461	5.85617e-268	myCAF TPM1	ENSG00000106624	0.514	AEBP1
1.11859e-271	1.31252	0.919	0.388	2.63059e-267	myCAF TPM1	ENSG00000091986	0.531	CCDC80
1.72407e-270	1.79514	0.936	0.492	4.05449e-266	myCAF TPM1	ENSG00000118523	0.444	CTGF
6.42507e-270	1.10455	0.913	0.465	1.51098e-265	myCAF TPM1	ENSG00000117519	0.448	CNN3
2.18016e-264	1.20964	0.917	0.378	5.12708e-260	myCAF TPM1	ENSG00000166033	0.539	HTRA1
4.85068e-262	1.23627	0.941	0.397	1.14074e-257	myCAF TPM1	ENSG00000087245	0.544	MMP2
8.40132e-258	1.17033	0.832	0.298	1.97574e-253	myCAF TPM1	ENSG00000129009	0.534	ISLR
4.52818e-257	1.11816	0.905	0.428	1.06489e-252	myCAF TPM1	ENSG00000138758	0.477	2022-09-11
4.87302e-257	1.19002	0.676	0.189	1.14599e-252	myCAF TPM1	ENSG00000198542	0.487	ITGBL1
1.85268e-254	0.897258	0.749	0.234	4.35694e-250	myCAF TPM1	ENSG00000117122	0.515	MFAP2
1.59271e-253	1.03043	0.773	0.26	3.74557e-249	myCAF TPM1	ENSG00000101825	0.513	MXRA5
1.38054e-252	1.05702	0.786	0.279	3.24663e-248	myCAF TPM1	ENSG00000164176	0.507	EDIL3
2.35818e-252	0.775286	0.672	0.189	5.54574e-248	myCAF TPM1	ENSG00000005243	0.483	COPZ2
1.70379e-251	0.890798	0.813	0.312	4.0068e-247	myCAF TPM1	ENSG00000172638	0.501	EFEMP2
1.89591e-251	0.917687	0.637	0.172	4.45861e-247	myCAF TPM1	ENSG00000074590	0.465	NUAK1
1.11467e-250	0.890196	0.755	0.251	2.62138e-246	myCAF TPM1	ENSG00000145431	0.504	PDGFC
1.31446e-248	1.20516	0.448	0.077	3.09122e-244	myCAF TPM1	ENSG00000082196	0.371	C1QTNF3
5.38451e-248	1.10536	0.609	0.155	1.26627e-243	myCAF TPM1	ENSG00000165474	0.454	GJB2
3.40166e-247	1.09833	0.952	0.577	7.99967e-243	myCAF TPM1	ENSG00000128595	0.375	CALU
9.26994e-247	1.4302	0.963	0.489	2.18001e-242	myCAF TPM1	ENSG00000011465	0.474	DCN
1.42917e-246	0.864865	0.794	0.29	3.36099e-242	myCAF TPM1	ENSG00000113657	0.504	DPYSL3
2.49914e-244	1.06808	0.962	0.558	5.87723e-240	myCAF TPM1	ENSG00000149257	0.404	SERPINH1
3.25325e-244	0.891437	0.77	0.28	7.65068e-240	myCAF TPM1	ENSG00000196923	0.49	PDLIM7
4.12916e-244	1.25725	0.997	0.951	9.71054e-240	myCAF TPM1	ENSG00000092841	0.046	MYL6
5.67185e-243	0.995196	0.807	0.305	1.33385e-238	myCAF TPM1	ENSG00000138080	0.502	EMILIN1
2.4686e-242	1.11173	0.781	0.288	5.8054e-238	myCAF TPM1	ENSG00000065534	0.493	MYLK
3.02567e-241	1.17962	0.972	0.665	7.11548e-237	myCAF TPM1	ENSG00000277443	0.307	MARCKS
4.71264e-241	0.913816	0.577	0.138	1.10827e-236	myCAF TPM1	ENSG00000164694	0.439	FNDC1
1.64971e-240	1.99926	0.821	0.32	3.87963e-236	myCAF TPM1	ENSG00000133110	0.501	POSTN
2.97425e-239	1.16912	0.986	0.766	6.99455e-235	myCAF TPM1	ENSG00000167460	0.22	TPM4
3.53542e-236	1.12932	0.651	0.176	8.31425e-232	myCAF TPM1	ENSG00000166923	0.475	GREM1
4.42247e-236	1.10296	0.915	0.516	1.04003e-231	myCAF TPM1	ENSG00000072110	0.399	ACTN1
2.75672e-235	0.844931	0.769	0.272	6.48297e-231	myCAF TPM1	ENSG00000142552	0.497	RCN3
2.49047e-234	0.781482	0.664	0.198	5.85685e-230	myCAF TPM1	ENSG00000167123	0.466	CERCAM
4.5412e-233	0.999136	0.831	0.369	1.06795e-228	myCAF TPM1	ENSG00000120913	0.462	PDLIM2
6.50774e-231	0.980288	0.925	0.428	1.53043e-226	myCAF TPM1	ENSG00000163430	0.497	FSTL1
5.09769e-230	1.0825	0.934	0.534	1.19882e-225	myCAF TPM1	ENSG00000177469	0.4	CAVIN1
8.53303e-230	1.4238	0.939	0.544	2.00671e-225	myCAF TPM1	ENSG00000117318	0.395	ID3
3.16603e-227	1.72737	0.771	0.278	7.44556e-223	myCAF TPM1	ENSG00000145423	0.493	SFRP2
4.43122e-227	1.10778	0.864	0.349	1.04209e-222	myCAF TPM1	ENSG00000169604	0.515	ANTXR1
4.56531e-223	1.02563	0.96	0.503	1.07362e-218	myCAF TPM1	ENSG00000142173	0.457	COL6A2
3.55962e-221	1.11897	0.934	0.488	8.37115e-217	myCAF TPM1	ENSG00000167552	0.446	TUBA1A
2.52468e-218	1.22498	0.909	0.553	5.9373e-214	myCAF TPM1	ENSG00000196924	0.356	FLNA
1.05675e-217	0.84354	0.794	0.308	2.48517e-213	myCAF TPM1	ENSG00000176788	0.486	BASP1
2.45378e-217	0.912199	0.683	0.228	5.77055e-213	myCAF TPM1	ENSG00000162614	0.455	NEXN
8.09211e-217	1.21371	0.874	0.405	1.90302e-212	myCAF TPM1	ENSG00000137801	0.469	THBS1
3.15918e-213	0.905245	0.805	0.319	7.42945e-209	myCAF TPM1	ENSG00000116132	0.486	PRRX1
4.43914e-212	0.724323	0.689	0.228	1.04395e-207	myCAF TPM1	ENSG00000164294	0.461	GPX8
1.58368e-211	0.988473	0.662	0.206	3.72434e-207	myCAF TPM1	ENSG00000134013	0.456	LOXL2
7.43643e-211	1.47437	0.887	0.466	1.74882e-206	myCAF TPM1	ENSG00000142871	0.421	CYR61
1.80239e-209	0.842674	0.78	0.304	4.23867e-205	myCAF TPM1	ENSG00000071282	0.476	LMCD1
2.50676e-205	0.934421	0.849	0.367	5.89514e-201	myCAF TPM1	ENSG00000106333	0.482	PCOLCE
1.603e-204	0.833627	0.77	0.315	3.76976e-200	myCAF TPM1	ENSG00000140682	0.455	TGFB1I1
1.37033e-200	0.944653	0.975	0.689	3.22259e-196	myCAF TPM1	ENSG00000002586	0.286	CD99
3.97058e-196	0.867869	0.729	0.279	9.3376e-192	myCAF TPM1	ENSG00000123096	0.45	SSPN
4.0398e-195	0.715373	0.706	0.254	9.50039e-191	myCAF TPM1	ENSG00000174099	0.452	MSRB3
9.43104e-194	0.749638	0.742	0.293	2.2179e-189	myCAF TPM1	ENSG00000064666	0.449	CNN2
1.01367e-193	0.749213	0.674	0.226	2.38385e-189	myCAF TPM1	ENSG00000113083	0.448	LOX
2.82318e-192	0.800496	0.785	0.31	6.63927e-188	myCAF TPM1	ENSG00000105472	0.475	CLEC11A
5.30556e-192	0.961404	0.786	0.315	1.24771e-187	myCAF TPM1	ENSG00000143387	0.471	CTSK
9.80805e-192	0.81867	0.929	0.587	2.30656e-187	myCAF TPM1	ENSG00000198856	0.342	OSTC
4.47755e-191	0.769421	0.465	0.109	1.05299e-186	myCAF TPM1	ENSG00000197594	0.356	ENPP1
5.05997e-191	1.02697	0.963	0.542	1.18995e-186	myCAF TPM1	ENSG00000166741	0.421	NNMT
3.36791e-190	0.80373	0.731	0.313	7.92032e-186	myCAF TPM1	ENSG00000136026	0.418	CKAP4
7.26373e-190	0.875784	0.817	0.344	1.70821e-185	myCAF TPM1	ENSG00000162576	0.473	MXRA8
1.67469e-188	1.03217	0.94	0.66	3.93836e-184	myCAF TPM1	ENSG00000123416	0.28	TUBA1B
7.68838e-188	0.930146	0.966	0.648	1.80808e-183	myCAF TPM1	ENSG00000035862	0.318	TIMP2
2.25757e-187	0.803513	0.836	0.386	5.30914e-183	myCAF TPM1	ENSG00000123384	0.45	LRP1
3.48642e-186	0.882223	0.882	0.477	8.19902e-182	myCAF TPM1	ENSG00000168938	0.405	PPIC
1.7855e-185	0.628373	0.487	0.122	4.19895e-181	myCAF TPM1	ENSG00000171812	0.365	COL8A2
1.50323e-184	0.526262	0.487	0.119	3.53516e-180	myCAF TPM1	ENSG00000203805	0.368	PLPP4
1.99455e-184	0.376724	0.298	0.04	4.69059e-180	myCAF TPM1	ENSG00000025423	0.258	HSD17B6
3.51848e-181	0.997968	0.904	0.498	8.2744e-177	myCAF TPM1	ENSG00000158747	0.406	NBL1
4.32998e-180	0.971323	0.926	0.616	1.01828e-175	myCAF TPM1	ENSG00000100345	0.31	MYH9
1.01928e-179	0.892278	0.969	0.705	2.39704e-175	myCAF TPM1	ENSG00000198832	0.264	SELENOM
2.17837e-179	0.733791	0.686	0.254	5.12288e-175	myCAF TPM1	ENSG00000011028	0.432	MRC2
6.9492e-177	0.9149	0.636	0.217	1.63424e-172	myCAF TPM1	ENSG00000122861	0.419	PLAU
5.35032e-175	0.914667	0.98	0.535	1.25824e-170	myCAF TPM1	ENSG00000182492	0.445	BGN
3.79175e-174	0.780818	0.546	0.169	8.91705e-170	myCAF TPM1	ENSG00000169851	0.377	PCDH7
2.15122e-172	0.810324	0.822	0.405	5.05902e-168	myCAF TPM1	ENSG00000103145	0.417	HCFC1R1
6.28572e-172	0.964139	0.827	0.371	1.47821e-167	myCAF TPM1	ENSG00000132386	0.456	SERPINF1
2.50197e-171	0.528304	0.335	0.058	5.88389e-167	myCAF TPM1	ENSG00000178776	0.277	C5orf46
6.89555e-170	0.722947	0.747	0.314	1.62163e-165	myCAF TPM1	ENSG00000152952	0.433	PLOD2
5.46937e-168	1.12604	0.982	0.798	1.28623e-163	myCAF TPM1	ENSG00000150093	0.184	ITGB1
3.75589e-167	0.756627	0.7	0.294	8.83274e-163	myCAF TPM1	ENSG00000154380	0.406	ENAH
2.479e-166	0.946977	0.781	0.391	5.82987e-162	myCAF TPM1	ENSG00000159176	0.39	CSRP1
6.7332e-166	0.662954	0.624	0.218	1.58345e-161	myCAF TPM1	ENSG00000112655	0.406	PTK7
7.22223e-166	0.762652	0.699	0.287	1.69845e-161	myCAF TPM1	ENSG00000107957	0.412	SH3PXD2A
2.50295e-165	0.876416	0.986	0.788	5.88618e-161	myCAF TPM1	ENSG00000166794	0.198	PPIB
2.5036e-165	0.942296	0.998	0.781	5.88771e-161	myCAF TPM1	ENSG00000026025	0.217	VIM
1.43377e-164	0.71681	0.906	0.553	3.37181e-160	myCAF TPM1	ENSG00000077549	0.353	CAPZB
1.46504e-164	0.677039	0.703	0.274	3.44533e-160	myCAF TPM1	ENSG00000050165	0.429	DKK3
1.39776e-163	0.828901	0.862	0.431	3.28711e-159	myCAF TPM1	ENSG00000142156	0.431	COL6A1
1.03501e-162	0.731042	0.721	0.29	2.43403e-158	myCAF TPM1	ENSG00000078098	0.431	FAP
1.85809e-162	0.512166	0.417	0.098	4.36967e-158	myCAF TPM1	ENSG00000162849	0.319	KIF26B
2.37958e-162	0.526715	0.455	0.116	5.59606e-158	myCAF TPM1	ENSG00000105989	0.339	WNT2
7.68248e-161	0.637839	0.277	0.04	1.80669e-156	myCAF TPM1	ENSG00000146197	0.237	SCUBE3
8.68223e-161	0.829861	0.739	0.312	2.0418e-156	myCAF TPM1	ENSG00000154553	0.427	PDLIM3
3.83784e-159	1.14705	0.711	0.279	9.02544e-155	myCAF TPM1	ENSG00000099953	0.432	MMP11
2.3975e-158	0.710361	0.713	0.314	5.63819e-154	myCAF TPM1	ENSG00000197712	0.399	FAM114A1
7.71892e-157	0.550723	0.464	0.125	1.81526e-152	myCAF TPM1	ENSG00000124813	0.339	RUNX2
2.97279e-156	0.693889	0.751	0.357	6.99111e-152	myCAF TPM1	ENSG00000182534	0.394	MXRA7
1.25193e-155	0.600911	0.51	0.156	2.94417e-151	myCAF TPM1	ENSG00000116774	0.354	OLFML3
4.89729e-155	0.698119	0.783	0.384	1.1517e-150	myCAF TPM1	ENSG00000169504	0.399	CLIC4
5.56167e-155	0.627217	0.385	0.087	1.30794e-150	myCAF TPM1	ENSG00000130176	0.298	CNN1
1.38266e-152	0.59756	0.523	0.166	3.25161e-148	myCAF TPM1	ENSG00000157240	0.357	FZD1
3.44633e-152	0.876381	0.906	0.609	8.10473e-148	myCAF TPM1	ENSG00000196230	0.297	TUBB
2.6402e-150	0.842549	0.989	0.863	6.20896e-146	myCAF TPM1	ENSG00000172757	0.126	CFL1
1.2068e-149	0.959369	0.707	0.294	2.83804e-145	myCAF TPM1	ENSG00000077942	0.413	FBLN1
1.70011e-149	1.54377	0.557	0.187	3.99815e-145	myCAF TPM1	ENSG00000145824	0.37	CXCL14
1.24259e-147	0.808451	0.991	0.841	2.9222e-143	myCAF TPM1	ENSG00000143933	0.15	CALM2
2.97503e-147	0.720911	0.715	0.307	6.99637e-143	myCAF TPM1	ENSG00000104368	0.408	PLAT
5.71576e-146	0.601308	0.483	0.142	1.34418e-141	myCAF TPM1	ENSG00000180447	0.341	GAS1
6.13137e-146	0.824641	0.997	0.654	1.44192e-141	myCAF TPM1	ENSG00000163453	0.343	IGFBP7
1.56878e-145	1.21638	0.444	0.126	3.6893e-141	myCAF TPM1	ENSG00000204866	0.318	IGFL2
2.45319e-144	0.585721	0.433	0.118	5.76918e-140	myCAF TPM1	ENSG00000148848	0.315	ADAM12
2.291e-143	0.827001	0.965	0.692	5.38774e-139	myCAF TPM1	ENSG00000159335	0.273	PTMS
5.49201e-143	0.750939	0.998	0.927	1.29156e-138	myCAF TPM1	ENSG00000135404	0.071	CD63
1.09137e-141	0.755493	0.889	0.519	2.56657e-137	myCAF TPM1	ENSG00000196141	0.37	SPATS2L
6.29673e-140	0.682933	0.69	0.305	1.4808e-135	myCAF TPM1	ENSG00000082781	0.385	ITGB5
6.38764e-140	0.517312	0.383	0.094	1.50218e-135	myCAF TPM1	ENSG00000182985	0.289	CADM1
1.25797e-138	0.741943	0.805	0.451	2.95837e-134	myCAF TPM1	ENSG00000163110	0.354	PDLIM5
1.95538e-138	0.905347	0.344	0.078	4.59846e-134	myCAF TPM1	ENSG00000104435	0.266	STMN2
4.01424e-136	0.717394	0.715	0.351	9.44029e-132	myCAF TPM1	ENSG00000035403	0.364	VCL
5.16017e-136	0.901515	0.38	0.096	1.21352e-131	myCAF TPM1	ENSG00000132031	0.284	MATN3
1.33032e-135	0.419461	0.329	0.071	3.1285e-131	myCAF TPM1	ENSG00000170558	0.258	CDH2
1.38519e-135	0.462856	0.427	0.118	3.25755e-131	myCAF TPM1	ENSG00000151388	0.309	ADAMTS12
1.74403e-134	0.688049	0.813	0.429	4.10142e-130	myCAF TPM1	ENSG00000170955	0.384	CAVIN3
3.71838e-134	0.985144	0.275	0.05	8.74451e-130	myCAF TPM1	ENSG00000163017	0.225	ACTG2
1.62732e-133	0.600072	0.644	0.28	3.82697e-129	myCAF TPM1	ENSG00000134590	0.364	RTL8C
4.21238e-133	0.865552	0.854	0.524	9.90627e-129	myCAF TPM1	ENSG00000145012	0.33	LPP
2.98572e-132	0.60002	0.485	0.162	7.02153e-128	myCAF TPM1	ENSG00000133026	0.323	MYH10
3.45871e-132	0.654892	0.686	0.32	8.13386e-128	myCAF TPM1	ENSG00000123989	0.366	CHPF
2.88882e-131	0.684649	0.998	0.975	6.79364e-127	myCAF TPM1	ENSG00000184009	0.023	ACTG1
7.29582e-131	0.609622	0.518	0.189	1.71576e-126	myCAF TPM1	ENSG00000047932	0.329	GOPC
1.21004e-128	0.637707	0.647	0.268	2.84565e-124	myCAF TPM1	ENSG00000120594	0.379	PLXDC2
8.96579e-128	0.408917	0.377	0.098	2.10849e-123	myCAF TPM1	ENSG00000104415	0.279	WISP1
1.63173e-127	0.632686	0.6	0.248	3.83734e-123	myCAF TPM1	ENSG00000120549	0.352	KIAA1217
1.79501e-126	0.45911	0.445	0.136	4.22132e-122	myCAF TPM1	ENSG00000166250	0.309	CLMP
1.22325e-125	0.86161	0.955	0.815	2.87673e-121	myCAF TPM1	ENSG00000189043	0.14	NDUFA4
1.36911e-125	0.697041	0.912	0.653	3.21975e-121	myCAF TPM1	ENSG00000168374	0.259	ARF4
6.02043e-125	0.557953	0.599	0.251	1.41582e-120	myCAF TPM1	ENSG00000141756	0.348	FKBP10
7.60122e-125	0.659716	0.961	0.753	1.78758e-120	myCAF TPM1	ENSG00000068697	0.208	LAPTM4A
6.89203e-124	0.644186	0.772	0.398	1.6208e-119	myCAF TPM1	ENSG00000109099	0.374	PMP22
8.32159e-124	0.610088	0.904	0.611	1.95699e-119	myCAF TPM1	ENSG00000114850	0.293	SSR3
1.76344e-123	0.736443	0.734	0.391	4.14707e-119	myCAF TPM1	ENSG00000133142	0.343	TCEAL4
3.9944e-123	0.518235	0.529	0.196	9.39362e-119	myCAF TPM1	ENSG00000197043	0.333	ANXA6
6.23579e-123	0.567988	0.547	0.202	1.46647e-118	myCAF TPM1	ENSG00000163520	0.345	FBLN2
1.87589e-122	1.25179	0.575	0.245	4.41152e-118	myCAF TPM1	ENSG00000106819	0.33	ASPN
6.06402e-122	0.681076	0.697	0.323	1.42608e-117	myCAF TPM1	ENSG00000168461	0.374	RAB31
3.80772e-121	0.491185	0.5	0.174	8.95461e-117	myCAF TPM1	ENSG00000206538	0.326	VGLL3
4.8739e-121	0.579688	0.873	0.438	1.1462e-116	myCAF TPM1	ENSG00000182326	0.435	C1S
1.99962e-120	0.571789	0.556	0.213	4.7025e-116	myCAF TPM1	ENSG00000163171	0.343	CDC42EP3
2.66608e-120	0.759544	0.768	0.405	6.26983e-116	myCAF TPM1	ENSG00000049323	0.363	LTBP1
5.71427e-120	0.82496	0.444	0.137	1.34383e-115	myCAF TPM1	ENSG00000105664	0.307	COMP
1.02641e-119	0.597369	0.677	0.333	2.4138e-115	myCAF TPM1	ENSG00000049449	0.344	RCN1
2.73949e-119	0.671967	0.911	0.612	6.44246e-115	myCAF TPM1	ENSG00000054148	0.299	PHPT1
4.30056e-119	0.615468	0.749	0.397	1.01136e-114	myCAF TPM1	ENSG00000102024	0.352	PLS3
2.00319e-118	0.51277	0.587	0.241	4.71089e-114	myCAF TPM1	ENSG00000169439	0.346	SDC2
5.19656e-118	0.394288	0.264	0.051	1.22208e-113	myCAF TPM1	ENSG00000070031	0.213	SCT
6.61387e-118	0.476912	0.47	0.162	1.55538e-113	myCAF TPM1	ENSG00000155254	0.308	MARVELD1
7.39215e-118	0.741647	0.826	0.449	1.73841e-113	myCAF TPM1	ENSG00000134871	0.377	COL4A2
1.07996e-117	0.556389	0.571	0.235	2.53974e-113	myCAF TPM1	ENSG00000128923	0.336	MINDY2
1.29931e-117	0.442025	0.444	0.143	3.05558e-113	myCAF TPM1	ENSG00000102359	0.301	SRPX2
1.3088e-117	0.554381	0.528	0.204	3.0779e-113	myCAF TPM1	ENSG00000133816	0.324	MICAL2
3.20186e-117	0.665066	0.963	0.691	7.5298e-113	myCAF TPM1	ENSG00000255302	0.272	EID1
8.74552e-117	0.49051	0.531	0.204	2.05668e-112	myCAF TPM1	ENSG00000179222	0.327	MAGED1
1.28431e-116	0.579432	0.903	0.584	3.02032e-112	myCAF TPM1	ENSG00000136240	0.319	KDELR2
1.65785e-116	0.319797	0.202	0.029	3.89877e-112	myCAF TPM1	ENSG00000261039	0.173	LINC02544
4.66443e-116	0.60389	0.799	0.48	1.09693e-111	myCAF TPM1	ENSG00000167397	0.319	VKORC1
7.38114e-116	0.533589	0.53	0.207	1.73582e-111	myCAF TPM1	ENSG00000039560	0.323	RAI14
9.79123e-116	0.519233	0.555	0.228	2.3026e-111	myCAF TPM1	ENSG00000197702	0.327	PARVA
9.87397e-115	0.605241	0.529	0.198	2.32206e-110	myCAF TPM1	ENSG00000249992	0.331	TMEM158
1.52537e-114	0.655425	0.688	0.354	3.58721e-110	myCAF TPM1	ENSG00000137076	0.334	TLN1
2.11558e-114	0.36704	0.35	0.093	4.97522e-110	myCAF TPM1	ENSG00000132000	0.257	PODNL1
2.31171e-114	0.610407	0.638	0.31	5.43645e-110	myCAF TPM1	ENSG00000166333	0.328	ILK
5.60219e-114	0.742265	0.617	0.257	1.31747e-109	myCAF TPM1	ENSG00000171476	0.36	HOPX
1.11515e-113	0.537038	0.623	0.275	2.6225e-109	myCAF TPM1	ENSG00000214063	0.348	TSPAN4
1.33838e-113	0.655565	0.537	0.211	3.14746e-109	myCAF TPM1	ENSG00000134986	0.326	NREP
2.44171e-113	0.724539	0.626	0.286	5.74217e-109	myCAF TPM1	ENSG00000213626	0.34	LBH
1.90498e-112	0.580383	0.992	0.838	4.47993e-108	myCAF TPM1	ENSG00000101608	0.154	MYL12A
4.61736e-112	0.630305	0.669	0.307	1.08587e-107	myCAF TPM1	ENSG00000214548	0.362	MEG3
2.10547e-111	0.590893	0.807	0.471	4.95144e-107	myCAF TPM1	ENSG00000138674	0.336	SEC31A
8.28846e-111	0.402161	0.382	0.113	1.9492e-106	myCAF TPM1	ENSG00000173068	0.269	BNC2
2.95956e-110	0.534399	0.738	0.37	6.96e-106	myCAF TPM1	ENSG00000166681	0.368	BEX3
5.38515e-110	0.703205	0.562	0.234	1.26643e-105	myCAF TPM1	ENSG00000120708	0.328	TGFBI
1.72799e-108	0.549774	0.504	0.196	4.06371e-104	myCAF TPM1	ENSG00000139926	0.308	FRMD6
2.11613e-108	0.311554	0.224	0.04	4.97651e-104	myCAF TPM1	ENSG00000137124	0.184	ALDH1B1
2.18219e-108	0.399987	0.342	0.094	5.13185e-104	myCAF TPM1	ENSG00000091656	0.248	ZFHX4
6.56442e-107	0.65724	0.767	0.446	1.54375e-102	myCAF TPM1	ENSG00000182670	0.321	TTC3
6.13894e-106	0.606832	0.949	0.743	1.44369e-101	myCAF TPM1	ENSG00000164111	0.206	ANXA5
6.41147e-106	0.590705	0.81	0.483	1.50779e-101	myCAF TPM1	ENSG00000131171	0.327	SH3BGRL
2.74258e-105	0.4289	0.473	0.175	6.44973e-101	myCAF TPM1	ENSG00000079150	0.298	FKBP7
4.30866e-105	0.593084	0.671	0.342	1.01327e-100	myCAF TPM1	ENSG00000159216	0.329	RUNX1
2.82713e-104	0.495004	0.525	0.203	6.64856e-100	myCAF TPM1	ENSG00000152377	0.322	SPOCK1
1.39356e-103	0.423419	0.296	0.075	3.27724e-99	myCAF TPM1	ENSG00000139211	0.221	AMIGO2
8.22314e-103	0.652469	0.706	0.37	1.93384e-98	myCAF TPM1	ENSG00000140545	0.336	MFGE8
6.41003e-102	0.510548	0.697	0.341	1.50745e-97	myCAF TPM1	ENSG00000000971	0.356	CFH
1.147e-101	0.711641	0.6	0.285	2.6974e-97	myCAF TPM1	ENSG00000168386	0.315	FILIP1L
1.24674e-101	0.742882	0.287	0.072	2.93196e-97	myCAF TPM1	ENSG00000113389	0.215	NPR3
2.335e-101	0.539853	0.908	0.487	5.49122e-97	myCAF TPM1	ENSG00000159403	0.421	C1R
6.4633e-101	0.656593	0.494	0.198	1.51997e-96	myCAF TPM1	ENSG00000131389	0.296	SLC6A6
1.60442e-100	0.487735	0.538	0.224	3.77311e-96	myCAF TPM1	ENSG00000122870	0.314	BICC1
2.23728e-100	0.721768	0.955	0.775	5.2614e-96	myCAF TPM1	ENSG00000108518	0.18	PFN1
5.22969e-100	0.620019	0.932	0.691	1.22987e-95	myCAF TPM1	ENSG00000105404	0.241	RABAC1
8.21861e-100	0.584318	0.595	0.262	1.93277e-95	myCAF TPM1	ENSG00000115884	0.333	SDC1
1.32087e-99	0.527935	0.438	0.154	3.10629e-95	myCAF TPM1	ENSG00000140285	0.284	FGF7
1.45657e-99	1.0138	0.226	0.045	3.42541e-95	myCAF TPM1	ENSG00000083782	0.181	EPYC
1.81135e-99	0.614637	0.602	0.283	4.25975e-95	myCAF TPM1	ENSG00000188042	0.319	ARL4C
2.10355e-99	0.519918	0.578	0.265	4.94691e-95	myCAF TPM1	ENSG00000138119	0.313	MYOF
4.6991e-99	0.510192	0.673	0.341	1.10509e-94	myCAF TPM1	ENSG00000073712	0.332	FERMT2
5.23003e-99	0.388901	0.39	0.127	1.22995e-94	myCAF TPM1	ENSG00000172986	0.263	GXYLT2
1.17413e-98	0.428327	0.379	0.12	2.76121e-94	myCAF TPM1	ENSG00000176971	0.259	FIBIN
1.35423e-98	0.504621	0.532	0.225	3.18473e-94	myCAF TPM1	ENSG00000130508	0.307	PXDN
3.00766e-98	0.425598	0.42	0.149	7.07312e-94	myCAF TPM1	ENSG00000119280	0.271	C1orf198
1.59162e-97	0.609163	0.921	0.673	3.74301e-93	myCAF TPM1	ENSG00000122545	0.248	2022-09-07
7.16813e-97	0.316545	0.211	0.039	1.68573e-92	myCAF TPM1	ENSG00000117586	0.172	TNFSF4
4.9394e-96	0.40973	0.422	0.15	1.1616e-91	myCAF TPM1	ENSG00000167157	0.272	PRRX2
7.51255e-96	0.581558	0.83	0.523	1.76673e-91	myCAF TPM1	ENSG00000183255	0.307	PTTG1IP
1.55798e-95	0.463054	0.392	0.13	3.66391e-91	myCAF TPM1	ENSG00000112562	0.262	SMOC2
2.45338e-95	0.56734	0.596	0.278	5.76962e-91	myCAF TPM1	ENSG00000162733	0.318	DDR2
2.57639e-95	0.435689	0.437	0.163	6.05889e-91	myCAF TPM1	ENSG00000157613	0.274	CREB3L1
3.28122e-94	0.426542	0.601	0.266	7.71645e-90	myCAF TPM1	ENSG00000189409	0.335	MMP23B
1.04719e-93	0.343226	0.365	0.117	2.46267e-89	myCAF TPM1	ENSG00000110811	0.248	P3H3
1.10549e-93	0.526855	0.641	0.327	2.59978e-89	myCAF TPM1	ENSG00000110841	0.314	PPFIBP1
1.6151e-93	0.517326	0.551	0.246	3.79824e-89	myCAF TPM1	ENSG00000118257	0.305	NRP2
1.77519e-93	0.905894	0.594	0.273	4.17471e-89	myCAF TPM1	ENSG00000146674	0.321	IGFBP3
2.38363e-93	0.482945	0.604	0.292	5.60559e-89	myCAF TPM1	ENSG00000102316	0.312	MAGED2
2.89732e-93	0.66191	0.996	0.854	6.81363e-89	myCAF TPM1	ENSG00000142089	0.142	IFITM3
8.34274e-93	0.500005	0.262	0.063	1.96196e-88	myCAF TPM1	ENSG00000164161	0.199	HHIP
1.16623e-92	0.44023	0.5	0.206	2.74263e-88	myCAF TPM1	ENSG00000181458	0.294	TMEM45A
1.54311e-92	0.578078	1	0.99	3.62894e-88	myCAF TPM1	ENSG00000034510	0.01	TMSB10
3.42571e-92	0.563548	0.656	0.356	8.05624e-88	myCAF TPM1	ENSG00000050405	0.3	LIMA1
5.06778e-92	0.588268	0.633	0.334	1.19179e-87	myCAF TPM1	ENSG00000070214	0.299	SLC44A1
5.13482e-92	0.348918	0.342	0.105	1.20756e-87	myCAF TPM1	ENSG00000086991	0.237	NOX4
6.4855e-92	0.505278	0.984	0.843	1.52519e-87	myCAF TPM1	ENSG00000182718	0.141	ANXA2
9.60621e-92	0.414491	0.433	0.162	2.25909e-87	myCAF TPM1	ENSG00000106080	0.271	FKBP14
1.20472e-91	0.362471	0.382	0.13	2.83314e-87	myCAF TPM1	ENSG00000182247	0.252	UBE2E2
1.41512e-91	0.547982	0.959	0.814	3.32793e-87	myCAF TPM1	ENSG00000228474	0.145	OST4
1.01124e-90	0.52055	0.776	0.461	2.37814e-86	myCAF TPM1	ENSG00000100243	0.315	CYB5R3
8.01191e-90	0.354375	0.256	0.062	1.88416e-85	myCAF TPM1	ENSG00000018236	0.194	CNTN1
9.52983e-90	0.35453	0.311	0.091	2.24113e-85	myCAF TPM1	ENSG00000122694	0.22	GLIPR2
1.89809e-89	0.461501	0.44	0.168	4.46373e-85	myCAF TPM1	ENSG00000087116	0.272	ADAMTS2
2.88683e-89	0.420803	0.397	0.144	6.78896e-85	myCAF TPM1	ENSG00000141696	0.253	P3H4
1.04632e-88	0.397694	0.464	0.178	2.46063e-84	myCAF TPM1	ENSG00000115380	0.286	EFEMP1
4.26554e-88	0.53854	0.917	0.659	1.00313e-83	myCAF TPM1	ENSG00000069275	0.258	NUCKS1
1.20107e-87	0.335032	0.309	0.09	2.82457e-83	myCAF TPM1	ENSG00000104213	0.219	PDGFRL
1.26245e-87	0.807027	0.428	0.167	2.9689e-83	myCAF TPM1	ENSG00000143333	0.261	RGS16
1.35029e-87	0.472511	0.586	0.275	3.17547e-83	myCAF TPM1	ENSG00000256235	0.311	SMIM3
1.52686e-87	0.684236	0.721	0.398	3.59071e-83	myCAF TPM1	ENSG00000187498	0.323	COL4A1
2.39181e-87	0.498643	0.905	0.613	5.62481e-83	myCAF TPM1	ENSG00000067225	0.292	PKM
1.36073e-86	0.309526	0.108	0.009	3.20002e-82	myCAF TPM1	ENSG00000095596	0.099	CYP26A1
1.37007e-86	0.318617	0.275	0.073	3.222e-82	myCAF TPM1	ENSG00000172061	0.202	LRRC15
1.41272e-86	0.490734	0.599	0.306	3.32229e-82	myCAF TPM1	ENSG00000177425	0.293	PAWR
2.48407e-86	0.473364	0.613	0.311	5.84178e-82	myCAF TPM1	ENSG00000148120	0.302	C9orf3
3.69276e-86	0.45418	0.53	0.234	8.68427e-82	myCAF TPM1	ENSG00000154122	0.296	ANKH
4.60619e-86	0.342276	0.35	0.115	1.08324e-81	myCAF TPM1	ENSG00000183688	0.235	RFLNB
5.80797e-85	0.334889	0.356	0.119	1.36586e-80	myCAF TPM1	ENSG00000058091	0.237	CDK14
1.90751e-84	0.522335	0.934	0.712	4.48589e-80	myCAF TPM1	ENSG00000115310	0.222	RTN4
3.93934e-84	0.40803	0.419	0.162	9.26414e-80	myCAF TPM1	ENSG00000196507	0.257	TCEAL3
4.47333e-84	0.50159	0.787	0.516	1.05199e-79	myCAF TPM1	ENSG00000123562	0.271	MORF4L2
5.67416e-84	0.43379	0.278	0.078	1.33439e-79	myCAF TPM1	ENSG00000127083	0.2	OMD
5.99594e-84	0.323489	0.355	0.12	1.41006e-79	myCAF TPM1	ENSG00000167693	0.235	NXN
1.12834e-83	0.299282	0.296	0.087	2.65353e-79	myCAF TPM1	ENSG00000170624	0.209	SGCD
1.46823e-83	0.483914	0.732	0.437	3.45285e-79	myCAF TPM1	ENSG00000111843	0.295	TMEM14C
2.12786e-83	0.384972	0.501	0.21	5.00409e-79	myCAF TPM1	ENSG00000122691	0.291	TWIST1
3.16305e-83	0.492152	0.497	0.211	7.43854e-79	myCAF TPM1	ENSG00000119681	0.286	LTBP2
1.14606e-82	0.485395	0.296	0.088	2.69518e-78	myCAF TPM1	ENSG00000143196	0.208	DPT
1.64117e-82	0.432069	0.499	0.209	3.85953e-78	myCAF TPM1	ENSG00000162493	0.29	PDPN
2.24789e-82	0.410064	0.589	0.28	5.28637e-78	myCAF TPM1	ENSG00000131435	0.309	PDLIM4
4.17339e-82	0.482153	0.6	0.289	9.81457e-78	myCAF TPM1	ENSG00000103196	0.311	CRISPLD2
4.62395e-82	0.533001	0.817	0.526	1.08741e-77	myCAF TPM1	ENSG00000176046	0.291	NUPR1
5.25259e-82	0.479998	0.725	0.433	1.23525e-77	myCAF TPM1	ENSG00000047849	0.292	MAP4
7.52971e-82	0.342327	0.335	0.108	1.77076e-77	myCAF TPM1	ENSG00000163431	0.227	LMOD1
7.82778e-82	0.649469	0.675	0.354	1.84086e-77	myCAF TPM1	ENSG00000106366	0.321	SERPINE1
1.18024e-81	0.459894	0.655	0.323	2.77557e-77	myCAF TPM1	ENSG00000159674	0.332	SPON2
3.57659e-81	0.57327	0.949	0.733	8.41106e-77	myCAF TPM1	ENSG00000179218	0.216	CALR
3.62169e-81	0.552729	0.768	0.435	8.51712e-77	myCAF TPM1	ENSG00000196628	0.333	TCF4
5.06937e-81	0.504831	0.595	0.285	1.19216e-76	myCAF TPM1	ENSG00000172201	0.31	ID4
6.31423e-81	0.472726	0.64	0.329	1.48492e-76	myCAF TPM1	ENSG00000157227	0.311	MMP14
1.60168e-80	0.500028	0.934	0.766	3.76667e-76	myCAF TPM1	ENSG00000106803	0.168	SEC61B
2.87653e-80	0.433616	0.462	0.2	6.76474e-76	myCAF TPM1	ENSG00000150961	0.262	SEC24D
4.30266e-80	0.48414	0.235	0.059	1.01186e-75	myCAF TPM1	ENSG00000124491	0.176	F13A1
7.15464e-80	0.357136	0.339	0.114	1.68256e-75	myCAF TPM1	ENSG00000072163	0.225	LIMS2
1.06148e-79	0.490271	0.658	0.354	2.49629e-75	myCAF TPM1	ENSG00000161281	0.304	COX7A1
1.16133e-79	0.40259	0.441	0.179	2.73109e-75	myCAF TPM1	ENSG00000140931	0.262	CMTM3
3.63382e-79	0.430921	0.752	0.429	8.54565e-75	myCAF TPM1	ENSG00000185222	0.323	TCEAL9
4.03284e-79	0.508758	0.972	0.797	9.48402e-75	myCAF TPM1	ENSG00000166598	0.175	HSP90B1
8.57183e-79	0.458309	0.556	0.268	2.01584e-74	myCAF TPM1	ENSG00000148516	0.288	ZEB1
1.18586e-78	0.563577	0.391	0.154	2.78878e-74	myCAF TPM1	ENSG00000171617	0.237	ENC1
1.07226e-77	0.550983	0.711	0.423	2.52163e-73	myCAF TPM1	ENSG00000142227	0.288	EMP3
3.30062e-77	0.414324	0.504	0.235	7.76206e-73	myCAF TPM1	ENSG00000103202	0.269	NME4
5.0592e-77	0.430934	0.483	0.219	1.18977e-72	myCAF TPM1	ENSG00000187079	0.264	TEAD1
5.83617e-77	0.471567	0.86	0.581	1.37249e-72	myCAF TPM1	ENSG00000104388	0.279	RAB2A
7.14696e-77	0.357305	0.87	0.563	1.68075e-72	myCAF TPM1	ENSG00000125844	0.307	RRBP1
1.05096e-76	0.414792	0.469	0.207	2.47154e-72	myCAF TPM1	ENSG00000100196	0.262	KDELR3
1.31965e-76	0.452865	0.447	0.194	3.10342e-72	myCAF TPM1	ENSG00000137501	0.253	SYTL2
2.51235e-75	0.431468	0.589	0.296	5.9083e-71	myCAF TPM1	ENSG00000091136	0.293	LAMB1
3.28125e-75	0.58855	0.723	0.419	7.71653e-71	myCAF TPM1	ENSG00000105974	0.304	CAV1
3.97881e-75	0.39097	0.469	0.204	9.35697e-71	myCAF TPM1	ENSG00000164125	0.265	FAM198B
4.06274e-75	0.437834	0.401	0.164	9.55435e-71	myCAF TPM1	ENSG00000128487	0.237	SPECC1
4.13741e-75	0.375267	0.347	0.125	9.72994e-71	myCAF TPM1	ENSG00000117228	0.222	GBP1
4.75119e-75	0.571343	0.875	0.619	1.11734e-70	myCAF TPM1	ENSG00000130303	0.256	BST2
5.43015e-75	0.455167	0.607	0.327	1.27701e-70	myCAF TPM1	ENSG00000112977	0.28	DAP
6.45215e-75	0.736647	0.844	0.612	1.51735e-70	myCAF TPM1	ENSG00000099860	0.232	GADD45B
2.07816e-74	0.463376	0.762	0.482	4.8872e-70	myCAF TPM1	ENSG00000074695	0.28	LMAN1
7.17628e-74	0.398584	0.997	0.97	1.68765e-69	myCAF TPM1	ENSG00000140264	0.027	SERF2
9.69903e-74	0.368976	0.366	0.137	2.28092e-69	myCAF TPM1	ENSG00000060982	0.229	BCAT1
1.49065e-73	0.433479	0.5	0.242	3.50557e-69	myCAF TPM1	ENSG00000100934	0.258	SEC23A
1.5432e-73	0.354861	0.666	0.369	3.62915e-69	myCAF TPM1	ENSG00000142798	0.297	HSPG2
1.72961e-73	0.519376	0.952	0.759	4.06752e-69	myCAF TPM1	ENSG00000185088	0.193	RPS27L
1.82805e-73	0.437919	0.868	0.526	4.29904e-69	myCAF TPM1	ENSG00000149131	0.342	SERPING1
2.91699e-73	0.448704	0.831	0.561	6.85988e-69	myCAF TPM1	ENSG00000074842	0.27	MYDGF
3.59306e-73	0.453942	0.614	0.339	8.44981e-69	myCAF TPM1	ENSG00000174851	0.275	YIF1A
3.79852e-73	0.47519	0.732	0.446	8.93297e-69	myCAF TPM1	ENSG00000101160	0.286	CTSZ
3.81963e-73	0.439826	0.839	0.555	8.98263e-69	myCAF TPM1	ENSG00000105438	0.284	KDELR1
5.87069e-73	0.433089	0.528	0.264	1.38061e-68	myCAF TPM1	ENSG00000122642	0.264	FKBP9
5.53395e-72	0.478512	1	0.999	1.30142e-67	myCAF TPM1	ENSG00000156508	0.001	EEF1A1
1.18306e-71	0.392925	0.379	0.145	2.78221e-67	myCAF TPM1	ENSG00000174807	0.234	CD248
1.34133e-71	0.340475	0.354	0.132	3.15441e-67	myCAF TPM1	ENSG00000106799	0.222	TGFBR1
2.46292e-71	0.440502	0.918	0.687	5.79205e-67	myCAF TPM1	ENSG00000185624	0.231	P4HB
6.08697e-71	0.434181	0.901	0.611	1.43147e-66	myCAF TPM1	ENSG00000141753	0.29	IGFBP4
1.16685e-70	0.402295	0.566	0.298	2.74408e-66	myCAF TPM1	ENSG00000120805	0.268	ARL1
2.62865e-70	0.392354	1	0.998	6.1818e-66	myCAF TPM1	ENSG00000137818	0.002	RPLP1
4.80782e-70	0.356833	0.347	0.131	1.13066e-65	myCAF TPM1	ENSG00000173917	0.216	HOXB2
5.62231e-70	0.383796	0.517	0.254	1.3222e-65	myCAF TPM1	ENSG00000151135	0.263	TMEM263
5.84922e-70	0.365853	0.471	0.217	1.37556e-65	myCAF TPM1	ENSG00000111328	0.254	CDK2AP1
7.45093e-70	0.451712	0.817	0.555	1.75223e-65	myCAF TPM1	ENSG00000115677	0.262	HDLBP
7.79856e-70	0.403026	0.429	0.18	1.83399e-65	myCAF TPM1	ENSG00000152049	0.249	KCNE4
1.13592e-69	0.397136	0.391	0.161	2.67135e-65	myCAF TPM1	ENSG00000084636	0.23	COL16A1
1.48346e-69	0.416228	0.906	0.67	3.48864e-65	myCAF TPM1	ENSG00000129562	0.236	DAD1
1.82564e-69	0.472943	0.956	0.686	4.29335e-65	myCAF TPM1	ENSG00000110651	0.27	CD81
2.08393e-69	0.35469	0.342	0.126	4.90079e-65	myCAF TPM1	ENSG00000072952	0.216	MRVI1
2.26937e-69	0.418497	0.439	0.195	5.33687e-65	myCAF TPM1	ENSG00000196562	0.244	SULF2
5.69568e-69	0.519909	0.652	0.359	1.33945e-64	myCAF TPM1	ENSG00000109472	0.293	CPE
6.51832e-68	0.516345	0.648	0.362	1.53291e-63	myCAF TPM1	ENSG00000156804	0.286	FBXO32
7.67051e-68	0.495501	0.813	0.563	1.80387e-63	myCAF TPM1	ENSG00000042753	0.25	AP2S1
1.2559e-67	0.548712	0.756	0.476	2.95351e-63	myCAF TPM1	ENSG00000124766	0.28	SOX4
1.4563e-67	0.324297	0.369	0.146	3.42479e-63	myCAF TPM1	ENSG00000114450	0.223	GNB4
2.90541e-67	0.306167	0.256	0.079	6.83266e-63	myCAF TPM1	ENSG00000143341	0.177	HMCN1
3.6546e-67	0.2618	0.263	0.082	8.59453e-63	myCAF TPM1	ENSG00000165617	0.181	DACT1
5.15685e-67	0.410973	0.98	0.873	1.21274e-62	myCAF TPM1	ENSG00000087460	0.107	GNAS
7.29765e-67	0.274653	0.278	0.091	1.71619e-62	myCAF TPM1	ENSG00000106571	0.187	GLI3
1.25306e-66	0.419533	0.478	0.237	2.94681e-62	myCAF TPM1	ENSG00000176014	0.241	TUBB6
1.80404e-66	0.29941	0.373	0.149	4.24255e-62	myCAF TPM1	ENSG00000120820	0.224	GLT8D2
2.04943e-66	0.509662	0.91	0.729	4.81964e-62	myCAF TPM1	ENSG00000163466	0.181	ARPC2
4.62029e-66	0.503702	0.719	0.465	1.08655e-61	myCAF TPM1	ENSG00000131236	0.254	CAP1
8.11575e-66	0.444695	0.542	0.285	1.90858e-61	myCAF TPM1	ENSG00000135916	0.257	ITM2C
1.01718e-65	0.484803	0.938	0.728	2.39211e-61	myCAF TPM1	ENSG00000187109	0.21	NAP1L1
1.08811e-65	0.318916	0.386	0.161	2.5589e-61	myCAF TPM1	ENSG00000016864	0.225	GLT8D1
1.34744e-65	0.340984	0.415	0.18	3.16877e-61	myCAF TPM1	ENSG00000173706	0.235	HEG1
1.40693e-65	0.352584	0.498	0.229	3.30868e-61	myCAF TPM1	ENSG00000134853	0.269	PDGFRA
1.92383e-65	0.51505	0.973	0.852	4.52427e-61	myCAF TPM1	ENSG00000088986	0.121	DYNLL1
2.10364e-65	0.421058	0.689	0.419	4.94714e-61	myCAF TPM1	ENSG00000171314	0.27	PGAM1
3.76279e-65	0.413918	0.726	0.461	8.84894e-61	myCAF TPM1	ENSG00000184840	0.265	TMED9
4.07726e-65	0.378135	0.615	0.334	9.5885e-61	myCAF TPM1	ENSG00000243449	0.281	C4orf48
9.8527e-65	0.454818	0.594	0.333	2.31706e-60	myCAF TPM1	ENSG00000091039	0.261	OSBPL8
1.07844e-64	0.259814	0.264	0.085	2.53617e-60	myCAF TPM1	ENSG00000128656	0.179	CHN1
1.88841e-64	0.309259	0.334	0.127	4.44097e-60	myCAF TPM1	ENSG00000166963	0.207	MAP1A
2.45098e-64	0.489633	0.929	0.679	5.76397e-60	myCAF TPM1	ENSG00000185201	0.25	IFITM2
1.39457e-63	0.461807	0.323	0.121	3.27962e-59	myCAF TPM1	ENSG00000114251	0.202	WNT5A
2.50071e-63	0.415905	0.507	0.262	5.88092e-59	myCAF TPM1	ENSG00000145730	0.245	PAM
2.73032e-63	0.42664	0.617	0.345	6.42089e-59	myCAF TPM1	ENSG00000137831	0.272	UACA
5.1834e-63	0.399306	0.868	0.61	1.21898e-58	myCAF TPM1	ENSG00000151366	0.258	NDUFC2
8.54197e-63	0.366689	0.892	0.653	2.00881e-58	myCAF TPM1	ENSG00000164096	0.239	C4orf3
8.7744e-63	0.385718	0.441	0.195	2.06348e-58	myCAF TPM1	ENSG00000204291	0.246	COL15A1
8.82115e-63	0.282315	0.342	0.133	2.07447e-58	myCAF TPM1	ENSG00000117385	0.209	P3H1
2.10814e-62	0.343971	0.238	0.073	4.9577e-58	myCAF TPM1	ENSG00000101230	0.165	ISM1
2.96484e-62	0.361203	0.393	0.171	6.97242e-58	myCAF TPM1	ENSG00000183098	0.222	GPC6
4.15871e-62	0.315215	0.324	0.122	9.78005e-58	myCAF TPM1	ENSG00000164107	0.202	HAND2
5.33537e-62	0.362777	0.597	0.32	1.25472e-57	myCAF TPM1	ENSG00000164292	0.277	RHOBTB3
1.72007e-61	0.478898	0.494	0.258	4.04508e-57	myCAF TPM1	ENSG00000079308	0.236	TNS1
2.01848e-61	0.43029	0.594	0.333	4.74686e-57	myCAF TPM1	ENSG00000077782	0.261	FGFR1
2.06813e-61	0.34206	0.432	0.197	4.86363e-57	myCAF TPM1	ENSG00000107731	0.235	UNC5B
3.57266e-61	0.303713	0.366	0.151	8.40184e-57	myCAF TPM1	ENSG00000168487	0.215	BMP1
3.82559e-61	0.362307	0.434	0.205	8.99664e-57	myCAF TPM1	ENSG00000083444	0.229	PLOD1
5.56023e-61	0.307825	0.387	0.163	1.3076e-56	myCAF TPM1	ENSG00000075618	0.224	FSCN1
5.92362e-61	0.296906	0.408	0.181	1.39306e-56	myCAF TPM1	ENSG00000182636	0.227	NDN
6.26258e-61	0.367018	0.475	0.233	1.47277e-56	myCAF TPM1	ENSG00000147027	0.242	TMEM47
7.98729e-61	0.37796	0.414	0.192	1.87837e-56	myCAF TPM1	ENSG00000124788	0.222	ATXN1
8.00282e-61	0.562236	0.675	0.433	1.88202e-56	myCAF TPM1	ENSG00000115738	0.242	ID2
9.33339e-60	0.356555	0.985	0.86	2.19493e-55	myCAF TPM1	ENSG00000125868	0.125	DSTN
1.78773e-59	0.371873	0.421	0.194	4.2042e-55	myCAF TPM1	ENSG00000006468	0.227	ETV1
2.08818e-59	0.393208	0.679	0.426	4.91078e-55	myCAF TPM1	ENSG00000182220	0.253	ATP6AP2
3.52604e-59	0.547069	0.278	0.1	8.29218e-55	myCAF TPM1	ENSG00000211448	0.178	DIO2
7.9639e-59	0.446079	0.707	0.464	1.87287e-54	myCAF TPM1	ENSG00000213625	0.243	LEPROT
1.23172e-58	0.422389	0.629	0.362	2.89663e-54	myCAF TPM1	ENSG00000115594	0.267	IL1R1
1.28924e-58	0.409322	0.73	0.46	3.0319e-54	myCAF TPM1	ENSG00000150347	0.27	ARID5B
1.60537e-58	0.455733	0.615	0.336	3.77534e-54	myCAF TPM1	ENSG00000115461	0.279	IGFBP5
3.48116e-58	0.46075	0.925	0.739	8.18664e-54	myCAF TPM1	ENSG00000185787	0.186	MORF4L1
3.6102e-58	0.272281	0.331	0.129	8.49012e-54	myCAF TPM1	ENSG00000174348	0.202	PODN
1.22977e-57	0.314251	0.435	0.206	2.89206e-53	myCAF TPM1	ENSG00000166130	0.229	IKBIP
2.84518e-57	0.559235	0.7	0.46	6.69101e-53	myCAF TPM1	ENSG00000196352	0.24	CD55
3.10334e-57	0.477291	0.764	0.536	7.29812e-53	myCAF TPM1	ENSG00000130402	0.228	ACTN4
5.62261e-57	0.283374	0.996	0.95	1.32227e-52	myCAF TPM1	ENSG00000163191	0.046	S100A11
6.84271e-57	0.29013	0.277	0.101	1.6092e-52	myCAF TPM1	ENSG00000164465	0.176	DCBLD1
7.84804e-57	0.338133	0.487	0.24	1.84562e-52	myCAF TPM1	ENSG00000152661	0.247	GJA1
1.11698e-56	0.316024	0.388	0.172	2.62679e-52	myCAF TPM1	ENSG00000019549	0.216	SNAI2
1.15595e-56	0.401225	0.607	0.363	2.71844e-52	myCAF TPM1	ENSG00000075420	0.244	FNDC3B
3.74845e-56	0.395889	0.719	0.481	8.81524e-52	myCAF TPM1	ENSG00000067167	0.238	TRAM1
4.01328e-56	0.283782	0.223	0.07	9.43803e-52	myCAF TPM1	ENSG00000087494	0.153	PTHLH
5.66296e-56	0.392649	0.679	0.441	1.33176e-51	myCAF TPM1	ENSG00000086598	0.238	TMED2
6.56457e-56	0.369205	0.595	0.338	1.54379e-51	myCAF TPM1	ENSG00000173511	0.257	VEGFB
7.79562e-56	0.269665	0.644	0.345	1.8333e-51	myCAF TPM1	ENSG00000113721	0.299	PDGFRB
1.06426e-55	0.372859	0.694	0.456	2.50283e-51	myCAF TPM1	ENSG00000123131	0.238	PRDX4
1.16135e-55	0.399872	0.554	0.32	2.73114e-51	myCAF TPM1	ENSG00000159840	0.234	ZYX
1.85714e-55	0.285708	0.257	0.092	4.36744e-51	myCAF TPM1	ENSG00000185420	0.165	SMYD3
2.02267e-55	0.276218	0.367	0.16	4.75672e-51	myCAF TPM1	ENSG00000102038	0.207	SMARCA1
2.62623e-55	0.357578	0.582	0.329	6.17612e-51	myCAF TPM1	ENSG00000142694	0.253	EVA1B
2.70413e-55	0.428508	0.987	0.864	6.35931e-51	myCAF TPM1	ENSG00000136156	0.123	ITM2B
2.70906e-55	0.394303	0.648	0.399	6.37089e-51	myCAF TPM1	ENSG00000178209	0.249	PLEC
8.74744e-55	0.38129	0.637	0.389	2.05714e-50	myCAF TPM1	ENSG00000174695	0.248	TMEM167A
1.49624e-54	0.35074	0.506	0.265	3.51871e-50	myCAF TPM1	ENSG00000153071	0.241	DAB2
1.72223e-54	0.364392	0.815	0.575	4.05016e-50	myCAF TPM1	ENSG00000173436	0.24	MINOS1
2.15329e-54	0.525478	0.291	0.11	5.06389e-50	myCAF TPM1	ENSG00000133392	0.181	MYH11
2.19386e-54	0.479033	0.905	0.712	5.15929e-50	myCAF TPM1	ENSG00000185650	0.193	ZFP36L1
2.87789e-54	0.250572	0.276	0.103	6.76793e-50	myCAF TPM1	ENSG00000203778	0.173	FAM229B
3.09656e-54	0.301203	0.349	0.15	7.28218e-50	myCAF TPM1	ENSG00000111817	0.199	DSE
4.84858e-54	0.296304	0.323	0.133	1.14024e-49	myCAF TPM1	ENSG00000165915	0.19	SLC39A13
5.75215e-54	0.31449	0.247	0.086	1.35273e-49	myCAF TPM1	ENSG00000136040	0.161	PLXNC1
6.09399e-54	0.363977	0.455	0.232	1.43312e-49	myCAF TPM1	ENSG00000167110	0.223	GOLGA2
2.22208e-53	0.397232	0.688	0.449	5.22568e-49	myCAF TPM1	ENSG00000161203	0.239	AP2M1
2.42539e-53	0.341432	0.493	0.262	5.70379e-49	myCAF TPM1	ENSG00000153317	0.231	ASAP1
3.58601e-53	0.603699	0.659	0.412	8.43322e-49	myCAF TPM1	ENSG00000125968	0.247	ID1
4.53309e-53	0.364447	0.383	0.18	1.06605e-48	myCAF TPM1	ENSG00000107745	0.203	MICU1
5.43078e-53	0.299378	0.332	0.141	1.27716e-48	myCAF TPM1	ENSG00000214717	0.191	ZBED1
7.49158e-53	0.334131	0.405	0.197	1.7618e-48	myCAF TPM1	ENSG00000138768	0.208	USO1
1.07109e-52	0.349318	0.887	0.672	2.51889e-48	myCAF TPM1	ENSG00000167004	0.215	PDIA3
1.07201e-52	0.356272	0.437	0.22	2.52105e-48	myCAF TPM1	ENSG00000197256	0.217	KANK2
1.65263e-52	0.485599	0.541	0.324	3.88649e-48	myCAF TPM1	ENSG00000183087	0.217	GAS6
1.7531e-52	0.389006	0.601	0.356	4.12276e-48	myCAF TPM1	ENSG00000136603	0.245	SKIL
1.91907e-52	0.359824	0.743	0.509	4.51308e-48	myCAF TPM1	ENSG00000114353	0.234	GNAI2
2.20914e-52	0.405273	0.813	0.609	5.19524e-48	myCAF TPM1	ENSG00000173457	0.204	PPP1R14B
2.32069e-52	0.445506	0.975	0.846	5.45757e-48	myCAF TPM1	ENSG00000189403	0.129	HMGB1
2.97948e-52	0.409577	0.46	0.245	7.00685e-48	myCAF TPM1	ENSG00000141429	0.215	GALNT1
3.6164e-52	0.269309	0.637	0.357	8.50468e-48	myCAF TPM1	ENSG00000115641	0.28	FHL2
5.07884e-52	0.336538	0.453	0.235	1.19439e-47	myCAF TPM1	ENSG00000176973	0.218	FAM89B
8.41991e-52	0.37236	0.589	0.346	1.98011e-47	myCAF TPM1	ENSG00000173905	0.243	GOLIM4
1.34532e-51	0.41733	0.717	0.49	3.16378e-47	myCAF TPM1	ENSG00000168385	0.227	2022-09-02
2.41339e-51	0.344254	0.542	0.311	5.67557e-47	myCAF TPM1	ENSG00000213977	0.231	TAX1BP3
2.82166e-51	0.346411	0.524	0.295	6.63569e-47	myCAF TPM1	ENSG00000197965	0.229	MPZL1
3.07394e-51	0.34015	0.799	0.57	7.22898e-47	myCAF TPM1	ENSG00000164733	0.229	CTSB
3.58748e-51	0.283828	0.553	0.3	8.43669e-47	myCAF TPM1	ENSG00000112769	0.253	LAMA4
3.99143e-51	0.28865	0.274	0.105	9.38666e-47	myCAF TPM1	ENSG00000183160	0.169	TMEM119
5.84968e-51	0.277972	0.256	0.095	1.37567e-46	myCAF TPM1	ENSG00000169213	0.161	RAB3B
6.96223e-51	0.420938	0.43	0.215	1.63731e-46	myCAF TPM1	ENSG00000151617	0.215	EDNRA
7.27461e-51	0.421756	0.87	0.653	1.71077e-46	myCAF TPM1	ENSG00000163479	0.217	SSR2
9.90632e-51	0.465988	0.608	0.365	2.32967e-46	myCAF TPM1	ENSG00000102760	0.243	RGCC
1.2792e-50	0.313497	0.293	0.116	3.0083e-46	myCAF TPM1	ENSG00000262655	0.177	SPON1
1.35708e-50	0.330327	0.497	0.271	3.19145e-46	myCAF TPM1	ENSG00000070081	0.226	NUCB2
2.70782e-50	0.428051	0.862	0.639	6.36797e-46	myCAF TPM1	ENSG00000089220	0.223	PEBP1
3.64886e-50	0.296025	0.432	0.213	8.58103e-46	myCAF TPM1	ENSG00000167601	0.219	AXL
6.52776e-50	0.308796	0.426	0.214	1.53513e-45	myCAF TPM1	ENSG00000180964	0.212	TCEAL8
7.48483e-50	0.346776	0.406	0.2	1.76021e-45	myCAF TPM1	ENSG00000070404	0.206	FSTL3
1.40077e-49	0.292323	0.392	0.186	3.29419e-45	myCAF TPM1	ENSG00000057019	0.206	DCBLD2
1.61374e-49	0.326697	0.249	0.092	3.79504e-45	myCAF TPM1	ENSG00000150594	0.157	ADRA2A
2.05693e-49	0.291082	0.435	0.222	4.83729e-45	myCAF TPM1	ENSG00000163069	0.213	SGCB
4.27407e-49	0.361696	0.481	0.267	1.00513e-44	myCAF TPM1	ENSG00000116649	0.214	SRM
5.27109e-49	0.380091	0.996	0.963	1.2396e-44	myCAF TPM1	ENSG00000132475	0.033	H3F3B
5.59931e-49	0.552791	0.74	0.522	1.31679e-44	myCAF TPM1	ENSG00000123358	0.218	NR4A1
9.94786e-49	0.29058	0.316	0.136	2.33944e-44	myCAF TPM1	ENSG00000095637	0.18	SORBS1
1.66727e-48	0.3798	0.667	0.441	3.92092e-44	myCAF TPM1	ENSG00000111832	0.226	RWDD1
2.39339e-48	0.382093	0.97	0.826	5.62853e-44	myCAF TPM1	ENSG00000198668	0.144	CALM1
3.55837e-48	0.510751	0.541	0.324	8.36821e-44	myCAF TPM1	ENSG00000269821	0.217	KCNQ1OT1
4.02733e-48	0.382137	0.597	0.367	9.47108e-44	myCAF TPM1	ENSG00000086062	0.23	B4GALT1
6.5612e-48	0.333725	0.705	0.467	1.543e-43	myCAF TPM1	ENSG00000146425	0.238	DYNLT1
6.98273e-48	0.436806	0.784	0.576	1.64213e-43	myCAF TPM1	ENSG00000260032	0.208	NORAD
7.39444e-48	0.324737	0.335	0.148	1.73895e-43	myCAF TPM1	ENSG00000172403	0.187	SYNPO2
1.19366e-47	0.360754	0.533	0.319	2.80713e-43	myCAF TPM1	ENSG00000071127	0.214	WDR1
2.70772e-47	0.40101	0.931	0.767	6.36775e-43	myCAF TPM1	ENSG00000168653	0.164	NDUFS5
2.89673e-47	0.337377	0.532	0.309	6.81225e-43	myCAF TPM1	ENSG00000109113	0.223	RAB34
3.04943e-47	0.34052	0.498	0.283	7.17135e-43	myCAF TPM1	ENSG00000068912	0.215	ERLEC1
4.12208e-47	0.454904	0.584	0.384	9.6939e-43	myCAF TPM1	ENSG00000138448	0.2	ITGAV
4.27141e-47	0.305563	0.409	0.208	1.00451e-42	myCAF TPM1	ENSG00000102931	0.201	ARL2BP
4.89081e-47	0.28785	0.515	0.279	1.15017e-42	myCAF TPM1	ENSG00000071967	0.236	CYBRD1
7.494e-47	0.337804	0.574	0.348	1.76236e-42	myCAF TPM1	ENSG00000272047	0.226	GTF2H5
8.04374e-47	0.41376	0.773	0.558	1.89165e-42	myCAF TPM1	ENSG00000162704	0.215	ARPC5
1.07529e-46	0.288617	0.474	0.258	2.52876e-42	myCAF TPM1	ENSG00000138175	0.216	ARL3
1.10037e-46	0.337966	0.345	0.159	2.58774e-42	myCAF TPM1	ENSG00000139508	0.186	SLC46A3
1.17505e-46	0.352783	0.484	0.275	2.76336e-42	myCAF TPM1	ENSG00000170043	0.209	TRAPPC1
2.04701e-46	0.280131	0.522	0.291	4.81396e-42	myCAF TPM1	ENSG00000006042	0.231	TMEM98
3.83932e-46	0.344238	0.656	0.416	9.02893e-42	myCAF TPM1	ENSG00000126458	0.24	RRAS
9.85771e-46	0.413754	0.424	0.221	2.31824e-41	myCAF TPM1	ENSG00000161638	0.203	ITGA5
1.22042e-45	0.289995	0.457	0.24	2.87007e-41	myCAF TPM1	ENSG00000164741	0.217	DLC1
2.90293e-45	0.274498	0.306	0.134	6.82683e-41	myCAF TPM1	ENSG00000075945	0.172	KIFAP3
7.76998e-45	0.30437	0.636	0.406	1.82727e-40	myCAF TPM1	ENSG00000196937	0.23	FAM3C
1.14868e-44	0.395575	0.837	0.641	2.70136e-40	myCAF TPM1	ENSG00000177700	0.196	POLR2L
1.42945e-44	0.366497	0.815	0.6	3.36164e-40	myCAF TPM1	ENSG00000129559	0.215	NEDD8
1.54955e-44	0.344387	0.596	0.373	3.64408e-40	myCAF TPM1	ENSG00000213465	0.223	ARL2
1.60709e-44	0.30683	0.389	0.198	3.7794e-40	myCAF TPM1	ENSG00000140262	0.191	TCF12
1.64414e-44	0.313254	0.492	0.282	3.86653e-40	myCAF TPM1	ENSG00000225663	0.21	MCRIP1
1.8903e-44	0.391932	0.409	0.206	4.44541e-40	myCAF TPM1	ENSG00000188783	0.203	PRELP
6.40714e-44	0.336253	0.506	0.293	1.50677e-39	myCAF TPM1	ENSG00000058272	0.213	PPP1R12A
1.20823e-43	0.341073	0.677	0.451	2.84138e-39	myCAF TPM1	ENSG00000141905	0.226	NFIC
1.55918e-43	0.274887	0.332	0.155	3.66672e-39	myCAF TPM1	ENSG00000164402	0.177	2022-09-08
1.62437e-43	0.2651	0.845	0.585	3.82002e-39	myCAF TPM1	ENSG00000187479	0.26	C11orf96
1.78429e-43	0.302878	0.432	0.23	4.19612e-39	myCAF TPM1	ENSG00000079819	0.202	EPB41L2
3.34972e-43	0.345917	0.719	0.504	7.87753e-39	myCAF TPM1	ENSG00000179820	0.215	MYADM
3.59905e-43	0.455064	0.857	0.695	8.46389e-39	myCAF TPM1	ENSG00000125740	0.162	FOSB
4.72233e-43	0.318587	0.237	0.091	1.11055e-38	myCAF TPM1	ENSG00000125869	0.146	LAMP5
7.03407e-43	0.374521	0.813	0.613	1.6542e-38	myCAF TPM1	ENSG00000102317	0.2	RBM3
1.18592e-42	0.343884	0.826	0.628	2.78893e-38	myCAF TPM1	ENSG00000174886	0.198	NDUFA11
2.48548e-42	0.328689	0.563	0.352	5.84511e-38	myCAF TPM1	ENSG00000197982	0.211	C1orf122
3.4185e-42	0.3601	0.673	0.466	8.03928e-38	myCAF TPM1	ENSG00000115091	0.207	ACTR3
3.6862e-42	0.440748	0.396	0.209	8.66884e-38	myCAF TPM1	ENSG00000075223	0.187	SEMA3C
4.85046e-42	0.34931	0.392	0.207	1.14068e-37	myCAF TPM1	ENSG00000185630	0.185	PBX1
6.59183e-42	0.294689	0.58	0.349	1.5502e-37	myCAF TPM1	ENSG00000122884	0.231	P4HA1
7.21707e-42	0.35336	0.377	0.187	1.69724e-37	myCAF TPM1	ENSG00000175745	0.19	NR2F1
8.30265e-42	0.330951	0.422	0.231	1.95253e-37	myCAF TPM1	ENSG00000176170	0.191	SPHK1
8.43513e-42	0.413749	0.573	0.352	1.98369e-37	myCAF TPM1	ENSG00000164949	0.221	GEM
8.84213e-42	0.296865	0.584	0.351	2.0794e-37	myCAF TPM1	ENSG00000110092	0.233	CCND1
9.78893e-42	0.42015	0.338	0.16	2.30206e-37	myCAF TPM1	ENSG00000170801	0.178	HTRA3
9.86247e-42	0.2706	0.331	0.155	2.31936e-37	myCAF TPM1	ENSG00000183010	0.176	PYCR1
1.63595e-41	0.250873	0.985	0.949	3.84725e-37	myCAF TPM1	ENSG00000124172	0.036	ATP5F1E
3.27128e-41	0.346393	0.605	0.389	7.69307e-37	myCAF TPM1	ENSG00000162616	0.216	DNAJB4
1.2642e-40	0.342901	0.703	0.49	2.97302e-36	myCAF TPM1	ENSG00000138071	0.213	ACTR2
2.9956e-40	0.316566	0.693	0.481	7.04476e-36	myCAF TPM1	ENSG00000169756	0.212	LIMS1
3.48028e-40	0.252749	0.285	0.127	8.18457e-36	myCAF TPM1	ENSG00000113758	0.158	DBN1
9.51403e-40	0.345589	0.506	0.308	2.23742e-35	myCAF TPM1	ENSG00000083857	0.198	FAT1
1.23026e-39	0.289464	0.449	0.255	2.8932e-35	myCAF TPM1	ENSG00000105254	0.194	TBCB
1.58942e-39	0.291041	0.911	0.742	3.73785e-35	myCAF TPM1	ENSG00000070831	0.169	CDC42
1.82598e-39	0.278288	0.992	0.915	4.29416e-35	myCAF TPM1	ENSG00000111640	0.077	GAPDH
2.37609e-39	0.349335	0.783	0.575	5.58785e-35	myCAF TPM1	ENSG00000177697	0.208	CD151
2.48301e-39	0.376867	0.879	0.709	5.8393e-35	myCAF TPM1	ENSG00000118816	0.17	CCNI
2.53513e-39	0.29902	0.997	0.986	5.96186e-35	myCAF TPM1	ENSG00000166441	0.011	RPL27A
3.36449e-39	0.275095	0.512	0.308	7.91227e-35	myCAF TPM1	ENSG00000150787	0.204	PTS
4.31258e-39	0.291406	0.228	0.091	1.01419e-34	myCAF TPM1	ENSG00000182752	0.137	PAPPA
4.92189e-39	0.323234	0.677	0.474	1.15748e-34	myCAF TPM1	ENSG00000076043	0.203	REXO2
7.99995e-39	0.341901	0.979	0.931	1.88135e-34	myCAF TPM1	ENSG00000123349	0.048	PFDN5
8.86267e-39	0.290555	0.531	0.322	2.08423e-34	myCAF TPM1	ENSG00000174307	0.209	PHLDA3
9.26783e-39	0.294842	0.862	0.657	2.17951e-34	myCAF TPM1	ENSG00000116288	0.205	PARK7
9.34524e-39	0.278334	0.477	0.28	2.19772e-34	myCAF TPM1	ENSG00000137100	0.197	DCTN3
1.04252e-38	0.307768	0.371	0.198	2.45169e-34	myCAF TPM1	ENSG00000175220	0.173	ARHGAP1
1.07718e-38	0.2989	0.249	0.106	2.5332e-34	myCAF TPM1	ENSG00000099139	0.143	PCSK5
1.60096e-38	0.285507	0.668	0.443	3.76498e-34	myCAF TPM1	ENSG00000166347	0.225	CYB5A
2.31181e-38	0.300117	0.915	0.76	5.43669e-34	myCAF TPM1	ENSG00000132432	0.155	SEC61G
2.952e-38	0.256131	0.343	0.171	6.94221e-34	myCAF TPM1	ENSG00000166444	0.172	ST5
3.33237e-38	0.266334	0.436	0.241	7.83675e-34	myCAF TPM1	ENSG00000257704	0.195	INAFM1
3.60478e-38	0.349605	0.995	0.985	8.47735e-34	myCAF TPM1	ENSG00000142937	0.01	RPS8
4.00567e-38	0.325954	0.407	0.228	9.42013e-34	myCAF TPM1	ENSG00000072682	0.179	P4HA2
4.33485e-38	0.257126	0.365	0.186	1.01943e-33	myCAF TPM1	ENSG00000185532	0.179	PRKG1
5.68255e-38	0.273014	0.432	0.231	1.33637e-33	myCAF TPM1	ENSG00000166482	0.201	MFAP4
6.51435e-38	0.375557	0.847	0.698	1.53198e-33	myCAF TPM1	ENSG00000172216	0.149	CEBPB
1.52795e-37	0.295979	0.746	0.537	3.59328e-33	myCAF TPM1	ENSG00000177556	0.209	ATOX1
2.49218e-37	0.281515	0.358	0.187	5.86087e-33	myCAF TPM1	ENSG00000134285	0.171	FKBP11
2.98772e-37	0.266151	0.987	0.897	7.02623e-33	myCAF TPM1	ENSG00000140319	0.09	SRP14
4.64317e-37	0.486536	0.864	0.727	1.09194e-32	myCAF TPM1	ENSG00000171223	0.137	JUNB
4.94723e-37	0.253325	0.37	0.197	1.16344e-32	myCAF TPM1	ENSG00000004700	0.173	RECQL
7.39716e-37	0.255779	0.403	0.22	1.73959e-32	myCAF TPM1	ENSG00000102401	0.183	ARMCX3
9.0411e-37	0.319911	0.896	0.713	2.12619e-32	myCAF TPM1	ENSG00000044574	0.183	HSPA5
1.02395e-36	0.264165	0.413	0.23	2.40801e-32	myCAF TPM1	ENSG00000128791	0.183	TWSG1
1.11477e-36	0.296012	0.652	0.451	2.6216e-32	myCAF TPM1	ENSG00000183291	0.201	SELENOF
1.3799e-36	0.303735	0.764	0.566	3.24511e-32	myCAF TPM1	ENSG00000134308	0.198	YWHAQ
1.95275e-36	0.266896	0.378	0.203	4.59229e-32	myCAF TPM1	ENSG00000196498	0.175	NCOR2
3.26138e-36	0.304424	0.488	0.3	7.66978e-32	myCAF TPM1	ENSG00000197894	0.188	ADH5
3.69646e-36	0.251705	0.358	0.187	8.69298e-32	myCAF TPM1	ENSG00000140443	0.171	IGF1R
6.67753e-36	0.269505	0.624	0.413	1.57035e-31	myCAF TPM1	ENSG00000089063	0.211	TMEM230
1.36155e-35	0.250807	0.311	0.15	3.20195e-31	myCAF TPM1	ENSG00000162692	0.161	VCAM1
1.70496e-35	0.288418	0.531	0.336	4.00955e-31	myCAF TPM1	ENSG00000117906	0.195	RCN2
7.34835e-35	0.315818	0.685	0.504	1.72811e-30	myCAF TPM1	ENSG00000168036	0.181	CTNNB1
2.54776e-34	0.295135	0.624	0.427	5.99156e-30	myCAF TPM1	ENSG00000023191	0.197	RNH1
7.09506e-34	0.331612	0.355	0.194	1.66855e-29	myCAF TPM1	ENSG00000118971	0.161	CCND2
8.01227e-34	0.278224	0.814	0.622	1.88425e-29	myCAF TPM1	ENSG00000112335	0.192	SNX3
8.08597e-34	0.280691	0.44	0.261	1.90158e-29	myCAF TPM1	ENSG00000129083	0.179	COPB1
9.65008e-34	0.276691	0.733	0.531	2.26941e-29	myCAF TPM1	ENSG00000100387	0.202	RBX1
1.41796e-33	0.262557	0.365	0.198	3.33463e-29	myCAF TPM1	ENSG00000165655	0.167	ZNF503
1.92432e-33	0.400559	0.791	0.627	4.52542e-29	myCAF TPM1	ENSG00000124942	0.164	AHNAK
2.4262e-33	0.294645	0.373	0.206	5.7057e-29	myCAF TPM1	ENSG00000129757	0.167	CDKN1C
2.75093e-33	0.317835	0.994	0.987	6.46937e-29	myCAF TPM1	ENSG00000148303	0.007	RPL7A
3.34982e-33	0.284023	0.648	0.453	7.87776e-29	myCAF TPM1	ENSG00000175550	0.195	DRAP1
4.431e-33	0.283806	0.441	0.258	1.04204e-28	myCAF TPM1	ENSG00000111859	0.183	NEDD9
5.30067e-33	0.280338	0.676	0.47	1.24656e-28	myCAF TPM1	ENSG00000078369	0.206	GNB1
7.10019e-33	0.333384	0.574	0.396	1.66975e-28	myCAF TPM1	ENSG00000144560	0.178	VGLL4
8.86892e-33	0.27453	0.487	0.305	2.0857e-28	myCAF TPM1	ENSG00000148248	0.182	SURF4
1.00394e-32	0.272129	0.719	0.516	2.36096e-28	myCAF TPM1	ENSG00000006327	0.203	TNFRSF12A
1.62316e-32	0.271603	0.716	0.504	3.8172e-28	myCAF TPM1	ENSG00000131871	0.212	SELENOS
1.66102e-32	0.256585	0.531	0.338	3.90622e-28	myCAF TPM1	ENSG00000111716	0.193	LDHB
1.85583e-32	0.290293	0.885	0.724	4.36436e-28	myCAF TPM1	ENSG00000111669	0.161	TPI1
2.64244e-32	0.31533	0.811	0.623	6.21423e-28	myCAF TPM1	ENSG00000157514	0.188	TSC22D3
1.21901e-31	0.304199	0.83	0.659	2.86674e-27	myCAF TPM1	ENSG00000140612	0.171	SEC11A
1.35647e-31	0.303455	0.879	0.73	3.19002e-27	myCAF TPM1	ENSG00000178980	0.149	SELENOW
1.48764e-31	0.270689	0.556	0.364	3.49848e-27	myCAF TPM1	ENSG00000182551	0.192	ADI1
1.54098e-31	0.267217	0.589	0.399	3.62392e-27	myCAF TPM1	ENSG00000153048	0.19	CARHSP1
3.37833e-31	0.325706	0.463	0.287	7.94481e-27	myCAF TPM1	ENSG00000150938	0.176	CRIM1
4.73397e-31	0.278694	0.89	0.745	1.11329e-26	myCAF TPM1	ENSG00000067560	0.145	RHOA
6.02662e-31	0.255006	0.324	0.173	1.41728e-26	myCAF TPM1	ENSG00000127946	0.151	HIP1
7.61973e-31	0.296542	0.634	0.464	1.79193e-26	myCAF TPM1	ENSG00000097033	0.17	SH3GLB1
2.00856e-30	0.369233	0.803	0.628	4.72353e-26	myCAF TPM1	ENSG00000120738	0.175	EGR1
2.2538e-30	0.410251	0.405	0.245	5.30026e-26	myCAF TPM1	ENSG00000116741	0.16	RGS2
2.38777e-30	0.251846	0.568	0.381	5.61533e-26	myCAF TPM1	ENSG00000184752	0.187	NDUFA12
3.15727e-30	0.250479	0.427	0.257	7.42496e-26	myCAF TPM1	ENSG00000161677	0.17	JOSD2
3.18534e-30	0.304253	0.514	0.336	7.49097e-26	myCAF TPM1	ENSG00000166734	0.178	CASC4
3.77046e-30	0.25276	0.46	0.28	8.86699e-26	myCAF TPM1	ENSG00000243317	0.18	STMP1
5.78992e-30	0.489581	0.302	0.158	1.36162e-25	myCAF TPM1	ENSG00000107562	0.144	CXCL12
5.96801e-30	0.28205	0.557	0.369	1.4035e-25	myCAF TPM1	ENSG00000163565	0.188	IFI16
8.11854e-30	0.276371	0.462	0.295	1.90924e-25	myCAF TPM1	ENSG00000197879	0.167	MYO1C
1.43239e-29	0.252852	0.54	0.352	3.36855e-25	myCAF TPM1	ENSG00000184900	0.188	SUMO3
3.19835e-29	0.253216	0.408	0.241	7.52155e-25	myCAF TPM1	ENSG00000150907	0.167	FOXO1
3.47946e-29	0.269763	0.546	0.368	8.18265e-25	myCAF TPM1	ENSG00000141367	0.178	CLTC
4.09145e-29	0.275906	0.491	0.323	9.62186e-25	myCAF TPM1	ENSG00000185129	0.168	PURA
4.38427e-29	0.276	0.428	0.263	1.03105e-24	myCAF TPM1	ENSG00000168214	0.165	RBPJ
4.58829e-29	0.289631	0.489	0.32	1.07903e-24	myCAF TPM1	ENSG00000156642	0.169	NPTN
5.3876e-29	0.262724	0.831	0.613	1.267e-24	myCAF TPM1	ENSG00000008517	0.218	IL32
8.82466e-29	0.4926	0.874	0.871	2.0753e-24	myCAF TPM1	ENSG00000198886	0.003	MT-ND4
1.55033e-28	0.266753	0.252	0.12	3.64591e-24	myCAF TPM1	ENSG00000170373	0.132	CST1
1.72196e-28	0.260335	0.603	0.42	4.04953e-24	myCAF TPM1	ENSG00000120675	0.183	DNAJC15
2.74852e-28	0.329164	0.691	0.498	6.46369e-24	myCAF TPM1	ENSG00000110492	0.193	MDK
3.00002e-28	0.394001	0.848	0.74	7.05514e-24	myCAF TPM1	ENSG00000177606	0.108	JUN
4.05046e-28	0.251854	0.906	0.756	9.52548e-24	myCAF TPM1	ENSG00000198258	0.15	UBL5
8.99952e-28	0.319097	0.928	0.812	2.11642e-23	myCAF TPM1	ENSG00000107223	0.116	EDF1
1.17146e-27	0.380651	0.351	0.209	2.75491e-23	myCAF TPM1	ENSG00000243927	0.142	MRPS6
1.29402e-27	0.299298	0.719	0.548	3.04314e-23	myCAF TPM1	ENSG00000051108	0.171	HERPUD1
1.32734e-27	0.273067	0.992	0.991	3.12151e-23	myCAF TPM1	ENSG00000145425	0.001	RPS3A
1.43758e-27	0.333574	0.858	0.691	3.38075e-23	myCAF TPM1	ENSG00000111678	0.167	C12orf57
1.51603e-27	0.257881	0.517	0.351	3.56524e-23	myCAF TPM1	ENSG00000104805	0.166	NUCB1
3.38659e-27	0.302417	0.551	0.385	7.96424e-23	myCAF TPM1	ENSG00000025708	0.166	TYMP
3.4239e-27	0.252247	0.819	0.651	8.05199e-23	myCAF TPM1	ENSG00000143761	0.168	ARF1
4.0216e-27	0.274299	0.769	0.614	9.4576e-23	myCAF TPM1	ENSG00000008018	0.155	PSMB1
4.40537e-27	0.273574	0.447	0.276	1.03601e-22	myCAF TPM1	ENSG00000213949	0.171	ITGA1
4.45871e-27	0.294848	0.884	0.732	1.04855e-22	myCAF TPM1	ENSG00000188243	0.152	COMMD6
4.61148e-27	0.283868	0.993	0.973	1.08448e-22	myCAF TPM1	ENSG00000122406	0.02	RPL5
4.86341e-27	0.62857	0.775	0.69	1.14373e-22	myCAF TPM1	ENSG00000120129	0.085	DUSP1
1.1856e-26	0.282009	0.455	0.294	2.78818e-22	myCAF TPM1	ENSG00000197321	0.161	SVIL
1.10056e-25	0.300059	0.763	0.597	2.58818e-21	myCAF TPM1	ENSG00000147649	0.166	MTDH
1.29833e-25	0.352372	0.911	0.788	3.05329e-21	myCAF TPM1	ENSG00000067082	0.123	KLF6
2.04664e-25	0.270361	0.669	0.508	4.81308e-21	myCAF TPM1	ENSG00000144746	0.161	ARL6IP5
2.33649e-25	0.563971	0.864	0.863	5.49473e-21	myCAF TPM1	ENSG00000198727	0.001	MT-CYB
6.34939e-25	0.375582	0.825	0.738	1.49319e-20	myCAF TPM1	ENSG00000198786	0.087	MT-ND5
7.30561e-25	0.279559	0.821	0.653	1.71806e-20	myCAF TPM1	ENSG00000074800	0.168	ENO1
1.38382e-24	0.271475	0.69	0.518	3.25434e-20	myCAF TPM1	ENSG00000144224	0.172	UBXN4
3.02014e-24	0.264098	0.63	0.446	7.10246e-20	myCAF TPM1	ENSG00000143013	0.184	LMO4
3.06417e-24	0.261028	0.42	0.267	7.206e-20	myCAF TPM1	ENSG00000185950	0.153	IRS2
3.83581e-24	0.308179	0.987	0.962	9.02066e-20	myCAF TPM1	ENSG00000251562	0.025	MALAT1
7.0172e-24	0.466582	0.792	0.697	1.65023e-19	myCAF TPM1	ENSG00000170345	0.095	FOS
1.46258e-23	0.411589	0.881	0.885	3.43955e-19	myCAF TPM1	ENSG00000198899	-0.004	MT-ATP6
2.19727e-23	0.279971	0.472	0.322	5.16733e-19	myCAF TPM1	ENSG00000103024	0.15	NME3
3.55357e-23	0.302531	0.968	0.856	8.35693e-19	myCAF TPM1	ENSG00000101439	0.112	CST3
4.15334e-23	0.495688	0.065	0.188	9.76741e-19	myCAF TPM1	ENSG00000211677	-0.123	IGLC2
1.06142e-22	0.57969	0.286	0.164	2.49613e-18	myCAF TPM1	ENSG00000166592	0.122	RRAD
1.86229e-22	0.28432	0.6	0.446	4.37954e-18	myCAF TPM1	ENSG00000114861	0.154	FOXP1
2.05528e-22	0.258508	0.414	0.274	4.8334e-18	myCAF TPM1	ENSG00000168303	0.14	MPLKIP
2.46394e-22	0.27693	0.05	0.166	5.79444e-18	myCAF TPM1	ENSG00000211895	-0.116	IGHA1
8.499e-22	0.350295	0.35	0.223	1.99871e-17	myCAF TPM1	ENSG00000164442	0.127	CITED2
1.01558e-21	0.475543	0.723	0.609	2.38833e-17	myCAF TPM1	ENSG00000160888	0.114	IER2
1.47521e-21	0.252836	0.571	0.42	3.46926e-17	myCAF TPM1	ENSG00000182154	0.151	MRPL41
2.23843e-21	0.312447	0.526	0.392	5.26412e-17	myCAF TPM1	ENSG00000127603	0.134	MACF1
2.26679e-21	0.286311	0.634	0.482	5.33081e-17	myCAF TPM1	ENSG00000187608	0.152	ISG15
2.44202e-21	0.266141	0.323	0.196	5.7429e-17	myCAF TPM1	ENSG00000145675	0.127	PIK3R1
4.37032e-21	0.314117	0.876	0.878	1.02777e-16	myCAF TPM1	ENSG00000198804	-0.002	MT-CO1
7.28534e-21	0.437736	0.854	0.868	1.71329e-16	myCAF TPM1	ENSG00000198938	-0.014	MT-CO3
2.21162e-20	0.268562	0.589	0.441	5.20106e-16	myCAF TPM1	ENSG00000181722	0.148	ZBTB20
2.98435e-20	0.407949	0.515	0.378	7.01831e-16	myCAF TPM1	ENSG00000114315	0.137	HES1
5.93009e-20	0.283126	0.988	0.974	1.39458e-15	myCAF TPM1	ENSG00000150991	0.014	UBC
6.81648e-20	0.281323	0.454	0.313	1.60303e-15	myCAF TPM1	ENSG00000188483	0.141	IER5L
8.29134e-20	0.409716	0.888	0.777	1.94987e-15	myCAF TPM1	ENSG00000197728	0.111	RPS26
6.2292e-19	0.27251	0.599	0.473	1.46492e-14	myCAF TPM1	ENSG00000197019	0.126	SERTAD1
1.1212e-18	0.406186	0.863	0.86	2.63673e-14	myCAF TPM1	ENSG00000198840	0.003	MT-ND3
1.88876e-17	0.319262	0.872	0.854	4.44181e-13	myCAF TPM1	ENSG00000198888	0.018	MT-ND1
1.94285e-17	0.255944	0.513	0.388	4.56901e-13	myCAF TPM1	ENSG00000115419	0.125	GLS
1.54085e-16	0.361939	0.153	0.077	3.62361e-12	myCAF TPM1	ENSG00000172137	0.076	CALB2
4.52235e-15	0.275233	0.989	0.982	1.06352e-10	myCAF TPM1	ENSG00000142534	0.007	RPS11
2.7792e-14	0.26446	0.499	0.393	6.53584e-10	myCAF TPM1	ENSG00000126709	0.106	IFI6
1.54335e-13	0.2631	0.864	0.852	3.62949e-09	myCAF TPM1	ENSG00000198763	0.012	MT-ND2
2.90385e-05	0.294012	0.227	0.176	0.682899	myCAF TPM1	ENSG00000229807	0.051	XIST
0	2.31286	0.823	0.253	0	myCAF MMP11	ENSG00000099953	0.57	MMP11
0	1.41632	0.838	0.299	0	myCAF MMP11	ENSG00000143387	0.539	CTSK
0	1.36336	0.867	0.271	0	myCAF MMP11	ENSG00000123500	0.596	COL10A1
1.85908e-301	1.51338	0.977	0.448	4.37199e-297	myCAF MMP11	ENSG00000139329	0.529	LUM
3.28515e-290	1.52109	0.966	0.43	7.72569e-286	myCAF MMP11	ENSG00000163359	0.536	COL6A3
6.93071e-289	1.40046	0.919	0.393	1.6299e-284	myCAF MMP11	ENSG00000087245	0.526	MMP2
1.73357e-286	1.42313	0.959	0.456	4.07683e-282	myCAF MMP11	ENSG00000106624	0.503	AEBP1
3.11125e-285	1.36775	0.87	0.378	7.31672e-281	myCAF MMP11	ENSG00000166033	0.492	HTRA1
4.79768e-278	1.33922	0.854	0.343	1.12827e-273	myCAF MMP11	ENSG00000169604	0.511	ANTXR1
5.32603e-276	1.52823	0.988	0.477	1.25252e-271	myCAF MMP11	ENSG00000168542	0.511	COL3A1
8.51736e-274	1.34277	0.936	0.389	2.00303e-269	myCAF MMP11	ENSG00000164932	0.547	CTHRC1
4.9792e-263	1.21516	0.774	0.3	1.17096e-258	myCAF MMP11	ENSG00000157227	0.474	MMP14
8.59285e-256	1.27471	0.971	0.48	2.02078e-251	myCAF MMP11	ENSG00000011465	0.491	DCN
8.16331e-250	1.03587	0.839	0.333	1.91977e-245	myCAF MMP11	ENSG00000162576	0.506	MXRA8
9.9826e-250	1.36694	0.984	0.49	2.34761e-245	myCAF MMP11	ENSG00000164692	0.494	COL1A2
4.78946e-244	0.993093	0.857	0.346	1.12634e-239	myCAF MMP11	ENSG00000140937	0.511	CDH11
6.64471e-243	1.14611	0.893	0.364	1.56264e-238	myCAF MMP11	ENSG00000122641	0.529	INHBA
6.85549e-235	0.997082	0.92	0.423	1.61221e-230	myCAF MMP11	ENSG00000182326	0.497	C1S
2.61967e-234	1.05944	0.773	0.276	6.16069e-230	myCAF MMP11	ENSG00000077942	0.497	FBLN1
4.19851e-229	1.065	0.911	0.374	9.87362e-225	myCAF MMP11	ENSG00000186340	0.537	THBS2
6.42995e-226	1.16816	0.986	0.499	1.51213e-221	myCAF MMP11	ENSG00000108821	0.487	COL1A1
3.71789e-225	1.08959	0.764	0.299	8.74335e-221	myCAF MMP11	ENSG00000159674	0.465	SPON2
9.37821e-225	1.11103	0.922	0.423	2.20547e-220	myCAF MMP11	ENSG00000204262	0.499	COL5A2
4.93858e-223	0.892797	0.737	0.258	1.1614e-218	myCAF MMP11	ENSG00000101825	0.479	MXRA5
2.0171e-219	1.06293	0.647	0.209	4.74362e-215	myCAF MMP11	ENSG00000122861	0.438	PLAU
4.90231e-215	1.32557	0.759	0.273	1.15288e-210	myCAF MMP11	ENSG00000145423	0.486	SFRP2
4.04048e-213	0.900692	0.798	0.296	9.50199e-209	myCAF MMP11	ENSG00000129009	0.502	ISLR
4.15536e-212	0.965431	0.809	0.316	9.77216e-208	myCAF MMP11	ENSG00000111799	0.493	COL12A1
1.20254e-206	1.24711	0.933	0.544	2.82802e-202	myCAF MMP11	ENSG00000106538	0.389	RARRES2
7.43138e-206	0.91963	0.849	0.36	1.74764e-201	myCAF MMP11	ENSG00000132386	0.489	SERPINF1
4.20105e-204	1.19253	0.599	0.178	9.87961e-200	myCAF MMP11	ENSG00000166923	0.421	GREM1
5.48998e-198	1.00164	0.88	0.497	1.29108e-193	myCAF MMP11	ENSG00000158747	0.383	NBL1
6.59851e-196	1.0031	0.902	0.408	1.55177e-191	myCAF MMP11	ENSG00000038427	0.494	VCAN
5.67894e-195	0.966288	0.871	0.375	1.33552e-190	myCAF MMP11	ENSG00000130635	0.496	COL5A1
1.59166e-193	0.838159	0.688	0.255	3.7431e-189	myCAF MMP11	ENSG00000120594	0.433	PLXDC2
7.5902e-191	0.841954	0.718	0.244	1.78499e-186	myCAF MMP11	ENSG00000060718	0.474	COL11A1
1.33732e-183	0.748934	0.585	0.19	3.14499e-179	myCAF MMP11	ENSG00000122691	0.395	TWIST1
1.8428e-183	0.797262	0.579	0.184	4.33371e-179	myCAF MMP11	ENSG00000249992	0.395	TMEM158
5.5007e-183	0.694675	0.76	0.308	1.2936e-178	myCAF MMP11	ENSG00000105472	0.452	CLEC11A
3.69751e-179	0.859532	0.672	0.266	8.69543e-175	myCAF MMP11	ENSG00000188042	0.406	ARL4C
4.32704e-179	0.729897	0.584	0.19	1.01759e-174	myCAF MMP11	ENSG00000162493	0.394	PDPN
2.16799e-175	0.673965	0.662	0.242	5.09846e-171	myCAF MMP11	ENSG00000117122	0.42	MFAP2
1.79752e-172	0.833215	0.957	0.645	4.22722e-168	myCAF MMP11	ENSG00000035862	0.312	TIMP2
3.36282e-170	0.770559	0.72	0.313	7.90834e-166	myCAF MMP11	ENSG00000168461	0.407	RAB31
1.33284e-168	0.977977	0.848	0.427	3.13444e-164	myCAF MMP11	ENSG00000142156	0.421	COL6A1
8.19127e-168	0.791101	0.699	0.288	1.92634e-163	myCAF MMP11	ENSG00000078098	0.411	FAP
1.60088e-165	1.24714	0.657	0.257	3.76478e-161	myCAF MMP11	ENSG00000146674	0.4	IGFBP3
3.45562e-165	0.888699	0.932	0.501	8.12657e-161	myCAF MMP11	ENSG00000142173	0.431	COL6A2
3.22598e-163	0.925154	0.793	0.339	7.58655e-159	myCAF MMP11	ENSG00000137573	0.454	SULF1
1.00896e-162	0.770177	0.926	0.478	2.37276e-158	myCAF MMP11	ENSG00000159403	0.448	C1R
1.17777e-161	0.728008	0.698	0.298	2.76976e-157	myCAF MMP11	ENSG00000082781	0.4	ITGB5
2.44144e-161	0.774115	0.712	0.301	5.74154e-157	myCAF MMP11	ENSG00000104368	0.411	PLAT
1.90031e-158	0.455024	0.323	0.061	4.46895e-154	myCAF MMP11	ENSG00000172061	0.262	LRRC15
1.45052e-155	0.635133	0.564	0.191	3.41119e-151	myCAF MMP11	ENSG00000152377	0.373	SPOCK1
1.64222e-155	0.892417	0.465	0.135	3.86202e-151	myCAF MMP11	ENSG00000170801	0.33	HTRA3
2.03185e-154	0.967571	0.961	0.568	4.77831e-150	myCAF MMP11	ENSG00000115414	0.393	FN1
7.08947e-153	0.724649	0.709	0.289	1.66723e-148	myCAF MMP11	ENSG00000182667	0.42	NTM
1.87444e-149	0.689724	0.732	0.325	4.40812e-145	myCAF MMP11	ENSG00000113721	0.407	PDGFRB
1.81795e-143	0.727649	0.98	0.555	4.27528e-139	myCAF MMP11	ENSG00000113140	0.425	SPARC
7.96193e-140	0.583297	0.606	0.242	1.87241e-135	myCAF MMP11	ENSG00000120549	0.364	KIAA1217
3.96201e-139	0.616869	0.669	0.283	9.31746e-135	myCAF MMP11	ENSG00000123096	0.386	SSPN
7.40843e-138	0.661039	0.904	0.514	1.74224e-133	myCAF MMP11	ENSG00000149131	0.39	SERPING1
1.10661e-137	0.667147	0.72	0.327	2.60242e-133	myCAF MMP11	ENSG00000116132	0.393	PRRX1
3.03161e-137	0.643086	0.722	0.302	7.12943e-133	myCAF MMP11	ENSG00000144810	0.42	COL8A1
1.99324e-136	0.72644	0.706	0.316	4.6875e-132	myCAF MMP11	ENSG00000138080	0.39	EMILIN1
1.70764e-135	0.671803	0.782	0.372	4.01585e-131	myCAF MMP11	ENSG00000106333	0.41	PCOLCE
3.69474e-132	0.760607	0.712	0.343	8.68892e-128	myCAF MMP11	ENSG00000115594	0.369	IL1R1
4.8224e-130	0.625332	0.56	0.214	1.13408e-125	myCAF MMP11	ENSG00000134853	0.346	PDGFRA
1.03095e-128	0.731109	0.801	0.424	2.42449e-124	myCAF MMP11	ENSG00000196628	0.377	TCF4
1.10478e-127	0.574837	0.724	0.331	2.59811e-123	myCAF MMP11	ENSG00000000971	0.393	CFH
1.14662e-127	0.716115	0.735	0.328	2.6965e-123	myCAF MMP11	ENSG00000133110	0.407	POSTN
4.22786e-127	0.581614	0.485	0.175	9.94266e-123	myCAF MMP11	ENSG00000132669	0.31	RIN2
1.30824e-126	0.58411	0.868	0.501	3.07659e-122	myCAF MMP11	ENSG00000129116	0.367	PALLD
2.43506e-126	0.78521	0.666	0.302	5.72652e-122	myCAF MMP11	ENSG00000214548	0.364	MEG3
8.8275e-126	0.562957	0.541	0.198	2.07596e-121	myCAF MMP11	ENSG00000163520	0.343	FBLN2
1.15099e-125	0.573624	0.81	0.373	2.70679e-121	myCAF MMP11	ENSG00000154096	0.437	THY1
5.27429e-125	0.56499	0.498	0.182	1.24036e-120	myCAF MMP11	ENSG00000178573	0.316	MAF
4.45186e-123	0.413925	0.429	0.136	1.04694e-118	myCAF MMP11	ENSG00000120820	0.293	GLT8D2
1.92453e-122	0.837676	0.338	0.086	4.52591e-118	myCAF MMP11	ENSG00000211448	0.252	DIO2
1.8699e-120	0.405529	0.366	0.103	4.39744e-116	myCAF MMP11	ENSG00000187098	0.263	MITF
2.42399e-119	0.471377	0.413	0.129	5.70051e-115	myCAF MMP11	ENSG00000124813	0.284	RUNX2
8.27054e-119	0.526066	0.544	0.218	1.94498e-114	myCAF MMP11	ENSG00000122870	0.326	BICC1
1.64324e-118	0.480596	0.474	0.169	3.8644e-114	myCAF MMP11	ENSG00000140931	0.305	CMTM3
3.95326e-118	0.369682	0.309	0.073	9.29687e-114	myCAF MMP11	ENSG00000136040	0.236	PLXNC1
4.31384e-118	0.518783	0.599	0.261	1.01448e-113	myCAF MMP11	ENSG00000071967	0.338	CYBRD1
5.90817e-118	0.413335	0.41	0.128	1.38943e-113	myCAF MMP11	ENSG00000203805	0.282	PLPP4
6.02961e-118	0.588237	0.839	0.436	1.41798e-113	myCAF MMP11	ENSG00000163430	0.403	FSTL1
3.23442e-117	0.552271	0.607	0.261	7.60638e-113	myCAF MMP11	ENSG00000011028	0.346	MRC2
9.44782e-117	0.422135	0.421	0.135	2.22184e-112	myCAF MMP11	ENSG00000166250	0.286	CLMP
4.10374e-115	0.526329	0.482	0.18	9.65077e-111	myCAF MMP11	ENSG00000006468	0.302	ETV1
4.56344e-115	0.391927	0.348	0.096	1.07318e-110	myCAF MMP11	ENSG00000118473	0.252	SGIP1
4.3203e-114	0.528773	0.553	0.23	1.01601e-109	myCAF MMP11	ENSG00000136235	0.323	GPNMB
2.13211e-113	0.71276	0.6	0.255	5.01408e-109	myCAF MMP11	ENSG00000171476	0.345	HOPX
2.99279e-113	0.61278	0.959	0.533	7.03815e-109	myCAF MMP11	ENSG00000182492	0.426	BGN
3.17991e-112	0.495212	0.618	0.268	7.47821e-108	myCAF MMP11	ENSG00000145431	0.35	PDGFC
6.16971e-112	0.662743	0.472	0.172	1.45093e-107	myCAF MMP11	ENSG00000165474	0.3	GJB2
7.73387e-112	0.678853	0.975	0.816	1.81877e-107	myCAF MMP11	ENSG00000100097	0.159	LGALS1
3.32866e-111	0.571828	0.545	0.226	7.82801e-107	myCAF MMP11	ENSG00000112655	0.319	PTK7
1.1045e-109	0.490198	0.661	0.307	2.59744e-105	myCAF MMP11	ENSG00000113657	0.354	DPYSL3
1.59032e-109	0.640628	0.888	0.565	3.73995e-105	myCAF MMP11	ENSG00000149257	0.323	SERPINH1
4.50082e-109	0.494791	0.546	0.227	1.05846e-104	myCAF MMP11	ENSG00000154122	0.319	ANKH
1.12053e-108	0.368262	0.295	0.073	2.63516e-104	myCAF MMP11	ENSG00000158270	0.222	COLEC12
9.35365e-108	0.536698	0.646	0.32	2.1997e-103	myCAF MMP11	ENSG00000077782	0.326	FGFR1
1.31671e-106	0.67587	0.658	0.333	3.09651e-102	myCAF MMP11	ENSG00000164949	0.325	GEM
3.93338e-106	0.405562	0.367	0.114	9.25014e-102	myCAF MMP11	ENSG00000174705	0.253	SH3PXD2B
6.52393e-105	0.544006	0.755	0.382	1.53423e-100	myCAF MMP11	ENSG00000166147	0.373	FBN1
1.40876e-104	0.5054	0.505	0.199	3.31297e-100	myCAF MMP11	ENSG00000151617	0.306	EDNRA
1.37528e-103	0.515043	0.737	0.399	3.23425e-99	myCAF MMP11	ENSG00000109099	0.338	PMP22
9.94741e-103	0.510083	0.486	0.195	2.33933e-98	myCAF MMP11	ENSG00000139926	0.291	FRMD6
1.32504e-102	0.550162	0.888	0.583	3.1161e-98	myCAF MMP11	ENSG00000128595	0.305	CALU
4.57986e-102	0.4272	0.949	0.57	1.07704e-97	myCAF MMP11	ENSG00000122786	0.379	CALD1
6.76573e-102	0.742994	0.912	0.708	1.5911e-97	myCAF MMP11	ENSG00000185650	0.204	ZFP36L1
1.30402e-101	0.560373	0.745	0.396	3.06666e-97	myCAF MMP11	ENSG00000123384	0.349	LRP1
4.96327e-101	0.427671	0.403	0.14	1.16721e-96	myCAF MMP11	ENSG00000165029	0.263	ABCA1
8.94285e-101	0.504041	0.615	0.287	2.10309e-96	myCAF MMP11	ENSG00000091136	0.328	LAMB1
3.39592e-100	0.505259	0.595	0.274	7.98618e-96	myCAF MMP11	ENSG00000162733	0.321	DDR2
3.85639e-99	0.619318	0.496	0.193	9.06907e-95	myCAF MMP11	ENSG00000145824	0.303	CXCL14
4.67879e-99	0.455375	0.674	0.322	1.10031e-94	myCAF MMP11	ENSG00000176788	0.352	BASP1
1.41526e-97	0.624305	0.905	0.673	3.32826e-93	myCAF MMP11	ENSG00000277443	0.232	MARCKS
2.88364e-95	0.51882	0.677	0.375	6.78146e-91	myCAF MMP11	ENSG00000144560	0.302	VGLL4
7.53698e-95	0.732784	0.836	0.557	1.77247e-90	myCAF MMP11	ENSG00000117318	0.279	ID3
1.99428e-92	0.662998	0.662	0.355	4.68996e-88	myCAF MMP11	ENSG00000156804	0.307	FBXO32
6.09079e-92	0.507115	0.813	0.527	1.43237e-87	myCAF MMP11	ENSG00000196141	0.286	SPATS2L
6.75356e-92	0.458707	0.442	0.175	1.58823e-87	myCAF MMP11	ENSG00000157240	0.267	FZD1
1.93486e-91	0.294672	0.256	0.065	4.55021e-87	myCAF MMP11	ENSG00000133466	0.191	C1QTNF6
2.90683e-91	0.590723	0.641	0.343	6.83599e-87	myCAF MMP11	ENSG00000159216	0.298	RUNX1
2.42382e-90	0.665688	0.869	0.616	5.70009e-86	myCAF MMP11	ENSG00000130303	0.253	BST2
6.69169e-90	0.430477	0.533	0.229	1.57368e-85	myCAF MMP11	ENSG00000129038	0.304	LOXL1
4.83277e-89	0.489217	0.537	0.253	1.13652e-84	myCAF MMP11	ENSG00000145730	0.284	PAM
1.02562e-87	0.619714	0.906	0.685	2.41195e-83	myCAF MMP11	ENSG00000172216	0.221	CEBPB
6.77096e-87	0.516888	0.246	0.063	1.59233e-82	myCAF MMP11	ENSG00000164161	0.183	HHIP
1.67507e-86	0.473577	0.517	0.231	3.93926e-82	myCAF MMP11	ENSG00000152661	0.286	GJA1
7.82318e-85	0.459463	0.601	0.295	1.83978e-80	myCAF MMP11	ENSG00000142552	0.306	RCN3
1.14622e-84	0.469871	0.471	0.198	2.69556e-80	myCAF MMP11	ENSG00000131389	0.273	SLC6A6
1.34964e-84	0.429023	0.431	0.176	3.17396e-80	myCAF MMP11	ENSG00000170581	0.255	STAT2
1.70035e-84	0.517877	0.814	0.522	3.99872e-80	myCAF MMP11	ENSG00000176046	0.292	NUPR1
6.5659e-84	0.513204	0.398	0.152	1.5441e-79	myCAF MMP11	ENSG00000180447	0.246	GAS1
1.56185e-83	0.382296	0.346	0.121	3.67301e-79	myCAF MMP11	ENSG00000136859	0.225	ANGPTL2
2.01656e-83	0.421488	0.447	0.181	4.74233e-79	myCAF MMP11	ENSG00000169851	0.266	PCDH7
1.51237e-82	0.732706	0.746	0.474	3.55664e-78	myCAF MMP11	ENSG00000124766	0.272	SOX4
3.12941e-81	0.396955	0.651	0.334	7.35944e-77	myCAF MMP11	ENSG00000172638	0.317	EFEMP2
3.94527e-81	0.357545	0.375	0.137	9.27809e-77	myCAF MMP11	ENSG00000171812	0.238	COL8A2
1.24058e-79	0.353044	0.356	0.129	2.91748e-75	myCAF MMP11	ENSG00000105989	0.227	WNT2
1.55088e-79	0.879181	0.943	0.856	3.6472e-75	myCAF MMP11	ENSG00000245532	0.087	NEAT1
5.80546e-79	0.405257	0.621	0.301	1.36527e-74	myCAF MMP11	ENSG00000164176	0.32	EDIL3
1.66707e-78	0.471889	0.543	0.266	3.92045e-74	myCAF MMP11	ENSG00000148516	0.277	ZEB1
5.64924e-78	0.604538	0.844	0.582	1.32853e-73	myCAF MMP11	ENSG00000187479	0.262	C11orf96
7.67219e-78	0.432734	0.413	0.169	1.80427e-73	myCAF MMP11	ENSG00000087116	0.244	ADAMTS2
2.09481e-77	0.399314	0.403	0.156	4.92637e-73	myCAF MMP11	ENSG00000140285	0.247	FGF7
7.69464e-77	0.402218	0.588	0.288	1.80955e-72	myCAF MMP11	ENSG00000050165	0.3	DKK3
8.23615e-77	0.339509	0.332	0.117	1.9369e-72	myCAF MMP11	ENSG00000173068	0.215	BNC2
1.37692e-76	0.341901	0.328	0.116	3.2381e-72	myCAF MMP11	ENSG00000115935	0.212	WIPF1
2.7043e-76	0.386653	0.536	0.257	6.3597e-72	myCAF MMP11	ENSG00000141756	0.279	FKBP10
8.53834e-76	0.438083	0.617	0.333	2.00796e-71	myCAF MMP11	ENSG00000070214	0.284	SLC44A1
4.28855e-75	0.443368	0.927	0.756	1.00854e-70	myCAF MMP11	ENSG00000068697	0.171	LAPTM4A
8.51111e-75	0.533615	0.69	0.421	2.00156e-70	myCAF MMP11	ENSG00000181722	0.269	ZBTB20
1.11488e-74	0.499614	0.818	0.564	2.62187e-70	myCAF MMP11	ENSG00000164733	0.254	CTSB
1.34267e-74	0.300201	0.289	0.095	3.15756e-70	myCAF MMP11	ENSG00000151692	0.194	RNF144A
2.60579e-74	0.607251	0.363	0.136	6.12805e-70	myCAF MMP11	ENSG00000204866	0.227	IGFL2
4.75132e-74	0.463509	0.496	0.229	1.11737e-69	myCAF MMP11	ENSG00000134013	0.267	LOXL2
2.27975e-73	0.462601	0.911	0.697	5.3613e-69	myCAF MMP11	ENSG00000002586	0.214	CD99
1.48448e-72	0.334318	0.402	0.162	3.49106e-68	myCAF MMP11	ENSG00000137809	0.24	ITGA11
1.49085e-72	0.447392	0.434	0.193	3.50603e-68	myCAF MMP11	ENSG00000196562	0.241	SULF2
2.13666e-72	0.31628	0.345	0.13	5.02479e-68	myCAF MMP11	ENSG00000169902	0.215	TPST1
5.92442e-72	0.342186	0.223	0.059	1.39325e-67	myCAF MMP11	ENSG00000124491	0.164	F13A1
6.45359e-72	0.400042	0.432	0.187	1.51769e-67	myCAF MMP11	ENSG00000123610	0.245	TNFAIP6
1.45093e-71	0.263128	0.766	0.408	3.41214e-67	myCAF MMP11	ENSG00000091986	0.358	CCDC80
5.44356e-71	0.435233	0.471	0.227	1.28016e-66	myCAF MMP11	ENSG00000150907	0.244	FOXO1
1.00742e-70	0.321248	0.314	0.11	2.36915e-66	myCAF MMP11	ENSG00000262655	0.204	SPON1
2.31757e-70	0.459405	0.616	0.328	5.45023e-66	myCAF MMP11	ENSG00000154553	0.288	PDLIM3
2.53982e-70	0.432693	0.725	0.449	5.97289e-66	myCAF MMP11	ENSG00000182670	0.276	TTC3
4.23254e-70	0.472167	0.99	0.927	9.95367e-66	myCAF MMP11	ENSG00000135404	0.063	CD63
5.53131e-70	0.373318	0.395	0.167	1.3008e-65	myCAF MMP11	ENSG00000183098	0.228	GPC6
1.08352e-69	0.45909	0.81	0.482	2.54812e-65	myCAF MMP11	ENSG00000100234	0.328	TIMP3
1.78574e-69	0.403423	0.606	0.328	4.19953e-65	myCAF MMP11	ENSG00000110841	0.278	PPFIBP1
2.0005e-69	0.696785	0.195	0.048	4.70458e-65	myCAF MMP11	ENSG00000083782	0.147	EPYC
2.83129e-69	0.428822	0.578	0.319	6.65835e-65	myCAF MMP11	ENSG00000164292	0.259	RHOBTB3
7.36961e-69	0.306195	0.989	0.65	1.73311e-64	myCAF MMP11	ENSG00000163453	0.339	IGFBP7
7.9482e-69	0.552563	0.837	0.616	1.86918e-64	myCAF MMP11	ENSG00000157514	0.221	TSC22D3
1.73557e-68	0.391986	0.813	0.507	4.08155e-64	myCAF MMP11	ENSG00000118523	0.306	CTGF
3.19587e-68	0.381403	0.514	0.253	7.51573e-64	myCAF MMP11	ENSG00000164294	0.261	GPX8
5.98713e-68	0.510069	0.318	0.118	1.40799e-63	myCAF MMP11	ENSG00000114251	0.2	WNT5A
9.99817e-67	0.391121	0.479	0.217	2.35127e-62	myCAF MMP11	ENSG00000198542	0.262	ITGBL1
1.17025e-66	0.380501	0.743	0.45	2.75208e-62	myCAF MMP11	ENSG00000138758	0.293	2022-09-11
2.3118e-66	0.380134	0.573	0.289	5.43665e-62	myCAF MMP11	ENSG00000103196	0.284	CRISPLD2
5.37393e-66	0.368343	0.476	0.225	1.26379e-61	myCAF MMP11	ENSG00000167123	0.251	CERCAM
9.85199e-66	0.444768	0.531	0.269	2.31689e-61	myCAF MMP11	ENSG00000115884	0.262	SDC1
1.0175e-65	0.521338	0.627	0.359	2.39286e-61	myCAF MMP11	ENSG00000109472	0.268	CPE
1.34654e-65	0.324854	0.227	0.067	3.16666e-61	myCAF MMP11	ENSG00000087494	0.16	PTHLH
2.60844e-65	0.370071	0.777	0.489	6.13428e-61	myCAF MMP11	ENSG00000168938	0.288	PPIC
6.5996e-65	0.435295	0.505	0.252	1.55203e-60	myCAF MMP11	ENSG00000099998	0.253	GGT5
1.5762e-64	0.266274	0.339	0.132	3.70675e-60	myCAF MMP11	ENSG00000172986	0.207	GXYLT2
2.36124e-64	0.405374	0.812	0.565	5.55293e-60	myCAF MMP11	ENSG00000077549	0.247	CAPZB
2.47886e-64	0.380254	0.537	0.285	5.82954e-60	myCAF MMP11	ENSG00000214063	0.252	TSPAN4
2.53685e-64	0.404494	0.347	0.141	5.96591e-60	myCAF MMP11	ENSG00000162692	0.206	VCAM1
3.39525e-64	0.411939	0.732	0.48	7.9846e-60	myCAF MMP11	ENSG00000138674	0.252	SEC31A
3.89728e-64	0.411143	0.799	0.506	9.16524e-60	myCAF MMP11	ENSG00000167552	0.293	TUBA1A
4.08373e-64	0.430387	0.927	0.709	9.6037e-60	myCAF MMP11	ENSG00000198832	0.218	SELENOM
8.63974e-64	0.374063	0.464	0.223	2.03181e-59	myCAF MMP11	ENSG00000131634	0.241	TMEM204
8.77247e-64	0.441415	0.575	0.333	2.06302e-59	myCAF MMP11	ENSG00000091039	0.242	OSBPL8
2.00748e-63	0.323668	0.384	0.168	4.72098e-59	myCAF MMP11	ENSG00000103855	0.216	CD276
3.86812e-63	0.586635	0.51	0.251	9.09666e-59	myCAF MMP11	ENSG00000106819	0.259	ASPN
5.94054e-63	0.281854	0.317	0.122	1.39704e-58	myCAF MMP11	ENSG00000110811	0.195	P3H3
1.13634e-61	0.39786	0.892	0.608	2.67233e-57	myCAF MMP11	ENSG00000141753	0.284	IGFBP4
2.44174e-61	0.382394	0.601	0.341	5.74224e-57	myCAF MMP11	ENSG00000173905	0.26	GOLIM4
4.77113e-61	0.746375	0.548	0.32	1.12203e-56	myCAF MMP11	ENSG00000269821	0.228	KCNQ1OT1
6.50757e-61	0.352861	0.409	0.191	1.53039e-56	myCAF MMP11	ENSG00000140262	0.218	TCF12
6.91571e-61	0.25005	0.261	0.09	1.62637e-56	myCAF MMP11	ENSG00000170624	0.171	SGCD
1.39545e-60	0.4345	0.602	0.353	3.28169e-56	myCAF MMP11	ENSG00000136603	0.249	SKIL
1.5199e-60	0.330289	0.38	0.171	3.57435e-56	myCAF MMP11	ENSG00000123094	0.209	RASSF8
2.91201e-60	0.322212	0.429	0.196	6.84818e-56	myCAF MMP11	ENSG00000182463	0.233	TSHZ2
7.15603e-60	0.380371	0.56	0.306	1.68288e-55	myCAF MMP11	ENSG00000107957	0.254	SH3PXD2A
1.5803e-59	0.405464	0.451	0.215	3.71638e-55	myCAF MMP11	ENSG00000119681	0.236	LTBP2
3.57662e-59	0.372683	0.498	0.263	8.41113e-55	myCAF MMP11	ENSG00000153071	0.235	DAB2
4.45523e-58	0.276122	0.294	0.113	1.04774e-53	myCAF MMP11	ENSG00000140948	0.181	ZCCHC14
1.16968e-57	0.327016	0.531	0.28	2.75072e-53	myCAF MMP11	ENSG00000256235	0.251	SMIM3
1.18013e-56	0.392702	0.377	0.175	2.77532e-52	myCAF MMP11	ENSG00000163297	0.202	ANTXR2
2.97132e-56	0.292542	0.307	0.125	6.98766e-52	myCAF MMP11	ENSG00000058091	0.182	CDK14
5.77792e-56	0.428756	0.685	0.414	1.35879e-51	myCAF MMP11	ENSG00000049323	0.271	LTBP1
7.90429e-56	0.265567	0.217	0.069	1.85885e-51	myCAF MMP11	ENSG00000128606	0.148	LRRC17
1.53541e-55	0.333509	0.662	0.393	3.61083e-51	myCAF MMP11	ENSG00000120913	0.269	PDLIM2
2.84376e-55	0.391273	0.602	0.363	6.68767e-51	myCAF MMP11	ENSG00000086062	0.239	B4GALT1
5.25695e-55	0.320168	0.259	0.092	1.23628e-50	myCAF MMP11	ENSG00000143196	0.167	DPT
1.52537e-54	0.327788	0.408	0.198	3.58722e-50	myCAF MMP11	ENSG00000107731	0.21	UNC5B
5.84072e-54	0.36424	0.831	0.6	1.37356e-49	myCAF MMP11	ENSG00000198856	0.231	OSTC
7.69406e-54	0.320272	0.431	0.214	1.80941e-49	myCAF MMP11	ENSG00000181458	0.217	TMEM45A
1.32177e-53	0.366056	0.621	0.39	3.10842e-49	myCAF MMP11	ENSG00000106299	0.231	WASL
1.38077e-53	0.276204	0.376	0.167	3.24716e-49	myCAF MMP11	ENSG00000164694	0.209	FNDC1
1.62834e-53	0.394144	0.902	0.731	3.82938e-49	myCAF MMP11	ENSG00000187109	0.171	NAP1L1
1.66243e-53	0.316983	0.631	0.373	3.90954e-49	myCAF MMP11	ENSG00000182534	0.258	MXRA7
2.26031e-53	0.624717	0.99	0.961	5.31556e-49	myCAF MMP11	ENSG00000251562	0.029	MALAT1
2.90612e-53	0.274029	0.392	0.185	6.83432e-49	myCAF MMP11	ENSG00000079150	0.207	FKBP7
3.73645e-53	0.408314	0.993	0.778	8.78701e-49	myCAF MMP11	ENSG00000026025	0.215	VIM
5.64408e-53	0.597847	0.639	0.436	1.32732e-48	myCAF MMP11	ENSG00000115738	0.203	ID2
6.65104e-53	0.391428	0.58	0.337	1.56412e-48	myCAF MMP11	ENSG00000152952	0.243	PLOD2
6.8656e-53	0.464688	0.948	0.802	1.61458e-48	myCAF MMP11	ENSG00000150093	0.146	ITGB1
1.90274e-52	0.355762	0.382	0.183	4.47467e-48	myCAF MMP11	ENSG00000145675	0.199	PIK3R1
3.63798e-52	0.33178	0.403	0.199	8.55543e-48	myCAF MMP11	ENSG00000166068	0.204	SPRED1
3.85603e-51	0.274332	0.382	0.182	9.06822e-47	myCAF MMP11	ENSG00000182636	0.2	NDN
6.65266e-51	0.363818	0.567	0.339	1.56451e-46	myCAF MMP11	ENSG00000173511	0.228	VEGFB
9.19972e-51	0.371326	0.399	0.199	2.1635e-46	myCAF MMP11	ENSG00000129757	0.2	CDKN1C
1.0554e-50	0.291134	0.303	0.129	2.48199e-46	myCAF MMP11	ENSG00000112902	0.174	SEMA5A
4.01595e-50	0.323891	0.442	0.223	9.44432e-46	myCAF MMP11	ENSG00000134986	0.219	NREP
5.56571e-50	0.466119	0.578	0.338	1.30889e-45	myCAF MMP11	ENSG00000115461	0.24	IGFBP5
5.75177e-50	0.351149	0.389	0.194	1.35264e-45	myCAF MMP11	ENSG00000172667	0.195	ZMAT3
9.65012e-50	0.322177	0.685	0.436	2.26942e-45	myCAF MMP11	ENSG00000185222	0.249	TCEAL9
9.93715e-50	0.281926	0.458	0.234	2.33692e-45	myCAF MMP11	ENSG00000130508	0.224	PXDN
1.19996e-49	0.255044	0.338	0.152	2.82194e-45	myCAF MMP11	ENSG00000165424	0.186	ZCCHC24
4.48324e-49	0.257465	0.253	0.097	1.05432e-44	myCAF MMP11	ENSG00000138795	0.156	LEF1
2.09502e-48	0.325974	0.469	0.256	4.92686e-44	myCAF MMP11	ENSG00000118257	0.213	NRP2
2.16797e-48	0.293226	0.537	0.299	5.09841e-44	myCAF MMP11	ENSG00000112769	0.238	LAMA4
2.20123e-48	0.602493	0.713	0.491	5.17664e-44	myCAF MMP11	ENSG00000142871	0.222	CYR61
1.18091e-47	0.447634	0.717	0.49	2.77714e-43	myCAF MMP11	ENSG00000110492	0.227	MDK
1.29393e-47	0.266967	0.484	0.254	3.04295e-43	myCAF MMP11	ENSG00000113083	0.23	LOX
3.4449e-46	0.295468	0.427	0.225	8.10137e-42	myCAF MMP11	ENSG00000187079	0.202	TEAD1
4.31564e-46	0.455513	0.432	0.237	1.01491e-41	myCAF MMP11	ENSG00000116741	0.195	RGS2
5.90246e-46	0.372541	0.518	0.303	1.38808e-41	myCAF MMP11	ENSG00000083857	0.215	FAT1
6.72686e-46	0.278523	0.305	0.135	1.58196e-41	myCAF MMP11	ENSG00000151388	0.17	ADAMTS12
3.62736e-45	0.274307	0.298	0.131	8.53047e-41	myCAF MMP11	ENSG00000176971	0.167	FIBIN
1.54655e-44	0.29553	0.356	0.174	3.63703e-40	myCAF MMP11	ENSG00000019549	0.182	SNAI2
1.57572e-44	0.256791	0.315	0.144	3.70562e-40	myCAF MMP11	ENSG00000174080	0.171	CTSF
2.31612e-44	0.329083	0.493	0.285	5.44682e-40	myCAF MMP11	ENSG00000197321	0.208	SVIL
2.35975e-44	0.256827	0.516	0.29	5.54943e-40	myCAF MMP11	ENSG00000183722	0.226	LHFPL6
3.69297e-44	0.250023	0.31	0.142	8.68477e-40	myCAF MMP11	ENSG00000214717	0.168	ZBED1
1.19578e-43	0.276106	0.342	0.163	2.81212e-39	myCAF MMP11	ENSG00000118849	0.179	RARRES1
1.37803e-43	0.268623	0.326	0.148	3.24072e-39	myCAF MMP11	ENSG00000106483	0.178	SFRP4
1.3851e-43	0.459295	0.358	0.176	3.25735e-39	myCAF MMP11	ENSG00000143333	0.182	RGS16
1.80731e-43	0.290354	0.415	0.219	4.25026e-39	myCAF MMP11	ENSG00000133816	0.196	MICAL2
1.85698e-43	0.267254	0.369	0.186	4.36705e-39	myCAF MMP11	ENSG00000169826	0.183	CSGALNACT2
1.99485e-43	0.339594	0.456	0.259	4.69128e-39	myCAF MMP11	ENSG00000185950	0.197	IRS2
2.36203e-43	0.316756	0.699	0.462	5.55478e-39	myCAF MMP11	ENSG00000150347	0.237	ARID5B
5.70889e-43	0.297187	0.421	0.229	1.34256e-38	myCAF MMP11	ENSG00000079819	0.192	EPB41L2
6.1347e-43	0.253187	0.333	0.159	1.4427e-38	myCAF MMP11	ENSG00000102359	0.174	SRPX2
1.53762e-42	0.278243	0.302	0.137	3.61602e-38	myCAF MMP11	ENSG00000148848	0.165	ADAM12
5.59077e-42	0.32146	0.745	0.509	1.31478e-37	myCAF MMP11	ENSG00000150687	0.236	PRSS23
1.1107e-41	0.274318	0.541	0.316	2.61204e-37	myCAF MMP11	ENSG00000154380	0.225	ENAH
1.12826e-41	0.543879	0.854	0.718	2.65332e-37	myCAF MMP11	ENSG00000044574	0.136	HSPA5
1.39874e-41	0.318306	0.267	0.112	3.28942e-37	myCAF MMP11	ENSG00000132031	0.155	MATN3
2.85571e-41	0.263433	0.257	0.106	6.71578e-37	myCAF MMP11	ENSG00000082196	0.151	C1QTNF3
7.66974e-41	0.293415	0.362	0.184	1.80369e-36	myCAF MMP11	ENSG00000002933	0.178	TMEM176A
1.16233e-40	0.387641	0.347	0.18	2.73344e-36	myCAF MMP11	ENSG00000179388	0.167	EGR3
1.26967e-40	0.286819	0.373	0.196	2.98588e-36	myCAF MMP11	ENSG00000124788	0.177	ATXN1
1.32313e-40	0.266818	0.307	0.147	3.11161e-36	myCAF MMP11	ENSG00000118495	0.16	PLAGL1
6.08888e-40	0.254194	0.27	0.12	1.43192e-35	myCAF MMP11	ENSG00000162849	0.15	KIF26B
7.3514e-40	0.252516	0.267	0.119	1.72883e-35	myCAF MMP11	ENSG00000170921	0.148	TANC2
8.16861e-40	0.318887	0.85	0.667	1.92101e-35	myCAF MMP11	ENSG00000069275	0.183	NUCKS1
1.4535e-39	0.324619	0.573	0.38	3.41819e-35	myCAF MMP11	ENSG00000138760	0.193	SCARB2
1.7667e-39	0.318845	0.487	0.299	4.15476e-35	myCAF MMP11	ENSG00000130340	0.188	SNX9
1.96132e-39	0.269414	0.267	0.115	4.61244e-35	myCAF MMP11	ENSG00000170373	0.152	CST1
2.04717e-39	0.436724	0.708	0.524	4.81433e-35	myCAF MMP11	ENSG00000123358	0.184	NR4A1
3.15807e-39	0.275296	0.616	0.406	7.42684e-35	myCAF MMP11	ENSG00000196937	0.21	FAM3C
3.66504e-39	0.295593	0.551	0.339	8.61908e-35	myCAF MMP11	ENSG00000136026	0.212	CKAP4
4.10052e-39	0.274636	0.241	0.103	9.64319e-35	myCAF MMP11	ENSG00000057657	0.138	PRDM1
4.59616e-39	0.348581	0.542	0.34	1.08088e-34	myCAF MMP11	ENSG00000123989	0.202	CHPF
4.79623e-39	0.255532	0.298	0.143	1.12793e-34	myCAF MMP11	ENSG00000134247	0.155	PTGFRN
8.79985e-39	0.413593	0.57	0.369	2.06946e-34	myCAF MMP11	ENSG00000102760	0.201	RGCC
1.03833e-38	0.282816	0.611	0.382	2.44184e-34	myCAF MMP11	ENSG00000140545	0.229	MFGE8
1.14328e-38	0.452756	0.735	0.566	2.68865e-34	myCAF MMP11	ENSG00000102804	0.169	TSC22D1
7.16798e-38	0.286713	0.461	0.272	1.68569e-33	myCAF MMP11	ENSG00000122642	0.189	FKBP9
7.73416e-38	0.281492	0.155	0.051	1.81884e-33	myCAF MMP11	ENSG00000099958	0.104	DERL3
1.1568e-37	0.296556	0.532	0.334	2.72044e-33	myCAF MMP11	ENSG00000142694	0.198	EVA1B
1.16467e-37	0.298981	0.669	0.467	2.73895e-33	myCAF MMP11	ENSG00000213625	0.202	LEPROT
1.29281e-37	0.286608	0.977	0.865	3.04029e-33	myCAF MMP11	ENSG00000136156	0.112	ITM2B
1.3254e-37	0.335481	0.759	0.577	3.11695e-33	myCAF MMP11	ENSG00000260032	0.182	NORAD
9.6176e-37	0.359753	0.44	0.251	2.26177e-32	myCAF MMP11	ENSG00000120708	0.189	TGFBI
1.24631e-36	0.276495	0.391	0.214	2.93094e-32	myCAF MMP11	ENSG00000164125	0.177	FAM198B
1.84049e-36	0.280989	0.421	0.229	4.32829e-32	myCAF MMP11	ENSG00000166482	0.192	MFAP4
3.32593e-35	0.27245	0.598	0.389	7.82158e-31	myCAF MMP11	ENSG00000166681	0.209	BEX3
3.49125e-35	0.290685	0.379	0.21	8.21037e-31	myCAF MMP11	ENSG00000106565	0.169	TMEM176B
3.77905e-35	0.260525	0.521	0.332	8.88719e-31	myCAF MMP11	ENSG00000166734	0.189	CASC4
1.32781e-34	0.258722	0.375	0.208	3.12262e-30	myCAF MMP11	ENSG00000111885	0.167	MAN1A1
7.68856e-34	0.300471	0.52	0.341	1.80812e-29	myCAF MMP11	ENSG00000153250	0.179	RBMS1
9.05352e-34	0.285321	0.55	0.353	2.12912e-29	myCAF MMP11	ENSG00000137831	0.197	UACA
1.46484e-33	0.363894	0.548	0.368	3.44487e-29	myCAF MMP11	ENSG00000163565	0.18	IFI16
2.27113e-33	0.254928	0.66	0.451	5.34103e-29	myCAF MMP11	ENSG00000141905	0.209	NFIC
5.25342e-33	0.262167	0.542	0.352	1.23545e-28	myCAF MMP11	ENSG00000049449	0.19	RCN1
6.98829e-33	0.434731	0.448	0.274	1.64344e-28	myCAF MMP11	ENSG00000213949	0.174	ITGA1
7.70267e-33	0.254291	0.507	0.327	1.81144e-28	myCAF MMP11	ENSG00000186298	0.18	PPP1CC
1.14373e-32	0.259661	0.508	0.33	2.68971e-28	myCAF MMP11	ENSG00000260916	0.178	CCPG1
1.83527e-32	0.325711	0.185	0.074	4.316e-28	myCAF MMP11	ENSG00000134321	0.111	RSAD2
2.39128e-32	0.266343	0.933	0.795	5.62356e-28	myCAF MMP11	ENSG00000166794	0.138	PPIB
4.17192e-32	0.4485	0.835	0.744	9.8111e-28	myCAF MMP11	ENSG00000086061	0.091	DNAJA1
5.38378e-32	0.250818	0.34	0.187	1.2661e-27	myCAF MMP11	ENSG00000140443	0.153	IGF1R
5.52542e-32	0.280944	0.348	0.19	1.29941e-27	myCAF MMP11	ENSG00000175745	0.158	NR2F1
6.63945e-32	0.377388	0.712	0.547	1.5614e-27	myCAF MMP11	ENSG00000051108	0.165	HERPUD1
7.60156e-32	0.294409	0.891	0.741	1.78766e-27	myCAF MMP11	ENSG00000179218	0.15	CALR
1.00927e-31	0.376838	0.401	0.236	2.37349e-27	myCAF MMP11	ENSG00000181104	0.165	F2R
3.15105e-31	0.256967	0.635	0.433	7.41033e-27	myCAF MMP11	ENSG00000103145	0.202	HCFC1R1
3.38713e-31	0.25812	0.508	0.328	7.9655e-27	myCAF MMP11	ENSG00000064666	0.18	CNN2
7.29213e-31	0.30601	0.937	0.801	1.71489e-26	myCAF MMP11	ENSG00000166598	0.136	HSP90B1
1.49693e-30	0.254928	0.623	0.433	3.52033e-26	myCAF MMP11	ENSG00000182220	0.19	ATP6AP2
6.09275e-29	0.259367	0.196	0.085	1.43283e-24	myCAF MMP11	ENSG00000113389	0.111	NPR3
2.73905e-28	0.250697	0.879	0.702	6.44141e-24	myCAF MMP11	ENSG00000255302	0.177	EID1
3.70762e-28	0.251992	0.463	0.3	8.7192e-24	myCAF MMP11	ENSG00000090863	0.163	GLG1
1.02874e-27	0.333934	0.391	0.239	2.41929e-23	myCAF MMP11	ENSG00000164056	0.152	SPRY1
2.46325e-27	0.444032	0.77	0.668	5.79283e-23	myCAF MMP11	ENSG00000120694	0.102	HSPH1
7.13831e-27	0.263554	0.528	0.361	1.67872e-22	myCAF MMP11	ENSG00000171862	0.167	PTEN
8.05501e-27	0.272227	0.157	0.064	1.8943e-22	myCAF MMP11	ENSG00000114270	0.093	COL7A1
1.08777e-26	0.296946	0.351	0.211	2.5581e-22	myCAF MMP11	ENSG00000115415	0.14	STAT1
1.2707e-26	0.263321	0.291	0.157	2.98831e-22	myCAF MMP11	ENSG00000204103	0.134	MAFB
1.71012e-26	0.296261	0.532	0.372	4.02169e-22	myCAF MMP11	ENSG00000075420	0.16	FNDC3B
3.92938e-26	0.334872	0.983	0.941	9.24072e-22	myCAF MMP11	ENSG00000080824	0.042	HSP90AA1
5.09611e-26	0.288708	0.656	0.506	1.19845e-21	myCAF MMP11	ENSG00000168036	0.15	CTNNB1
5.32437e-25	0.316771	0.982	0.975	1.25213e-20	myCAF MMP11	ENSG00000150991	0.007	UBC
1.07231e-24	0.267919	0.397	0.256	2.52175e-20	myCAF MMP11	ENSG00000049618	0.141	ARID1B
1.55682e-23	0.269456	0.544	0.393	3.66116e-19	myCAF MMP11	ENSG00000139289	0.151	PHLDA1
2.45299e-23	0.317837	0.816	0.7	5.76869e-19	myCAF MMP11	ENSG00000125740	0.116	FOSB
4.47657e-23	0.38028	0.587	0.451	1.05275e-18	myCAF MMP11	ENSG00000112096	0.136	SOD2
4.71627e-23	0.26123	0.689	0.534	1.10912e-18	myCAF MMP11	ENSG00000134294	0.155	SLC38A2
3.45e-22	0.259133	0.39	0.256	8.11336e-18	myCAF MMP11	ENSG00000206560	0.134	ANKRD28
7.21268e-22	0.351706	0.702	0.586	1.69621e-17	myCAF MMP11	ENSG00000089280	0.116	FUS
7.30192e-22	0.307445	0.273	0.156	1.71719e-17	myCAF MMP11	ENSG00000079257	0.117	LXN
7.46607e-22	0.257503	0.968	0.857	1.7558e-17	myCAF MMP11	ENSG00000142089	0.111	IFITM3
2.22659e-20	0.315922	0.442	0.313	5.23627e-16	myCAF MMP11	ENSG00000188483	0.129	IER5L
2.65454e-20	0.264008	0.234	0.131	6.24268e-16	myCAF MMP11	ENSG00000198743	0.103	SLC5A3
4.2945e-18	0.25251	0.78	0.665	1.00994e-13	myCAF MMP11	ENSG00000197746	0.115	PSAP
1.08028e-17	0.255623	0.911	0.844	2.5405e-13	myCAF MMP11	ENSG00000204389	0.067	HSPA1A
2.73517e-17	0.557163	0.266	0.166	6.43229e-13	myCAF MMP11	ENSG00000166592	0.1	RRAD
1.04675e-13	0.431937	0.176	0.102	2.46164e-09	myCAF MMP11	ENSG00000102109	0.074	PCSK1N
3.25067e-12	0.332924	0.829	0.866	7.64459e-08	myCAF MMP11	ENSG00000198840	-0.037	MT-ND3
2.26729e-11	0.300471	0.22	0.144	5.33199e-07	myCAF MMP11	ENSG00000117228	0.076	GBP1
1.83127e-10	0.400803	0.624	0.545	4.3066e-06	myCAF MMP11	ENSG00000062716	0.079	VMP1
1.10853e-08	0.309156	0.838	0.867	0.000260693	myCAF MMP11	ENSG00000198727	-0.029	MT-CYB
2.00494e-08	0.693328	0.134	0.206	0.000471503	myCAF MMP11	ENSG00000211592	-0.072	IGKC
3.84662e-07	0.253797	0.782	0.744	0.00904609	myCAF MMP11	ENSG00000198786	0.038	MT-ND5
1.11761e-05	0.290755	0.284	0.23	0.262828	myCAF MMP11	ENSG00000173110	0.054	HSPA6
3.25707e-245	1.1319	0.412	0.023	7.65966e-241	myCAF CXCL14	ENSG00000170369	0.389	CST2
3.40015e-218	3.72955	0.743	0.115	7.99614e-214	myCAF CXCL14	ENSG00000170373	0.628	CST1
2.94142e-162	1.45005	0.831	0.208	6.91734e-158	myCAF CXCL14	ENSG00000182463	0.623	TSHZ2
7.67384e-145	1.07881	0.581	0.093	1.80466e-140	myCAF CXCL14	ENSG00000125869	0.488	LAMP5
3.46957e-142	2.06217	0.901	0.285	8.15938e-138	myCAF CXCL14	ENSG00000171476	0.616	HOPX
2.77007e-130	1.47847	0.761	0.193	6.51438e-126	myCAF CXCL14	ENSG00000175745	0.568	NR2F1
5.53988e-130	0.374254	0.287	0.022	1.30281e-125	myCAF CXCL14	ENSG00000110076	0.265	NRXN2
1.36549e-123	0.757955	0.489	0.075	3.21122e-119	myCAF CXCL14	ENSG00000013297	0.414	CLDN11
4.96818e-119	2.85304	0.893	0.354	1.16837e-114	myCAF CXCL14	ENSG00000115461	0.539	IGFBP5
1.77022e-116	1.39188	0.772	0.214	4.16302e-112	myCAF CXCL14	ENSG00000188783	0.558	PRELP
5.90934e-116	1.84763	0.713	0.183	1.3897e-111	myCAF CXCL14	ENSG00000189058	0.53	APOD
1.62349e-113	0.690786	0.526	0.094	3.81795e-109	myCAF CXCL14	ENSG00000185565	0.432	LSAMP
2.60606e-112	1.04359	0.544	0.107	6.12867e-108	myCAF CXCL14	ENSG00000106484	0.437	MEST
3.22861e-109	2.91164	0.757	0.219	7.59272e-105	myCAF CXCL14	ENSG00000145824	0.538	CXCL14
9.94495e-106	0.664334	0.489	0.087	2.33875e-101	myCAF CXCL14	ENSG00000079931	0.402	MOXD1
1.70353e-105	1.1222	0.691	0.18	4.00618e-101	myCAF CXCL14	ENSG00000049540	0.511	ELN
7.03936e-104	1.91476	0.636	0.157	1.65545e-99	myCAF CXCL14	ENSG00000106483	0.479	SFRP4
9.76591e-104	0.672431	0.456	0.079	2.29665e-99	myCAF CXCL14	ENSG00000237125	0.377	HAND2-AS1
1.38311e-103	1.76777	0.996	0.69	3.25265e-99	myCAF CXCL14	ENSG00000163453	0.306	IGFBP7
2.55786e-100	2.24144	0.846	0.297	6.01532e-96	myCAF CXCL14	ENSG00000146674	0.549	IGFBP3
7.39461e-98	0.682506	0.504	0.097	1.73899e-93	myCAF CXCL14	ENSG00000241644	0.407	INMT
5.22199e-90	1.15374	0.706	0.206	1.22806e-85	myCAF CXCL14	ENSG00000167641	0.5	PPP1R14A
3.58965e-89	0.411856	0.276	0.032	8.44178e-85	myCAF CXCL14	ENSG00000137868	0.244	STRA6
4.68794e-89	1.32356	0.871	0.353	1.10246e-84	myCAF CXCL14	ENSG00000129009	0.518	ISLR
1.0463e-87	0.390559	0.232	0.022	2.46059e-83	myCAF CXCL14	ENSG00000136546	0.21	SCN7A
5.16104e-85	1.42627	0.728	0.239	1.21372e-80	myCAF CXCL14	ENSG00000198542	0.489	ITGBL1
8.60593e-84	1.24696	0.721	0.243	2.02386e-79	myCAF CXCL14	ENSG00000181104	0.478	F2R
7.39619e-83	1.02009	0.618	0.174	1.73936e-78	myCAF CXCL14	ENSG00000118849	0.444	RARRES1
2.95491e-82	0.418984	0.346	0.054	6.94906e-78	myCAF CXCL14	ENSG00000215386	0.292	MIR99AHG
1.76694e-81	1.32757	0.989	0.538	4.1553e-77	myCAF CXCL14	ENSG00000011465	0.451	DCN
3.92384e-81	0.462705	0.243	0.027	9.2277e-77	myCAF CXCL14	ENSG00000171246	0.216	NPTX1
5.01358e-81	1.65458	0.949	0.469	1.17904e-76	myCAF CXCL14	ENSG00000111341	0.48	MGP
7.88958e-81	1.23256	0.897	0.341	1.85539e-76	myCAF CXCL14	ENSG00000123500	0.556	COL10A1
1.42728e-80	1.41665	0.938	0.465	3.35654e-76	myCAF CXCL14	ENSG00000038427	0.473	VCAN
4.73026e-80	1.16525	0.566	0.159	1.11241e-75	myCAF CXCL14	ENSG00000079257	0.407	LXN
9.10462e-80	0.57099	0.401	0.076	2.14113e-75	myCAF CXCL14	ENSG00000044524	0.325	EPHA3
1.41929e-77	0.957146	0.706	0.239	3.33775e-73	myCAF CXCL14	ENSG00000134986	0.467	NREP
2.29572e-77	1.04376	0.676	0.223	5.39885e-73	myCAF CXCL14	ENSG00000131389	0.453	SLC6A6
5.24976e-77	0.85011	0.816	0.315	1.23459e-72	myCAF CXCL14	ENSG00000050165	0.501	DKK3
6.93138e-77	1.24063	0.662	0.218	1.63005e-72	myCAF CXCL14	ENSG00000075223	0.444	SEMA3C
2.50797e-76	0.891258	0.706	0.243	5.898e-72	myCAF CXCL14	ENSG00000131634	0.463	TMEM204
2.03457e-75	0.294438	0.202	0.02	4.78471e-71	myCAF CXCL14	ENSG00000166448	0.182	TMEM130
7.90866e-73	0.25792	0.151	0.011	1.85988e-68	myCAF CXCL14	ENSG00000157388	0.14	CACNA1D
7.08301e-72	1.1052	0.86	0.45	1.66571e-67	myCAF CXCL14	ENSG00000185551	0.41	NR2F2
1.24655e-70	0.574992	0.463	0.11	2.93152e-66	myCAF CXCL14	ENSG00000154856	0.353	APCDD1
1.70262e-69	0.543474	0.456	0.108	4.00405e-65	myCAF CXCL14	ENSG00000138795	0.348	LEF1
2.69566e-69	0.626836	0.57	0.166	6.33937e-65	myCAF CXCL14	ENSG00000165424	0.404	ZCCHC24
4.33825e-69	0.939482	0.327	0.058	1.02023e-64	myCAF CXCL14	ENSG00000118004	0.269	COLEC11
4.28555e-68	0.388944	0.294	0.047	1.00783e-63	myCAF CXCL14	ENSG00000110693	0.247	SOX6
4.45874e-68	0.628043	0.382	0.08	1.04856e-63	myCAF CXCL14	ENSG00000122877	0.302	EGR2
7.39473e-68	0.898212	0.75	0.283	1.73902e-63	myCAF CXCL14	ENSG00000213949	0.467	ITGA1
7.71726e-66	0.606083	0.496	0.132	1.81487e-61	myCAF CXCL14	ENSG00000149212	0.364	SESN3
1.29593e-65	0.831965	0.838	0.405	3.04764e-61	myCAF CXCL14	ENSG00000166681	0.433	BEX3
1.56907e-65	0.998181	0.79	0.336	3.68998e-61	myCAF CXCL14	ENSG00000182667	0.454	NTM
2.49172e-65	0.811416	0.765	0.304	5.85978e-61	myCAF CXCL14	ENSG00000120594	0.461	PLXDC2
9.70041e-65	0.875297	0.632	0.219	2.28125e-60	myCAF CXCL14	ENSG00000144642	0.413	RBMS3
1.37655e-64	0.471777	0.36	0.073	3.23724e-60	myCAF CXCL14	ENSG00000197859	0.287	ADAMTSL2
2.42995e-64	0.960346	0.941	0.481	5.71452e-60	myCAF CXCL14	ENSG00000182326	0.46	C1S
3.3548e-64	0.564783	0.445	0.108	7.88948e-60	myCAF CXCL14	ENSG00000162998	0.337	FRZB
4.88392e-64	1.4296	0.471	0.123	1.14855e-59	myCAF CXCL14	ENSG00000132031	0.348	MATN3
6.65143e-64	0.854698	0.724	0.292	1.56422e-59	myCAF CXCL14	ENSG00000148516	0.432	ZEB1
1.19213e-63	1.63402	0.636	0.241	2.80352e-59	myCAF CXCL14	ENSG00000115457	0.395	IGFBP2
1.84254e-63	1.00268	0.886	0.479	4.33311e-59	myCAF CXCL14	ENSG00000138758	0.407	2022-09-11
3.83044e-63	1.18125	0.853	0.391	9.00805e-59	myCAF CXCL14	ENSG00000137573	0.462	SULF1
5.07874e-63	0.620548	0.496	0.137	1.19437e-58	myCAF CXCL14	ENSG00000164107	0.359	HAND2
1.01079e-62	0.534312	0.518	0.143	2.37707e-58	myCAF CXCL14	ENSG00000174348	0.375	PODN
2.12339e-62	0.4852	0.46	0.115	4.99359e-58	myCAF CXCL14	ENSG00000183160	0.345	TMEM119
3.56747e-62	0.696531	0.548	0.168	8.38962e-58	myCAF CXCL14	ENSG00000131620	0.38	ANO1
8.65496e-62	0.904542	0.658	0.251	2.03539e-57	myCAF CXCL14	ENSG00000134853	0.407	PDGFRA
1.65228e-61	0.803079	0.412	0.1	3.88567e-57	myCAF CXCL14	ENSG00000015413	0.312	DPEP1
8.51341e-61	0.924043	0.853	0.407	2.0021e-56	myCAF CXCL14	ENSG00000140937	0.446	CDH11
1.20082e-60	0.29946	0.191	0.022	2.82396e-56	myCAF CXCL14	ENSG00000163618	0.169	CADPS
1.4013e-60	1.13436	0.971	0.511	3.29543e-56	myCAF CXCL14	ENSG00000139329	0.46	LUM
1.04858e-59	1.07443	0.985	0.614	2.46595e-55	myCAF CXCL14	ENSG00000122786	0.371	CALD1
1.88875e-59	0.668927	0.732	0.296	4.44177e-55	myCAF CXCL14	ENSG00000071967	0.436	CYBRD1
1.8042e-58	1.02088	0.941	0.532	4.24293e-54	myCAF CXCL14	ENSG00000101335	0.409	MYL9
2.36597e-58	0.882678	0.835	0.447	5.56406e-54	myCAF CXCL14	ENSG00000181722	0.388	ZBTB20
3.5337e-58	0.987247	0.938	0.542	8.3102e-54	myCAF CXCL14	ENSG00000129116	0.396	PALLD
1.20497e-57	0.489689	0.36	0.079	2.83373e-53	myCAF CXCL14	ENSG00000018236	0.281	CNTN1
1.32917e-57	0.275868	0.195	0.025	3.1258e-53	myCAF CXCL14	ENSG00000111452	0.17	ADGRD1
1.37685e-57	0.2613	0.176	0.02	3.23795e-53	myCAF CXCL14	ENSG00000152495	0.156	CAMK4
2.79444e-57	0.644887	0.61	0.211	6.57169e-53	myCAF CXCL14	ENSG00000006468	0.399	ETV1
3.6468e-57	0.379018	0.29	0.054	8.57617e-53	myCAF CXCL14	ENSG00000155792	0.236	DEPTOR
5.51071e-57	2.07347	0.518	0.167	1.29595e-52	myCAF CXCL14	ENSG00000105664	0.351	COMP
9.9398e-57	0.987283	0.621	0.236	2.33754e-52	myCAF CXCL14	ENSG00000119681	0.385	LTBP2
1.76789e-56	0.944367	0.801	0.384	4.15755e-52	myCAF CXCL14	ENSG00000115594	0.417	IL1R1
3.77259e-56	0.884736	0.382	0.091	8.87201e-52	myCAF CXCL14	ENSG00000113389	0.291	NPR3
5.88143e-56	0.816209	0.882	0.52	1.38314e-51	myCAF CXCL14	ENSG00000168938	0.362	PPIC
1.32344e-55	0.97962	0.783	0.353	3.11234e-51	myCAF CXCL14	ENSG00000159674	0.43	SPON2
1.35184e-55	0.721697	0.754	0.326	3.17911e-51	myCAF CXCL14	ENSG00000123096	0.428	SSPN
1.41916e-55	0.672062	0.585	0.2	3.33743e-51	myCAF CXCL14	ENSG00000106991	0.385	ENG
1.5879e-55	0.976381	0.985	0.549	3.73426e-51	myCAF CXCL14	ENSG00000164692	0.436	COL1A2
1.79521e-55	0.885397	0.812	0.349	4.22181e-51	myCAF CXCL14	ENSG00000144810	0.463	COL8A1
2.21744e-55	0.571407	0.551	0.179	5.21475e-51	myCAF CXCL14	ENSG00000084636	0.372	COL16A1
2.96265e-55	0.519045	0.401	0.102	6.96726e-51	myCAF CXCL14	ENSG00000196569	0.299	LAMA2
3.50187e-55	1.36371	0.996	0.882	8.23535e-51	myCAF CXCL14	ENSG00000102265	0.114	TIMP1
3.77037e-55	0.725974	0.728	0.305	8.86679e-51	myCAF CXCL14	ENSG00000145431	0.423	PDGFC
6.65206e-55	0.900395	0.982	0.538	1.56437e-50	myCAF CXCL14	ENSG00000168542	0.444	COL3A1
4.02937e-54	0.84869	0.853	0.423	9.47587e-50	myCAF CXCL14	ENSG00000166147	0.43	FBN1
1.42795e-53	0.908802	0.996	0.877	3.35811e-49	myCAF CXCL14	ENSG00000136156	0.119	ITM2B
7.12539e-53	0.721197	0.526	0.173	1.67568e-48	myCAF CXCL14	ENSG00000171617	0.353	ENC1
9.25383e-53	1.11782	0.864	0.488	2.17622e-48	myCAF CXCL14	ENSG00000134871	0.376	COL4A2
1.01649e-52	0.738599	0.86	0.433	2.39049e-48	myCAF CXCL14	ENSG00000123384	0.427	LRP1
1.21234e-52	0.74504	0.614	0.231	2.85107e-48	myCAF CXCL14	ENSG00000151617	0.383	EDNRA
1.67814e-52	0.353386	0.268	0.05	3.94648e-48	myCAF CXCL14	ENSG00000008277	0.218	ADAM22
2.58682e-52	0.676619	0.798	0.36	6.08343e-48	myCAF CXCL14	ENSG00000105472	0.438	CLEC11A
2.68552e-52	0.661041	0.235	0.038	6.31554e-48	myCAF CXCL14	ENSG00000104332	0.197	SFRP1
2.82847e-52	0.79085	0.853	0.477	6.65172e-48	myCAF CXCL14	ENSG00000182670	0.376	TTC3
5.00558e-52	0.597005	0.596	0.216	1.17716e-47	myCAF CXCL14	ENSG00000019144	0.38	PHLDB1
1.12648e-51	0.884394	0.857	0.427	2.64915e-47	myCAF CXCL14	ENSG00000187498	0.43	COL4A1
1.19041e-51	0.663703	0.559	0.192	2.79949e-47	myCAF CXCL14	ENSG00000087116	0.367	ADAMTS2
1.42922e-51	0.58081	0.515	0.16	3.36109e-47	myCAF CXCL14	ENSG00000172403	0.355	SYNPO2
1.83199e-51	0.905892	0.989	0.605	4.30828e-47	myCAF CXCL14	ENSG00000113140	0.384	SPARC
2.96964e-51	0.39727	0.43	0.115	6.9837e-47	myCAF CXCL14	ENSG00000161544	0.315	CYGB
6.15987e-51	0.845104	0.985	0.582	1.44862e-46	myCAF CXCL14	ENSG00000182492	0.403	BGN
1.63104e-50	0.348683	0.261	0.048	3.83571e-46	myCAF CXCL14	ENSG00000154262	0.213	ABCA6
1.85266e-50	0.631139	0.404	0.11	4.35689e-46	myCAF CXCL14	ENSG00000136237	0.294	RAPGEF5
9.53622e-50	0.583282	0.607	0.224	2.24263e-45	myCAF CXCL14	ENSG00000090006	0.383	LTBP4
1.01462e-49	0.891383	0.982	0.558	2.38608e-45	myCAF CXCL14	ENSG00000108821	0.424	COL1A1
1.59488e-49	0.852972	0.956	0.749	3.75068e-45	myCAF CXCL14	ENSG00000187109	0.207	NAP1L1
2.41316e-49	0.361474	0.301	0.065	5.67504e-45	myCAF CXCL14	ENSG00000164484	0.236	TMEM200A
2.85907e-49	0.482424	0.438	0.127	6.72368e-45	myCAF CXCL14	ENSG00000079102	0.311	RUNX1T1
3.84193e-49	0.512893	0.353	0.086	9.03506e-45	myCAF CXCL14	ENSG00000101230	0.267	ISM1
3.95844e-49	0.949159	0.768	0.388	9.30907e-45	myCAF CXCL14	ENSG00000156804	0.38	FBXO32
4.0719e-49	0.733734	0.64	0.261	9.57588e-45	myCAF CXCL14	ENSG00000129038	0.379	LOXL1
2.08008e-48	0.367415	0.36	0.09	4.89172e-44	myCAF CXCL14	ENSG00000158186	0.27	MRAS
2.54392e-48	1.69704	0.529	0.194	5.98253e-44	myCAF CXCL14	ENSG00000107317	0.335	PTGDS
3.19422e-48	0.756572	0.743	0.373	7.51185e-44	myCAF CXCL14	ENSG00000171862	0.37	PTEN
6.80234e-48	0.719799	0.893	0.482	1.59971e-43	myCAF CXCL14	ENSG00000163430	0.411	FSTL1
1.67682e-47	0.782462	0.901	0.426	3.94337e-43	myCAF CXCL14	ENSG00000122641	0.475	INHBA
2.75929e-47	0.286673	0.195	0.03	6.48901e-43	myCAF CXCL14	ENSG00000128045	0.165	RASL11B
3.06897e-47	0.582595	0.673	0.278	7.21731e-43	myCAF CXCL14	ENSG00000164294	0.395	GPX8
7.43644e-47	0.816656	0.864	0.423	1.74883e-42	myCAF CXCL14	ENSG00000154096	0.441	THY1
9.28205e-47	0.442785	0.463	0.144	2.18286e-42	myCAF CXCL14	ENSG00000166963	0.319	MAP1A
1.28048e-46	0.497149	0.463	0.144	3.0113e-42	myCAF CXCL14	ENSG00000072952	0.319	MRVI1
3.0646e-46	1.26621	0.717	0.38	7.20702e-42	myCAF CXCL14	ENSG00000132329	0.337	RAMP1
1.15561e-45	0.390043	0.316	0.075	2.71764e-41	myCAF CXCL14	ENSG00000124212	0.241	PTGIS
1.55097e-45	1.04889	0.482	0.158	3.64741e-41	myCAF CXCL14	ENSG00000204866	0.324	IGFL2
1.85112e-45	0.636609	0.776	0.367	4.35327e-41	myCAF CXCL14	ENSG00000172638	0.409	EFEMP2
8.82888e-45	1.011	0.868	0.44	2.07629e-40	myCAF CXCL14	ENSG00000186340	0.428	THBS2
1.35296e-44	0.761911	0.96	0.536	3.18177e-40	myCAF CXCL14	ENSG00000149591	0.424	TAGLN
2.33211e-44	0.922273	0.846	0.428	5.48442e-40	myCAF CXCL14	ENSG00000107796	0.418	ACTA2
2.91435e-44	0.776524	0.379	0.105	6.85368e-40	myCAF CXCL14	ENSG00000104435	0.274	STMN2
3.0187e-44	0.809825	0.463	0.15	7.09907e-40	myCAF CXCL14	ENSG00000138061	0.313	CYP1B1
3.16054e-44	0.613738	0.732	0.356	7.43264e-40	myCAF CXCL14	ENSG00000091039	0.376	OSBPL8
3.445e-44	0.448492	0.36	0.097	8.10161e-40	myCAF CXCL14	ENSG00000162878	0.263	PKDCC
3.75277e-44	0.781057	0.868	0.434	8.82538e-40	myCAF CXCL14	ENSG00000130635	0.434	COL5A1
4.70658e-44	0.756397	0.923	0.482	1.10685e-39	myCAF CXCL14	ENSG00000204262	0.441	COL5A2
4.71687e-44	0.788457	0.915	0.532	1.10927e-39	myCAF CXCL14	ENSG00000159403	0.383	C1R
4.86486e-44	0.817087	0.779	0.395	1.14407e-39	myCAF CXCL14	ENSG00000162576	0.384	MXRA8
6.75812e-44	0.325187	0.206	0.035	1.58931e-39	myCAF CXCL14	ENSG00000119147	0.171	C2orf40
7.67941e-44	0.400142	0.349	0.092	1.80597e-39	myCAF CXCL14	ENSG00000118526	0.257	TCF21
1.08813e-43	0.604389	0.658	0.277	2.55896e-39	myCAF CXCL14	ENSG00000099998	0.381	GGT5
1.39823e-43	0.299207	0.221	0.04	3.28821e-39	myCAF CXCL14	ENSG00000187720	0.181	THSD4
2.17005e-43	0.56335	0.522	0.189	5.10331e-39	myCAF CXCL14	ENSG00000137507	0.333	LRRC32
2.27874e-43	0.531926	0.393	0.118	5.35892e-39	myCAF CXCL14	ENSG00000241399	0.275	CD302
2.72598e-43	0.642091	0.728	0.36	6.41069e-39	myCAF CXCL14	ENSG00000173511	0.368	VEGFB
3.80285e-43	0.8544	0.868	0.559	8.94317e-39	myCAF CXCL14	ENSG00000196141	0.309	SPATS2L
4.09372e-43	0.398371	0.382	0.11	9.6272e-39	myCAF CXCL14	ENSG00000164684	0.272	ZNF704
5.41957e-43	0.392296	0.316	0.08	1.27452e-38	myCAF CXCL14	ENSG00000106034	0.236	CPED1
6.20944e-43	0.398138	0.386	0.11	1.46027e-38	myCAF CXCL14	ENSG00000221955	0.276	SLC12A8
6.68364e-43	0.826961	0.787	0.374	1.57179e-38	myCAF CXCL14	ENSG00000133110	0.413	POSTN
9.8787e-43	0.291895	0.191	0.031	2.32317e-38	myCAF CXCL14	ENSG00000173376	0.16	NDNF
2.1126e-42	0.430106	0.349	0.094	4.9682e-38	myCAF CXCL14	ENSG00000143341	0.255	HMCN1
2.28725e-42	0.695261	0.971	0.714	5.37892e-38	myCAF CXCL14	ENSG00000110651	0.257	CD81
4.60025e-42	0.640167	0.603	0.248	1.08184e-37	myCAF CXCL14	ENSG00000163171	0.355	CDC42EP3
1.27927e-41	0.485748	0.625	0.254	3.00847e-37	myCAF CXCL14	ENSG00000122870	0.371	BICC1
1.33432e-41	0.452636	0.379	0.11	3.13791e-37	myCAF CXCL14	ENSG00000140092	0.269	FBLN5
1.45377e-41	0.302738	0.294	0.07	3.41884e-37	myCAF CXCL14	ENSG00000219438	0.224	FAM19A5
8.76698e-41	0.712294	0.956	0.592	2.06173e-36	myCAF CXCL14	ENSG00000198467	0.364	TPM2
1.00119e-40	0.670294	0.603	0.262	2.3545e-36	myCAF CXCL14	ENSG00000154122	0.341	ANKH
1.51979e-40	0.335859	0.276	0.064	3.5741e-36	myCAF CXCL14	ENSG00000019991	0.212	HGF
4.03483e-40	0.620036	0.853	0.467	9.4887e-36	myCAF CXCL14	ENSG00000196628	0.386	TCF4
8.26902e-40	0.466688	0.511	0.191	1.94462e-35	myCAF CXCL14	ENSG00000114698	0.32	PLSCR4
1.03483e-39	0.60782	0.794	0.425	2.43362e-35	myCAF CXCL14	ENSG00000133142	0.369	TCEAL4
3.02944e-39	0.588834	0.522	0.201	7.12433e-35	myCAF CXCL14	ENSG00000145675	0.321	PIK3R1
1.1621e-38	0.487839	0.346	0.099	2.73291e-34	myCAF CXCL14	ENSG00000136040	0.247	PLXNC1
1.83492e-38	0.596385	0.658	0.292	4.31517e-34	myCAF CXCL14	ENSG00000117122	0.366	MFAP2
3.27712e-38	0.67063	0.926	0.455	7.70681e-34	myCAF CXCL14	ENSG00000164932	0.471	CTHRC1
4.43049e-38	0.575873	0.798	0.437	1.04192e-33	myCAF CXCL14	ENSG00000109099	0.361	PMP22
5.29968e-38	0.554402	0.669	0.309	1.24633e-33	myCAF CXCL14	ENSG00000162733	0.36	DDR2
7.55995e-38	0.30014	0.232	0.05	1.77787e-33	myCAF CXCL14	ENSG00000140807	0.182	NKD1
8.73115e-38	0.606028	0.71	0.367	2.0533e-33	myCAF CXCL14	ENSG00000173905	0.343	GOLIM4
9.46808e-38	0.412699	0.467	0.164	2.22661e-33	myCAF CXCL14	ENSG00000020181	0.303	ADGRA2
1.05358e-37	0.807923	0.79	0.407	2.47771e-33	myCAF CXCL14	ENSG00000169604	0.383	ANTXR1
1.2695e-37	0.673066	0.654	0.299	2.98547e-33	myCAF CXCL14	ENSG00000114115	0.355	RBP1
1.52746e-37	0.82342	0.886	0.583	3.59213e-33	myCAF CXCL14	ENSG00000265972	0.303	TXNIP
1.78816e-37	0.681053	0.721	0.37	4.20522e-33	myCAF CXCL14	ENSG00000137831	0.351	UACA
1.87445e-37	0.583538	0.713	0.337	4.40814e-33	myCAF CXCL14	ENSG00000078098	0.376	FAP
2.70886e-37	0.394831	0.32	0.089	6.37042e-33	myCAF CXCL14	ENSG00000154277	0.231	UCHL1
3.4204e-37	0.394567	0.232	0.05	8.04376e-33	myCAF CXCL14	ENSG00000185920	0.182	PTCH1
3.59673e-37	0.664875	0.926	0.496	8.45844e-33	myCAF CXCL14	ENSG00000163359	0.43	COL6A3
3.68666e-37	0.307232	0.294	0.076	8.66992e-33	myCAF CXCL14	ENSG00000121440	0.218	PDZRN3
9.43241e-37	0.95015	0.879	0.541	2.21822e-32	myCAF CXCL14	ENSG00000118523	0.338	CTGF
1.06908e-36	0.300314	0.25	0.058	2.51415e-32	myCAF CXCL14	ENSG00000187634	0.192	SAMD11
1.26471e-36	0.599442	0.676	0.328	2.97423e-32	myCAF CXCL14	ENSG00000142552	0.348	RCN3
2.51493e-36	0.574945	0.89	0.554	5.91437e-32	myCAF CXCL14	ENSG00000176046	0.336	NUPR1
4.19918e-36	0.529826	0.643	0.277	9.8752e-32	myCAF CXCL14	ENSG00000106819	0.366	ASPN
5.31997e-36	0.808406	0.754	0.444	1.2511e-31	myCAF CXCL14	ENSG00000049323	0.31	LTBP1
1.54495e-35	0.681978	0.934	0.683	3.63325e-31	myCAF CXCL14	ENSG00000035862	0.251	TIMP2
1.62922e-35	0.503938	0.654	0.304	3.83143e-31	myCAF CXCL14	ENSG00000174099	0.35	MSRB3
1.95098e-35	0.673871	0.688	0.364	4.58811e-31	myCAF CXCL14	ENSG00000070214	0.324	SLC44A1
2.66948e-35	0.250468	0.243	0.056	6.27782e-31	myCAF CXCL14	ENSG00000168646	0.187	AXIN2
2.93891e-35	0.485098	0.456	0.17	6.91143e-31	myCAF CXCL14	ENSG00000168268	0.286	NT5DC2
6.71758e-35	0.313266	0.272	0.07	1.57977e-30	myCAF CXCL14	ENSG00000165124	0.202	SVEP1
1.08001e-34	0.501218	0.651	0.311	2.53986e-30	myCAF CXCL14	ENSG00000006042	0.34	TMEM98
1.24286e-34	0.648899	0.404	0.139	2.92284e-30	myCAF CXCL14	ENSG00000114251	0.265	WNT5A
3.24825e-34	0.323852	0.346	0.105	7.6389e-30	myCAF CXCL14	ENSG00000131378	0.241	RFTN1
7.68909e-34	0.269233	0.162	0.028	1.80824e-29	myCAF CXCL14	ENSG00000166292	0.134	TMEM100
7.93623e-34	0.776808	0.904	0.518	1.86636e-29	myCAF CXCL14	ENSG00000106624	0.386	AEBP1
8.01272e-34	0.600508	0.941	0.72	1.88435e-29	myCAF CXCL14	ENSG00000255302	0.221	EID1
9.57439e-34	0.475918	0.515	0.213	2.25161e-29	myCAF CXCL14	ENSG00000144677	0.302	CTDSPL
9.74646e-34	0.75212	0.805	0.509	2.29207e-29	myCAF CXCL14	ENSG00000130429	0.296	ARPC1B
1.13641e-33	1.10493	0.978	0.867	2.6725e-29	myCAF CXCL14	ENSG00000101439	0.111	CST3
1.4086e-33	1.22589	0.86	0.519	3.3126e-29	myCAF CXCL14	ENSG00000100234	0.341	TIMP3
1.55224e-33	0.568594	0.732	0.383	3.65041e-29	myCAF CXCL14	ENSG00000115641	0.349	FHL2
3.27756e-33	0.569025	0.772	0.42	7.70783e-29	myCAF CXCL14	ENSG00000120913	0.352	PDLIM2
4.49688e-33	0.328528	0.202	0.042	1.05753e-28	myCAF CXCL14	ENSG00000113296	0.16	THBS4
4.73239e-33	0.717718	0.938	0.59	1.11292e-28	myCAF CXCL14	ENSG00000106538	0.348	RARRES2
6.81115e-33	0.501694	0.507	0.204	1.60178e-28	myCAF CXCL14	ENSG00000152049	0.303	KCNE4
1.15331e-32	0.557427	0.735	0.377	2.71223e-28	myCAF CXCL14	ENSG00000000971	0.358	CFH
1.18271e-32	0.493551	0.456	0.175	2.78137e-28	myCAF CXCL14	ENSG00000139508	0.281	SLC46A3
2.31343e-32	0.354237	0.426	0.154	5.44049e-28	myCAF CXCL14	ENSG00000172986	0.272	GXYLT2
2.79579e-32	0.311835	0.29	0.082	6.57485e-28	myCAF CXCL14	ENSG00000144857	0.208	BOC
5.04758e-32	1.38384	0.643	0.335	1.18704e-27	myCAF CXCL14	ENSG00000145423	0.308	SFRP2
7.44366e-32	0.602369	0.643	0.321	1.75053e-27	myCAF CXCL14	ENSG00000213626	0.322	LBH
7.50985e-32	0.545545	0.794	0.451	1.76609e-27	myCAF CXCL14	ENSG00000103145	0.343	HCFC1R1
7.55393e-32	0.289399	0.261	0.069	1.77646e-27	myCAF CXCL14	ENSG00000145147	0.192	SLIT2
[truncated: 5,034 more rows]
