# Supplementary material for: Single cell transcriptomic analyses implicate an immunosuppressive tumor microenvironment in pancreatic cancer liver metastasis
Source: Nat Commun. 2023 Aug 23;14:5123. doi: 10.1038/s41467-023-40727-7 (PMC10447466; doi:10.1038/s41467-023-40727-7)
Supplement: Supplementary file 7 — Supplementary Data 5 [file 41467_2023_40727_MOESM7_ESM.xlsx]

## Sheet: Sheet1
Supplementary Data 5. Differentially expressed genes across cell subtypes of myeloid cells
Gene lists used to define subtypes of myeloid cells
p_val	avg_log2FC	pct.1	pct.2	p_val_adj	cluster	gene	pct.diff		The p-values are calculated using two-sided Wilcoxon rank sum test.
1.21474e-280	1.76022	0.98	0.806	2.8567e-276	LAM1 CSTB	CSTB	0.174
7.24744e-200	1.75929	0.943	0.626	1.70438e-195	LAM1 CSTB	SPP1	0.317
1.08096e-166	1.97598	0.401	0.108	2.54209e-162	LAM1 CSTB	CHI3L1	0.293
7.88681e-160	1.02974	0.952	0.659	1.85474e-155	LAM1 CSTB	APOC1	0.293
2.23852e-143	1.10207	0.886	0.615	5.26432e-139	LAM1 CSTB	FABP5	0.271
1.42512e-141	2.05284	0.424	0.136	3.35145e-137	LAM1 CSTB	MMP12	0.288
3.59417e-126	0.913156	0.558	0.254	8.45241e-122	LAM1 CSTB	SDC2	0.304
1.76399e-123	0.99585	1	1	4.14838e-119	LAM1 CSTB	FTL	0
2.85041e-121	0.559918	0.308	0.082	6.70332e-117	LAM1 CSTB	SLAMF9	0.226
6.06164e-121	0.902214	0.984	0.868	1.42552e-116	LAM1 CSTB	LGALS1	0.116
1.11051e-117	0.859698	0.983	0.795	2.61158e-113	LAM1 CSTB	CTSD	0.188
1.7636e-112	0.748445	0.871	0.627	4.14745e-108	LAM1 CSTB	MGST3	0.244
1.76861e-110	0.505155	0.213	0.043	4.15923e-106	LAM1 CSTB	TM4SF19	0.17
1.22018e-109	0.794605	0.863	0.579	2.8695e-105	LAM1 CSTB	GPNMB	0.284
2.57878e-109	0.717046	0.969	0.704	6.06452e-105	LAM1 CSTB	APOE	0.265
3.36363e-107	0.7861	0.219	0.046	7.91026e-103	LAM1 CSTB	CHIT1	0.173
8.91014e-107	0.657111	0.733	0.406	2.0954e-102	LAM1 CSTB	GCHFR	0.327
2.88308e-104	0.917935	0.889	0.657	6.78014e-100	LAM1 CSTB	CTSL	0.232
8.96885e-104	0.683877	0.998	0.991	2.1092e-99	LAM1 CSTB	S100A11	0.007
3.09171e-101	0.749621	0.936	0.739	7.27076e-97	LAM1 CSTB	LGALS3	0.197
9.11648e-101	1.25742	0.705	0.414	2.14392e-96	LAM1 CSTB	NUPR1	0.291
1.15993e-100	0.679915	0.825	0.576	2.72781e-96	LAM1 CSTB	MIF	0.249
1.08309e-98	0.283916	0.207	0.044	2.54711e-94	LAM1 CSTB	ATP6V0D2	0.163
1.30521e-97	0.771802	0.991	0.956	3.06947e-93	LAM1 CSTB	S100A10	0.035
1.13464e-95	0.582578	0.762	0.505	2.66833e-91	LAM1 CSTB	BCAP31	0.257
5.32396e-95	0.283989	0.188	0.039	1.25203e-90	LAM1 CSTB	RAI14	0.149
2.36569e-94	0.742617	0.984	0.946	5.5634e-90	LAM1 CSTB	GAPDH	0.038
8.12319e-92	0.683621	0.511	0.253	1.91033e-87	LAM1 CSTB	ERO1A	0.258
1.90212e-90	0.638855	0.919	0.729	4.47323e-86	LAM1 CSTB	PRDX1	0.19
2.30563e-88	0.713604	0.971	0.857	5.42216e-84	LAM1 CSTB	CD63	0.114
1.73322e-87	0.352588	0.156	0.029	4.07602e-83	LAM1 CSTB	CP	0.127
4.10701e-85	0.85386	0.818	0.554	9.65846e-81	LAM1 CSTB	IFI6	0.264
4.29164e-85	0.689611	0.996	0.984	1.00926e-80	LAM1 CSTB	S100A6	0.012
1.05688e-84	0.933238	0.78	0.556	2.48547e-80	LAM1 CSTB	FBP1	0.224
2.72843e-83	0.642685	0.919	0.741	6.41646e-79	LAM1 CSTB	CD68	0.178
1.88728e-82	0.698999	0.703	0.46	4.43832e-78	LAM1 CSTB	PPDPF	0.243
4.53367e-82	0.632728	0.91	0.714	1.06618e-77	LAM1 CSTB	CAPG	0.196
1.77221e-81	0.609053	0.475	0.229	4.16772e-77	LAM1 CSTB	FDX1	0.246
4.34808e-81	0.58405	0.835	0.596	1.02254e-76	LAM1 CSTB	CD9	0.239
9.79717e-81	0.746837	0.973	0.952	2.304e-76	LAM1 CSTB	SH3BGRL3	0.021
2.21859e-80	0.633981	0.997	0.988	5.21746e-76	LAM1 CSTB	SERF2	0.009
1.51108e-75	0.390722	0.209	0.057	3.55361e-71	LAM1 CSTB	SLC2A1	0.152
8.42797e-75	0.466485	0.325	0.126	1.98201e-70	LAM1 CSTB	SEMA3C	0.199
2.4419e-74	0.659904	0.669	0.448	5.74261e-70	LAM1 CSTB	CALM3	0.221
5.21288e-74	0.508312	0.281	0.098	1.22591e-69	LAM1 CSTB	HPGD	0.183
1.33621e-73	0.754086	0.952	0.798	3.14236e-69	LAM1 CSTB	CTSB	0.154
3.67439e-72	0.52682	0.89	0.708	8.64106e-68	LAM1 CSTB	GSTO1	0.182
1.27784e-70	0.404324	0.3	0.113	3.0051e-66	LAM1 CSTB	NR1H3	0.187
1.53977e-70	0.580875	0.941	0.78	3.62109e-66	LAM1 CSTB	ANXA2	0.161
5.62648e-70	0.622649	0.852	0.692	1.32318e-65	LAM1 CSTB	LDHA	0.16
1.05673e-69	0.525755	0.901	0.744	2.48511e-65	LAM1 CSTB	ATP6V1F	0.157
1.92162e-67	0.358767	0.383	0.171	4.51908e-63	LAM1 CSTB	MCRIP2	0.212
6.58605e-67	0.518071	0.881	0.718	1.54884e-62	LAM1 CSTB	DBI	0.163
1.87633e-66	0.375087	0.358	0.156	4.41255e-62	LAM1 CSTB	FAM20C	0.202
2.06196e-65	0.531771	0.794	0.59	4.84911e-61	LAM1 CSTB	ATOX1	0.204
4.25093e-65	0.454392	0.505	0.273	9.9969e-61	LAM1 CSTB	CYB5A	0.232
8.07784e-65	0.343897	0.255	0.088	1.89967e-60	LAM1 CSTB	MATK	0.167
1.7557e-63	0.517397	0.941	0.801	4.12887e-59	LAM1 CSTB	NPC2	0.14
4.35723e-63	0.591661	0.732	0.527	1.02469e-58	LAM1 CSTB	P4HB	0.205
6.45698e-63	0.477564	0.337	0.143	1.51849e-58	LAM1 CSTB	CA2	0.194
4.85962e-62	0.483978	0.827	0.643	1.14284e-57	LAM1 CSTB	NDUFS5	0.184
7.38881e-62	0.511898	0.817	0.625	1.73763e-57	LAM1 CSTB	RPS27L	0.192
5.20943e-61	0.528125	0.914	0.764	1.2251e-56	LAM1 CSTB	TSPO	0.15
8.1372e-61	0.512767	0.606	0.394	1.91363e-56	LAM1 CSTB	PPP1R14B	0.212
4.41117e-60	0.55565	0.661	0.46	1.03738e-55	LAM1 CSTB	C9orf16	0.201
5.03724e-60	0.596755	0.464	0.24	1.18461e-55	LAM1 CSTB	LPL	0.224
1.31126e-59	0.581059	0.832	0.65	3.08368e-55	LAM1 CSTB	PKM	0.182
2.37952e-59	0.38919	0.435	0.221	5.59593e-55	LAM1 CSTB	LMAN1	0.214
5.1548e-59	0.530455	0.873	0.705	1.21226e-54	LAM1 CSTB	TPI1	0.168
3.33473e-58	1.57017	0.342	0.165	7.84229e-54	LAM1 CSTB	MMP9	0.177
6.86147e-58	0.469653	0.861	0.684	1.61361e-53	LAM1 CSTB	DYNLL1	0.177
9.43812e-58	0.4579	0.607	0.389	2.21956e-53	LAM1 CSTB	PGAM1	0.218
8.59879e-57	0.487836	0.882	0.731	2.02218e-52	LAM1 CSTB	COX5B	0.151
1.1914e-56	0.504216	0.622	0.402	2.80182e-52	LAM1 CSTB	LIPA	0.22
1.40533e-56	0.46945	0.907	0.737	3.30491e-52	LAM1 CSTB	ELOB	0.17
1.51335e-56	0.45285	0.945	0.869	3.55895e-52	LAM1 CSTB	BRI3	0.076
5.94637e-56	0.549374	0.443	0.241	1.39841e-51	LAM1 CSTB	SCD	0.202
9.37124e-56	0.440935	0.306	0.133	2.20383e-51	LAM1 CSTB	LINC02345	0.173
1.32479e-55	0.539328	0.382	0.187	3.1155e-51	LAM1 CSTB	MGST1	0.195
3.04266e-55	0.511163	0.739	0.556	7.15542e-51	LAM1 CSTB	CHCHD10	0.183
3.42417e-55	0.504396	0.852	0.701	8.05262e-51	LAM1 CSTB	ENO1	0.151
7.30047e-55	0.337614	0.271	0.109	1.71685e-50	LAM1 CSTB	SLC2A5	0.162
1.23542e-54	0.483554	0.796	0.621	2.90534e-50	LAM1 CSTB	ATP5MC3	0.175
1.38062e-54	0.457731	0.735	0.537	3.24681e-50	LAM1 CSTB	SEC61G	0.198
7.23264e-54	0.317104	0.139	0.035	1.7009e-49	LAM1 CSTB	SCG5	0.104
8.70017e-54	0.481433	0.863	0.702	2.04602e-49	LAM1 CSTB	COX6C	0.161
1.33132e-53	0.419213	0.692	0.479	3.13087e-49	LAM1 CSTB	CD99	0.213
1.47769e-53	0.582445	0.836	0.685	3.47508e-49	LAM1 CSTB	CALR	0.151
1.80388e-53	0.323117	0.348	0.162	4.24217e-49	LAM1 CSTB	CD82	0.186
6.62897e-53	0.369754	0.444	0.238	1.55894e-48	LAM1 CSTB	CALU	0.206
8.94954e-53	0.53539	0.587	0.339	2.10466e-48	LAM1 CSTB	MARCO	0.248
1.02681e-52	0.411955	0.527	0.322	2.41475e-48	LAM1 CSTB	HM13	0.205
5.61664e-52	0.291446	0.262	0.107	1.32086e-47	LAM1 CSTB	ITGB1BP1	0.155
7.30143e-52	0.362935	0.381	0.194	1.71708e-47	LAM1 CSTB	HCFC1R1	0.187
1.62754e-51	0.449144	0.864	0.702	3.82749e-47	LAM1 CSTB	SSR4	0.162
3.26381e-51	0.3842	0.461	0.249	7.67551e-47	LAM1 CSTB	CYP27A1	0.212
3.99037e-51	0.506881	0.568	0.357	9.38414e-47	LAM1 CSTB	RAB13	0.211
4.45342e-51	0.54701	0.698	0.467	1.04731e-46	LAM1 CSTB	PLD3	0.231
5.85068e-51	0.497138	0.865	0.726	1.3759e-46	LAM1 CSTB	PSMA7	0.139
6.86884e-51	0.523683	0.774	0.607	1.61535e-46	LAM1 CSTB	TPM4	0.167
5.85823e-50	0.254323	0.108	0.023	1.37768e-45	LAM1 CSTB	CYP27B1	0.085
9.3801e-50	0.530941	0.876	0.716	2.20592e-45	LAM1 CSTB	APLP2	0.16
1.14494e-49	0.391555	0.513	0.306	2.69256e-45	LAM1 CSTB	CNIH4	0.207
1.18515e-49	0.476631	0.807	0.649	2.78712e-45	LAM1 CSTB	PPIB	0.158
1.76435e-49	0.404398	0.698	0.518	4.14922e-45	LAM1 CSTB	VDAC1	0.18
1.95539e-48	0.393833	0.632	0.44	4.5985e-44	LAM1 CSTB	DYNLRB1	0.192
3.49828e-48	0.439384	0.564	0.367	8.22691e-44	LAM1 CSTB	GM2A	0.197
2.27329e-47	0.506547	0.753	0.543	5.34609e-43	LAM1 CSTB	LY6E	0.21
2.47701e-47	0.426492	0.843	0.673	5.82519e-43	LAM1 CSTB	AP2S1	0.17
4.42706e-47	0.473386	0.46	0.269	1.04111e-42	LAM1 CSTB	IL4I1	0.191
9.44268e-47	0.413598	0.222	0.085	2.22064e-42	LAM1 CSTB	CCL7	0.137
1.01538e-46	0.62508	0.849	0.697	2.38786e-42	LAM1 CSTB	HSP90B1	0.152
2.46749e-46	0.369074	0.507	0.312	5.8028e-42	LAM1 CSTB	VKORC1	0.195
4.03718e-46	0.269182	0.295	0.134	9.49424e-42	LAM1 CSTB	HSD3B7	0.161
4.32323e-46	0.310479	0.426	0.237	1.01669e-41	LAM1 CSTB	GPI	0.189
5.55859e-46	0.36964	0.873	0.735	1.30721e-41	LAM1 CSTB	POMP	0.138
9.52809e-46	0.395409	0.651	0.457	2.24072e-41	LAM1 CSTB	SELENOW	0.194
1.22151e-45	0.321554	0.287	0.132	2.87262e-41	LAM1 CSTB	TOMM40	0.155
1.29512e-45	0.492016	0.622	0.445	3.04574e-41	LAM1 CSTB	PDIA6	0.177
1.59489e-45	0.418777	0.885	0.76	3.75071e-41	LAM1 CSTB	COX6B1	0.125
2.09643e-45	0.409633	0.66	0.474	4.93017e-41	LAM1 CSTB	MYDGF	0.186
1.08164e-44	0.380459	0.777	0.611	2.5437e-40	LAM1 CSTB	EDF1	0.166
1.14177e-44	0.440973	0.725	0.507	2.6851e-40	LAM1 CSTB	MSR1	0.218
1.15706e-44	0.522968	0.588	0.388	2.72105e-40	LAM1 CSTB	CYSTM1	0.2
1.16059e-44	0.436275	0.771	0.618	2.72937e-40	LAM1 CSTB	CD164	0.153
1.25884e-44	0.382497	0.845	0.694	2.96042e-40	LAM1 CSTB	COX7A2	0.151
3.08377e-44	0.270581	0.226	0.091	7.25211e-40	LAM1 CSTB	TMEM91	0.135
4.38828e-44	0.400065	1	1	1.03199e-39	LAM1 CSTB	TMSB10	0
1.87287e-43	0.441127	0.987	0.976	4.40442e-39	LAM1 CSTB	MYL6	0.011
5.28217e-43	0.448536	0.983	0.98	1.24221e-38	LAM1 CSTB	VIM	0.003
5.55242e-43	0.360402	0.331	0.168	1.30576e-38	LAM1 CSTB	CAMK1	0.163
8.98218e-43	0.375546	0.826	0.638	2.11234e-38	LAM1 CSTB	TIMP2	0.188
9.49125e-43	0.343246	0.476	0.29	2.23206e-38	LAM1 CSTB	NENF	0.186
1.33161e-42	0.523119	0.72	0.494	3.13155e-38	LAM1 CSTB	FN1	0.226
2.08322e-42	0.313056	0.349	0.179	4.89912e-38	LAM1 CSTB	FLT1	0.17
5.06981e-42	0.368455	0.827	0.671	1.19227e-37	LAM1 CSTB	NDUFB2	0.156
7.70655e-42	0.337045	0.482	0.298	1.81235e-37	LAM1 CSTB	SQOR	0.184
8.3916e-42	0.28894	0.34	0.171	1.97345e-37	LAM1 CSTB	EMP1	0.169
1.10523e-41	1.27602	0.221	0.092	2.59918e-37	LAM1 CSTB	MMP7	0.129
1.44471e-41	0.36112	0.482	0.299	3.39753e-37	LAM1 CSTB	EIF4EBP1	0.183
1.965e-41	0.32251	0.548	0.352	4.62108e-37	LAM1 CSTB	SMS	0.196
1.03052e-40	0.382393	0.682	0.498	2.42348e-36	LAM1 CSTB	COX5A	0.184
1.98338e-40	0.401783	0.732	0.56	4.66432e-36	LAM1 CSTB	LAMP1	0.172
2.17103e-40	0.408444	0.699	0.533	5.10562e-36	LAM1 CSTB	C4orf3	0.166
2.60743e-40	0.619299	0.541	0.359	6.13189e-36	LAM1 CSTB	DSTN	0.182
3.91316e-40	0.272555	0.221	0.092	9.20258e-36	LAM1 CSTB	CSF1	0.129
4.20815e-40	0.410507	0.765	0.623	9.8963e-36	LAM1 CSTB	PGK1	0.142
3.75419e-39	0.377458	0.295	0.148	8.82874e-35	LAM1 CSTB	BNIP3	0.147
1.11065e-38	0.527052	0.712	0.554	2.61192e-34	LAM1 CSTB	GSN	0.158
1.63126e-38	0.366385	0.814	0.678	3.83623e-34	LAM1 CSTB	UQCR10	0.136
2.03326e-38	0.374394	0.495	0.318	4.78161e-34	LAM1 CSTB	RALA	0.177
3.61346e-38	0.299083	0.172	0.064	8.49776e-34	LAM1 CSTB	SULT1C2	0.108
6.45124e-38	0.345797	0.672	0.501	1.51714e-33	LAM1 CSTB	NDUFB7	0.171
6.8506e-38	0.276172	0.424	0.247	1.61106e-33	LAM1 CSTB	VAT1	0.177
2.49137e-37	0.409096	0.559	0.384	5.85896e-33	LAM1 CSTB	BSG	0.175
3.44348e-37	0.517029	0.804	0.71	8.09802e-33	LAM1 CSTB	ITGB2	0.094
3.6575e-37	0.374637	0.815	0.693	8.60134e-33	LAM1 CSTB	UQCR11	0.122
4.04151e-37	0.325544	0.921	0.807	9.50442e-33	LAM1 CSTB	TXN	0.114
7.04553e-37	0.267429	0.204	0.086	1.6569e-32	LAM1 CSTB	FAH	0.118
7.56289e-37	0.361018	0.73	0.578	1.77856e-32	LAM1 CSTB	NDUFA13	0.152
9.87006e-37	0.334416	0.469	0.299	2.32114e-32	LAM1 CSTB	VEGFB	0.17
1.04816e-36	0.353856	0.26	0.126	2.46496e-32	LAM1 CSTB	HK2	0.134
1.6807e-36	0.285292	0.397	0.23	3.9525e-32	LAM1 CSTB	PRDX4	0.167
2.55667e-36	0.314432	0.823	0.674	6.01252e-32	LAM1 CSTB	NOP10	0.149
4.25622e-36	0.464859	0.965	0.959	1.00093e-31	LAM1 CSTB	ACTG1	0.006
6.63602e-36	0.388499	0.661	0.5	1.56059e-31	LAM1 CSTB	UQCRQ	0.161
6.7976e-36	0.373606	0.632	0.463	1.59859e-31	LAM1 CSTB	DDT	0.169
8.38284e-36	0.399955	0.608	0.432	1.97139e-31	LAM1 CSTB	HEXB	0.176
1.38893e-35	0.381033	0.803	0.704	3.26634e-31	LAM1 CSTB	OST4	0.099
1.51183e-35	0.467838	0.454	0.291	3.55536e-31	LAM1 CSTB	ANXA4	0.163
2.63305e-35	0.34935	0.804	0.671	6.19214e-31	LAM1 CSTB	COX7B	0.133
3.08965e-35	0.297449	0.674	0.498	7.26592e-31	LAM1 CSTB	DAD1	0.176
9.00948e-35	0.354821	0.855	0.724	2.11876e-30	LAM1 CSTB	COX8A	0.131
9.88633e-35	0.412538	0.613	0.436	2.32497e-30	LAM1 CSTB	TREM2	0.177
2.4266e-34	0.406791	0.897	0.803	5.70664e-30	LAM1 CSTB	CLIC1	0.094
2.74101e-34	0.253352	0.203	0.088	6.44602e-30	LAM1 CSTB	ITGA6	0.115
3.21472e-34	0.279361	0.324	0.178	7.56007e-30	LAM1 CSTB	DCXR	0.146
3.21667e-34	1.27036	0.392	0.228	7.56463e-30	LAM1 CSTB	TFF1	0.164
1.15448e-33	0.347488	0.532	0.37	2.715e-29	LAM1 CSTB	SOAT1	0.162
1.23878e-33	0.36822	0.516	0.356	2.91325e-29	LAM1 CSTB	NDUFB9	0.16
1.35586e-33	0.314661	0.74	0.58	3.18857e-29	LAM1 CSTB	ATP5PF	0.16
1.83848e-33	0.422342	0.371	0.22	4.32356e-29	LAM1 CSTB	BEX3	0.151
2.38515e-33	0.333901	0.536	0.375	5.60915e-29	LAM1 CSTB	CD151	0.161
2.74589e-33	0.344771	0.694	0.544	6.45751e-29	LAM1 CSTB	ZNF706	0.15
3.09062e-33	0.349821	0.548	0.385	7.2682e-29	LAM1 CSTB	MPC2	0.163
3.1264e-33	0.262076	0.33	0.183	7.35236e-29	LAM1 CSTB	TRAPPC2L	0.147
3.94518e-33	0.307233	0.594	0.431	9.27787e-29	LAM1 CSTB	LAMTOR5	0.163
4.29002e-33	0.328688	0.653	0.493	1.00888e-28	LAM1 CSTB	TBCA	0.16
4.45026e-33	0.358984	0.742	0.616	1.04657e-28	LAM1 CSTB	ATP5MF	0.126
6.20336e-33	0.354425	0.947	0.878	1.45885e-28	LAM1 CSTB	YBX1	0.069
8.40158e-33	0.266463	0.382	0.225	1.9758e-28	LAM1 CSTB	ATP6V1D	0.157
9.49685e-33	0.343008	0.673	0.516	2.23337e-28	LAM1 CSTB	PDXK	0.157
1.5149e-32	0.376353	0.615	0.464	3.56258e-28	LAM1 CSTB	TUBB	0.151
2.66781e-32	0.31063	0.319	0.178	6.27389e-28	LAM1 CSTB	CLIP4	0.141
2.88944e-32	0.288599	0.428	0.265	6.7951e-28	LAM1 CSTB	MESD	0.163
3.44872e-32	0.25123	0.378	0.222	8.11036e-28	LAM1 CSTB	C1orf122	0.156
3.61082e-32	0.325052	0.561	0.398	8.49156e-28	LAM1 CSTB	C19orf70	0.163
4.1427e-32	0.348088	0.899	0.784	9.74238e-28	LAM1 CSTB	GPX4	0.115
5.07042e-32	0.25044	0.222	0.104	1.19241e-27	LAM1 CSTB	PDLIM4	0.118
5.41346e-32	0.325953	0.949	0.841	1.27308e-27	LAM1 CSTB	PSAP	0.108
6.95621e-32	0.388357	0.802	0.693	1.63589e-27	LAM1 CSTB	HINT1	0.109
8.03694e-32	0.355373	0.591	0.405	1.89005e-27	LAM1 CSTB	LGMN	0.186
1.33896e-31	0.360663	0.451	0.297	3.14884e-27	LAM1 CSTB	RAC2	0.154
2.99744e-31	0.255486	0.326	0.181	7.04907e-27	LAM1 CSTB	ACOT13	0.145
3.10491e-31	0.268768	0.483	0.314	7.30181e-27	LAM1 CSTB	TIMM8B	0.169
3.96004e-31	0.348123	0.934	0.889	9.31281e-27	LAM1 CSTB	SRP14	0.045
4.46464e-31	0.281351	0.408	0.252	1.04995e-26	LAM1 CSTB	PCBD1	0.156
6.76736e-31	0.317774	0.714	0.572	1.59148e-26	LAM1 CSTB	ATP5PD	0.142
8.13117e-31	0.337125	0.4	0.241	1.91221e-26	LAM1 CSTB	PLTP	0.159
9.93897e-31	0.31935	0.598	0.442	2.33735e-26	LAM1 CSTB	C19orf53	0.156
1.35853e-30	0.294571	0.577	0.416	3.19485e-26	LAM1 CSTB	FKBP2	0.161
1.89651e-30	0.337142	0.313	0.173	4.46002e-26	LAM1 CSTB	NMB	0.14
1.93709e-30	0.297024	0.676	0.521	4.55546e-26	LAM1 CSTB	RBX1	0.155
2.45187e-30	0.435625	0.924	0.852	5.76606e-26	LAM1 CSTB	FCER1G	0.072
3.28596e-30	0.296225	0.771	0.637	7.7276e-26	LAM1 CSTB	ATP5MD	0.134
3.83463e-30	0.29165	0.361	0.217	9.0179e-26	LAM1 CSTB	ACP2	0.144
3.95664e-30	0.439856	0.459	0.322	9.30482e-26	LAM1 CSTB	MFSD12	0.137
5.39623e-30	0.27977	0.407	0.257	1.26903e-25	LAM1 CSTB	ZNF385A	0.15
9.31427e-30	0.345358	0.925	0.889	2.19044e-25	LAM1 CSTB	COX7C	0.036
9.38794e-30	0.297878	0.708	0.555	2.20776e-25	LAM1 CSTB	NEDD8	0.153
1.10453e-29	0.278799	0.485	0.324	2.59752e-25	LAM1 CSTB	MDH1	0.161
1.98865e-29	0.273321	0.569	0.412	4.67672e-25	LAM1 CSTB	ANAPC11	0.157
3.15252e-29	0.259736	0.365	0.221	7.41378e-25	LAM1 CSTB	DHRS3	0.144
3.1751e-29	0.31639	0.357	0.214	7.46689e-25	LAM1 CSTB	MRPS6	0.143
3.33719e-29	0.327416	0.624	0.483	7.84808e-25	LAM1 CSTB	ATP5PO	0.141
3.44758e-29	0.316905	0.395	0.249	8.10766e-25	LAM1 CSTB	CD109	0.146
3.51613e-29	0.329998	0.892	0.77	8.26889e-25	LAM1 CSTB	UQCRB	0.122
3.64466e-29	0.337483	0.341	0.201	8.57114e-25	LAM1 CSTB	PDIA4	0.14
4.37693e-29	0.312468	0.656	0.516	1.02932e-24	LAM1 CSTB	MINOS1	0.14
4.62853e-29	0.391571	0.763	0.637	1.08849e-24	LAM1 CSTB	GUK1	0.126
5.85631e-29	0.316346	0.405	0.257	1.37723e-24	LAM1 CSTB	SDF2L1	0.148
7.04539e-29	0.298082	0.417	0.262	1.65686e-24	LAM1 CSTB	PLA2G7	0.155
8.0298e-29	0.320676	0.423	0.266	1.88837e-24	LAM1 CSTB	TGM2	0.157
9.61633e-29	0.32266	0.897	0.777	2.26147e-24	LAM1 CSTB	TMBIM6	0.12
9.758e-29	0.262114	0.44	0.285	2.29479e-24	LAM1 CSTB	ATRAID	0.155
1.06849e-28	0.334081	0.494	0.346	2.51278e-24	LAM1 CSTB	KDELR2	0.148
1.1109e-28	0.489357	0.789	0.717	2.6125e-24	LAM1 CSTB	RNASET2	0.072
3.64409e-28	0.267694	0.523	0.361	8.5698e-24	LAM1 CSTB	TMED9	0.162
4.08039e-28	0.270836	0.383	0.238	9.59585e-24	LAM1 CSTB	GTF2H5	0.145
4.71944e-28	1.13492	0.309	0.176	1.10987e-23	LAM1 CSTB	TFF3	0.133
5.27403e-28	0.401523	0.632	0.496	1.24029e-23	LAM1 CSTB	MZT2B	0.136
5.86099e-28	0.283499	0.465	0.317	1.37833e-23	LAM1 CSTB	TCIRG1	0.148
8.70722e-28	0.323365	0.729	0.598	2.04768e-23	LAM1 CSTB	ATP5MPL	0.131
1.05917e-27	0.328361	0.463	0.316	2.49086e-23	LAM1 CSTB	P4HA1	0.147
1.11177e-27	0.27991	0.51	0.352	2.61456e-23	LAM1 CSTB	SCARB2	0.158
1.16443e-27	0.363374	0.644	0.502	2.73839e-23	LAM1 CSTB	SPCS2	0.142
1.41919e-27	0.317467	0.592	0.448	3.33751e-23	LAM1 CSTB	NDUFB10	0.144
1.93944e-27	0.276552	0.468	0.319	4.56099e-23	LAM1 CSTB	KRTCAP2	0.149
2.41229e-27	0.333918	0.943	0.896	5.67299e-23	LAM1 CSTB	PPIA	0.047
3.99235e-27	0.326729	0.491	0.348	9.3888e-23	LAM1 CSTB	LILRB4	0.143
6.35292e-27	0.252025	0.339	0.205	1.49402e-22	LAM1 CSTB	TNS3	0.134
8.92204e-27	0.271642	0.562	0.411	2.0982e-22	LAM1 CSTB	ELOC	0.151
9.6368e-27	0.353166	0.382	0.244	2.26629e-22	LAM1 CSTB	ATF5	0.138
9.7963e-27	0.291632	0.517	0.369	2.3038e-22	LAM1 CSTB	LMAN2	0.148
1.13302e-26	0.309658	0.75	0.62	2.66452e-22	LAM1 CSTB	ATP5ME	0.13
8.06533e-26	0.312017	0.831	0.701	1.89672e-21	LAM1 CSTB	UQCRH	0.13
1.31965e-25	0.265948	0.383	0.245	3.10342e-21	LAM1 CSTB	FAM162A	0.138
1.51676e-25	0.318513	0.893	0.793	3.56696e-21	LAM1 CSTB	ATP6V0B	0.1
1.79867e-25	0.292134	0.242	0.128	4.22993e-21	LAM1 CSTB	FABP3	0.114
2.00037e-25	0.332977	0.579	0.439	4.70428e-21	LAM1 CSTB	NDUFC2	0.14
2.2412e-25	0.298896	0.617	0.477	5.27064e-21	LAM1 CSTB	NDUFB4	0.14
2.46966e-25	0.284832	0.851	0.757	5.80789e-21	LAM1 CSTB	GNG5	0.094
4.03159e-25	0.317566	0.681	0.55	9.48109e-21	LAM1 CSTB	ATP6AP2	0.131
4.94971e-25	0.353391	0.908	0.846	1.16402e-20	LAM1 CSTB	MYL12A	0.062
7.82948e-25	0.289129	0.59	0.456	1.84126e-20	LAM1 CSTB	SEM1	0.134
1.21324e-24	0.278855	0.795	0.659	2.85318e-20	LAM1 CSTB	COX6A1	0.136
1.41055e-24	0.318995	0.142	0.06	3.31719e-20	LAM1 CSTB	NQO1	0.082
1.6938e-24	0.299508	0.36	0.231	3.9833e-20	LAM1 CSTB	EVL	0.129
1.79718e-24	0.264345	0.774	0.635	4.22643e-20	LAM1 CSTB	SEC61B	0.139
2.21245e-24	0.359552	0.624	0.477	5.20303e-20	LAM1 CSTB	BLVRB	0.147
2.28514e-24	0.277802	0.539	0.399	5.37396e-20	LAM1 CSTB	NDUFB3	0.14
2.43444e-24	0.372831	0.663	0.539	5.72507e-20	LAM1 CSTB	ITGB1	0.124
2.70344e-24	0.322971	0.336	0.214	6.35769e-20	LAM1 CSTB	TSPAN3	0.122
2.7464e-24	0.745016	0.331	0.201	6.45871e-20	LAM1 CSTB	CCL2	0.13
3.32726e-24	0.366528	0.438	0.308	7.82471e-20	LAM1 CSTB	PLP2	0.13
3.66116e-24	0.26277	0.499	0.352	8.60994e-20	LAM1 CSTB	OSTC	0.147
3.96861e-24	0.290148	0.583	0.442	9.33298e-20	LAM1 CSTB	IFI27L2	0.141
7.42756e-24	0.776129	0.278	0.161	1.74674e-19	LAM1 CSTB	TFF2	0.117
9.30088e-24	0.298319	0.724	0.608	2.18729e-19	LAM1 CSTB	NDUFA1	0.116
1.28714e-23	0.319778	0.882	0.812	3.02697e-19	LAM1 CSTB	CHCHD2	0.07
2.13814e-23	0.487371	0.524	0.394	5.02825e-19	LAM1 CSTB	CD52	0.13
2.18964e-23	0.250393	0.446	0.308	5.14938e-19	LAM1 CSTB	RPS19BP1	0.138
2.65109e-23	0.302743	0.838	0.728	6.23458e-19	LAM1 CSTB	ARPC5	0.11
3.36422e-23	0.282984	0.56	0.427	7.91163e-19	LAM1 CSTB	VDAC2	0.133
4.53266e-23	0.317681	0.775	0.677	1.06595e-18	LAM1 CSTB	H2AFY	0.098
7.21207e-23	0.31842	0.217	0.115	1.69606e-18	LAM1 CSTB	GLDN	0.102
8.55572e-23	0.250418	0.337	0.213	2.01205e-18	LAM1 CSTB	RAB11A	0.124
1.01659e-22	0.364018	0.672	0.563	2.39071e-18	LAM1 CSTB	PDIA3	0.109
1.0354e-22	0.259817	0.5	0.368	2.43495e-18	LAM1 CSTB	TXNDC17	0.132
1.53193e-22	0.260328	0.634	0.489	3.60263e-18	LAM1 CSTB	CTSA	0.145
1.55136e-22	0.288871	0.856	0.815	3.64833e-18	LAM1 CSTB	RPS26	0.041
2.33786e-22	0.252801	0.658	0.52	5.49793e-18	LAM1 CSTB	REEP5	0.138
2.77839e-22	0.253261	0.477	0.339	6.53395e-18	LAM1 CSTB	NDUFAB1	0.138
3.59977e-22	0.257285	0.433	0.301	8.46558e-18	LAM1 CSTB	COX7A2L	0.132
3.78343e-22	0.270893	0.84	0.729	8.89749e-18	LAM1 CSTB	UBL5	0.111
1.18283e-21	0.267494	0.332	0.212	2.78166e-17	LAM1 CSTB	ABHD2	0.12
1.38465e-21	0.499374	0.663	0.624	3.25628e-17	LAM1 CSTB	HCST	0.039
1.82465e-21	0.269849	0.502	0.369	4.29104e-17	LAM1 CSTB	SH3GLB1	0.133
2.26153e-21	0.280386	0.534	0.4	5.31844e-17	LAM1 CSTB	PHPT1	0.134
2.62818e-21	0.36166	0.987	0.983	6.18069e-17	LAM1 CSTB	RPL29	0.004
3.28598e-21	0.272024	0.606	0.478	7.72763e-17	LAM1 CSTB	ST13	0.128
5.23315e-21	0.277685	0.405	0.283	1.23068e-16	LAM1 CSTB	BCAT1	0.122
5.429e-21	0.293942	0.547	0.421	1.27674e-16	LAM1 CSTB	RABAC1	0.126
6.30254e-21	0.264449	0.651	0.534	1.48217e-16	LAM1 CSTB	NDUFB11	0.117
8.60904e-21	0.255972	0.586	0.458	2.02459e-16	LAM1 CSTB	HSBP1	0.128
1.67168e-20	0.251898	0.119	0.051	3.9313e-16	LAM1 CSTB	TM4SF4	0.068
2.63221e-20	0.314694	0.16	0.079	6.19017e-16	LAM1 CSTB	MDK	0.081
2.98694e-20	0.282749	0.486	0.36	7.02438e-16	LAM1 CSTB	GADD45GIP1	0.126
3.16076e-20	0.275139	0.634	0.523	7.43315e-16	LAM1 CSTB	NDUFA11	0.111
3.38557e-20	0.295402	0.886	0.828	7.96185e-16	LAM1 CSTB	GNAS	0.058
6.8226e-20	0.284144	0.926	0.886	1.60447e-15	LAM1 CSTB	COX4I1	0.04
8.48565e-20	0.256632	0.64	0.514	1.99557e-15	LAM1 CSTB	ATP5F1C	0.126
1.03643e-19	0.486259	0.298	0.19	2.43737e-15	LAM1 CSTB	XIST	0.108
1.18619e-19	0.289644	0.808	0.704	2.78955e-15	LAM1 CSTB	SUMO2	0.104
2.29066e-19	0.308717	0.669	0.56	5.38693e-15	LAM1 CSTB	CANX	0.109
6.06365e-19	0.251068	0.379	0.263	1.42599e-14	LAM1 CSTB	SNRPD1	0.116
7.46134e-19	0.342942	0.991	0.992	1.75468e-14	LAM1 CSTB	RPL8	-0.001
1.40187e-18	0.585957	0.242	0.144	3.29679e-14	LAM1 CSTB	PHGR1	0.098
1.51034e-18	0.274006	0.274	0.172	3.55187e-14	LAM1 CSTB	TSTD1	0.102
1.58611e-18	0.298852	0.934	0.908	3.73004e-14	LAM1 CSTB	CALM1	0.026
1.80432e-18	0.253938	0.414	0.296	4.24323e-14	LAM1 CSTB	NRP1	0.118
1.96604e-18	0.368805	0.997	0.997	4.62353e-14	LAM1 CSTB	RPS18	0
2.11507e-18	0.262097	0.446	0.329	4.97402e-14	LAM1 CSTB	ATP5MC1	0.117
2.59474e-18	0.364351	0.45	0.322	6.10205e-14	LAM1 CSTB	IL1RN	0.128
2.65181e-18	0.298294	0.613	0.495	6.23626e-14	LAM1 CSTB	SNX10	0.118
3.94357e-18	0.283634	0.106	0.045	9.27408e-14	LAM1 CSTB	AGR3	0.061
5.23438e-18	0.338677	0.783	0.683	1.23097e-13	LAM1 CSTB	TAGLN2	0.1
5.49261e-18	0.897109	0.237	0.143	1.2917e-13	LAM1 CSTB	AGR2	0.094
6.43942e-18	0.339568	0.628	0.529	1.51436e-13	LAM1 CSTB	ATP5F1D	0.099
8.60466e-18	0.269205	0.574	0.457	2.02356e-13	LAM1 CSTB	SSR2	0.117
1.11507e-17	0.442021	0.441	0.339	2.62231e-13	LAM1 CSTB	OSBPL8	0.102
1.23693e-17	0.277059	0.114	0.052	2.9089e-13	LAM1 CSTB	DSG2	0.062
1.86393e-17	0.252602	0.955	0.931	4.38339e-13	LAM1 CSTB	CFL1	0.024
1.96217e-17	0.255788	0.605	0.502	4.61444e-13	LAM1 CSTB	SSR3	0.103
1.99066e-17	0.31396	0.638	0.508	4.68143e-13	LAM1 CSTB	ISG15	0.13
2.4367e-17	0.258763	0.2	0.115	5.73039e-13	LAM1 CSTB	CD36	0.085
3.01238e-17	0.279639	0.405	0.297	7.08422e-13	LAM1 CSTB	MZT2A	0.108
3.37884e-17	0.589029	0.199	0.115	7.94601e-13	LAM1 CSTB	GPX2	0.084
5.67089e-17	0.442001	0.667	0.581	1.33362e-12	LAM1 CSTB	RGCC	0.086
5.72237e-17	0.301932	0.996	0.994	1.34573e-12	LAM1 CSTB	RPS15	0.002
7.32701e-17	0.293872	0.665	0.567	1.72309e-12	LAM1 CSTB	TMEM59	0.098
7.39461e-17	0.856596	0.261	0.166	1.73899e-12	LAM1 CSTB	MUC1	0.095
8.06797e-17	0.256345	0.676	0.563	1.89734e-12	LAM1 CSTB	CIB1	0.113
9.20331e-17	0.256105	0.809	0.729	2.16434e-12	LAM1 CSTB	NDUFA4	0.08
2.55609e-16	0.251763	0.394	0.289	6.01116e-12	LAM1 CSTB	RHOC	0.105
3.97885e-16	0.302397	0.993	0.992	9.35706e-12	LAM1 CSTB	RPL36	0.001
5.68617e-16	0.299308	0.895	0.838	1.33722e-11	LAM1 CSTB	MYL12B	0.057
6.63562e-16	0.2507	0.587	0.473	1.5605e-11	LAM1 CSTB	TOMM20	0.114
2.79455e-15	0.513958	0.201	0.123	6.57195e-11	LAM1 CSTB	ADIRF	0.078
1.71758e-14	0.264717	0.997	0.995	4.03923e-10	LAM1 CSTB	RPL12	0.002
1.95243e-14	0.556006	0.264	0.175	4.59154e-10	LAM1 CSTB	KRT8	0.089
5.98748e-14	0.263496	0.603	0.513	1.40808e-09	LAM1 CSTB	CNBP	0.09
1.52135e-13	0.322573	0.164	0.096	3.57775e-09	LAM1 CSTB	CEACAM6	0.068
2.80341e-13	0.521501	0.166	0.099	6.59278e-09	LAM1 CSTB	CLDN18	0.067
3.81914e-13	0.253641	0.594	0.493	8.98147e-09	LAM1 CSTB	PTMS	0.101
4.88957e-13	0.291166	0.995	0.998	1.14988e-08	LAM1 CSTB	RPL13	-0.003
8.60103e-13	0.273809	0.113	0.058	2.0227e-08	LAM1 CSTB	SLC44A4	0.055
9.64319e-13	0.406825	0.283	0.202	2.26779e-08	LAM1 CSTB	CIR1	0.081
1.21169e-12	0.27254	0.844	0.754	2.84954e-08	LAM1 CSTB	GSTP1	0.09
1.91994e-12	0.381973	0.592	0.507	4.51512e-08	LAM1 CSTB	SOD1	0.085
4.69772e-12	0.452188	0.274	0.193	1.10476e-07	LAM1 CSTB	KRT18	0.081
6.23057e-12	0.573315	0.3	0.216	1.46524e-07	LAM1 CSTB	KRT19	0.084
2.62702e-11	0.251357	0.985	0.993	6.17796e-07	LAM1 CSTB	ACTB	-0.008
3.50989e-11	0.331756	0.966	0.98	8.25421e-07	LAM1 CSTB	RPS4X	-0.014
4.5171e-11	0.2556	0.335	0.254	1.06229e-06	LAM1 CSTB	ST14	0.081
4.76994e-11	0.306569	0.161	0.1	1.12175e-06	LAM1 CSTB	SPTBN1	0.061
5.75836e-11	0.363422	0.166	0.105	1.35419e-06	LAM1 CSTB	S100A14	0.061
5.89397e-11	0.318589	0.624	0.55	1.38608e-06	LAM1 CSTB	HSPA5	0.074
5.9527e-11	0.270122	0.339	0.263	1.3999e-06	LAM1 CSTB	LMO4	0.076
6.55775e-11	0.287428	0.132	0.077	1.54219e-06	LAM1 CSTB	TSPAN1	0.055
7.06066e-11	0.268212	0.52	0.422	1.66046e-06	LAM1 CSTB	LGALS3BP	0.098
7.35588e-11	0.262867	0.901	0.909	1.72988e-06	LAM1 CSTB	RPS20	-0.008
8.97693e-11	0.28853	0.549	0.481	2.1111e-06	LAM1 CSTB	ATP5IF1	0.068
9.04475e-11	0.405607	0.172	0.111	2.12705e-06	LAM1 CSTB	LGALS4	0.061
1.0527e-10	0.276654	0.121	0.067	2.47564e-06	LAM1 CSTB	HAMP	0.054
1.08626e-10	0.405437	0.212	0.145	2.55457e-06	LAM1 CSTB	STARD10	0.067
3.46001e-10	0.439533	0.209	0.143	8.1369e-06	LAM1 CSTB	ELF3	0.066
5.07806e-10	0.559446	0.974	0.99	1.19421e-05	LAM1 CSTB	MT-ND4	-0.016
6.22767e-10	0.459019	0.238	0.17	1.46456e-05	LAM1 CSTB	CLDN4	0.068
3.14892e-09	0.313243	0.142	0.091	7.40532e-05	LAM1 CSTB	SFTA2	0.051
3.52805e-09	0.35512	0.159	0.106	8.2969e-05	LAM1 CSTB	TSPAN8	0.053
6.19669e-09	0.273663	0.17	0.115	0.000145727	LAM1 CSTB	URI1	0.055
7.68943e-09	0.508005	0.88	0.882	0.000180832	LAM1 CSTB	MT-ND5	-0.002
1.25472e-08	0.419832	0.123	0.076	0.000295073	LAM1 CSTB	NTS	0.047
1.48632e-08	0.257783	0.144	0.093	0.000349538	LAM1 CSTB	TMEM238	0.051
3.08114e-08	0.260546	0.197	0.139	0.000724592	LAM1 CSTB	TPM1	0.058
5.63614e-08	0.426281	0.131	0.085	0.00132545	LAM1 CSTB	MUCL3	0.046
6.70047e-08	0.263952	0.136	0.09	0.00157575	LAM1 CSTB	CTSE	0.046
1.24667e-07	0.394976	0.158	0.11	0.00293179	LAM1 CSTB	EPCAM	0.048
2.15966e-07	0.589554	0.406	0.349	0.00507887	LAM1 CSTB	RRBP1	0.057
4.10183e-07	0.352794	0.97	0.981	0.00964628	LAM1 CSTB	RPS3	-0.011
4.43603e-07	0.29883	0.984	0.987	0.0104322	LAM1 CSTB	HLA-A	-0.003
1.38852e-06	0.549134	0.982	0.992	0.0326538	LAM1 CSTB	MT-CO1	-0.01
1.59064e-06	0.702667	0.979	0.991	0.0374072	LAM1 CSTB	MT-CO2	-0.012
1.27913e-05	0.264409	0.141	0.102	0.300813	LAM1 CSTB	FXYD3	0.039
0.00159152	0.323276	0.962	0.978	1	LAM1 CSTB	MT-ND2	-0.016
1.15659e-257	1.83104	1	0.71	2.71994e-253	LAM4 GPNMB	APOE	0.29
2.75268e-216	1.23752	1	0.84	6.47347e-212	LAM4 GPNMB	PSAP	0.16
9.72697e-215	1.29747	0.987	0.578	2.28749e-210	LAM4 GPNMB	GPNMB	0.409
8.43707e-207	1.34426	0.897	0.451	1.98415e-202	LAM4 GPNMB	ACP5	0.446
2.71042e-196	1.603	0.985	0.666	6.37409e-192	LAM4 GPNMB	APOC1	0.319
3.28673e-170	1.26002	1	0.799	7.7294e-166	LAM4 GPNMB	CTSD	0.201
2.12661e-160	1.00728	0.817	0.392	5.00114e-156	LAM4 GPNMB	LIPA	0.425
2.64377e-153	1.24266	0.964	0.629	6.21736e-149	LAM4 GPNMB	C1QB	0.335
2.26207e-147	1.02558	0.791	0.393	5.3197e-143	LAM4 GPNMB	LGMN	0.398
3.29625e-144	1.02865	0.861	0.46	7.75178e-140	LAM4 GPNMB	PLD3	0.401
1.77643e-143	0.961136	0.987	0.765	4.17763e-139	LAM4 GPNMB	GRN	0.222
8.76687e-133	0.87461	0.982	0.739	2.0617e-128	LAM4 GPNMB	CD81	0.243
5.91592e-131	1.13096	0.925	0.542	1.39125e-126	LAM4 GPNMB	C1QC	0.383
1.81966e-130	1.49377	0.636	0.242	4.27929e-126	LAM4 GPNMB	CCL18	0.394
4.04464e-126	0.791434	0.746	0.354	9.51178e-122	LAM4 GPNMB	A2M	0.392
3.47379e-125	0.852815	0.614	0.25	8.16931e-121	LAM4 GPNMB	PLA2G7	0.364
1.91529e-121	0.993106	0.997	0.799	4.50419e-117	LAM4 GPNMB	CTSB	0.198
1.02737e-120	1.09076	0.965	0.655	2.41606e-116	LAM4 GPNMB	C1QA	0.31
2.20962e-118	0.706287	0.607	0.243	5.19636e-114	LAM4 GPNMB	CYP27A1	0.364
2.5091e-117	0.790122	0.981	0.825	5.90065e-113	LAM4 GPNMB	CTSS	0.156
2.13635e-114	0.70965	0.824	0.467	5.02406e-110	LAM4 GPNMB	HLA-DMB	0.357
8.01015e-114	0.684428	0.726	0.359	1.88375e-109	LAM4 GPNMB	GM2A	0.367
5.20618e-112	0.786572	0.809	0.425	1.22434e-107	LAM4 GPNMB	TREM2	0.384
4.17374e-109	0.914693	0.796	0.446	9.81539e-105	LAM4 GPNMB	CFD	0.35
9.32583e-107	0.720123	0.971	0.742	2.19315e-102	LAM4 GPNMB	CD68	0.229
1.06565e-103	0.959	1	1	2.50608e-99	LAM4 GPNMB	FTL	0
2.25923e-103	0.749012	0.923	0.682	5.31303e-99	LAM4 GPNMB	HLA-DMA	0.241
1.17194e-99	0.705602	0.999	0.859	2.75605e-95	LAM4 GPNMB	CD63	0.14
5.49809e-99	0.86194	0.935	0.694	1.29299e-94	LAM4 GPNMB	CTSC	0.241
3.67295e-98	0.803893	0.961	0.658	8.63768e-94	LAM4 GPNMB	CTSL	0.303
5.85282e-98	0.651595	0.955	0.799	1.37641e-93	LAM4 GPNMB	ASAH1	0.156
2.8375e-97	0.896145	0.911	0.737	6.67294e-93	LAM4 GPNMB	CTSZ	0.174
1.0035e-96	0.57097	0.552	0.229	2.35992e-92	LAM4 GPNMB	FUCA1	0.323
1.34265e-96	0.946027	0.771	0.417	3.1575e-92	LAM4 GPNMB	NUPR1	0.354
2.55345e-94	0.79879	0.99	0.896	6.00494e-90	LAM4 GPNMB	LYZ	0.094
6.14801e-93	0.742927	0.999	0.951	1.44583e-88	LAM4 GPNMB	CD74	0.048
7.57506e-93	0.785812	0.878	0.6	1.78143e-88	LAM4 GPNMB	CD9	0.278
1.57902e-92	0.889727	0.97	0.713	3.71337e-88	LAM4 GPNMB	HLA-DQB1	0.257
2.30629e-90	0.506061	0.57	0.25	5.4237e-86	LAM4 GPNMB	DNASE2	0.32
1.60951e-87	0.745236	1	0.919	3.78508e-83	LAM4 GPNMB	HLA-DRA	0.081
8.01904e-85	0.660091	0.991	0.786	1.88584e-80	LAM4 GPNMB	HLA-DPB1	0.205
2.0183e-84	0.715346	0.997	0.803	4.74643e-80	LAM4 GPNMB	HLA-DPA1	0.194
3.15793e-84	0.535038	0.643	0.325	7.42649e-80	LAM4 GPNMB	SCPEP1	0.318
1.5144e-83	0.781027	0.769	0.453	3.56141e-79	LAM4 GPNMB	TMEM176B	0.316
1.19042e-80	0.707228	0.915	0.72	2.79952e-76	LAM4 GPNMB	CAPG	0.195
4.62807e-79	0.617899	0.789	0.48	1.08838e-74	LAM4 GPNMB	CTSA	0.309
3.17818e-78	0.487719	0.671	0.346	7.47412e-74	LAM4 GPNMB	GAA	0.325
5.01117e-78	0.688963	0.627	0.324	1.17848e-73	LAM4 GPNMB	CPM	0.303
1.29493e-77	0.839164	0.997	0.857	3.04528e-73	LAM4 GPNMB	HLA-DRB1	0.14
7.4742e-77	0.578481	0.977	0.803	1.75771e-72	LAM4 GPNMB	NPC2	0.174
1.18996e-76	0.488109	0.628	0.331	2.79842e-72	LAM4 GPNMB	ADA2	0.297
6.16251e-76	0.609114	0.814	0.506	1.44924e-71	LAM4 GPNMB	CREG1	0.308
7.17337e-76	0.532962	0.892	0.639	1.68696e-71	LAM4 GPNMB	TIMP2	0.253
3.60622e-75	0.828086	0.711	0.419	8.48075e-71	LAM4 GPNMB	GCHFR	0.292
6.37961e-75	0.547814	0.845	0.555	1.50029e-70	LAM4 GPNMB	LAMP1	0.29
2.0147e-74	0.397467	0.344	0.117	4.73798e-70	LAM4 GPNMB	OTOA	0.227
2.43955e-72	0.335733	0.197	0.045	5.7371e-68	LAM4 GPNMB	RARRES1	0.152
4.8394e-69	0.551761	0.793	0.494	1.13808e-64	LAM4 GPNMB	LRPAP1	0.299
2.58148e-68	0.480964	0.727	0.425	6.07086e-64	LAM4 GPNMB	HEXA	0.302
3.19515e-67	0.480594	0.722	0.435	7.51403e-63	LAM4 GPNMB	DPP7	0.287
4.84265e-66	0.560275	0.779	0.481	1.13885e-61	LAM4 GPNMB	MS4A4A	0.298
2.61561e-63	0.511484	0.832	0.504	6.15113e-59	LAM4 GPNMB	MSR1	0.328
3.34367e-63	0.703673	0.843	0.553	7.86332e-59	LAM4 GPNMB	FCGR3A	0.29
5.29989e-63	0.475455	0.696	0.383	1.24637e-58	LAM4 GPNMB	SLCO2B1	0.313
6.86779e-63	0.468052	0.677	0.381	1.6151e-58	LAM4 GPNMB	CPVL	0.296
9.25083e-63	0.561919	0.938	0.726	2.17552e-58	LAM4 GPNMB	FCGRT	0.212
7.17356e-62	0.443547	0.451	0.203	1.68701e-57	LAM4 GPNMB	KCNMA1	0.248
9.77626e-62	0.378254	0.413	0.175	2.29908e-57	LAM4 GPNMB	ALDH1A1	0.238
9.26067e-59	0.49526	0.932	0.702	2.17783e-54	LAM4 GPNMB	ITGB2	0.23
6.08925e-58	0.655712	0.856	0.551	1.43201e-53	LAM4 GPNMB	HLA-DQA1	0.305
8.25325e-58	0.545661	0.995	0.968	1.94092e-53	LAM4 GPNMB	CYBA	0.027
1.38517e-57	0.502259	0.78	0.525	3.2575e-53	LAM4 GPNMB	LAMP2	0.255
1.62664e-57	0.388463	0.397	0.172	3.82538e-53	LAM4 GPNMB	TCN2	0.225
1.23341e-56	0.46717	0.8	0.5	2.90062e-52	LAM4 GPNMB	MS4A6A	0.3
1.46398e-56	0.581045	0.918	0.735	3.44285e-52	LAM4 GPNMB	PRDX1	0.183
1.98713e-56	0.457597	0.7	0.43	4.67314e-52	LAM4 GPNMB	HEXB	0.27
1.60508e-55	0.54125	0.594	0.343	3.77467e-51	LAM4 GPNMB	TMEM176A	0.251
8.35809e-55	0.386684	0.499	0.251	1.96557e-50	LAM4 GPNMB	NPL	0.248
9.57527e-55	0.43911	0.815	0.549	2.25182e-50	LAM4 GPNMB	PPT1	0.266
3.95712e-54	0.518771	0.935	0.745	9.30596e-50	LAM4 GPNMB	LGALS3	0.19
1.79374e-52	0.358737	0.477	0.24	4.21834e-48	LAM4 GPNMB	ABHD12	0.237
4.23058e-51	0.417165	0.631	0.375	9.94906e-47	LAM4 GPNMB	SLC15A3	0.256
4.68424e-51	0.386719	0.734	0.475	1.10159e-46	LAM4 GPNMB	RNF130	0.259
7.44875e-51	0.466703	0.886	0.711	1.75172e-46	LAM4 GPNMB	VAMP8	0.175
2.00115e-50	0.376204	0.727	0.46	4.70611e-46	LAM4 GPNMB	ATP6AP1	0.267
2.72643e-50	0.378686	0.555	0.3	6.41174e-46	LAM4 GPNMB	AKR1B1	0.255
5.511e-50	0.389767	0.553	0.309	1.29602e-45	LAM4 GPNMB	CD59	0.244
8.6562e-48	0.401124	0.618	0.368	2.03568e-43	LAM4 GPNMB	LRP1	0.25
1.20088e-47	0.330264	0.479	0.248	2.82411e-43	LAM4 GPNMB	VAT1	0.231
1.68185e-47	0.392019	0.474	0.241	3.95521e-43	LAM4 GPNMB	C2	0.233
2.94091e-46	0.375601	0.523	0.288	6.91613e-42	LAM4 GPNMB	NCEH1	0.235
7.0558e-46	0.461463	0.711	0.446	1.65931e-41	LAM4 GPNMB	PMP22	0.265
2.0908e-45	0.526025	0.394	0.186	4.91693e-41	LAM4 GPNMB	SDS	0.208
9.80001e-45	0.383357	0.568	0.326	2.30467e-40	LAM4 GPNMB	LTA4H	0.242
2.77205e-44	0.348342	0.471	0.249	6.51904e-40	LAM4 GPNMB	TSPAN4	0.222
5.52756e-44	0.389617	0.784	0.558	1.29992e-39	LAM4 GPNMB	CD37	0.226
5.56521e-44	0.3576	0.632	0.385	1.30877e-39	LAM4 GPNMB	GNS	0.247
1.04315e-43	0.370848	0.701	0.456	2.45317e-39	LAM4 GPNMB	LAIR1	0.245
3.33008e-42	0.345749	0.613	0.368	7.83134e-38	LAM4 GPNMB	SOAT1	0.245
9.04984e-42	0.490995	0.815	0.551	2.12825e-37	LAM4 GPNMB	MRC1	0.264
9.13864e-42	0.360718	0.577	0.352	2.14913e-37	LAM4 GPNMB	SCARB2	0.225
2.57124e-41	0.345834	0.57	0.332	6.04679e-37	LAM4 GPNMB	CD84	0.238
1.06868e-40	0.392241	0.595	0.369	2.51322e-36	LAM4 GPNMB	RASSF4	0.226
1.63009e-40	0.420603	0.476	0.264	3.83348e-36	LAM4 GPNMB	AC020656.1	0.212
1.7765e-40	0.292406	0.334	0.154	4.17779e-36	LAM4 GPNMB	CD72	0.18
1.86111e-40	0.335511	0.611	0.374	4.37677e-36	LAM4 GPNMB	NUCB1	0.237
3.12806e-40	0.452585	0.722	0.492	7.35626e-36	LAM4 GPNMB	DAB2	0.23
6.07994e-40	0.378446	0.852	0.639	1.42982e-35	LAM4 GPNMB	CXCL16	0.213
7.41479e-40	0.34957	0.82	0.541	1.74374e-35	LAM4 GPNMB	CD163	0.279
8.88416e-40	0.503265	0.959	0.917	2.08929e-35	LAM4 GPNMB	TYROBP	0.042
2.94375e-39	0.395974	0.712	0.523	6.92281e-35	LAM4 GPNMB	ERP29	0.189
3.79027e-39	0.34717	0.637	0.411	8.91358e-35	LAM4 GPNMB	AKR1A1	0.226
6.93415e-39	0.398664	0.892	0.75	1.6307e-34	LAM4 GPNMB	ATP6V1F	0.142
1.10571e-38	0.386398	0.931	0.778	2.60029e-34	LAM4 GPNMB	TMBIM6	0.153
1.30695e-38	0.315833	0.533	0.307	3.07354e-34	LAM4 GPNMB	LHFPL2	0.226
1.91738e-38	0.36067	0.695	0.467	4.50911e-34	LAM4 GPNMB	COMT	0.228
3.00319e-38	0.342872	0.691	0.467	7.06259e-34	LAM4 GPNMB	MFSD1	0.224
3.68261e-38	0.402164	0.784	0.598	8.6604e-34	LAM4 GPNMB	ATOX1	0.186
4.81975e-38	0.362956	0.592	0.371	1.13346e-33	LAM4 GPNMB	ALDH2	0.221
2.14855e-37	0.364228	0.732	0.506	5.05274e-33	LAM4 GPNMB	TPP1	0.226
1.26444e-36	0.301727	0.574	0.356	2.97358e-32	LAM4 GPNMB	SMS	0.218
2.5488e-36	0.312995	0.565	0.351	5.99402e-32	LAM4 GPNMB	SLC7A7	0.214
3.68887e-36	0.521088	0.631	0.409	8.67511e-32	LAM4 GPNMB	HLA-DQA2	0.222
6.76406e-36	0.536864	0.901	0.775	1.5907e-31	LAM4 GPNMB	GLUL	0.126
8.37148e-36	0.322486	0.516	0.308	1.96872e-31	LAM4 GPNMB	GUSB	0.208
5.51044e-35	0.395997	0.873	0.724	1.29589e-30	LAM4 GPNMB	DBI	0.149
6.64832e-35	0.288117	0.457	0.258	1.56348e-30	LAM4 GPNMB	FCHO2	0.199
1.21342e-34	0.290172	0.45	0.242	2.85359e-30	LAM4 GPNMB	PLTP	0.208
1.33039e-34	0.326214	0.489	0.285	3.12868e-30	LAM4 GPNMB	IDH1	0.204
1.97604e-34	0.334771	0.727	0.517	4.64706e-30	LAM4 GPNMB	BCAP31	0.21
2.16977e-34	0.335143	0.727	0.525	5.10265e-30	LAM4 GPNMB	LY96	0.202
4.39254e-34	0.275504	0.411	0.217	1.03299e-29	LAM4 GPNMB	ACP2	0.194
7.40967e-34	0.35225	0.528	0.326	1.74253e-29	LAM4 GPNMB	FPR3	0.202
7.93143e-34	0.332793	0.933	0.784	1.86523e-29	LAM4 GPNMB	GPX4	0.149
1.19729e-33	0.392027	0.967	0.874	2.81567e-29	LAM4 GPNMB	LGALS1	0.093
1.71528e-33	0.287327	0.466	0.266	4.03383e-29	LAM4 GPNMB	SLAMF8	0.2
1.87435e-33	0.313524	0.604	0.384	4.40791e-29	LAM4 GPNMB	CD4	0.22
2.08012e-33	0.292239	0.344	0.172	4.89181e-29	LAM4 GPNMB	RMDN3	0.172
2.23367e-33	0.284736	0.505	0.301	5.25292e-29	LAM4 GPNMB	VEGFB	0.204
1.1175e-31	0.337884	0.469	0.278	2.62802e-27	LAM4 GPNMB	SLC1A3	0.191
1.28487e-31	0.769209	0.163	0.057	3.02164e-27	LAM4 GPNMB	CHIT1	0.106
2.16073e-31	0.40534	0.28	0.128	5.0814e-27	LAM4 GPNMB	CHI3L1	0.152
2.86936e-31	0.360593	0.812	0.645	6.74786e-27	LAM4 GPNMB	CTSH	0.167
8.97372e-31	0.3364	0.932	0.793	2.11035e-26	LAM4 GPNMB	ATP6V0B	0.139
2.76717e-30	0.261736	0.401	0.221	6.50756e-26	LAM4 GPNMB	GPX3	0.18
5.67707e-30	0.297279	0.852	0.637	1.33508e-25	LAM4 GPNMB	MGST3	0.215
7.3544e-30	0.436744	0.996	0.986	1.72953e-25	LAM4 GPNMB	HLA-A	0.01
8.94782e-30	0.320797	0.741	0.564	2.10426e-25	LAM4 GPNMB	TMEM59	0.177
9.03155e-30	0.38945	0.538	0.343	2.12395e-25	LAM4 GPNMB	TFRC	0.195
1.50464e-29	0.307722	0.431	0.249	3.53846e-25	LAM4 GPNMB	SCD	0.182
2.73808e-29	0.433931	0.315	0.163	6.43914e-25	LAM4 GPNMB	RBP1	0.152
2.77267e-29	0.27373	0.479	0.295	6.52048e-25	LAM4 GPNMB	NENF	0.184
2.86263e-29	0.331259	0.543	0.347	6.73205e-25	LAM4 GPNMB	FCGR1A	0.196
3.86583e-29	0.270764	0.181	0.071	9.09127e-25	LAM4 GPNMB	APOC2	0.11
8.94069e-29	0.311046	0.749	0.548	2.10258e-24	LAM4 GPNMB	ATP6AP2	0.201
1.6696e-28	0.260063	0.49	0.302	3.9264e-24	LAM4 GPNMB	UNC93B1	0.188
1.80948e-28	0.334719	0.893	0.72	4.25534e-24	LAM4 GPNMB	APLP2	0.173
2.19408e-28	0.333841	0.441	0.265	5.15981e-24	LAM4 GPNMB	SERPING1	0.176
8.18185e-28	0.356025	0.99	0.907	1.92412e-23	LAM4 GPNMB	LAPTM5	0.083
1.20671e-27	0.334289	0.884	0.765	2.83781e-23	LAM4 GPNMB	ATP6V0E1	0.119
1.20812e-27	0.254866	0.653	0.456	2.84113e-23	LAM4 GPNMB	PEBP1	0.197
1.47491e-27	0.270685	0.795	0.578	3.46855e-23	LAM4 GPNMB	MS4A7	0.217
2.30391e-27	0.339982	0.614	0.417	5.41812e-23	LAM4 GPNMB	LGALS3BP	0.197
7.5471e-27	0.306722	0.92	0.768	1.77485e-22	LAM4 GPNMB	TSPO	0.152
2.09293e-26	0.400677	0.711	0.538	4.92195e-22	LAM4 GPNMB	IGSF6	0.173
5.61607e-26	0.25477	0.471	0.295	1.32073e-21	LAM4 GPNMB	OS9	0.176
8.40346e-26	0.306806	0.646	0.464	1.97624e-21	LAM4 GPNMB	SAMHD1	0.182
9.46802e-26	0.256485	0.49	0.308	2.22659e-21	LAM4 GPNMB	PLBD1	0.182
1.08128e-25	0.257196	0.678	0.489	2.54284e-21	LAM4 GPNMB	PTMS	0.189
1.67791e-25	0.282165	0.66	0.48	3.94593e-21	LAM4 GPNMB	MYDGF	0.18
2.67976e-25	0.432467	1	1	6.302e-21	LAM4 GPNMB	B2M	0
8.71277e-25	0.250227	0.602	0.408	2.04898e-20	LAM4 GPNMB	HNMT	0.194
1.26657e-24	0.325602	0.99	0.858	2.97858e-20	LAM4 GPNMB	CST3	0.132
2.90481e-24	0.276348	0.593	0.404	6.83124e-20	LAM4 GPNMB	PILRA	0.189
3.49108e-24	0.422708	0.981	0.961	8.20998e-20	LAM4 GPNMB	HLA-C	0.02
1.68549e-23	0.309231	0.926	0.786	3.96378e-19	LAM4 GPNMB	ANXA2	0.14
2.10971e-23	0.315683	0.839	0.69	4.96142e-19	LAM4 GPNMB	CALR	0.149
2.78545e-23	0.357278	0.999	1	6.55055e-19	LAM4 GPNMB	TMSB4X	-0.001
3.49017e-23	0.261516	0.628	0.453	8.20782e-19	LAM4 GPNMB	SYNGR2	0.175
6.16981e-23	0.257501	0.649	0.473	1.45095e-18	LAM4 GPNMB	GRINA	0.176
6.84222e-22	0.253703	0.594	0.428	1.60909e-17	LAM4 GPNMB	LGALS9	0.166
2.81162e-21	0.252246	0.639	0.467	6.61209e-17	LAM4 GPNMB	C4orf48	0.172
9.64647e-21	0.314226	1	0.996	2.26856e-16	LAM4 GPNMB	HLA-B	0.004
1.29168e-20	0.374933	0.425	0.271	3.03765e-16	LAM4 GPNMB	TGM2	0.154
2.71883e-20	0.264451	0.675	0.532	6.39388e-16	LAM4 GPNMB	RNH1	0.143
7.38208e-20	0.28188	0.771	0.583	1.73604e-15	LAM4 GPNMB	CYBB	0.188
7.93126e-20	0.269812	0.647	0.49	1.86519e-15	LAM4 GPNMB	CD99	0.157
2.30752e-19	0.341835	0.731	0.57	5.42659e-15	LAM4 GPNMB	IFI6	0.161
7.77751e-19	0.259524	0.663	0.524	1.82904e-14	LAM4 GPNMB	REEP5	0.139
1.26776e-18	0.34075	0.96	0.929	2.9814e-14	LAM4 GPNMB	ITM2B	0.031
2.5894e-18	0.272887	0.425	0.277	6.08949e-14	LAM4 GPNMB	VMO1	0.148
3.36943e-18	0.298572	0.933	0.854	7.9239e-14	LAM4 GPNMB	FCER1G	0.079
1.21327e-16	0.259643	0.98	0.975	2.85326e-12	LAM4 GPNMB	OAZ1	0.005
2.6429e-16	0.264181	0.71	0.578	6.21532e-12	LAM4 GPNMB	BST2	0.132
2.69807e-16	0.302037	0.866	0.784	6.34505e-12	LAM4 GPNMB	TYMP	0.082
1.20097e-15	0.319408	0.997	0.99	2.82433e-11	LAM4 GPNMB	MT-CO1	0.007
4.61404e-15	0.411537	0.961	0.974	1.08508e-10	LAM4 GPNMB	MT-ND3	-0.013
5.27459e-15	0.295212	0.996	0.987	1.24043e-10	LAM4 GPNMB	MT-ATP6	0.009
8.27041e-15	0.294752	0.877	0.793	1.94495e-10	LAM4 GPNMB	AIF1	0.084
1.82127e-14	0.284324	0.402	0.28	4.28307e-10	LAM4 GPNMB	IL4I1	0.122
5.33726e-13	0.302424	0.975	0.975	1.25516e-08	LAM4 GPNMB	MT-CYB	0
1.89328e-12	0.44025	0.289	0.184	4.45243e-08	LAM4 GPNMB	CCL13	0.105
2.54001e-12	0.281797	0.982	0.98	5.97335e-08	LAM4 GPNMB	MT-CO3	0.002
1.29286e-10	0.546747	0.344	0.244	3.04042e-06	LAM4 GPNMB	RNASE1	0.1
3.48422e-10	0.588095	0.446	0.351	8.19385e-06	LAM4 GPNMB	IFI27	0.095
2.62128e-08	0.266409	0.991	0.988	0.000616445	LAM4 GPNMB	MT-ND4	0.003
1.63164e-06	0.262233	0.972	0.977	0.0383713	LAM4 GPNMB	MT-ND2	-0.005
4.82204e-06	0.346051	0.126	0.079	0.1134	LAM4 GPNMB	INS	0.047
0.001294	0.263642	0.181	0.143	1	LAM4 GPNMB	IGKC	0.038
0.00364436	0.330034	0.768	0.798	1	LAM4 GPNMB	TXNIP	-0.03
0	2.16892	0.926	0.304	0	LAM3 CCL18	MARCO	0.622
0	1.98874	0.826	0.258	0	LAM3 CCL18	RETN	0.568
0	1.54847	0.296	0.016	0	LAM3 CCL18	FABP4	0.28
0	1.42074	0.838	0.241	0	LAM3 CCL18	MCEMP1	0.597
0	1.04026	0.502	0.069	0	LAM3 CCL18	CES1	0.433
0	1.01897	0.428	0.042	0	LAM3 CCL18	AC026369.3	0.386
0	0.982426	0.576	0.098	0	LAM3 CCL18	PCOLCE2	0.478
0	0.958962	0.674	0.134	0	LAM3 CCL18	PPARG	0.54
0	0.895972	0.455	0.064	0	LAM3 CCL18	CCL23	0.391
0	0.623072	0.437	0.061	0	LAM3 CCL18	FAM89A	0.376
2.47356e-300	1.44548	0.496	0.093	5.81708e-296	LAM3 CCL18	RBP4	0.403
2.16356e-295	1.58897	0.867	0.394	5.08804e-291	LAM3 CCL18	GCHFR	0.473
3.19828e-281	1.00358	0.807	0.294	7.52139e-277	LAM3 CCL18	LTA4H	0.513
4.11028e-281	1.02648	0.926	0.472	9.66614e-277	LAM3 CCL18	LRPAP1	0.454
8.01109e-270	1.23529	0.592	0.146	1.88397e-265	LAM3 CCL18	IGFBP2	0.446
2.51512e-260	1.1839	0.866	0.407	5.91481e-256	LAM3 CCL18	VSIG4	0.459
1.05625e-248	1.51485	0.943	0.54	2.48398e-244	LAM3 CCL18	FBP1	0.403
1.17591e-235	0.858382	0.595	0.165	2.76539e-231	LAM3 CCL18	MGST1	0.43
2.91798e-232	1.08434	0.989	0.757	6.86221e-228	LAM3 CCL18	TSPO	0.232
7.41806e-230	0.896497	0.367	0.06	1.7445e-225	LAM3 CCL18	AGRP	0.307
5.49451e-227	1.0551	0.93	0.582	1.29214e-222	LAM3 CCL18	SERPINA1	0.348
7.70884e-224	0.988713	0.786	0.344	1.81289e-219	LAM3 CCL18	ALDH2	0.442
4.70195e-219	0.761251	0.682	0.226	1.10576e-214	LAM3 CCL18	CYP27A1	0.456
4.8433e-212	1.03136	0.645	0.202	1.139e-207	LAM3 CCL18	INHBA	0.443
2.3096e-210	1.01752	0.897	0.44	5.43148e-206	LAM3 CCL18	ACP5	0.457
4.88224e-210	0.841348	0.959	0.62	1.14816e-205	LAM3 CCL18	MGST3	0.339
2.95829e-209	0.754221	0.679	0.248	6.95701e-205	LAM3 CCL18	GYPC	0.431
1.99649e-207	0.882065	0.847	0.42	4.69514e-203	LAM3 CCL18	GLRX	0.427
4.09394e-207	2.36626	0.634	0.233	9.62772e-203	LAM3 CCL18	CCL18	0.401
1.91009e-205	0.865137	1	0.991	4.49195e-201	LAM3 CCL18	S100A11	0.009
5.60786e-205	0.500222	0.427	0.093	1.3188e-200	LAM3 CCL18	PARAL1	0.334
4.61035e-203	0.254081	0.153	0.007	1.08422e-198	LAM3 CCL18	GPD1	0.146
3.33433e-201	1.02905	0.73	0.305	7.84135e-197	LAM3 CCL18	STXBP2	0.425
5.93637e-201	0.912172	0.988	0.735	1.39606e-196	LAM3 CCL18	CD68	0.253
1.26414e-199	1.00022	0.937	0.557	2.97288e-195	LAM3 CCL18	MS4A7	0.38
1.17333e-193	0.896183	0.645	0.222	2.75931e-189	LAM3 CCL18	LPL	0.423
1.6233e-193	1.28163	0.969	0.66	3.81752e-189	LAM3 CCL18	APOC1	0.309
1.16946e-190	1.0145	0.515	0.151	2.75022e-186	LAM3 CCL18	NMB	0.364
8.84399e-186	1.03845	1	1	2.07984e-181	LAM3 CCL18	FTL	0
2.98933e-183	0.600629	0.602	0.205	7.03e-179	LAM3 CCL18	PTPMT1	0.397
4.90852e-183	1.12311	0.997	0.806	1.15434e-178	LAM3 CCL18	CSTB	0.191
6.17091e-182	0.923988	0.98	0.761	1.45121e-177	LAM3 CCL18	GRN	0.219
6.67752e-180	0.791432	0.969	0.701	1.57035e-175	LAM3 CCL18	GSTO1	0.268
1.35375e-177	1.05168	0.995	0.795	3.18362e-173	LAM3 CCL18	CTSD	0.2
5.06253e-177	1.1076	0.926	0.613	1.19056e-172	LAM3 CCL18	FABP5	0.313
1.13562e-175	0.808056	0.867	0.464	2.67063e-171	LAM3 CCL18	MS4A4A	0.403
1.81446e-173	0.672867	0.739	0.321	4.26707e-169	LAM3 CCL18	GLIPR2	0.418
2.67482e-171	1.10584	0.869	0.479	6.29037e-167	LAM3 CCL18	FN1	0.39
2.87262e-169	0.804725	1	0.975	6.75554e-165	LAM3 CCL18	MYL6	0.025
6.17152e-168	0.869984	0.982	0.735	1.45136e-163	LAM3 CCL18	LGALS3	0.247
2.52197e-166	0.519	0.304	0.057	5.93092e-162	LAM3 CCL18	AMIGO2	0.247
1.81924e-164	0.64841	0.757	0.352	4.27831e-160	LAM3 CCL18	NUCB1	0.405
1.21986e-163	0.725231	1	0.984	2.86874e-159	LAM3 CCL18	S100A6	0.016
1.79734e-160	1.11066	0.914	0.653	4.22681e-156	LAM3 CCL18	C1QA	0.261
1.80199e-157	0.730504	0.86	0.465	4.23775e-153	LAM3 CCL18	CTSA	0.395
1.104e-156	0.659953	0.979	0.73	2.59627e-152	LAM3 CCL18	ELOB	0.249
6.39802e-155	0.920693	0.978	0.801	1.50462e-150	LAM3 CCL18	ALOX5AP	0.177
1.84097e-154	0.839393	0.926	0.533	4.3294e-150	LAM3 CCL18	MRC1	0.393
1.88272e-151	0.38485	0.261	0.045	4.42758e-147	LAM3 CCL18	SPOCD1	0.216
2.13435e-150	0.561291	0.482	0.153	5.01936e-146	LAM3 CCL18	RMDN3	0.329
5.88416e-150	0.738242	0.995	0.912	1.38378e-145	LAM3 CCL18	TYROBP	0.083
7.89245e-148	0.761454	0.928	0.546	1.85607e-143	LAM3 CCL18	SLC11A1	0.382
1.04298e-145	0.575019	0.973	0.689	2.45277e-141	LAM3 CCL18	S100A9	0.284
1.26416e-144	0.497885	0.547	0.191	2.97292e-140	LAM3 CCL18	TCF7L2	0.356
5.30242e-144	0.542231	0.64	0.26	1.24697e-139	LAM3 CCL18	CYB5A	0.38
1.72917e-143	0.690581	0.968	0.738	4.06648e-139	LAM3 CCL18	ATP6V1F	0.23
4.04892e-141	0.792105	0.991	0.959	9.52185e-137	LAM3 CCL18	HLA-C	0.032
7.96794e-141	1.01274	0.881	0.55	1.87382e-136	LAM3 CCL18	IFI6	0.331
1.12373e-140	1.15238	0.86	0.633	2.64268e-136	LAM3 CCL18	C1QB	0.227
3.25512e-140	0.739126	0.981	0.777	7.65506e-136	LAM3 CCL18	ANXA2	0.204
6.30895e-140	0.57878	0.766	0.385	1.48368e-135	LAM3 CCL18	ALOX5	0.381
3.21691e-139	0.872136	0.868	0.493	7.56521e-135	LAM3 CCL18	MSR1	0.375
1.35571e-137	0.702586	0.596	0.244	3.18823e-133	LAM3 CCL18	SERPING1	0.352
2.07571e-137	0.490501	0.478	0.16	4.88146e-133	LAM3 CCL18	PNPLA6	0.318
3.77352e-137	0.854272	0.861	0.533	8.87419e-133	LAM3 CCL18	LY6E	0.328
4.23602e-137	0.739841	0.608	0.247	9.96184e-133	LAM3 CCL18	TGM2	0.361
2.6354e-135	0.864246	0.976	0.921	6.19768e-131	LAM3 CCL18	UBB	0.055
3.3346e-134	0.686861	0.93	0.665	7.84199e-130	LAM3 CCL18	AP2S1	0.265
2.34153e-133	0.672635	0.99	0.908	5.50657e-129	LAM3 CCL18	PFN1	0.082
8.54598e-133	0.484169	0.524	0.193	2.00976e-128	LAM3 CCL18	SPN	0.331
3.13061e-132	0.502029	0.599	0.239	7.36225e-128	LAM3 CCL18	DNASE2	0.36
4.75069e-132	0.537829	0.555	0.215	1.11722e-127	LAM3 CCL18	ADAMTSL4	0.34
5.58245e-132	0.585302	0.709	0.346	1.31282e-127	LAM3 CCL18	SNX2	0.363
2.97231e-131	0.865103	0.972	0.706	6.98997e-127	LAM3 CCL18	APOE	0.266
5.71609e-131	0.493665	0.577	0.231	1.34425e-126	LAM3 CCL18	DECR1	0.346
8.64811e-130	0.518171	0.67	0.305	2.03378e-125	LAM3 CCL18	MDH1	0.365
4.79991e-129	0.395482	0.375	0.105	1.1288e-124	LAM3 CCL18	UBASH3B	0.27
1.42991e-127	0.592697	0.919	0.609	3.36272e-123	LAM3 CCL18	ATP5MC3	0.31
7.04677e-126	0.35745	0.307	0.073	1.65719e-121	LAM3 CCL18	PHLDA3	0.234
4.14576e-125	0.57442	0.939	0.663	9.74959e-121	LAM3 CCL18	NOP10	0.276
1.12189e-124	0.647183	0.977	0.734	2.63834e-120	LAM3 CCL18	CD81	0.243
3.70364e-124	0.738481	0.987	0.925	8.70985e-120	LAM3 CCL18	S100A4	0.062
1.77986e-123	0.559485	0.999	0.972	4.1857e-119	LAM3 CCL18	OAZ1	0.027
1.8495e-123	0.577627	0.893	0.584	4.34947e-119	LAM3 CCL18	PYCARD	0.309
5.62661e-123	0.68789	0.987	0.846	1.32321e-118	LAM3 CCL18	FCER1G	0.141
1.0241e-122	0.762178	0.88	0.567	2.40838e-118	LAM3 CCL18	CYBB	0.313
1.90163e-122	0.555373	0.83	0.457	4.47205e-118	LAM3 CCL18	NCF2	0.373
9.79059e-122	0.345873	0.359	0.1	2.30245e-117	LAM3 CCL18	HDDC2	0.259
3.26637e-120	0.338153	0.118	0.009	7.68151e-116	LAM3 CCL18	HP	0.109
4.57895e-120	0.520454	0.568	0.238	1.07683e-115	LAM3 CCL18	ABCG1	0.33
1.232e-119	0.597052	0.87	0.545	2.8973e-115	LAM3 CCL18	SPI1	0.325
1.84376e-119	0.68584	0.861	0.513	4.33598e-115	LAM3 CCL18	TREM1	0.348
3.67843e-119	0.523935	0.744	0.388	8.65056e-115	LAM3 CCL18	HNMT	0.356
4.72447e-119	0.57587	0.949	0.718	1.11105e-114	LAM3 CCL18	PSMA7	0.231
5.71189e-119	0.808108	0.72	0.374	1.34327e-114	LAM3 CCL18	CD52	0.346
6.62367e-119	0.532405	0.643	0.294	1.55769e-114	LAM3 CCL18	CNIH4	0.349
1.05594e-118	0.697387	0.826	0.472	2.48326e-114	LAM3 CCL18	SNX10	0.354
2.97924e-118	0.651201	0.972	0.709	7.00628e-114	LAM3 CCL18	CAPG	0.263
9.32416e-117	0.340534	0.344	0.096	2.19276e-112	LAM3 CCL18	ACVRL1	0.248
1.82861e-115	0.651959	0.997	0.956	4.30034e-111	LAM3 CCL18	S100A10	0.041
5.21263e-115	0.709782	0.945	0.687	1.22585e-110	LAM3 CCL18	CTSC	0.258
1.29426e-113	0.639152	0.992	0.856	3.04372e-109	LAM3 CCL18	CD63	0.136
1.43013e-113	0.602124	0.996	0.967	3.36324e-109	LAM3 CCL18	CYBA	0.029
3.02201e-113	0.627496	1	1	7.10686e-109	LAM3 CCL18	TMSB4X	0
6.2298e-112	0.539685	0.96	0.698	1.46506e-107	LAM3 CCL18	VAMP8	0.262
2.39045e-111	0.798299	0.876	0.538	5.62161e-107	LAM3 CCL18	C1QC	0.338
1.98828e-110	0.547885	0.88	0.548	4.67584e-106	LAM3 CCL18	C1orf162	0.332
8.30008e-110	0.493518	0.304	0.081	1.95193e-105	LAM3 CCL18	OASL	0.223
2.64652e-109	0.621691	0.958	0.708	6.22383e-105	LAM3 CCL18	APLP2	0.25
4.74261e-109	0.865704	0.759	0.41	1.11532e-104	LAM3 CCL18	NUPR1	0.349
1.56683e-107	0.462411	0.438	0.155	3.68472e-103	LAM3 CCL18	ARRDC4	0.283
2.26631e-107	0.485878	0.795	0.45	5.32968e-103	LAM3 CCL18	COMT	0.345
1.42859e-106	0.565222	0.97	0.785	3.35962e-102	LAM3 CCL18	ATP6V0B	0.185
3.94077e-106	0.558665	0.954	0.719	9.26751e-102	LAM3 CCL18	FCGRT	0.235
8.0072e-105	0.616043	0.997	0.979	1.88305e-100	LAM3 CCL18	VIM	0.018
5.74629e-103	0.544459	0.998	0.988	1.35135e-98	LAM3 CCL18	SERF2	0.01
7.27113e-103	0.405643	0.54	0.228	1.70995e-98	LAM3 CCL18	ECH1	0.312
9.77871e-103	0.48429	0.979	0.776	2.29966e-98	LAM3 CCL18	GPX4	0.203
3.72137e-102	0.621367	0.97	0.765	8.75155e-98	LAM3 CCL18	GLUL	0.205
5.1345e-102	0.509542	0.8	0.478	1.20748e-97	LAM3 CCL18	ATP6V0D1	0.322
1.15843e-101	0.53373	0.816	0.506	2.72429e-97	LAM3 CCL18	PSME2	0.31
5.32201e-101	0.423542	0.4	0.139	1.25158e-96	LAM3 CCL18	ALAS1	0.261
7.22924e-101	0.35435	0.438	0.16	1.7001e-96	LAM3 CCL18	EDEM2	0.278
1.02844e-100	0.536273	0.988	0.927	2.41859e-96	LAM3 CCL18	CFL1	0.061
2.0534e-100	0.714678	0.938	0.654	4.82898e-96	LAM3 CCL18	CTSL	0.284
5.03778e-100	0.477821	0.667	0.328	1.18473e-95	LAM3 CCL18	FCGR1A	0.339
1.17033e-99	0.534596	0.813	0.515	2.75227e-95	LAM3 CCL18	TKT	0.298
1.18338e-99	0.460273	0.793	0.44	2.78295e-95	LAM3 CCL18	LAIR1	0.353
1.58068e-99	0.487732	0.79	0.462	3.71728e-95	LAM3 CCL18	MYDGF	0.328
2.39102e-99	0.721733	0.774	0.441	5.62295e-95	LAM3 CCL18	CFD	0.333
9.06611e-99	0.598466	0.59	0.271	2.13208e-94	LAM3 CCL18	ABHD5	0.319
9.66723e-99	0.51606	0.623	0.282	2.27344e-94	LAM3 CCL18	COLEC12	0.341
2.62605e-97	0.491737	0.666	0.348	6.17569e-93	LAM3 CCL18	RAB13	0.318
2.93656e-96	0.553847	0.496	0.217	6.9059e-92	LAM3 CCL18	EVL	0.279
3.68473e-96	0.607886	0.969	0.726	8.66538e-92	LAM3 CCL18	CTSZ	0.243
3.6584e-95	0.405263	0.469	0.186	8.60347e-91	LAM3 CCL18	CLEC12A	0.283
7.90636e-95	0.416449	0.335	0.106	1.85934e-90	LAM3 CCL18	AKR1C3	0.229
1.3193e-94	0.567036	0.88	0.631	3.10259e-90	LAM3 CCL18	CXCL16	0.249
5.69741e-94	0.410812	0.555	0.252	1.33986e-89	LAM3 CCL18	BLVRA	0.303
8.84382e-94	0.281775	0.178	0.032	2.0798e-89	LAM3 CCL18	MME	0.146
4.14001e-93	0.43634	0.883	0.592	9.73606e-89	LAM3 CCL18	SNX3	0.291
1.25655e-91	0.38819	0.422	0.164	2.95503e-87	LAM3 CCL18	SCCPDH	0.258
2.48386e-91	0.537266	0.979	0.822	5.84129e-87	LAM3 CCL18	CTSS	0.157
8.80252e-91	0.483198	0.962	0.746	2.07009e-86	LAM3 CCL18	ANXA5	0.216
1.16567e-90	0.321717	0.357	0.122	2.74131e-86	LAM3 CCL18	APIP	0.235
1.16941e-90	0.481906	0.955	0.742	2.75009e-86	LAM3 CCL18	GSTP1	0.213
3.44262e-90	0.943524	0.967	0.882	8.09601e-86	LAM3 CCL18	ANXA1	0.085
4.44233e-90	0.46697	0.783	0.454	1.0447e-85	LAM3 CCL18	GRINA	0.329
5.21681e-90	0.464403	0.812	0.514	1.22684e-85	LAM3 CCL18	RNH1	0.298
5.75494e-90	0.474516	0.911	0.693	1.35339e-85	LAM3 CCL18	UQCRH	0.218
7.486e-90	0.442782	0.907	0.636	1.76048e-85	LAM3 CCL18	NDUFS5	0.271
1.6744e-89	0.453796	0.591	0.293	3.93768e-85	LAM3 CCL18	PLBD1	0.298
5.18605e-89	0.422693	0.958	0.724	1.2196e-84	LAM3 CCL18	COX5B	0.234
1.20336e-88	0.633564	0.893	0.603	2.82995e-84	LAM3 CCL18	OLR1	0.29
3.81744e-88	0.396089	0.585	0.276	8.97748e-84	LAM3 CCL18	NCEH1	0.309
6.57753e-88	0.475432	0.982	0.874	1.54684e-83	LAM3 CCL18	YBX1	0.108
1.08903e-87	0.335115	0.393	0.146	2.56106e-83	LAM3 CCL18	ZBTB8OS	0.247
1.81845e-87	0.420557	0.593	0.295	4.27644e-83	LAM3 CCL18	GUSB	0.298
4.64017e-87	0.577976	0.996	0.949	1.09123e-82	LAM3 CCL18	SH3BGRL3	0.047
6.14933e-87	0.43815	0.639	0.335	1.44614e-82	LAM3 CCL18	SLC31A2	0.304
1.38542e-86	0.611498	0.543	0.26	3.2581e-82	LAM3 CCL18	VMO1	0.283
1.73176e-86	0.368037	0.409	0.161	4.07257e-82	LAM3 CCL18	TRPV2	0.248
2.66685e-86	0.399895	0.988	0.865	6.27164e-82	LAM3 CCL18	BRI3	0.123
3.12628e-86	0.512592	0.887	0.541	7.35208e-82	LAM3 CCL18	FCGR3A	0.346
1.2901e-85	0.400871	0.731	0.414	3.03393e-81	LAM3 CCL18	VPS29	0.317
3.27416e-85	0.434723	0.908	0.63	7.69984e-81	LAM3 CCL18	CTSH	0.278
1.89888e-83	0.446186	0.79	0.507	4.46561e-79	LAM3 CCL18	REEP5	0.283
3.76309e-83	0.294205	0.269	0.079	8.84965e-79	LAM3 CCL18	ACO1	0.19
4.71188e-83	0.542798	1	0.991	1.10809e-78	LAM3 CCL18	ACTB	0.009
1.28545e-82	0.434501	0.936	0.716	3.02299e-78	LAM3 CCL18	NDUFA4	0.22
6.38411e-82	0.40171	0.701	0.384	1.50135e-77	LAM3 CCL18	VASP	0.317
7.62187e-82	0.408248	0.987	0.886	1.79244e-77	LAM3 CCL18	ARPC3	0.101
9.50873e-82	0.432737	0.97	0.796	2.23617e-77	LAM3 CCL18	CLIC1	0.174
1.5309e-81	0.426492	0.584	0.292	3.60021e-77	LAM3 CCL18	PECAM1	0.292
2.93082e-81	0.42874	0.337	0.119	6.89242e-77	LAM3 CCL18	MIR3945HG	0.218
6.79462e-81	0.40092	0.795	0.51	1.59789e-76	LAM3 CCL18	ERP29	0.285
1.20462e-80	0.518702	0.967	0.725	2.83292e-76	LAM3 CCL18	PRDX1	0.242
2.24764e-80	0.585122	0.608	0.318	5.28578e-76	LAM3 CCL18	CITED2	0.29
3.13679e-80	0.401178	0.547	0.265	7.3768e-76	LAM3 CCL18	DOK2	0.282
3.66612e-80	0.400659	0.637	0.338	8.62162e-76	LAM3 CCL18	SLC7A7	0.299
6.05787e-80	0.485181	1	0.996	1.42463e-75	LAM3 CCL18	HLA-B	0.004
1.71811e-79	0.515252	0.524	0.265	4.04047e-75	LAM3 CCL18	LDHB	0.259
2.68969e-79	0.341856	0.5	0.227	6.32533e-75	LAM3 CCL18	AGPAT2	0.273
3.84744e-79	0.406806	0.955	0.727	9.04802e-75	LAM3 CCL18	POMP	0.228
3.91801e-79	0.452538	0.977	0.893	9.21398e-75	LAM3 CCL18	PPIA	0.084
4.74763e-79	0.425786	0.615	0.327	1.1165e-74	LAM3 CCL18	TMED5	0.288
3.96168e-78	0.367286	0.4	0.161	9.31668e-74	LAM3 CCL18	PPIC	0.239
4.68394e-78	0.387448	0.9	0.649	1.10152e-73	LAM3 CCL18	COX6A1	0.251
7.36092e-77	0.399137	0.645	0.344	1.73107e-72	LAM3 CCL18	BAX	0.301
8.53759e-77	0.411892	0.596	0.31	2.00779e-72	LAM3 CCL18	CSTA	0.286
1.24155e-76	0.304935	0.42	0.169	2.91976e-72	LAM3 CCL18	ALDH1A1	0.251
1.58486e-76	0.402172	0.615	0.322	3.72712e-72	LAM3 CCL18	EML4	0.293
2.04728e-76	0.449655	0.938	0.713	4.81459e-72	LAM3 CCL18	DBI	0.225
1.39438e-75	0.804777	0.321	0.12	3.27916e-71	LAM3 CCL18	FABP3	0.201
3.84176e-75	0.37674	0.943	0.715	9.03467e-71	LAM3 CCL18	COX8A	0.228
1.55543e-74	0.498232	0.652	0.364	3.6579e-70	LAM3 CCL18	IFI30	0.288
1.65107e-74	0.354834	0.5	0.233	3.88281e-70	LAM3 CCL18	UBE2L6	0.267
4.58446e-74	0.381927	0.914	0.668	1.07813e-69	LAM3 CCL18	UQCR10	0.246
9.51944e-74	0.315876	0.364	0.142	2.23869e-69	LAM3 CCL18	SPNS1	0.222
1.37903e-73	0.397194	0.701	0.415	3.24305e-69	LAM3 CCL18	PSMB6	0.286
1.38442e-73	0.388066	0.857	0.573	3.25575e-69	LAM3 CCL18	GMFG	0.284
2.27822e-73	0.331465	0.422	0.181	5.35769e-69	LAM3 CCL18	CD300LF	0.241
2.82061e-73	0.494368	0.529	0.26	6.63323e-69	LAM3 CCL18	SDC2	0.269
1.40805e-72	0.362426	0.564	0.287	3.31131e-68	LAM3 CCL18	PGD	0.277
1.86273e-72	0.426451	0.883	0.623	4.38059e-68	LAM3 CCL18	UPP1	0.26
2.13823e-72	0.334335	0.461	0.209	5.02847e-68	LAM3 CCL18	LSM6	0.252
9.87375e-72	0.461294	0.945	0.695	2.32201e-67	LAM3 CCL18	ITGB2	0.25
2.69511e-71	0.356981	0.826	0.475	6.33808e-67	LAM3 CCL18	DAB2	0.351
2.90572e-71	0.370813	0.77	0.475	6.83339e-67	LAM3 CCL18	DRAP1	0.295
6.34331e-71	0.397057	0.859	0.585	1.49176e-66	LAM3 CCL18	ATOX1	0.274
1.8374e-70	0.391583	0.866	0.609	4.321e-66	LAM3 CCL18	CD164	0.257
1.98452e-70	0.458773	0.875	0.621	4.667e-66	LAM3 CCL18	RPS27L	0.254
4.039e-70	0.316825	0.337	0.128	9.49851e-66	LAM3 CCL18	TOMM40	0.209
4.47079e-70	0.473669	0.96	0.772	1.0514e-65	LAM3 CCL18	TYMP	0.188
5.2333e-70	0.353885	0.639	0.353	1.23071e-65	LAM3 CCL18	TXNDC17	0.286
7.9938e-70	0.360528	0.725	0.418	1.8799e-65	LAM3 CCL18	HEXA	0.307
8.78095e-70	0.34151	0.48	0.226	2.06502e-65	LAM3 CCL18	MCOLN1	0.254
1.21826e-69	0.365796	0.776	0.505	2.86497e-65	LAM3 CCL18	NDUFV2	0.271
2.636e-69	0.342103	0.728	0.442	6.19908e-65	LAM3 CCL18	LAMTOR1	0.286
4.9849e-69	0.359978	0.631	0.347	1.1723e-64	LAM3 CCL18	SSB	0.284
1.06716e-68	0.373563	0.98	0.802	2.50964e-64	LAM3 CCL18	TXN	0.178
1.35901e-68	0.346707	0.978	0.885	3.19599e-64	LAM3 CCL18	SRP14	0.093
1.45859e-68	0.294573	0.355	0.141	3.43016e-64	LAM3 CCL18	RHBDD2	0.214
1.74738e-68	0.323028	0.555	0.278	4.10932e-64	LAM3 CCL18	RAB5IF	0.277
2.62465e-68	0.410827	0.961	0.841	6.17238e-64	LAM3 CCL18	MYL12A	0.12
1.21079e-67	0.422294	0.761	0.51	2.84741e-63	LAM3 CCL18	JPT1	0.251
1.35907e-67	0.376496	0.955	0.747	3.19613e-63	LAM3 CCL18	GNG5	0.208
1.37044e-67	0.412579	1	1	3.22286e-63	LAM3 CCL18	B2M	0
3.60482e-67	0.362104	0.631	0.35	8.47745e-63	LAM3 CCL18	CARD16	0.281
3.67027e-67	0.257463	0.253	0.082	8.63138e-63	LAM3 CCL18	DCSTAMP	0.171
6.17651e-67	0.401672	0.953	0.796	1.45253e-62	LAM3 CCL18	ARPC2	0.157
1.23772e-66	0.377271	0.802	0.534	2.91074e-62	LAM3 CCL18	ZNF706	0.268
4.36306e-66	1.00767	0.988	0.894	1.02606e-61	LAM3 CCL18	LYZ	0.094
7.31064e-66	0.359921	0.667	0.392	1.71924e-61	LAM3 CCL18	PSMA4	0.275
2.02668e-65	0.35413	0.499	0.246	4.76615e-61	LAM3 CCL18	FKBP15	0.253
2.35791e-65	0.39583	0.991	0.838	5.54509e-61	LAM3 CCL18	PSAP	0.153
2.36747e-65	0.589255	0.933	0.78	5.56757e-61	LAM3 CCL18	TXNIP	0.153
2.82086e-65	0.476977	0.984	0.957	6.63382e-61	LAM3 CCL18	ACTG1	0.027
4.52453e-65	0.69259	0.878	0.622	1.06403e-60	LAM3 CCL18	PLIN2	0.256
9.43723e-65	0.344044	0.454	0.214	2.21935e-60	LAM3 CCL18	OSCAR	0.24
1.28223e-64	0.332917	0.555	0.291	3.01541e-60	LAM3 CCL18	VEGFB	0.264
3.89865e-64	0.389281	0.698	0.424	9.16845e-60	LAM3 CCL18	HEXB	0.274
1.34358e-63	0.309938	0.521	0.263	3.15969e-59	LAM3 CCL18	COLGALT1	0.258
1.3913e-63	0.361989	0.87	0.602	3.27192e-59	LAM3 CCL18	BLOC1S1	0.268
2.10633e-63	0.342469	0.675	0.394	4.95346e-59	LAM3 CCL18	REX1BD	0.281
2.16062e-63	0.370799	0.892	0.675	5.08113e-59	LAM3 CCL18	ARPC1B	0.217
9.58375e-63	0.302325	0.489	0.241	2.25381e-58	LAM3 CCL18	SMCO4	0.248
1.20637e-62	0.406514	0.786	0.552	2.83701e-58	LAM3 CCL18	CHCHD10	0.234
1.44957e-62	0.34671	0.544	0.289	3.40896e-58	LAM3 CCL18	ABRACL	0.255
1.5542e-62	0.297526	0.425	0.197	3.655e-58	LAM3 CCL18	COMMD9	0.228
2.95755e-62	0.379947	0.552	0.295	6.95528e-58	LAM3 CCL18	AKR1B1	0.257
3.43514e-62	0.334681	0.449	0.217	8.07841e-58	LAM3 CCL18	TFPT	0.232
4.93686e-62	0.342323	0.814	0.552	1.161e-57	LAM3 CCL18	TMEM59	0.262
5.54235e-62	0.356188	0.671	0.416	1.30339e-57	LAM3 CCL18	VDAC2	0.255
9.71128e-62	0.361602	0.73	0.478	2.2838e-57	LAM3 CCL18	LAMTOR2	0.252
1.18882e-61	0.28286	0.429	0.198	2.79575e-57	LAM3 CCL18	2022-03-02	0.231
1.99173e-61	0.301786	0.756	0.451	4.68394e-57	LAM3 CCL18	SMIM25	0.305
2.41357e-61	0.335867	0.895	0.665	5.67599e-57	LAM3 CCL18	NDUFB2	0.23
2.97093e-61	0.253049	0.324	0.123	6.98673e-57	LAM3 CCL18	FPR2	0.201
3.31563e-61	0.367886	0.667	0.392	7.79738e-57	LAM3 CCL18	PILRA	0.275
3.48992e-61	0.28927	0.304	0.117	8.20724e-57	LAM3 CCL18	PROCR	0.187
4.95397e-61	0.333961	0.755	0.485	1.16503e-56	LAM3 CCL18	NDUFB8	0.27
5.31358e-61	0.324292	0.653	0.382	1.2496e-56	LAM3 CCL18	SCP2	0.271
1.12008e-60	0.336914	0.851	0.605	2.63409e-56	LAM3 CCL18	ATP5MF	0.246
1.26598e-60	0.378891	0.653	0.388	2.97721e-56	LAM3 CCL18	LAP3	0.265
1.58082e-60	0.352701	0.586	0.324	3.71762e-56	LAM3 CCL18	SCPEP1	0.262
1.70193e-60	0.325829	0.928	0.697	4.00242e-56	LAM3 CCL18	COX6C	0.231
2.2212e-60	0.447449	0.752	0.463	5.22359e-56	LAM3 CCL18	PLD3	0.289
2.29642e-60	0.307096	0.521	0.268	5.4005e-56	LAM3 CCL18	HCK	0.253
2.81045e-60	0.2688	0.332	0.134	6.60933e-56	LAM3 CCL18	SNTB1	0.198
2.9875e-60	0.287818	0.459	0.222	7.0257e-56	LAM3 CCL18	DCTN3	0.237
6.83748e-60	0.417527	0.798	0.533	1.60797e-55	LAM3 CCL18	GRB2	0.265
1.91462e-59	0.291768	0.485	0.242	4.5026e-55	LAM3 CCL18	VAT1	0.243
1.98352e-59	0.332869	0.826	0.567	4.66465e-55	LAM3 CCL18	CLTA	0.259
1.99503e-59	0.366393	0.945	0.756	4.6917e-55	LAM3 CCL18	ATP6V0E1	0.189
4.44978e-59	0.277891	0.346	0.144	1.04646e-54	LAM3 CCL18	S100A13	0.202
9.34674e-59	0.328196	0.67	0.41	2.19807e-54	LAM3 CCL18	PSMD8	0.26
9.92326e-59	0.307752	0.603	0.333	2.33365e-54	LAM3 CCL18	GCA	0.27
2.09552e-58	0.373813	0.932	0.718	4.92804e-54	LAM3 CCL18	ARPC5	0.214
2.17406e-58	0.306188	0.408	0.192	5.11274e-54	LAM3 CCL18	POR	0.216
4.6266e-58	0.348519	0.781	0.481	1.08804e-53	LAM3 CCL18	ARHGAP18	0.3
5.50386e-58	0.687955	0.54	0.295	1.29434e-53	LAM3 CCL18	VCAN	0.245
6.26762e-58	0.345132	0.633	0.361	1.47396e-53	LAM3 CCL18	LRP1	0.272
6.73099e-58	0.415745	0.47	0.24	1.58293e-53	LAM3 CCL18	SCD	0.23
6.88108e-58	0.315579	0.614	0.352	1.61822e-53	LAM3 CCL18	CORO1C	0.262
1.27864e-57	0.305193	0.616	0.345	3.00697e-53	LAM3 CCL18	GAA	0.271
1.87969e-57	0.324041	0.901	0.684	4.42047e-53	LAM3 CCL18	UQCR11	0.217
4.17756e-57	0.310158	0.909	0.688	9.82437e-53	LAM3 CCL18	COX7A2	0.221
4.88874e-57	0.332765	0.8	0.517	1.14968e-52	LAM3 CCL18	LAMP2	0.283
9.63609e-57	0.36963	0.616	0.368	2.26612e-52	LAM3 CCL18	CD151	0.248
1.34361e-56	0.358768	0.987	0.796	3.15978e-52	LAM3 CCL18	CTSB	0.191
1.42587e-56	0.408447	0.896	0.693	3.35321e-52	LAM3 CCL18	RTN4	0.203
2.17315e-56	0.384169	0.668	0.407	5.1106e-52	LAM3 CCL18	LGALS3BP	0.261
2.29735e-56	0.26329	0.362	0.16	5.40268e-52	LAM3 CCL18	ACAA2	0.202
4.95507e-56	0.30612	0.579	0.329	1.16528e-51	LAM3 CCL18	NDUFAB1	0.25
7.90164e-56	0.327323	0.773	0.507	1.85823e-51	LAM3 CCL18	BCAP31	0.266
1.00342e-55	0.545694	0.48	0.258	2.35975e-51	LAM3 CCL18	AC020656.1	0.222
1.051e-55	0.360581	0.724	0.451	2.47163e-51	LAM3 CCL18	SAMHD1	0.273
1.65026e-55	0.359392	0.879	0.634	3.88092e-51	LAM3 CCL18	TIMP2	0.245
1.67779e-55	0.304568	0.83	0.571	3.94567e-51	LAM3 CCL18	ATP5PF	0.259
1.78906e-55	0.281495	0.512	0.27	4.20734e-51	LAM3 CCL18	GTF3C6	0.242
2.90134e-55	0.284679	0.814	0.544	6.82307e-51	LAM3 CCL18	NEDD8	0.27
3.26621e-55	0.282288	0.314	0.129	7.68114e-51	LAM3 CCL18	QPCT	0.185
4.5517e-55	0.315539	0.646	0.388	1.07042e-50	LAM3 CCL18	NDUFB3	0.258
7.28605e-55	0.25902	0.343	0.149	1.71346e-50	LAM3 CCL18	SCIMP	0.194
9.10203e-55	0.36669	0.523	0.287	2.14052e-50	LAM3 CCL18	ADAM17	0.236
1.19263e-54	0.303375	0.602	0.348	2.80472e-50	LAM3 CCL18	MRPL41	0.254
1.19983e-54	0.280336	0.431	0.213	2.82164e-50	LAM3 CCL18	PEPD	0.218
1.24599e-54	0.403849	0.974	0.78	2.93021e-50	LAM3 CCL18	AIF1	0.194
1.36125e-54	0.499609	0.83	0.599	3.20125e-50	LAM3 CCL18	CD9	0.231
1.83274e-54	0.269013	0.481	0.245	4.31005e-50	LAM3 CCL18	SDHD	0.236
6.47122e-54	0.421111	0.682	0.46	1.52184e-49	LAM3 CCL18	C9orf16	0.222
8.65417e-54	0.275691	0.47	0.241	2.0352e-49	LAM3 CCL18	ESD	0.229
1.17883e-53	0.281178	0.484	0.25	2.77226e-49	LAM3 CCL18	TCEAL4	0.234
1.25088e-53	0.374486	0.718	0.481	2.94171e-49	LAM3 CCL18	PTMS	0.237
1.4423e-53	0.30228	0.504	0.272	3.39187e-49	LAM3 CCL18	CCT5	0.232
1.4821e-53	0.285416	0.386	0.181	3.48545e-49	LAM3 CCL18	AVPI1	0.205
1.92168e-53	0.303406	0.431	0.215	4.51922e-49	LAM3 CCL18	AGFG1	0.216
2.01122e-53	0.409193	0.899	0.693	4.72978e-49	LAM3 CCL18	TUBA1B	0.206
2.9749e-53	0.310479	0.577	0.333	6.99606e-49	LAM3 CCL18	LACTB	0.244
3.28163e-53	0.321876	0.8	0.553	7.71742e-49	LAM3 CCL18	FKBP1A	0.247
3.37747e-53	0.290531	0.728	0.469	7.94281e-49	LAM3 CCL18	TMED10	0.259
3.50644e-53	0.300911	0.607	0.349	8.2461e-49	LAM3 CCL18	CHMP5	0.258
4.0524e-53	0.317489	0.716	0.454	9.53002e-49	LAM3 CCL18	C4orf48	0.262
4.09769e-53	0.276091	0.447	0.223	9.63655e-49	LAM3 CCL18	EMC7	0.224
5.87989e-53	0.289037	0.74	0.481	1.38277e-48	LAM3 CCL18	SELENOH	0.259
2.19182e-52	0.479356	0.758	0.572	5.15451e-48	LAM3 CCL18	RGCC	0.186
3.3582e-52	0.301653	0.779	0.533	7.89747e-48	LAM3 CCL18	PSMB3	0.246
5.18071e-52	0.413255	0.443	0.228	1.21835e-47	LAM3 CCL18	MX1	0.215
1.22222e-51	0.262115	0.388	0.185	2.87431e-47	LAM3 CCL18	NAA20	0.203
1.40233e-51	0.286094	0.771	0.512	3.29787e-47	LAM3 CCL18	RBX1	0.259
4.6439e-51	0.32875	0.489	0.264	1.09211e-46	LAM3 CCL18	STOM	0.225
5.22095e-51	0.291644	0.49	0.261	1.22781e-46	LAM3 CCL18	APBB1IP	0.229
7.77925e-51	0.352739	0.394	0.188	1.82945e-46	LAM3 CCL18	IFIT3	0.206
9.71244e-51	0.320158	0.869	0.665	2.28407e-46	LAM3 CCL18	COX7B	0.204
1.71914e-50	0.76483	0.282	0.114	4.04289e-46	LAM3 CCL18	CXCL5	0.168
1.73418e-50	0.254064	0.537	0.295	4.07827e-46	LAM3 CCL18	EIF4EBP1	0.242
1.97517e-50	0.344798	0.601	0.35	4.64501e-46	LAM3 CCL18	GPCPD1	0.251
2.0018e-50	0.263806	0.499	0.267	4.70762e-46	LAM3 CCL18	LEPROT	0.232
4.09376e-50	0.285234	0.487	0.261	9.6273e-46	LAM3 CCL18	MESD	0.226
4.4875e-50	0.280111	0.84	0.584	1.05533e-45	LAM3 CCL18	SAP18	0.256
4.79473e-50	0.327483	0.643	0.405	1.12758e-45	LAM3 CCL18	AKR1A1	0.238
6.44485e-50	0.279682	0.811	0.57	1.51564e-45	LAM3 CCL18	NDUFA13	0.241
7.15806e-50	0.305762	0.799	0.564	1.68336e-45	LAM3 CCL18	ATP5PD	0.235
7.35702e-50	0.322854	0.592	0.355	1.73015e-45	LAM3 CCL18	TMED9	0.237
1.23337e-49	0.351108	0.736	0.511	2.90053e-45	LAM3 CCL18	PDXK	0.225
1.35569e-49	0.339633	0.957	0.795	3.18818e-45	LAM3 CCL18	ASAH1	0.162
1.43483e-49	0.307493	0.992	0.961	3.3743e-45	LAM3 CCL18	PFDN5	0.031
2.86013e-49	0.266251	0.725	0.473	6.72616e-45	LAM3 CCL18	PRDX5	0.252
4.811e-49	0.30062	0.261	0.102	1.1314e-44	LAM3 CCL18	HPGD	0.159
4.98468e-49	0.283146	0.954	0.753	1.17225e-44	LAM3 CCL18	COX6B1	0.201
8.69894e-49	0.273341	0.624	0.362	2.04573e-44	LAM3 CCL18	GM2A	0.262
1.67447e-48	0.280752	0.544	0.308	3.93784e-44	LAM3 CCL18	TIMM8B	0.236
2.37114e-48	0.285455	0.517	0.288	5.57622e-44	LAM3 CCL18	FUOM	0.229
2.70312e-48	0.28578	0.43	0.227	6.35692e-44	LAM3 CCL18	CAT	0.203
3.2551e-48	0.274674	0.652	0.408	7.65501e-44	LAM3 CCL18	GNB2	0.244
3.41966e-48	0.338196	0.798	0.565	8.04201e-44	LAM3 CCL18	BST2	0.233
7.36737e-48	0.300547	0.698	0.457	1.73258e-43	LAM3 CCL18	ATP6AP1	0.241
1.3992e-47	0.332836	0.886	0.683	3.2905e-43	LAM3 CCL18	DYNLL1	0.203
1.40615e-47	0.266824	0.449	0.237	3.30685e-43	LAM3 CCL18	ACER3	0.212
1.68191e-47	0.298555	0.815	0.549	3.95535e-43	LAM3 CCL18	CD37	0.266
3.69752e-47	0.324564	0.948	0.773	8.69546e-43	LAM3 CCL18	TMBIM6	0.175
4.31017e-47	0.996726	0.358	0.183	1.01362e-42	LAM3 CCL18	RND3	0.175
7.02201e-47	0.326284	0.52	0.293	1.65137e-42	LAM3 CCL18	AZI2	0.227
9.15583e-47	0.311628	1	1	2.15318e-42	LAM3 CCL18	TMSB10	0
9.1806e-47	0.27735	0.509	0.285	2.159e-42	LAM3 CCL18	COX14	0.224
1.00733e-46	0.303683	0.986	0.869	2.36893e-42	LAM3 CCL18	LGALS1	0.117
1.1209e-46	0.300785	0.453	0.237	2.63602e-42	LAM3 CCL18	C2	0.216
1.52454e-46	0.266085	0.991	0.854	3.58527e-42	LAM3 CCL18	HLA-DRB1	0.137
1.70631e-46	0.250618	0.952	0.805	4.01272e-42	LAM3 CCL18	CHCHD2	0.147
2.73615e-46	0.27803	0.731	0.494	6.4346e-42	LAM3 CCL18	COX5A	0.237
2.84903e-46	0.283431	0.671	0.433	6.70007e-42	LAM3 CCL18	IFI27L2	0.238
2.88933e-46	0.252586	0.426	0.22	6.79483e-42	LAM3 CCL18	SLC31A1	0.206
3.10503e-46	0.283802	0.851	0.613	7.30211e-42	LAM3 CCL18	SH3BGRL	0.238
7.08522e-46	0.334389	0.679	0.433	1.66623e-41	LAM3 CCL18	CCDC88A	0.246
2.64522e-45	0.255967	0.451	0.244	6.22076e-41	LAM3 CCL18	HADHB	0.207
2.75311e-45	0.254105	0.494	0.274	6.4745e-41	LAM3 CCL18	MDH2	0.22
2.98908e-45	0.363634	0.642	0.402	7.02942e-41	LAM3 CCL18	LIPA	0.24
3.93555e-45	0.268936	0.607	0.371	9.25524e-41	LAM3 CCL18	TMEM14C	0.236
5.31903e-45	0.267658	0.505	0.286	1.25088e-40	LAM3 CCL18	CD47	0.219
6.40934e-45	0.275726	0.603	0.376	1.50728e-40	LAM3 CCL18	NDUFS7	0.227
6.52148e-45	0.281029	0.456	0.246	1.53366e-40	LAM3 CCL18	JAML	0.21
7.24654e-45	0.280921	0.814	0.552	1.70417e-40	LAM3 CCL18	LAMP1	0.262
8.58493e-45	0.306159	0.852	0.608	2.01892e-40	LAM3 CCL18	ARHGDIB	0.244
1.54248e-44	0.268625	0.762	0.525	3.62744e-40	LAM3 CCL18	PSMB1	0.237
1.68789e-44	0.265521	0.461	0.25	3.96942e-40	LAM3 CCL18	AGTRAP	0.211
2.16961e-44	0.447843	0.996	0.986	5.10228e-40	LAM3 CCL18	HLA-A	0.01
2.32794e-44	0.252873	0.594	0.356	5.47461e-40	LAM3 CCL18	CNPY3	0.238
2.51571e-44	0.31423	0.875	0.682	5.91618e-40	LAM3 CCL18	CALR	0.193
4.02037e-44	0.255051	0.677	0.422	9.4547e-40	LAM3 CCL18	M6PR	0.255
4.17332e-44	0.262932	0.645	0.405	9.8144e-40	LAM3 CCL18	ANAPC11	0.24
6.31124e-44	0.299069	0.302	0.135	1.48421e-39	LAM3 CCL18	LINC02345	0.167
7.49238e-44	0.469686	0.314	0.148	1.76198e-39	LAM3 CCL18	CA2	0.166
9.04953e-44	0.263418	0.663	0.425	2.12818e-39	LAM3 CCL18	LAMTOR5	0.238
1.05066e-43	0.298998	0.444	0.237	2.47083e-39	LAM3 CCL18	MMP19	0.207
1.11104e-43	0.267123	0.639	0.4	2.61283e-39	LAM3 CCL18	RTN3	0.239
1.21598e-43	0.276741	0.507	0.288	2.85963e-39	LAM3 CCL18	AKIRIN2	0.219
1.23146e-43	0.268803	0.996	0.855	2.89603e-39	LAM3 CCL18	CST3	0.141
1.59109e-43	0.264826	0.663	0.417	3.74178e-39	LAM3 CCL18	LGALS9	0.246
1.93524e-43	0.255457	0.512	0.294	4.5511e-39	LAM3 CCL18	ERP44	0.218
2.90831e-43	0.349456	0.596	0.373	6.83947e-39	LAM3 CCL18	SLC15A3	0.223
2.94108e-43	0.285439	0.542	0.323	6.91654e-39	LAM3 CCL18	LY86	0.219
3.38983e-43	0.335607	0.397	0.204	7.97185e-39	LAM3 CCL18	GBP1	0.193
1.9511e-42	0.257847	0.489	0.275	4.5884e-38	LAM3 CCL18	MBD2	0.214
3.99768e-42	0.260077	0.642	0.402	9.40134e-38	LAM3 CCL18	NDUFA3	0.24
4.30218e-42	0.268307	0.783	0.559	1.01174e-37	LAM3 CCL18	NDUFB1	0.224
4.87102e-42	0.284669	0.563	0.336	1.14552e-37	LAM3 CCL18	TFRC	0.227
6.75137e-42	0.275448	0.494	0.286	1.58772e-37	LAM3 CCL18	ACADVL	0.208
8.67117e-42	0.299219	0.893	0.694	2.0392e-37	LAM3 CCL18	HSP90B1	0.199
1.03605e-41	0.254067	0.514	0.296	2.43647e-37	LAM3 CCL18	SQOR	0.218
1.49398e-41	0.483466	0.733	0.532	3.5134e-37	LAM3 CCL18	IGSF6	0.201
1.6663e-41	0.259906	0.477	0.273	3.91865e-37	LAM3 CCL18	BLOC1S2	0.204
1.82923e-41	0.313095	0.66	0.43	4.3018e-37	LAM3 CCL18	SLC3A2	0.23
1.92407e-41	0.266039	0.783	0.537	4.52484e-37	LAM3 CCL18	MNDA	0.246
4.00478e-41	0.285036	0.86	0.663	9.41805e-37	LAM3 CCL18	EIF3K	0.197
5.39286e-41	0.252819	0.624	0.395	1.26824e-36	LAM3 CCL18	AP2M1	0.229
6.54402e-41	0.257238	0.366	0.186	1.53896e-36	LAM3 CCL18	OAS1	0.18
1.88746e-40	0.265315	0.875	0.647	4.43873e-36	LAM3 CCL18	PKM	0.228
2.64029e-40	0.35174	0.532	0.326	6.20916e-36	LAM3 CCL18	ARL4A	0.206
3.3192e-40	0.251357	0.484	0.277	7.80577e-36	LAM3 CCL18	TFEC	0.207
5.33305e-40	0.255394	0.549	0.334	1.25417e-35	LAM3 CCL18	NDUFS8	0.215
8.69861e-40	0.261731	0.662	0.435	2.04565e-35	LAM3 CCL18	DPP7	0.227
8.90509e-40	0.286798	0.759	0.506	2.09421e-35	LAM3 CCL18	CREG1	0.253
1.19105e-39	0.251436	0.496	0.288	2.801e-35	LAM3 CCL18	QSOX1	0.208
1.23752e-39	0.27923	0.392	0.209	2.91029e-35	LAM3 CCL18	TLR4	0.183
1.51931e-39	0.259715	0.452	0.254	3.57296e-35	LAM3 CCL18	FMNL2	0.198
1.64493e-39	0.255531	0.527	0.317	3.86839e-35	LAM3 CCL18	NDUFB5	0.21
1.8887e-39	0.313261	0.673	0.45	4.44166e-35	LAM3 CCL18	CALM3	0.223
3.43313e-39	0.250188	0.536	0.323	8.07369e-35	LAM3 CCL18	PSMD7	0.213
4.77815e-39	0.306097	0.976	0.903	1.12368e-34	LAM3 CCL18	CALM1	0.073
2.94265e-38	0.588703	0.672	0.506	6.92023e-34	LAM3 CCL18	ISG15	0.166
6.58985e-38	0.305882	0.45	0.257	1.54973e-33	LAM3 CCL18	GPRIN3	0.193
7.2453e-38	0.284959	0.971	0.881	1.70388e-33	LAM3 CCL18	COX4I1	0.09
7.83865e-38	0.258546	0.737	0.506	1.84342e-33	LAM3 CCL18	RAP1B	0.231
2.24837e-37	0.277283	0.787	0.585	5.2875e-33	LAM3 CCL18	SEC11A	0.202
3.59995e-37	0.251846	0.47	0.278	8.466e-33	LAM3 CCL18	ADAM10	0.192
6.04613e-37	0.288962	0.397	0.219	1.42187e-32	LAM3 CCL18	BEX3	0.178
6.47906e-37	0.275681	0.457	0.27	1.52368e-32	LAM3 CCL18	CCDC85B	0.187
7.12762e-37	0.250823	0.384	0.206	1.6762e-32	LAM3 CCL18	SAMD9L	0.178
8.08019e-37	0.330449	0.655	0.433	1.90022e-32	LAM3 CCL18	TREM2	0.222
1.04161e-36	0.347863	0.419	0.238	2.44956e-32	LAM3 CCL18	FDX1	0.181
1.70604e-36	0.274464	0.754	0.548	4.01209e-32	LAM3 CCL18	TALDO1	0.206
2.25509e-36	0.283951	0.654	0.457	5.3033e-32	LAM3 CCL18	H2AFJ	0.197
2.98855e-36	0.386355	0.274	0.126	7.02817e-32	LAM3 CCL18	CHI3L1	0.148
9.15888e-36	0.283139	0.382	0.208	2.15389e-31	LAM3 CCL18	STMN1	0.174
9.22474e-36	0.313895	0.518	0.332	2.16938e-31	LAM3 CCL18	CRIP1	0.186
1.90327e-35	0.295799	0.748	0.554	4.47592e-31	LAM3 CCL18	ARL6IP1	0.194
8.23301e-35	0.283511	0.493	0.3	1.93616e-30	LAM3 CCL18	EPSTI1	0.193
3.00565e-34	0.265125	0.729	0.523	7.06839e-30	LAM3 CCL18	FLNA	0.206
5.83649e-33	0.256977	0.672	0.465	1.37257e-28	LAM3 CCL18	HMGN2	0.207
1.8045e-31	0.255728	0.233	0.11	4.24364e-27	LAM3 CCL18	POM121	0.123
4.85259e-31	0.282547	0.996	0.99	1.14118e-26	LAM3 CCL18	MT-CO1	0.006
1.91864e-29	0.311045	0.993	0.988	4.51207e-25	LAM3 CCL18	MT-ND4	0.005
2.14825e-29	0.440635	0.555	0.384	5.05204e-25	LAM3 CCL18	CXCL3	0.171
2.94574e-29	0.496323	0.832	0.763	6.92749e-25	LAM3 CCL18	JUN	0.069
1.03531e-28	0.371401	0.21	0.098	2.43474e-24	LAM3 CCL18	PLAC8	0.112
3.38029e-28	0.933825	0.436	0.279	7.94942e-24	LAM3 CCL18	CCL20	0.157
4.86666e-28	0.417009	0.667	0.501	1.14449e-23	LAM3 CCL18	KLF4	0.166
8.96737e-28	0.305495	0.654	0.472	2.10886e-23	LAM3 CCL18	CTNNB1	0.182
1.28028e-23	1.0548	0.46	0.347	3.01083e-19	LAM3 CCL18	IFI27	0.113
5.45501e-22	0.423157	0.827	0.753	1.28285e-17	LAM3 CCL18	DNAJA1	0.074
1.21812e-21	0.336723	0.207	0.106	2.86465e-17	LAM3 CCL18	IL1A	0.101
4.13835e-20	0.309037	0.368	0.24	9.73216e-16	LAM3 CCL18	MIR22HG	0.128
6.40752e-20	0.281992	0.979	0.976	1.50686e-15	LAM3 CCL18	MT-ND2	0.003
1.03293e-17	0.255588	0.407	0.281	2.42913e-13	LAM3 CCL18	STX11	0.126
8.63011e-15	0.319132	0.254	0.158	2.02954e-10	LAM3 CCL18	MMP12	0.096
1.50242e-11	0.259756	0.748	0.682	3.53324e-07	LAM3 CCL18	IFITM3	0.066
1.0316e-07	0.317105	0.148	0.095	0.00242601	LAM3 CCL18	CCL7	0.053
0	1.4351	0.62	0.075	0	Monocyte FCN1	FCN1	0.545
3.08087e-239	2.43844	0.643	0.212	7.24528e-235	Monocyte FCN1	THBS1	0.431
1.61187e-234	0.854128	0.325	0.04	3.79064e-230	Monocyte FCN1	S100A12	0.285
7.81098e-218	0.663933	0.41	0.077	1.83691e-213	Monocyte FCN1	CD300E	0.333
1.73772e-190	1.60168	0.584	0.183	4.08659e-186	Monocyte FCN1	EREG	0.401
9.59594e-177	0.363478	0.267	0.037	2.25668e-172	Monocyte FCN1	CFP	0.23
7.94641e-174	0.917412	0.163	0.011	1.86876e-169	Monocyte FCN1	SERPINB2	0.152
4.06894e-156	0.460323	0.21	0.025	9.56893e-152	Monocyte FCN1	APOBEC3A	0.185
3.7973e-113	0.684946	0.606	0.26	8.93011e-109	Monocyte FCN1	SLC25A37	0.346
1.44494e-112	1.38079	0.915	0.729	3.39807e-108	Monocyte FCN1	TIMP1	0.186
2.36634e-110	0.411459	0.336	0.092	5.56493e-106	Monocyte FCN1	SEMA6B	0.244
6.43303e-108	0.941557	0.981	0.896	1.51285e-103	Monocyte FCN1	LYZ	0.085
3.92464e-107	1.33989	0.727	0.431	9.22957e-103	Monocyte FCN1	S100A8	0.296
3.88202e-103	0.504767	1	0.995	9.12935e-99	Monocyte FCN1	RPL34	0.005
4.99186e-102	0.712969	0.642	0.287	1.17393e-97	Monocyte FCN1	VCAN	0.355
3.07146e-89	0.325401	0.28	0.077	7.22314e-85	Monocyte FCN1	PRKAG2-AS1	0.203
6.91233e-89	0.740842	0.728	0.466	1.62557e-84	Monocyte FCN1	CTNNB1	0.262
2.46278e-86	1.38333	0.574	0.3	5.79172e-82	Monocyte FCN1	AREG	0.274
1.25065e-85	0.563569	0.638	0.334	2.94116e-81	Monocyte FCN1	TNFRSF1B	0.304
2.77341e-84	0.515361	0.437	0.181	6.52222e-80	Monocyte FCN1	JARID2	0.256
6.54882e-83	0.416986	1	0.994	1.54009e-78	Monocyte FCN1	RPL37	0.006
2.77892e-82	0.692721	0.274	0.081	6.53518e-78	Monocyte FCN1	CYP1B1	0.193
3.05704e-82	0.500608	0.599	0.313	7.18924e-78	Monocyte FCN1	CSTA	0.286
2.47484e-77	0.408927	0.29	0.09	5.82007e-73	Monocyte FCN1	GPAT3	0.2
1.36449e-76	0.768872	0.673	0.405	3.20886e-72	Monocyte FCN1	PPIF	0.268
2.46086e-76	0.697745	0.801	0.566	5.7872e-72	Monocyte FCN1	ZEB2	0.235
2.57697e-75	0.63027	0.6	0.334	6.06027e-71	Monocyte FCN1	ATP2B1	0.266
6.71345e-75	0.544641	0.882	0.704	1.5788e-70	Monocyte FCN1	COTL1	0.178
2.13386e-74	0.531333	0.965	0.942	5.0182e-70	Monocyte FCN1	RPL6	0.023
5.158e-74	0.408781	0.987	0.956	1.21301e-69	Monocyte FCN1	RPS10	0.031
7.37496e-74	0.424536	0.998	0.976	1.73437e-69	Monocyte FCN1	RPL35A	0.022
1.83318e-73	0.296957	0.305	0.096	4.31109e-69	Monocyte FCN1	AC245128.3	0.209
9.77727e-70	1.44222	0.845	0.705	2.29932e-65	Monocyte FCN1	S100A9	0.14
1.91578e-69	0.561536	0.508	0.247	4.50533e-65	Monocyte FCN1	SERPINB9	0.261
2.3568e-69	0.820804	0.808	0.651	5.54249e-65	Monocyte FCN1	ATP1B3	0.157
1.13803e-66	0.325639	0.306	0.106	2.6763e-62	Monocyte FCN1	CD36	0.2
2.49305e-66	0.429485	1	0.997	5.86291e-62	Monocyte FCN1	RPS24	0.003
2.01988e-65	0.367784	1	0.997	4.75015e-61	Monocyte FCN1	RPL39	0.003
2.20982e-64	0.495662	0.931	0.842	5.19684e-60	Monocyte FCN1	PABPC1	0.089
3.03047e-64	0.438114	0.447	0.202	7.12677e-60	Monocyte FCN1	NLRP3	0.245
4.56964e-64	0.454182	0.988	0.976	1.07464e-59	Monocyte FCN1	RPS13	0.012
8.47151e-63	0.424055	0.999	0.986	1.99224e-58	Monocyte FCN1	RPS9	0.013
2.61147e-62	0.430528	0.997	0.991	6.14141e-58	Monocyte FCN1	RPL26	0.006
3.34792e-62	0.456556	0.559	0.301	7.87331e-58	Monocyte FCN1	PTPRE	0.258
9.53173e-62	0.46709	0.95	0.908	2.24158e-57	Monocyte FCN1	RPL7	0.042
1.59389e-61	0.434159	0.975	0.954	3.74834e-57	Monocyte FCN1	RPL23	0.021
2.9298e-60	0.394907	0.432	0.207	6.89001e-56	Monocyte FCN1	PRKAG2	0.225
7.25471e-60	0.641098	0.519	0.278	1.70609e-55	Monocyte FCN1	INSIG1	0.241
4.99507e-59	0.381778	0.999	0.995	1.17469e-54	Monocyte FCN1	RPL32	0.004
7.03732e-58	0.313366	0.322	0.127	1.65497e-53	Monocyte FCN1	TFDP1	0.195
1.75172e-57	0.297922	0.296	0.113	4.11953e-53	Monocyte FCN1	MALT1	0.183
1.94997e-57	0.388847	1	0.993	4.58574e-53	Monocyte FCN1	RPS12	0.007
2.02877e-57	0.300783	0.284	0.103	4.77106e-53	Monocyte FCN1	MAP4K4	0.181
2.09371e-56	0.511994	0.707	0.494	4.92377e-52	Monocyte FCN1	METRNL	0.213
1.0235e-55	0.345807	1	0.997	2.40697e-51	Monocyte FCN1	RPS28	0.003
5.25491e-55	0.321227	0.267	0.099	1.2358e-50	Monocyte FCN1	TENT4B	0.168
3.74245e-54	0.452947	0.506	0.265	8.80112e-50	Monocyte FCN1	CD93	0.241
5.46994e-54	0.567715	0.615	0.379	1.28637e-49	Monocyte FCN1	FGL2	0.236
6.30617e-54	0.630431	0.555	0.327	1.48302e-49	Monocyte FCN1	STXBP2	0.228
7.07015e-54	0.51462	0.588	0.354	1.66269e-49	Monocyte FCN1	GPCPD1	0.234
8.87811e-54	0.285148	0.999	0.994	2.08787e-49	Monocyte FCN1	RPS27	0.005
1.41857e-53	0.294362	0.286	0.109	3.33606e-49	Monocyte FCN1	METTL9	0.177
5.41557e-53	0.471194	0.665	0.43	1.27358e-48	Monocyte FCN1	RILPL2	0.235
5.99386e-53	0.386849	0.627	0.38	1.40958e-48	Monocyte FCN1	FOSL2	0.247
2.93616e-52	0.31087	0.423	0.201	6.90496e-48	Monocyte FCN1	CD48	0.222
8.25767e-52	0.45205	0.558	0.323	1.94196e-47	Monocyte FCN1	ATP13A3	0.235
8.39622e-52	0.434036	0.257	0.094	1.97454e-47	Monocyte FCN1	PLAC8	0.163
1.11298e-51	0.349729	0.998	0.99	2.61739e-47	Monocyte FCN1	RPS15A	0.008
1.21304e-51	0.463257	0.987	0.98	2.85271e-47	Monocyte FCN1	RPS16	0.007
1.91238e-51	0.646828	0.589	0.367	4.49734e-47	Monocyte FCN1	VEGFA	0.222
4.01764e-51	0.327052	0.998	0.992	9.44828e-47	Monocyte FCN1	RPLP2	0.006
2.61158e-50	0.306418	0.998	0.991	6.14165e-46	Monocyte FCN1	RPL30	0.007
2.20191e-49	0.36481	0.835	0.699	5.17822e-45	Monocyte FCN1	RPL36A	0.136
3.95981e-49	0.308027	0.344	0.152	9.31228e-45	Monocyte FCN1	SLC7A5	0.192
7.22247e-49	0.459451	0.544	0.327	1.69851e-44	Monocyte FCN1	ARL4A	0.217
1.95345e-48	0.351392	0.993	0.981	4.59394e-44	Monocyte FCN1	RPS7	0.012
2.46058e-48	0.332887	0.414	0.209	5.78655e-44	Monocyte FCN1	PTK2B	0.205
7.58651e-48	0.395492	0.994	0.975	1.78412e-43	Monocyte FCN1	RPL21	0.019
8.89979e-48	0.350133	0.733	0.502	2.09296e-43	Monocyte FCN1	SAMSN1	0.231
2.20009e-47	0.410154	0.578	0.355	5.17395e-43	Monocyte FCN1	GABARAPL1	0.223
3.85059e-47	0.379666	0.825	0.663	9.05543e-43	Monocyte FCN1	RPL4	0.162
3.90549e-47	0.437142	0.646	0.421	9.18455e-43	Monocyte FCN1	CDKN1A	0.225
1.11069e-46	0.416968	0.992	0.98	2.61201e-42	Monocyte FCN1	RPS8	0.012
1.55751e-46	0.312624	0.442	0.233	3.66279e-42	Monocyte FCN1	MAP2K1	0.209
2.26194e-46	0.408956	0.55	0.329	5.3194e-42	Monocyte FCN1	AP1S2	0.221
4.0131e-46	0.350649	0.969	0.937	9.43761e-42	Monocyte FCN1	RPL5	0.032
8.88181e-46	0.619927	0.6	0.377	2.08874e-41	Monocyte FCN1	THBD	0.223
1.03462e-45	0.444591	0.672	0.438	2.43312e-41	Monocyte FCN1	CD55	0.234
1.33276e-45	0.425268	0.472	0.265	3.13426e-41	Monocyte FCN1	PNP	0.207
1.52203e-45	0.327471	1	0.995	3.57935e-41	Monocyte FCN1	RPL11	0.005
3.23874e-45	0.253246	0.998	0.986	7.61654e-41	Monocyte FCN1	RPS29	0.012
4.41232e-45	0.332116	0.99	0.979	1.03764e-40	Monocyte FCN1	RPL24	0.011
2.49939e-44	0.259181	0.372	0.178	5.87782e-40	Monocyte FCN1	TES	0.194
5.30902e-44	0.314939	0.988	0.97	1.24852e-39	Monocyte FCN1	RPL22	0.018
5.85036e-44	0.296794	0.997	0.989	1.37583e-39	Monocyte FCN1	RPL37A	0.008
2.24155e-43	0.324184	0.422	0.218	5.27145e-39	Monocyte FCN1	CCNH	0.204
7.21039e-43	0.399555	0.994	0.987	1.69567e-38	Monocyte FCN1	RPL18A	0.007
1.55685e-42	0.568241	0.687	0.507	3.66125e-38	Monocyte FCN1	MAP3K8	0.18
2.41586e-42	0.329697	0.387	0.197	5.68137e-38	Monocyte FCN1	CLEC12A	0.19
2.79173e-42	0.278313	0.999	0.995	6.56532e-38	Monocyte FCN1	RPL41	0.004
3.5164e-42	0.44972	0.113	0.027	8.26952e-38	Monocyte FCN1	AKAP12	0.086
4.59587e-42	0.662021	0.659	0.466	1.08081e-37	Monocyte FCN1	BNIP3L	0.193
8.74444e-42	0.28534	0.254	0.103	2.05643e-37	Monocyte FCN1	JMY	0.151
1.3401e-41	0.331793	0.396	0.208	3.15151e-37	Monocyte FCN1	SLC43A2	0.188
2.51948e-41	0.622269	0.648	0.462	5.92506e-37	Monocyte FCN1	BASP1	0.186
2.53961e-41	0.254117	0.976	0.957	5.9724e-37	Monocyte FCN1	RPS21	0.019
6.7419e-41	0.533396	0.599	0.401	1.58549e-36	Monocyte FCN1	CHMP1B	0.198
8.64887e-41	0.263903	0.348	0.167	2.03395e-36	Monocyte FCN1	IL6R	0.181
3.29503e-40	0.45936	0.563	0.374	7.74893e-36	Monocyte FCN1	ACSL3	0.189
5.90534e-40	0.296003	0.285	0.129	1.38876e-35	Monocyte FCN1	SLC44A1	0.156
6.05087e-40	0.280564	0.326	0.156	1.42298e-35	Monocyte FCN1	LILRB2	0.17
2.74272e-39	0.462511	0.761	0.586	6.45006e-35	Monocyte FCN1	CEBPD	0.175
3.327e-39	0.298192	0.54	0.335	7.82411e-35	Monocyte FCN1	RPL17	0.205
6.64728e-39	0.266361	0.411	0.215	1.56324e-34	Monocyte FCN1	JOSD1	0.196
9.84058e-39	0.311824	0.454	0.253	2.31421e-34	Monocyte FCN1	CHD1	0.201
1.03549e-38	0.459275	0.63	0.443	2.43517e-34	Monocyte FCN1	BZW1	0.187
1.77981e-38	0.642909	0.741	0.62	4.18557e-34	Monocyte FCN1	C5AR1	0.121
2.91285e-38	0.408243	0.465	0.276	6.85016e-34	Monocyte FCN1	MAT2A	0.189
8.33019e-38	0.412449	0.965	0.928	1.95901e-33	Monocyte FCN1	S100A4	0.037
1.06136e-37	0.277637	0.336	0.165	2.496e-33	Monocyte FCN1	MPEG1	0.171
2.25103e-37	0.354216	0.996	0.987	5.29376e-33	Monocyte FCN1	RPS3A	0.009
4.81175e-37	0.303733	0.434	0.245	1.13158e-32	Monocyte FCN1	TET2	0.189
2.7225e-36	0.331583	0.464	0.272	6.40251e-32	Monocyte FCN1	CORO1A	0.192
1.0473e-35	0.405038	0.485	0.288	2.46293e-31	Monocyte FCN1	ZNF331	0.197
1.1237e-35	0.305582	1	0.999	2.64261e-31	Monocyte FCN1	RPLP1	0.001
1.13498e-35	0.285268	0.265	0.118	2.66914e-31	Monocyte FCN1	LGALS2	0.147
1.18675e-35	0.386007	0.593	0.41	2.79089e-31	Monocyte FCN1	TOP1	0.183
1.67992e-35	1.25307	0.871	0.858	3.95067e-31	Monocyte FCN1	MT2A	0.013
4.90051e-35	0.277006	0.405	0.225	1.15245e-30	Monocyte FCN1	VSIR	0.18
5.06801e-35	0.622805	0.939	0.881	1.19184e-30	Monocyte FCN1	BTG1	0.058
9.45452e-35	0.278142	0.49	0.294	2.22342e-30	Monocyte FCN1	FGR	0.196
1.14399e-34	0.307445	0.629	0.446	2.69033e-30	Monocyte FCN1	RPS17	0.183
1.84791e-34	0.292813	0.828	0.699	4.34574e-30	Monocyte FCN1	SERP1	0.129
4.53069e-34	0.318541	0.987	0.983	1.06548e-29	Monocyte FCN1	RPL29	0.004
7.03474e-34	0.306736	0.295	0.144	1.65436e-29	Monocyte FCN1	THAP2	0.151
7.54534e-34	0.319881	0.985	0.978	1.77444e-29	Monocyte FCN1	RPS11	0.007
8.48209e-34	0.269535	0.781	0.604	1.99473e-29	Monocyte FCN1	EEF2	0.177
1.71244e-33	0.366568	0.601	0.42	4.02714e-29	Monocyte FCN1	YBX3	0.181
4.21238e-33	0.300403	0.993	0.99	9.90625e-29	Monocyte FCN1	RPL18	0.003
4.86313e-33	0.315635	0.502	0.297	1.14366e-28	Monocyte FCN1	NR4A3	0.205
5.09467e-33	0.318566	0.741	0.578	1.19811e-28	Monocyte FCN1	SLC25A6	0.163
7.96284e-33	0.3586	0.685	0.531	1.87262e-28	Monocyte FCN1	TKT	0.154
8.92083e-33	0.292971	1	0.998	2.09791e-28	Monocyte FCN1	RPL28	0.002
1.58113e-32	0.262873	1	0.993	3.71835e-28	Monocyte FCN1	FAU	0.007
2.61142e-32	0.254842	0.372	0.205	6.14128e-28	Monocyte FCN1	NUP214	0.167
6.3839e-32	0.386974	0.656	0.488	1.5013e-27	Monocyte FCN1	ITGAX	0.168
8.13065e-32	0.253823	0.475	0.284	1.91209e-27	Monocyte FCN1	PNPLA8	0.191
3.53665e-31	0.257778	0.32	0.17	8.31713e-27	Monocyte FCN1	PDE4A	0.15
3.6929e-31	0.273425	0.406	0.239	8.68459e-27	Monocyte FCN1	EIF3L	0.167
7.42702e-31	0.308969	0.232	0.107	1.74661e-26	Monocyte FCN1	NAF1	0.125
7.49023e-31	0.251473	0.411	0.239	1.76148e-26	Monocyte FCN1	UBE2R2	0.172
9.39351e-31	0.420955	0.681	0.516	2.20907e-26	Monocyte FCN1	HIF1A	0.165
9.80462e-31	0.358653	0.437	0.265	2.30575e-26	Monocyte FCN1	AC020656.1	0.172
1.96532e-30	0.319082	0.986	0.973	4.62183e-26	Monocyte FCN1	H3F3A	0.013
2.05799e-30	0.291471	0.88	0.768	4.83977e-26	Monocyte FCN1	ATP5MC2	0.112
2.14269e-30	0.32597	0.41	0.235	5.03897e-26	Monocyte FCN1	ATP2B1-AS1	0.175
3.50918e-30	0.611508	0.337	0.189	8.25255e-26	Monocyte FCN1	SDS	0.148
5.09695e-30	0.292629	0.976	0.97	1.19865e-25	Monocyte FCN1	NACA	0.006
8.69264e-30	0.252087	0.977	0.952	2.04425e-25	Monocyte FCN1	RPL27	0.025
1.73246e-29	0.350543	0.66	0.493	4.07422e-25	Monocyte FCN1	SERPINB1	0.167
2.06224e-29	0.333479	0.335	0.183	4.84977e-25	Monocyte FCN1	VAMP5	0.152
2.42821e-29	0.256956	0.403	0.235	5.71042e-25	Monocyte FCN1	DNTTIP2	0.168
5.58962e-29	0.279439	0.22	0.1	1.31451e-24	Monocyte FCN1	DUSP4	0.12
8.51816e-29	0.289585	0.994	0.987	2.00321e-24	Monocyte FCN1	UBA52	0.007
1.72565e-28	0.371468	0.499	0.336	4.05822e-24	Monocyte FCN1	FAM107B	0.163
1.89541e-28	0.408201	0.865	0.74	4.45745e-24	Monocyte FCN1	CD44	0.125
8.65866e-28	0.255077	0.999	0.997	2.03626e-23	Monocyte FCN1	RPL10	0.002
2.34881e-27	0.3474	0.295	0.158	5.5237e-23	Monocyte FCN1	DUSP6	0.137
4.18896e-27	0.275905	0.524	0.354	9.85117e-23	Monocyte FCN1	SPAG9	0.17
2.19795e-26	0.293287	0.377	0.224	5.16892e-22	Monocyte FCN1	WARS	0.153
2.50863e-26	0.296823	0.537	0.36	5.89954e-22	Monocyte FCN1	FNIP2	0.177
1.10851e-25	0.279621	0.998	0.992	2.60688e-21	Monocyte FCN1	RPS14	0.006
3.03352e-25	0.274837	0.457	0.288	7.13393e-21	Monocyte FCN1	PDE4B	0.169
4.08325e-25	0.261712	0.509	0.342	9.60257e-21	Monocyte FCN1	DDX21	0.167
4.27741e-25	0.302471	0.613	0.453	1.00592e-20	Monocyte FCN1	SFPQ	0.16
5.0486e-25	0.268487	0.442	0.282	1.18728e-20	Monocyte FCN1	RNF144B	0.16
6.86696e-25	0.269153	0.455	0.297	1.6149e-20	Monocyte FCN1	RPS4Y1	0.158
1.1733e-24	0.280578	0.992	0.988	2.75925e-20	Monocyte FCN1	RPL9	0.004
3.32701e-24	0.309884	0.997	0.998	7.82414e-20	Monocyte FCN1	RPL13	-0.001
3.63156e-24	0.38121	0.459	0.305	8.54033e-20	Monocyte FCN1	PHLDA1	0.154
3.85992e-24	0.259472	0.904	0.766	9.07737e-20	Monocyte FCN1	EMP3	0.138
4.58709e-24	0.289934	0.531	0.37	1.07875e-19	Monocyte FCN1	IRF2BP2	0.161
2.25829e-23	0.256205	0.345	0.201	5.31082e-19	Monocyte FCN1	HES4	0.144
2.59703e-23	0.260938	0.977	0.963	6.10743e-19	Monocyte FCN1	PFDN5	0.014
3.80764e-23	0.25425	0.865	0.809	8.95442e-19	Monocyte FCN1	BTF3	0.056
4.30907e-23	0.261957	0.674	0.5	1.01336e-18	Monocyte FCN1	GPR183	0.174
1.23521e-22	0.27208	0.46	0.309	2.90484e-18	Monocyte FCN1	ZFYVE16	0.151
1.53901e-22	0.268006	0.447	0.297	3.61928e-18	Monocyte FCN1	HMGA1	0.15
3.79372e-22	0.295372	0.403	0.261	8.92168e-18	Monocyte FCN1	NRIP1	0.142
4.76071e-22	0.278154	0.99	0.983	1.11958e-17	Monocyte FCN1	RPS6	0.007
1.09955e-21	0.302514	0.628	0.507	2.58582e-17	Monocyte FCN1	EZR	0.121
1.68509e-21	0.311589	0.598	0.446	3.96283e-17	Monocyte FCN1	ACSL1	0.152
5.87742e-21	0.304135	0.773	0.613	1.38219e-16	Monocyte FCN1	IER3	0.16
4.60257e-20	0.259491	0.819	0.703	1.08239e-15	Monocyte FCN1	LST1	0.116
3.06177e-19	0.385107	0.225	0.122	7.20036e-15	Monocyte FCN1	TWISTNB	0.103
3.26729e-19	0.253278	0.182	0.092	7.68368e-15	Monocyte FCN1	HIST3H2A	0.09
5.84778e-19	0.283496	0.898	0.79	1.37522e-14	Monocyte FCN1	AIF1	0.108
6.53199e-19	0.498299	0.707	0.624	1.53613e-14	Monocyte FCN1	OLR1	0.083
7.4228e-19	0.251397	0.941	0.915	1.74562e-14	Monocyte FCN1	RPL10A	0.026
7.44858e-19	0.261241	0.477	0.337	1.75168e-14	Monocyte FCN1	GK	0.14
9.0476e-19	0.268556	0.92	0.883	2.12772e-14	Monocyte FCN1	CEBPB	0.037
1.40785e-18	0.287506	0.577	0.424	3.31084e-14	Monocyte FCN1	SLC2A3	0.153
6.72803e-18	0.259568	0.71	0.57	1.58223e-13	Monocyte FCN1	ETS2	0.14
7.15663e-18	0.507407	0.438	0.303	1.68302e-13	Monocyte FCN1	RETN	0.135
5.37323e-17	0.251451	0.474	0.332	1.26362e-12	Monocyte FCN1	SOCS3	0.142
4.05808e-15	0.34497	0.768	0.636	9.54338e-11	Monocyte FCN1	PLIN2	0.132
8.643e-14	0.25146	0.782	0.682	2.03257e-09	Monocyte FCN1	LRRFIP1	0.1
1.8281e-13	0.313296	0.584	0.484	4.29915e-09	Monocyte FCN1	BLVRB	0.1
1.93837e-13	0.265316	0.395	0.286	4.55847e-09	Monocyte FCN1	RANBP2	0.109
4.22431e-13	0.286035	0.541	0.425	9.93431e-09	Monocyte FCN1	JMJD1C	0.116
1.00807e-11	0.263623	0.581	0.474	2.37069e-07	Monocyte FCN1	VMP1	0.107
7.19349e-11	0.281258	0.49	0.381	1.69169e-06	Monocyte FCN1	HBEGF	0.109
1.28474e-09	1.03402	0.551	0.506	3.02133e-05	Monocyte FCN1	MT1X	0.045
7.84349e-08	0.27601	0.823	0.773	0.00184455	Monocyte FCN1	PLAUR	0.05
9.9356e-08	0.27546	0.426	0.362	0.00233655	Monocyte FCN1	DSE	0.064
1.26248e-06	0.321773	0.491	0.412	0.0296899	Monocyte FCN1	HMOX1	0.079
8.16083e-05	0.588025	0.404	0.351	1	Monocyte FCN1	MT1E	0.053
0.000104968	0.989995	0.335	0.288	1	Monocyte FCN1	MT1G	0.047
0.000295518	0.361934	0.102	0.07	1	Monocyte FCN1	MT1M	0.032
0.00224485	0.292212	0.402	0.341	1	Monocyte FCN1	IL1B	0.061
1.60766e-230	1.81027	0.975	0.675	3.78074e-226	Neutrophil SLPI	CXCL8	0.3
3.87071e-150	0.590749	0.571	0.188	9.10275e-146	Neutrophil SLPI	IL32	0.383
1.30084e-146	1.13562	0.779	0.443	3.05919e-142	Neutrophil SLPI	IFITM2	0.336
4.97219e-135	1.14108	0.885	0.725	1.16931e-130	Neutrophil SLPI	NAMPT	0.16
3.37507e-124	2.1088	0.188	0.027	7.93715e-120	Neutrophil SLPI	PI3	0.161
2.14132e-117	1.20384	0.878	0.575	5.03575e-113	Neutrophil SLPI	TNFAIP3	0.303
4.14706e-110	1.38927	0.851	0.624	9.75263e-106	Neutrophil SLPI	CXCR4	0.227
1.25238e-106	0.750368	0.998	0.969	2.94522e-102	Neutrophil SLPI	H3F3B	0.029
7.4912e-104	0.431117	0.546	0.209	1.76171e-99	Neutrophil SLPI	CCL5	0.337
1.1526e-95	1.36113	0.338	0.105	2.71057e-91	Neutrophil SLPI	SLPI	0.233
4.07767e-87	0.545026	0.266	0.072	9.58945e-83	Neutrophil SLPI	FCGR3B	0.194
2.10233e-76	0.754833	0.999	1	4.94405e-72	Neutrophil SLPI	FTH1	-0.001
1.59922e-73	0.826625	0.9	0.667	3.76089e-69	Neutrophil SLPI	TSC22D3	0.233
2.65982e-68	0.516967	0.337	0.126	6.2551e-64	Neutrophil SLPI	S100P	0.211
1.57895e-67	0.949606	0.642	0.491	3.71321e-63	Neutrophil SLPI	PHACTR1	0.151
7.34388e-66	0.867979	0.77	0.682	1.72706e-61	Neutrophil SLPI	BCL2A1	0.088
3.75627e-64	0.913263	0.949	0.852	8.83363e-60	Neutrophil SLPI	DUSP1	0.097
2.08324e-63	0.331192	0.264	0.086	4.89915e-59	Neutrophil SLPI	CEACAM6	0.178
7.77937e-58	1.39622	0.6	0.406	1.82948e-53	Neutrophil SLPI	CCL3L1	0.194
5.42539e-53	0.26681	0.258	0.09	1.27589e-48	Neutrophil SLPI	CLDN18	0.168
5.03884e-52	0.307637	0.682	0.378	1.18498e-47	Neutrophil SLPI	KLF2	0.304
6.25339e-52	0.357704	0.165	0.046	1.47061e-47	Neutrophil SLPI	CMTM2	0.119
2.29768e-48	0.708281	0.704	0.495	5.40345e-44	Neutrophil SLPI	G0S2	0.209
6.8252e-46	0.644012	0.272	0.119	1.60508e-41	Neutrophil SLPI	TNFAIP6	0.153
1.02216e-43	0.301787	0.159	0.049	2.40382e-39	Neutrophil SLPI	ADGRG3	0.11
1.29212e-43	1.60216	0.708	0.703	3.03867e-39	Neutrophil SLPI	C15orf48	0.005
2.28286e-43	0.57201	0.965	0.965	5.36861e-39	Neutrophil SLPI	SRGN	0
5.20265e-43	0.267547	0.234	0.089	1.22351e-38	Neutrophil SLPI	SMIM22	0.145
1.41171e-41	0.568984	0.918	0.754	3.31992e-37	Neutrophil SLPI	PNRC1	0.164
1.65189e-39	0.307635	0.103	0.025	3.88476e-35	Neutrophil SLPI	KLRB1	0.078
1.9255e-38	0.254424	0.273	0.116	4.5282e-34	Neutrophil SLPI	ADIRF	0.157
3.17462e-37	0.684487	0.935	0.788	7.46575e-33	Neutrophil SLPI	NFKBIA	0.147
5.88512e-37	0.821235	0.601	0.464	1.384e-32	Neutrophil SLPI	CREM	0.137
9.52219e-37	0.373883	0.192	0.076	2.23933e-32	Neutrophil SLPI	TMEM154	0.116
3.60764e-35	0.505485	0.889	0.705	8.48409e-31	Neutrophil SLPI	TMA7	0.184
1.06314e-34	0.422641	0.29	0.139	2.50018e-30	Neutrophil SLPI	AGR2	0.151
1.28373e-34	0.421706	0.327	0.17	3.01894e-30	Neutrophil SLPI	KRT8	0.157
8.91936e-34	0.313308	0.966	0.753	2.09757e-29	Neutrophil SLPI	FOS	0.213
3.14444e-33	0.4863	0.28	0.137	7.39477e-29	Neutrophil SLPI	CD69	0.143
2.05775e-31	0.659569	0.471	0.363	4.8392e-27	Neutrophil SLPI	IVNS1ABP	0.108
5.50364e-31	0.949894	0.573	0.424	1.29429e-26	Neutrophil SLPI	CCL4L2	0.149
2.93626e-30	0.408822	0.977	0.884	6.90521e-26	Neutrophil SLPI	DDX5	0.093
1.23528e-28	0.523892	0.306	0.181	2.90502e-24	Neutrophil SLPI	CPD	0.125
1.58053e-28	0.64673	0.271	0.143	3.71693e-24	Neutrophil SLPI	PHGR1	0.128
5.75257e-27	0.413314	0.333	0.188	1.35283e-22	Neutrophil SLPI	KRT18	0.145
3.63781e-25	0.626008	0.709	0.706	8.55503e-21	Neutrophil SLPI	MAP1LC3B	0.003
6.35258e-25	0.742827	0.251	0.148	1.49394e-20	Neutrophil SLPI	KATNBL1	0.103
6.94935e-25	0.377955	0.352	0.212	1.63428e-20	Neutrophil SLPI	KRT19	0.14
1.11876e-24	0.591936	0.305	0.178	2.631e-20	Neutrophil SLPI	TFF3	0.127
2.60896e-24	0.278693	0.139	0.058	6.13549e-20	Neutrophil SLPI	ST20	0.081
4.18396e-24	0.63996	0.281	0.163	9.83943e-20	Neutrophil SLPI	TFF2	0.118
4.81364e-24	0.727327	0.419	0.349	1.13202e-19	Neutrophil SLPI	ANP32A	0.07
6.64406e-23	0.401693	0.287	0.165	1.56248e-18	Neutrophil SLPI	MUC1	0.122
1.10273e-22	0.25554	0.104	0.038	2.59329e-18	Neutrophil SLPI	ETS1	0.066
5.43385e-22	0.560754	0.26	0.159	1.27788e-17	Neutrophil SLPI	KIAA1551	0.101
1.13516e-21	0.508444	0.727	0.684	2.66956e-17	Neutrophil SLPI	SQSTM1	0.043
1.49282e-21	0.274791	0.763	0.565	3.51066e-17	Neutrophil SLPI	RBM39	0.198
2.19327e-21	0.486734	0.237	0.144	5.15791e-17	Neutrophil SLPI	NSMAF	0.093
8.71201e-21	0.556569	0.283	0.187	2.0488e-16	Neutrophil SLPI	CLEC4E	0.096
1.13852e-18	0.512713	0.934	0.732	2.67745e-14	Neutrophil SLPI	DNAJB1	0.202
3.35228e-18	0.365802	0.998	0.993	7.88356e-14	Neutrophil SLPI	EIF1	0.005
5.68474e-18	0.36952	0.947	0.763	1.33688e-13	Neutrophil SLPI	HSPE1	0.184
1.04317e-16	0.635474	0.503	0.512	2.45321e-12	Neutrophil SLPI	UBE2B	-0.009
1.61463e-15	0.302701	0.417	0.279	3.79711e-11	Neutrophil SLPI	IL7R	0.138
7.02334e-15	0.264992	0.694	0.541	1.65168e-10	Neutrophil SLPI	HNRNPH1	0.153
8.17182e-15	0.26983	0.185	0.107	1.92177e-10	Neutrophil SLPI	AC245128.3	0.078
1.07003e-14	0.609152	0.458	0.418	2.51639e-10	Neutrophil SLPI	MXD1	0.04
1.53226e-13	0.532119	0.482	0.403	3.60341e-09	Neutrophil SLPI	CYSTM1	0.079
2.57279e-12	0.533297	0.322	0.258	6.05043e-08	Neutrophil SLPI	DDIT3	0.064
1.02574e-11	0.380409	0.228	0.162	2.41222e-07	Neutrophil SLPI	YPEL3	0.066
1.37355e-10	0.317218	0.24	0.171	3.23017e-06	Neutrophil SLPI	BIRC3	0.069
2.14192e-10	0.370658	0.988	0.945	5.03715e-06	Neutrophil SLPI	JUND	0.043
2.41596e-09	0.330011	0.227	0.163	5.68161e-05	Neutrophil SLPI	ISG20	0.064
3.24897e-09	0.293218	0.782	0.777	7.64061e-05	Neutrophil SLPI	SOD2	0.005
3.75562e-09	0.429857	0.335	0.292	8.8321e-05	Neutrophil SLPI	CREBRF	0.043
8.28729e-09	0.346402	0.282	0.234	0.000194892	Neutrophil SLPI	CSF3R	0.048
5.193e-08	0.470081	0.502	0.526	0.00122124	Neutrophil SLPI	SAMSN1	-0.024
3.12514e-07	0.482578	0.458	0.472	0.00734939	Neutrophil SLPI	ELL2	-0.014
3.77374e-07	0.576306	0.285	0.242	0.00887471	Neutrophil SLPI	TFF1	0.043
6.18596e-07	0.28405	0.588	0.546	0.0145475	Neutrophil SLPI	CCNL1	0.042
9.56354e-07	0.656832	0.251	0.21	0.0224906	Neutrophil SLPI	HES4	0.041
1.19567e-06	0.40095	0.903	0.707	0.0281186	Neutrophil SLPI	HSPA1B	0.196
1.21074e-06	0.349911	0.236	0.197	0.028473	Neutrophil SLPI	VAMP2	0.039
1.56069e-06	0.293341	0.2	0.158	0.0367028	Neutrophil SLPI	LPCAT1	0.042
2.48795e-06	0.433838	0.406	0.402	0.0585091	Neutrophil SLPI	FOSL2	0.004
2.99181e-06	0.287478	0.854	0.843	0.0703585	Neutrophil SLPI	MYL12B	0.011
3.15056e-06	0.353619	0.917	0.883	0.0740917	Neutrophil SLPI	CEBPB	0.034
5.4522e-06	0.371355	0.362	0.335	0.128219	Neutrophil SLPI	IFRD1	0.027
5.65744e-06	0.327278	0.275	0.237	0.133046	Neutrophil SLPI	SMCHD1	0.038
8.69002e-06	0.440192	0.359	0.35	0.204363	Neutrophil SLPI	TANK	0.009
9.15849e-06	0.252543	0.898	0.81	0.21538	Neutrophil SLPI	MCL1	0.088
2.29964e-05	0.38493	0.242	0.211	0.540807	Neutrophil SLPI	FAM177A1	0.031
7.03186e-05	0.287866	0.993	0.99	1	Neutrophil SLPI	ATP5F1E	0.003
7.17346e-05	0.311853	0.279	0.253	1	Neutrophil SLPI	PELI1	0.026
0.000100356	0.253509	0.181	0.148	1	Neutrophil SLPI	CDC42EP3	0.033
0.000124669	0.300852	0.182	0.15	1	Neutrophil SLPI	AC020916.1	0.032
0.00018871	0.417738	0.242	0.222	1	Neutrophil SLPI	GPR65	0.02
0.000408262	0.610116	0.46	0.458	1	Neutrophil SLPI	S100A8	0.002
0.000807075	0.32789	0.443	0.46	1	Neutrophil SLPI	KDM6B	-0.017
0.00467914	0.42886	0.418	0.488	1	Neutrophil SLPI	SMIM25	-0.07
2.827e-247	1.14579	0.533	0.147	6.64825e-243	M2-like MS4A6A	F13A1	0.386
3.13687e-239	0.864462	0.494	0.128	7.37697e-235	M2-like MS4A6A	STAB1	0.366
4.04168e-219	1.1171	0.997	0.949	9.50482e-215	M2-like MS4A6A	CD74	0.048
8.46112e-202	0.940787	0.494	0.148	1.9898e-197	M2-like MS4A6A	FOLR2	0.346
8.14556e-170	0.949934	0.828	0.481	1.91559e-165	M2-like MS4A6A	MS4A6A	0.347
3.57454e-169	0.682523	0.712	0.348	8.40625e-165	M2-like MS4A6A	CSF1R	0.364
5.03534e-163	0.898775	0.995	0.916	1.18416e-158	M2-like MS4A6A	HLA-DRA	0.079
7.00097e-163	0.901035	0.912	0.524	1.64642e-158	M2-like MS4A6A	C1QC	0.388
1.93749e-151	0.821076	0.977	0.778	4.55639e-147	M2-like MS4A6A	HLA-DPB1	0.199
1.50773e-149	0.816809	0.843	0.524	3.54572e-145	M2-like MS4A6A	CD163	0.319
3.27805e-148	0.79146	0.962	0.612	7.709e-144	M2-like MS4A6A	C1QB	0.35
5.0401e-145	0.886193	0.98	0.796	1.18528e-140	M2-like MS4A6A	HLA-DPA1	0.184
9.69736e-145	1.08094	0.419	0.138	2.28053e-140	M2-like MS4A6A	SELENOP	0.281
6.43451e-141	0.808695	0.961	0.64	1.5132e-136	M2-like MS4A6A	C1QA	0.321
1.96546e-138	1.39533	0.519	0.214	4.62217e-134	M2-like MS4A6A	RNASE1	0.305
8.63883e-129	0.88073	0.851	0.536	2.03159e-124	M2-like MS4A6A	HLA-DQA1	0.315
3.22721e-127	0.477198	0.385	0.127	7.58944e-123	M2-like MS4A6A	LPAR6	0.258
1.88958e-125	0.738179	0.691	0.368	4.44373e-121	M2-like MS4A6A	SLCO2B1	0.323
5.94468e-125	0.902408	0.988	0.851	1.39801e-120	M2-like MS4A6A	HLA-DRB1	0.137
2.84031e-124	0.566811	0.45	0.173	6.67957e-120	M2-like MS4A6A	GPR34	0.277
2.85724e-124	0.629083	0.676	0.344	6.71936e-120	M2-like MS4A6A	A2M	0.332
2.65389e-120	0.782765	0.939	0.704	6.24116e-116	M2-like MS4A6A	HLA-DQB1	0.235
1.70131e-115	0.321897	0.241	0.055	4.00098e-111	M2-like MS4A6A	IGSF21	0.186
9.88994e-115	0.653077	0.655	0.357	2.32582e-110	M2-like MS4A6A	TGFBI	0.298
1.13415e-114	0.544789	0.666	0.364	2.66719e-110	M2-like MS4A6A	CD4	0.302
1.47219e-114	1.00537	0.777	0.501	3.46215e-110	M2-like MS4A6A	CD14	0.276
3.24874e-108	0.882468	0.336	0.111	7.64007e-104	M2-like MS4A6A	SLC40A1	0.225
5.42576e-108	0.919166	0.808	0.578	1.27598e-103	M2-like MS4A6A	FCGR2A	0.23
2.25024e-106	0.588868	0.67	0.362	5.29188e-102	M2-like MS4A6A	FGL2	0.308
1.05025e-103	0.325229	0.244	0.063	2.46986e-99	M2-like MS4A6A	ADORA3	0.181
8.22051e-102	0.859442	0.808	0.543	1.93322e-97	M2-like MS4A6A	FCGR3A	0.265
2.96371e-92	0.655426	0.15	0.027	6.96976e-88	M2-like MS4A6A	FCGBP	0.123
8.6441e-92	0.309055	0.27	0.082	2.03283e-87	M2-like MS4A6A	GATM	0.188
1.29811e-91	0.648669	0.683	0.437	3.05275e-87	M2-like MS4A6A	KCTD12	0.246
3.74314e-90	0.796979	0.72	0.441	8.80274e-86	M2-like MS4A6A	RGS1	0.279
9.81613e-90	0.434619	0.456	0.209	2.30846e-85	M2-like MS4A6A	RB1	0.247
9.26727e-87	0.273548	0.292	0.097	2.17938e-82	M2-like MS4A6A	S100B	0.195
2.22211e-85	0.314583	0.252	0.076	5.22574e-81	M2-like MS4A6A	LTC4S	0.176
5.0892e-85	0.646451	0.454	0.223	1.19683e-80	M2-like MS4A6A	MAF	0.231
2.81467e-84	0.415958	0.391	0.166	6.61927e-80	M2-like MS4A6A	MEF2C	0.225
1.18169e-81	0.697256	0.743	0.499	2.77898e-77	M2-like MS4A6A	MAFB	0.244
3.79538e-81	0.472524	0.563	0.311	8.92559e-77	M2-like MS4A6A	FPR3	0.252
1.84766e-80	0.346424	0.361	0.147	4.34513e-76	M2-like MS4A6A	AP2A2	0.214
3.53413e-80	0.856624	0.389	0.165	8.31122e-76	M2-like MS4A6A	CCL13	0.224
1.77124e-79	0.559586	0.719	0.445	4.16543e-75	M2-like MS4A6A	TMEM176B	0.274
5.01419e-79	0.331426	0.354	0.144	1.17919e-74	M2-like MS4A6A	HLA-DOA	0.21
1.09391e-77	0.51401	0.686	0.457	2.57254e-73	M2-like MS4A6A	MFSD1	0.229
5.55196e-77	0.396573	0.458	0.224	1.30565e-72	M2-like MS4A6A	BMP2K	0.234
6.05781e-77	0.550242	0.98	0.792	1.42462e-72	M2-like MS4A6A	CTSB	0.188
8.55089e-77	0.495187	0.95	0.732	2.01091e-72	M2-like MS4A6A	CD81	0.218
3.57394e-76	0.709801	0.739	0.558	8.40483e-72	M2-like MS4A6A	YWHAH	0.181
1.87044e-75	0.401508	0.458	0.225	4.39872e-71	M2-like MS4A6A	AP1B1	0.233
2.09918e-75	0.461704	0.579	0.338	4.93664e-71	M2-like MS4A6A	RNASE6	0.241
3.13626e-75	0.52691	0.876	0.676	7.37554e-71	M2-like MS4A6A	HLA-DMA	0.2
7.46018e-75	0.481791	0.514	0.28	1.75441e-70	M2-like MS4A6A	NRP1	0.234
2.24661e-74	0.506208	0.709	0.466	5.28334e-70	M2-like MS4A6A	HLA-DMB	0.243
9.6329e-73	0.354886	0.295	0.111	2.26537e-68	M2-like MS4A6A	SERPINF1	0.184
3.12972e-72	0.505209	0.458	0.23	7.36017e-68	M2-like MS4A6A	PLTP	0.228
4.3635e-71	0.472129	0.665	0.439	1.02616e-66	M2-like MS4A6A	RGS10	0.226
1.34171e-70	0.565892	0.979	0.972	3.1553e-66	M2-like MS4A6A	MT-ND3	0.007
1.42265e-70	0.371898	0.471	0.243	3.34564e-66	M2-like MS4A6A	TTYH3	0.228
7.48704e-70	0.591178	0.989	0.979	1.76073e-65	M2-like MS4A6A	MT-CO3	0.01
3.45854e-67	0.444285	0.593	0.358	8.13345e-63	M2-like MS4A6A	RASSF4	0.235
1.23893e-66	0.487906	0.891	0.722	2.91359e-62	M2-like MS4A6A	FCGRT	0.169
1.34994e-66	0.397653	0.533	0.296	3.17465e-62	M2-like MS4A6A	LHFPL2	0.237
6.66271e-66	0.534502	0.778	0.548	1.56687e-61	M2-like MS4A6A	MARCKS	0.23
1.77407e-65	0.517575	0.889	0.688	4.17208e-61	M2-like MS4A6A	CTSC	0.201
2.11e-65	0.509529	0.527	0.291	4.96209e-61	M2-like MS4A6A	ARL4C	0.236
5.16579e-65	0.344025	0.449	0.229	1.21484e-60	M2-like MS4A6A	AXL	0.22
1.41952e-64	0.508729	0.975	0.854	3.33827e-60	M2-like MS4A6A	CST3	0.121
1.56072e-64	0.31613	0.311	0.13	3.67035e-60	M2-like MS4A6A	MERTK	0.181
4.1309e-64	0.342807	0.383	0.183	9.71463e-60	M2-like MS4A6A	CIITA	0.2
9.61223e-64	0.331845	0.308	0.129	2.26051e-59	M2-like MS4A6A	TCF4	0.179
5.90477e-63	0.264789	0.192	0.059	1.38862e-58	M2-like MS4A6A	IGFBP4	0.133
1.04543e-62	0.267878	0.301	0.124	2.45854e-58	M2-like MS4A6A	NAIP	0.177
4.90115e-62	0.455935	0.65	0.439	1.1526e-57	M2-like MS4A6A	RAB31	0.211
5.99335e-62	0.255787	0.249	0.091	1.40946e-57	M2-like MS4A6A	ETV5	0.158
1.41893e-61	0.307916	0.356	0.163	3.3369e-57	M2-like MS4A6A	MMP14	0.193
9.16963e-61	0.495357	0.675	0.437	2.15642e-56	M2-like MS4A6A	PMP22	0.238
4.45439e-59	0.428879	0.986	0.834	1.04754e-54	M2-like MS4A6A	PSAP	0.152
7.44506e-59	0.373258	0.55	0.323	1.75085e-54	M2-like MS4A6A	CD84	0.227
2.20601e-58	0.286714	0.291	0.123	5.18787e-54	M2-like MS4A6A	ANKH	0.168
3.49897e-58	0.503424	0.995	0.987	8.22852e-54	M2-like MS4A6A	MT-ATP6	0.008
8.92344e-58	0.290911	0.273	0.111	2.09853e-53	M2-like MS4A6A	SDC3	0.162
4.00092e-57	0.341677	0.412	0.216	9.40897e-53	M2-like MS4A6A	ADAP2	0.196
4.85545e-57	0.485278	0.312	0.136	1.14186e-52	M2-like MS4A6A	IL2RA	0.176
8.59221e-57	0.516824	0.872	0.79	2.02063e-52	M2-like MS4A6A	AIF1	0.082
1.10656e-56	0.627069	0.96	0.928	2.6023e-52	M2-like MS4A6A	ITM2B	0.032
1.27636e-55	0.359881	0.253	0.1	3.00162e-51	M2-like MS4A6A	TMIGD3	0.153
2.42564e-55	0.28991	0.289	0.125	5.70438e-51	M2-like MS4A6A	SLC4A7	0.164
2.54344e-55	0.420081	0.533	0.324	5.98142e-51	M2-like MS4A6A	SAP30	0.209
5.29427e-55	0.426039	0.974	0.905	1.24505e-50	M2-like MS4A6A	LAPTM5	0.069
2.81297e-54	0.367147	0.399	0.21	6.61526e-50	M2-like MS4A6A	GIMAP4	0.189
4.12412e-53	0.273959	0.294	0.129	9.6987e-49	M2-like MS4A6A	HPGDS	0.165
4.67135e-52	0.257002	0.325	0.153	1.09856e-47	M2-like MS4A6A	ARHGAP4	0.172
5.54656e-52	0.355724	0.639	0.432	1.30438e-47	M2-like MS4A6A	HCLS1	0.207
5.80725e-52	0.426056	0.55	0.336	1.36569e-47	M2-like MS4A6A	TMEM176A	0.214
3.95959e-51	0.477586	0.697	0.484	9.31177e-47	M2-like MS4A6A	DAB2	0.213
6.48283e-51	0.371559	0.743	0.547	1.52457e-46	M2-like MS4A6A	GSN	0.196
2.73228e-50	0.471566	0.618	0.398	6.42551e-46	M2-like MS4A6A	LGMN	0.22
8.59087e-50	0.260902	0.228	0.09	2.02032e-45	M2-like MS4A6A	USP53	0.138
2.42498e-49	0.315845	0.354	0.18	5.70282e-45	M2-like MS4A6A	PIK3R1	0.174
2.52376e-49	0.457316	0.636	0.451	5.93512e-45	M2-like MS4A6A	RBPJ	0.185
5.50446e-49	0.389478	0.462	0.262	1.29448e-44	M2-like MS4A6A	CD93	0.2
8.46421e-49	0.376829	0.543	0.35	1.99053e-44	M2-like MS4A6A	C3AR1	0.193
3.93931e-48	0.328352	0.39	0.211	9.26408e-44	M2-like MS4A6A	ITPR2	0.179
5.58891e-48	0.4375	0.634	0.439	1.31434e-43	M2-like MS4A6A	ALCAM	0.195
6.35167e-48	0.305029	0.392	0.213	1.49372e-43	M2-like MS4A6A	PLXND1	0.179
1.43888e-47	0.464134	0.545	0.346	3.38382e-43	M2-like MS4A6A	SLC16A10	0.199
5.40099e-47	0.258277	0.206	0.079	1.27015e-42	M2-like MS4A6A	CLDN1	0.127
2.68415e-46	0.430199	0.983	0.974	6.31232e-42	M2-like MS4A6A	MT-CYB	0.009
5.12032e-46	0.397449	0.727	0.548	1.20415e-41	M2-like MS4A6A	PPT1	0.179
1.11098e-45	0.302292	0.454	0.267	2.6127e-41	M2-like MS4A6A	ADAM9	0.187
1.27075e-45	0.367769	0.743	0.5	2.98842e-41	M2-like MS4A6A	MSR1	0.243
2.13838e-45	0.745425	0.416	0.245	5.02883e-41	M2-like MS4A6A	PDK4	0.171
3.78529e-45	0.315115	0.554	0.351	8.90187e-41	M2-like MS4A6A	TLR2	0.203
6.32925e-45	0.320958	0.432	0.252	1.48845e-40	M2-like MS4A6A	FCHO2	0.18
2.02751e-44	0.329294	0.408	0.225	4.76809e-40	M2-like MS4A6A	PLAU	0.183
2.66205e-44	0.511643	0.892	0.776	6.26034e-40	M2-like MS4A6A	TYMP	0.116
3.1197e-44	0.338192	0.416	0.237	7.3366e-40	M2-like MS4A6A	C2	0.179
4.5051e-44	0.251835	0.319	0.159	1.05946e-39	M2-like MS4A6A	METTL7A	0.16
5.44573e-43	0.429024	0.995	0.99	1.28067e-38	M2-like MS4A6A	MT-CO1	0.005
6.41347e-43	0.492183	0.592	0.403	1.50826e-38	M2-like MS4A6A	HLA-DQA2	0.189
1.16408e-42	0.346585	0.53	0.354	2.73757e-38	M2-like MS4A6A	SNX6	0.176
1.24548e-42	0.381824	0.935	0.8	2.92899e-38	M2-like MS4A6A	NPC2	0.135
1.29304e-42	0.405587	0.669	0.488	3.04084e-38	M2-like MS4A6A	ARHGAP18	0.181
1.09979e-41	0.303064	0.345	0.186	2.58638e-37	M2-like MS4A6A	SPRED1	0.159
1.1644e-41	0.422857	0.86	0.735	2.73832e-37	M2-like MS4A6A	CTSZ	0.125
1.9381e-41	0.267047	0.388	0.22	4.55784e-37	M2-like MS4A6A	CYFIP1	0.168
5.10375e-41	0.315616	0.63	0.444	1.20025e-36	M2-like MS4A6A	SYNGR2	0.186
6.6937e-41	0.388252	0.845	0.695	1.57416e-36	M2-like MS4A6A	TUBA1B	0.15
1.17004e-40	0.305476	0.473	0.295	2.75159e-36	M2-like MS4A6A	UNC93B1	0.178
1.48504e-40	0.275134	0.46	0.281	3.49236e-36	M2-like MS4A6A	TBXAS1	0.179
3.61948e-40	0.288761	0.458	0.282	8.51192e-36	M2-like MS4A6A	PEA15	0.176
5.02992e-40	0.486501	0.65	0.491	1.18289e-35	M2-like MS4A6A	HERPUD1	0.159
6.18151e-40	0.288189	0.386	0.222	1.4537e-35	M2-like MS4A6A	GNB4	0.164
6.68863e-40	0.294932	0.433	0.261	1.57297e-35	M2-like MS4A6A	SLAMF8	0.172
1.17381e-39	0.350916	0.518	0.34	2.76045e-35	M2-like MS4A6A	FCGR1A	0.178
2.53217e-39	0.419143	0.713	0.57	5.9549e-35	M2-like MS4A6A	BST2	0.143
3.53116e-39	0.291403	0.446	0.277	8.30423e-35	M2-like MS4A6A	SLC8A1	0.169
4.65113e-39	0.292453	0.474	0.301	1.09381e-34	M2-like MS4A6A	DPYSL2	0.173
7.455e-39	0.329717	0.443	0.272	1.75319e-34	M2-like MS4A6A	SLC1A3	0.171
9.33137e-39	0.338791	0.713	0.543	2.19446e-34	M2-like MS4A6A	ATP6AP2	0.17
1.3497e-38	0.334017	0.696	0.477	3.17409e-34	M2-like MS4A6A	MS4A4A	0.219
1.69939e-38	0.348333	0.849	0.707	3.99646e-34	M2-like MS4A6A	RNASET2	0.142
3.6367e-38	0.31107	0.498	0.309	8.55242e-34	M2-like MS4A6A	FCGR2B	0.189
5.74733e-38	0.251342	0.381	0.215	1.3516e-33	M2-like MS4A6A	C1orf54	0.166
7.69262e-38	0.259897	0.506	0.319	1.80907e-33	M2-like MS4A6A	PLEKHO1	0.187
1.62013e-37	0.305723	0.636	0.453	3.81006e-33	M2-like MS4A6A	LAIR1	0.183
3.58056e-37	0.366919	0.995	0.989	8.42041e-33	M2-like MS4A6A	MT-CO2	0.006
6.7799e-37	0.537752	0.73	0.55	1.59443e-32	M2-like MS4A6A	MRC1	0.18
1.96296e-36	0.330119	0.657	0.481	4.61629e-32	M2-like MS4A6A	PLXDC2	0.176
3.42762e-36	0.374095	0.997	0.987	8.06073e-32	M2-like MS4A6A	MT-ND4	0.01
3.71646e-36	0.260479	0.437	0.27	8.74001e-32	M2-like MS4A6A	LPCAT2	0.167
6.1926e-36	0.350463	0.977	0.968	1.45631e-31	M2-like MS4A6A	MT-ND1	0.009
1.85921e-35	0.279554	0.339	0.191	4.37231e-31	M2-like MS4A6A	DST	0.148
1.85048e-34	0.259123	0.471	0.299	4.35178e-30	M2-like MS4A6A	AKR1B1	0.172
2.20076e-34	0.272463	0.601	0.423	5.17553e-30	M2-like MS4A6A	CD86	0.178
2.57485e-34	0.257618	0.371	0.216	6.05527e-30	M2-like MS4A6A	GPX3	0.155
3.11241e-34	0.405569	0.364	0.212	7.31944e-30	M2-like MS4A6A	ID3	0.152
5.11683e-34	0.289303	0.502	0.327	1.20332e-29	M2-like MS4A6A	CPM	0.175
5.70599e-34	0.270413	0.399	0.237	1.34188e-29	M2-like MS4A6A	NRP2	0.162
8.3695e-34	0.289335	0.671	0.519	1.96826e-29	M2-like MS4A6A	CAPZB	0.152
1.06916e-33	0.271892	0.442	0.282	2.51434e-29	M2-like MS4A6A	IL13RA1	0.16
1.38185e-33	0.41287	0.542	0.386	3.2497e-29	M2-like MS4A6A	RNF213	0.156
2.06197e-33	0.257344	0.454	0.293	4.84912e-29	M2-like MS4A6A	CD302	0.161
2.18179e-33	0.313958	0.471	0.303	5.13091e-29	M2-like MS4A6A	HMGB2	0.168
3.29647e-33	0.272023	0.392	0.24	7.75232e-29	M2-like MS4A6A	2022-03-01	0.152
3.86218e-33	0.341016	0.578	0.413	9.08269e-29	M2-like MS4A6A	LGALS3BP	0.165
3.96656e-33	0.251632	0.515	0.347	9.32816e-29	M2-like MS4A6A	EMILIN2	0.168
1.90541e-32	0.304899	0.627	0.431	4.48096e-28	M2-like MS4A6A	TREM2	0.196
2.14002e-32	0.352188	0.724	0.619	5.03268e-28	M2-like MS4A6A	ARHGDIB	0.105
2.54699e-32	0.424431	0.725	0.592	5.98975e-28	M2-like MS4A6A	MT-ND4L	0.133
3.17007e-32	0.286524	0.931	0.762	7.45506e-28	M2-like MS4A6A	GRN	0.169
6.98003e-32	0.41876	0.921	0.877	1.64149e-27	M2-like MS4A6A	MT-ND5	0.044
1.36289e-31	0.369116	0.987	0.975	3.20511e-27	M2-like MS4A6A	MT-ND2	0.012
1.64971e-31	0.262219	0.515	0.352	3.87963e-27	M2-like MS4A6A	GAA	0.163
1.92967e-31	0.351431	0.747	0.581	4.53801e-27	M2-like MS4A6A	CEBPD	0.166
3.28579e-31	0.259999	0.419	0.268	7.72719e-27	M2-like MS4A6A	SPPL2A	0.151
5.62152e-31	0.311165	0.984	0.968	1.32201e-26	M2-like MS4A6A	CYBA	0.016
8.74222e-31	0.278799	0.525	0.369	2.05591e-26	M2-like MS4A6A	LRP1	0.156
1.19694e-30	0.364792	0.68	0.492	2.81484e-26	M2-like MS4A6A	GPR183	0.188
5.66108e-30	0.303871	0.532	0.38	1.33132e-25	M2-like MS4A6A	NUCKS1	0.152
7.97532e-30	0.312896	0.823	0.727	1.87556e-25	M2-like MS4A6A	GNAI2	0.096
8.18802e-30	0.315801	0.609	0.46	1.92558e-25	M2-like MS4A6A	SAMHD1	0.149
9.1907e-30	0.293491	0.236	0.123	2.16138e-25	M2-like MS4A6A	C3	0.113
3.49581e-29	0.288839	0.498	0.352	8.22109e-25	M2-like MS4A6A	IFI16	0.146
3.59783e-29	0.285494	0.681	0.529	8.46101e-25	M2-like MS4A6A	LAPTM4A	0.152
8.36898e-29	0.358993	0.426	0.288	1.96813e-24	M2-like MS4A6A	STAT1	0.138
2.0091e-28	0.291506	0.561	0.406	4.72481e-24	M2-like MS4A6A	FKBP5	0.155
2.08557e-28	0.252046	0.516	0.356	4.90463e-24	M2-like MS4A6A	OGFRL1	0.16
2.41235e-28	0.275859	0.339	0.208	5.67314e-24	M2-like MS4A6A	MACF1	0.131
1.73729e-27	0.285826	0.317	0.187	4.08558e-23	M2-like MS4A6A	ERRFI1	0.13
3.42795e-27	0.311708	0.832	0.71	8.0615e-23	M2-like MS4A6A	VAMP8	0.122
7.27411e-27	0.258342	0.359	0.225	1.71065e-22	M2-like MS4A6A	NASP	0.134
1.74281e-26	0.26271	0.649	0.47	4.09856e-22	M2-like MS4A6A	PLD3	0.179
4.13498e-26	0.26134	0.538	0.392	9.72423e-22	M2-like MS4A6A	TNFSF13B	0.146
5.59062e-26	0.340884	0.349	0.223	1.31475e-21	M2-like MS4A6A	IER5L	0.126
6.45884e-26	0.285077	0.621	0.488	1.51893e-21	M2-like MS4A6A	PTMS	0.133
6.6226e-26	0.257682	0.674	0.511	1.55744e-21	M2-like MS4A6A	CREG1	0.163
6.82927e-26	0.280911	0.414	0.281	1.60604e-21	M2-like MS4A6A	ENG	0.133
1.26692e-25	0.258008	0.568	0.41	2.97941e-21	M2-like MS4A6A	FYB1	0.158
3.945e-25	0.34011	0.353	0.228	9.27744e-21	M2-like MS4A6A	IFI44L	0.125
1.1126e-24	0.389342	0.386	0.259	2.61651e-20	M2-like MS4A6A	CLEC5A	0.127
1.49923e-24	0.501896	0.204	0.106	3.52574e-20	M2-like MS4A6A	IGLC2	0.098
2.87459e-24	0.349119	0.351	0.225	6.76017e-20	M2-like MS4A6A	GADD45G	0.126
9.64522e-24	0.272442	0.728	0.58	2.26827e-19	M2-like MS4A6A	CYBB	0.148
2.65109e-23	0.283176	0.496	0.371	6.23457e-19	M2-like MS4A6A	PTTG1IP	0.125
7.54706e-23	0.325772	0.304	0.188	1.77484e-18	M2-like MS4A6A	SDS	0.116
2.87729e-22	0.503304	0.195	0.103	6.76652e-18	M2-like MS4A6A	IGHA1	0.092
2.9154e-22	0.63112	0.234	0.134	6.85614e-18	M2-like MS4A6A	IGKC	0.1
3.07284e-22	0.254502	0.479	0.348	7.22639e-18	M2-like MS4A6A	GNAQ	0.131
1.10308e-21	0.287611	0.87	0.779	2.5941e-17	M2-like MS4A6A	RAC1	0.091
1.90943e-21	0.27424	0.672	0.543	4.4904e-17	M2-like MS4A6A	CLEC7A	0.129
2.08901e-21	0.316422	0.407	0.277	4.91273e-17	M2-like MS4A6A	DDIT4	0.13
2.27515e-21	0.253589	0.56	0.426	5.35047e-17	M2-like MS4A6A	DEK	0.134
6.13333e-21	0.256098	0.672	0.561	1.44238e-16	M2-like MS4A6A	PDIA3	0.111
7.10895e-21	0.257495	0.767	0.675	1.67181e-16	M2-like MS4A6A	ACTR2	0.092
1.51706e-20	0.781293	0.151	0.074	3.56768e-16	M2-like MS4A6A	PRSS2	0.077
3.96018e-20	0.294893	0.643	0.508	9.31316e-16	M2-like MS4A6A	ZFP36L1	0.135
7.90968e-20	0.462638	0.138	0.066	1.86012e-15	M2-like MS4A6A	CLPS	0.072
1.04418e-19	0.278069	0.59	0.458	2.45559e-15	M2-like MS4A6A	CFD	0.132
1.11982e-19	0.678429	0.149	0.074	2.63349e-15	M2-like MS4A6A	INS	0.075
3.14433e-19	0.255423	0.768	0.643	7.39453e-15	M2-like MS4A6A	CTSH	0.125
3.9092e-19	0.582471	0.14	0.069	9.19326e-15	M2-like MS4A6A	CELA3A	0.071
5.05163e-19	0.303962	0.161	0.083	1.18799e-14	M2-like MS4A6A	IGHG4	0.078
1.48561e-18	0.277589	0.796	0.688	3.49371e-14	M2-like MS4A6A	CALR	0.108
1.52663e-18	0.319048	0.784	0.675	3.59019e-14	M2-like MS4A6A	IFITM3	0.109
3.32808e-18	0.487058	0.76	0.646	7.82665e-14	M2-like MS4A6A	SPP1	0.114
3.94067e-18	0.251002	0.131	0.064	9.26728e-14	M2-like MS4A6A	IGLC3	0.067
5.47231e-18	0.302794	0.626	0.514	1.28692e-13	M2-like MS4A6A	FUS	0.112
6.79731e-18	0.615954	0.14	0.071	1.59852e-13	M2-like MS4A6A	REG1A	0.069
1.15215e-17	0.467085	0.133	0.066	2.7095e-13	M2-like MS4A6A	PRSS1	0.067
1.6683e-17	0.550431	0.209	0.122	3.92334e-13	M2-like MS4A6A	SPINK1	0.087
1.93584e-17	0.346761	0.119	0.057	4.55252e-13	M2-like MS4A6A	REG3A	0.062
2.10682e-17	0.519378	0.722	0.664	4.95461e-13	M2-like MS4A6A	HSPB1	0.058
3.6942e-17	0.330253	0.113	0.053	8.68766e-13	M2-like MS4A6A	CTRB1	0.06
4.05327e-17	0.297305	0.858	0.734	9.53206e-13	M2-like MS4A6A	PRDX1	0.124
4.12449e-17	0.341229	0.113	0.053	9.69957e-13	M2-like MS4A6A	PLA2G1B	0.06
5.38656e-17	0.618745	0.143	0.074	1.26676e-12	M2-like MS4A6A	CTRB2	0.069
1.25264e-16	0.325892	0.409	0.303	2.94584e-12	M2-like MS4A6A	COLEC12	0.106
1.60377e-15	0.250869	0.781	0.704	3.7716e-11	M2-like MS4A6A	HSP90B1	0.077
1.96841e-15	0.367377	0.124	0.063	4.62912e-11	M2-like MS4A6A	CPB1	0.061
2.71668e-15	0.303158	0.398	0.293	6.38883e-11	M2-like MS4A6A	ZNF331	0.105
3.82955e-15	0.263575	0.448	0.342	9.00596e-11	M2-like MS4A6A	NUFIP2	0.106
4.79943e-12	0.276409	0.595	0.505	1.12868e-07	M2-like MS4A6A	RHOB	0.09
2.14913e-11	0.284598	0.299	0.222	5.05412e-07	M2-like MS4A6A	INTS6	0.077
2.79431e-11	0.417835	0.436	0.348	6.57137e-07	M2-like MS4A6A	IFI27	0.088
2.83892e-11	0.266369	0.598	0.514	6.67628e-07	M2-like MS4A6A	ID2	0.084
8.90547e-11	0.287397	0.504	0.407	2.0943e-06	M2-like MS4A6A	HMOX1	0.097
7.21385e-10	0.381437	0.24	0.172	1.69648e-05	M2-like MS4A6A	KCNQ1OT1	0.068
2.73026e-06	0.264361	0.32	0.264	0.0642075	M2-like MS4A6A	BAG3	0.056
0.00151689	0.384886	0.751	0.802	1	M2-like MS4A6A	TXNIP	-0.051
0	1.21548	0.394	0.008	0	DC CD1C	FCER1A	0.386
0	1.02835	0.375	0.013	0	DC CD1C	CD1C	0.362
0	0.97556	0.473	0.054	0	DC CD1C	CST7	0.419
0	0.868822	0.439	0.054	0	DC CD1C	CLEC10A	0.385
0	0.668766	0.276	0.012	0	DC CD1C	CD1E	0.264
1.336e-306	0.621172	0.232	0.01	3.14187e-302	DC CD1C	PPP1R14A	0.222
9.02281e-285	0.673243	0.456	0.072	2.1219e-280	DC CD1C	GPAT3	0.384
3.12965e-269	1.41151	0.996	0.783	7.35999e-265	DC CD1C	HLA-DPB1	0.213
4.84351e-255	0.667265	0.385	0.056	1.13905e-250	DC CD1C	PKIB	0.329
2.31425e-246	1.2358	0.858	0.382	5.44242e-242	DC CD1C	HLA-DQA2	0.476
8.10475e-243	2.98283	0.243	0.019	1.90599e-238	DC CD1C	CCL17	0.224
3.82209e-225	0.484807	0.282	0.032	8.98842e-221	DC CD1C	NRARP	0.25
8.98863e-225	1.08123	0.704	0.269	2.11386e-220	DC CD1C	PPA1	0.435
4.47852e-212	0.401656	0.287	0.036	1.05321e-207	DC CD1C	PLD4	0.251
4.04938e-211	0.906032	0.983	0.957	9.52293e-207	DC CD1C	RPS10	0.026
3.84975e-205	0.436665	0.234	0.023	9.05346e-201	DC CD1C	IRF4	0.211
2.901e-202	0.879485	1	0.993	6.82229e-198	DC CD1C	RPS23	0.007
1.01945e-198	0.990313	0.99	0.956	2.39744e-194	DC CD1C	RPS21	0.034
2.49273e-192	1.0631	0.995	0.986	5.86215e-188	DC CD1C	RPS29	0.009
5.6078e-192	1.86738	0.701	0.286	1.31879e-187	DC CD1C	AREG	0.415
2.07132e-191	0.808368	0.997	0.994	4.87113e-187	DC CD1C	RPL37	0.003
4.67408e-190	0.661238	0.221	0.022	1.0992e-185	DC CD1C	CCL22	0.199
2.09045e-176	0.515033	0.118	0.003	4.91611e-172	DC CD1C	CD1A	0.115
1.22314e-164	0.732466	0.999	0.998	2.87645e-160	DC CD1C	RPS24	0.001
2.9924e-158	1.00226	0.991	0.801	7.03723e-154	DC CD1C	HLA-DPA1	0.19
2.89092e-157	0.311662	0.241	0.034	6.79858e-153	DC CD1C	SLC38A1	0.207
9.70049e-155	0.707989	0.998	0.991	2.28126e-150	DC CD1C	RPL26	0.007
8.46841e-154	0.907755	0.998	0.994	1.99152e-149	DC CD1C	RPS27	0.004
2.46487e-152	0.588834	0.363	0.085	5.79665e-148	DC CD1C	DUSP4	0.278
4.163e-151	0.376801	0.116	0.005	9.79014e-147	DC CD1C	IDO1	0.111
1.65612e-150	0.64562	0.999	0.995	3.89471e-146	DC CD1C	RPL41	0.004
2.6974e-150	0.909208	1	0.918	6.34349e-146	DC CD1C	HLA-DRA	0.082
9.46505e-149	0.870548	0.936	0.538	2.2259e-144	DC CD1C	HLA-DQA1	0.398
6.50126e-148	0.666523	1	0.995	1.5289e-143	DC CD1C	RPL34	0.005
1.78849e-147	0.681154	0.99	0.977	4.20599e-143	DC CD1C	RPL35A	0.013
2.3391e-147	0.935891	0.985	0.707	5.50087e-143	DC CD1C	HLA-DQB1	0.278
4.70571e-147	0.722194	0.998	0.993	1.10664e-142	DC CD1C	RPS12	0.005
2.27735e-141	0.727601	0.989	0.967	5.35564e-137	DC CD1C	RPL23A	0.022
1.74889e-139	0.745845	0.56	0.215	4.11286e-135	DC CD1C	GRASP	0.345
1.62773e-136	0.742974	0.594	0.238	3.82793e-132	DC CD1C	SERPINB9	0.356
2.01639e-136	1.21393	0.814	0.485	4.74195e-132	DC CD1C	GPR183	0.329
9.35166e-136	0.371608	0.333	0.077	2.19923e-131	DC CD1C	CYP2S1	0.256
4.35877e-134	0.642869	1	0.995	1.02505e-129	DC CD1C	RPL11	0.005
1.75364e-132	0.563963	0.282	0.059	4.12405e-128	DC CD1C	RAMP1	0.223
6.48395e-132	0.725666	1	0.996	1.52483e-127	DC CD1C	RPS18	0.004
7.13199e-131	0.714875	1	0.997	1.67723e-126	DC CD1C	RPL10	0.003
9.48371e-131	0.55554	0.988	0.97	2.23028e-126	DC CD1C	RPL22	0.018
5.39892e-129	0.746643	0.997	0.987	1.26966e-124	DC CD1C	RPS3A	0.01
2.41185e-128	0.750336	0.965	0.871	5.67195e-124	DC CD1C	EEF1B2	0.094
3.12795e-127	0.644287	0.999	0.991	7.35599e-123	DC CD1C	RPL30	0.008
5.38994e-126	0.647569	0.381	0.106	1.26755e-121	DC CD1C	LGALS2	0.275
2.62962e-125	0.61187	0.999	0.99	6.18409e-121	DC CD1C	RPS15A	0.009
2.02478e-123	0.576169	0.994	0.978	4.76166e-119	DC CD1C	RPL24	0.016
3.23548e-123	0.619478	0.998	0.996	7.60889e-119	DC CD1C	RPL32	0.002
9.80799e-123	0.632123	0.998	0.98	2.30654e-118	DC CD1C	RPS7	0.018
1.26086e-119	0.639739	0.884	0.694	2.96516e-115	DC CD1C	RPL36A	0.19
5.69679e-119	0.645045	0.997	0.987	1.33971e-114	DC CD1C	RPS9	0.01
1.40047e-114	0.559192	0.998	0.989	3.29349e-110	DC CD1C	RPL37A	0.009
3.50759e-113	0.455601	0.22	0.04	8.24879e-109	DC CD1C	CCR7	0.18
3.92482e-113	0.656153	0.994	0.977	9.23e-109	DC CD1C	RPL38	0.017
2.31074e-112	0.693281	0.998	0.985	5.43416e-108	DC CD1C	RPS2	0.013
2.75089e-112	0.58655	0.994	0.951	6.46926e-108	DC CD1C	RPL27	0.043
3.13064e-110	0.666583	0.971	0.937	7.36232e-106	DC CD1C	RPL5	0.034
7.09107e-110	0.654544	0.998	0.992	1.66761e-105	DC CD1C	RPS14	0.006
4.51724e-106	0.669474	0.971	0.912	1.06232e-101	DC CD1C	RPL10A	0.059
1.29066e-105	0.521104	0.999	0.986	3.03524e-101	DC CD1C	RPL35	0.013
2.1931e-104	0.775112	0.609	0.29	5.15751e-100	DC CD1C	ARL4C	0.319
3.02803e-100	0.626575	0.996	0.987	7.12103e-96	DC CD1C	RPL18A	0.009
1.08508e-99	0.641208	0.994	0.968	2.55177e-95	DC CD1C	RPL3	0.026
3.07695e-99	0.578456	0.997	0.979	7.23606e-95	DC CD1C	RPS16	0.018
3.29144e-99	0.38722	0.255	0.06	7.74048e-95	DC CD1C	RUNX3	0.195
4.7188e-98	0.529745	0.994	0.983	1.10972e-93	DC CD1C	RPL14	0.011
7.98868e-98	0.534334	0.998	0.997	1.8787e-93	DC CD1C	RPL39	0.001
2.11926e-97	0.591016	0.255	0.059	4.98387e-93	DC CD1C	CELA3A	0.196
4.16382e-96	1.35501	0.265	0.064	9.79206e-92	DC CD1C	INS	0.201
5.65298e-96	0.550743	0.996	0.99	1.32941e-91	DC CD1C	RPL18	0.006
8.41866e-95	0.537402	0.994	0.983	1.97982e-90	DC CD1C	RPL7A	0.011
1.29505e-94	0.788442	0.265	0.065	3.04557e-90	DC CD1C	PRSS2	0.2
2.59323e-94	0.677781	0.262	0.064	6.09851e-90	DC CD1C	CTRB2	0.198
1.07199e-93	0.747027	0.256	0.062	2.52099e-89	DC CD1C	REG1A	0.194
5.6933e-93	0.450373	0.997	0.992	1.33889e-88	DC CD1C	RPLP2	0.005
4.21966e-92	0.471237	0.378	0.132	9.92337e-88	DC CD1C	CRYBG1	0.246
1.35135e-91	0.562988	0.244	0.057	3.17797e-87	DC CD1C	PRSS1	0.187
1.6979e-90	0.562061	0.99	0.983	3.99296e-86	DC CD1C	RPS27A	0.007
2.35559e-90	0.580797	0.994	0.977	5.53963e-86	DC CD1C	RPS11	0.017
3.25478e-90	0.595557	0.997	0.996	7.65426e-86	DC CD1C	RPS19	0.001
5.74119e-89	0.553115	0.996	0.995	1.35016e-84	DC CD1C	RPL19	0.001
7.77737e-89	0.545633	0.994	0.982	1.829e-84	DC CD1C	RPL27A	0.012
2.67526e-88	0.373211	0.211	0.045	6.29142e-84	DC CD1C	PLA2G1B	0.166
9.69073e-86	0.550938	0.997	0.992	2.27897e-81	DC CD1C	RPL36	0.005
1.61402e-85	0.506683	0.368	0.133	3.7957e-81	DC CD1C	SNHG15	0.235
4.21914e-85	0.580667	0.996	0.982	9.92216e-81	DC CD1C	RPS6	0.014
1.87941e-84	0.676874	0.995	0.977	4.41981e-80	DC CD1C	RPS4X	0.018
9.50113e-84	0.411764	0.23	0.056	2.23438e-79	DC CD1C	IGLC3	0.174
1.86899e-83	0.389354	0.288	0.087	4.39531e-79	DC CD1C	DAPP1	0.201
5.05876e-83	0.549439	0.235	0.058	1.18967e-78	DC CD1C	CLPS	0.177
1.79349e-82	0.666181	0.992	0.979	4.21775e-78	DC CD1C	RPS3	0.013
1.9095e-82	0.511173	0.995	0.975	4.49056e-78	DC CD1C	RPL21	0.02
1.27997e-81	0.42941	0.315	0.105	3.01011e-77	DC CD1C	LDLRAD4	0.21
3.18606e-81	0.423771	0.213	0.049	7.49266e-77	DC CD1C	REG3A	0.164
1.704e-80	0.475161	1	0.999	4.00729e-76	DC CD1C	RPLP1	0.001
3.93965e-80	0.492408	0.223	0.055	9.26488e-76	DC CD1C	CPB1	0.168
8.44153e-80	0.49571	1	0.95	1.9852e-75	DC CD1C	CD74	0.05
2.09372e-78	0.3246	0.234	0.062	4.9238e-74	DC CD1C	NDRG2	0.172
4.22705e-76	0.917428	0.3	0.099	9.94074e-72	DC CD1C	IGLC2	0.201
7.90723e-76	0.500484	0.975	0.945	1.85954e-71	DC CD1C	RACK1	0.03
1.82456e-75	0.483709	0.556	0.286	4.29082e-71	DC CD1C	RPS4Y1	0.27
5.51141e-75	0.516594	0.981	0.938	1.29612e-70	DC CD1C	RPS5	0.043
2.143e-74	0.582598	0.193	0.045	5.0397e-70	DC CD1C	TTR	0.148
8.77009e-74	0.307735	0.205	0.05	2.06246e-69	DC CD1C	SST	0.155
5.70768e-73	0.644279	0.255	0.076	1.34227e-68	DC CD1C	IGHG4	0.179
1.24245e-72	0.373966	0.382	0.153	2.92188e-68	DC CD1C	2022-09-06	0.229
3.18608e-72	0.378847	0.613	0.327	7.4927e-68	DC CD1C	RPL17	0.286
3.8709e-72	0.403406	0.998	0.994	9.1032e-68	DC CD1C	FAU	0.004
1.44905e-70	0.939127	0.335	0.127	3.40773e-66	DC CD1C	IGKC	0.208
1.15617e-69	0.702669	0.288	0.097	2.71896e-65	DC CD1C	IGHA1	0.191
1.83091e-69	0.369912	0.359	0.139	4.30576e-65	DC CD1C	PAK1	0.22
8.21697e-69	0.503437	0.818	0.663	1.93238e-64	DC CD1C	RPL4	0.155
1.24798e-68	0.866251	0.203	0.054	2.93488e-64	DC CD1C	LTB	0.149
2.86184e-68	0.264298	0.174	0.039	6.73019e-64	DC CD1C	CPA1	0.135
2.8689e-66	0.755488	0.51	0.278	6.7468e-62	DC CD1C	INSIG1	0.232
3.50696e-66	0.357361	0.305	0.111	8.24733e-62	DC CD1C	MALT1	0.194
5.09917e-66	0.256393	0.234	0.07	1.19917e-61	DC CD1C	MIR181A1HG	0.164
1.02208e-65	0.315244	0.19	0.047	2.40363e-61	DC CD1C	CTRB1	0.143
2.49872e-65	0.534238	0.555	0.291	5.87624e-61	DC CD1C	NR4A3	0.264
5.27313e-65	0.445409	0.999	0.855	1.24008e-60	DC CD1C	HLA-DRB1	0.144
1.76924e-64	0.468058	0.992	0.979	4.16073e-60	DC CD1C	RPS25	0.013
4.05809e-64	0.325485	0.187	0.047	9.54341e-60	DC CD1C	CTRC	0.14
4.87064e-63	0.344603	0.322	0.124	1.14543e-58	DC CD1C	ETV3	0.198
2.72381e-62	0.466092	1	0.997	6.40557e-58	DC CD1C	RPL13	0.003
5.09621e-62	1.55594	0.279	0.105	1.19848e-57	DC CD1C	S100B	0.174
2.53177e-60	0.452957	0.959	0.907	5.95396e-56	DC CD1C	RPL7	0.052
1.87651e-59	0.464568	0.995	0.988	4.41299e-55	DC CD1C	RPL15	0.007
1.31411e-57	0.646944	0.679	0.502	3.09038e-53	DC CD1C	EZR	0.177
2.85088e-57	0.39924	0.992	0.988	6.70442e-53	DC CD1C	RPL9	0.004
9.35469e-57	0.317794	0.165	0.042	2.19994e-52	DC CD1C	CELA3B	0.123
2.0823e-56	0.482312	0.951	0.943	4.89695e-52	DC CD1C	RPL6	0.008
4.66245e-56	0.263682	0.151	0.036	1.09647e-51	DC CD1C	REG1B	0.115
3.00417e-55	0.745142	0.768	0.584	7.06491e-51	DC CD1C	CEBPD	0.184
1.68538e-53	0.388274	0.807	0.616	3.9635e-49	DC CD1C	COMMD6	0.191
2.1773e-52	0.412631	0.998	0.994	5.12036e-48	DC CD1C	RPS15	0.004
3.84984e-52	0.337565	0.435	0.22	9.05367e-48	DC CD1C	CSF2RA	0.215
6.08735e-52	0.433568	0.997	0.997	1.43156e-47	DC CD1C	RPS28	0
7.1538e-52	0.399183	0.45	0.236	1.68236e-47	DC CD1C	AXL	0.214
1.24388e-51	0.474641	0.154	0.039	2.92523e-47	DC CD1C	GCG	0.115
4.31118e-51	0.383281	0.998	0.982	1.01386e-46	DC CD1C	RPL29	0.016
1.0968e-50	0.589073	0.289	0.117	2.57935e-46	DC CD1C	SPINK1	0.172
2.65308e-50	0.445904	0.999	0.991	6.23924e-46	DC CD1C	RPL8	0.008
7.79247e-50	0.390777	0.778	0.574	1.83256e-45	DC CD1C	SLC25A6	0.204
2.44268e-49	0.695298	0.139	0.035	5.74446e-45	DC CD1C	HLA-DQB2	0.104
2.99504e-49	0.534169	0.692	0.495	7.04345e-45	DC CD1C	METRNL	0.197
3.6353e-49	0.299035	0.453	0.234	8.54914e-45	DC CD1C	EIF3L	0.219
1.69176e-48	0.255214	0.212	0.071	3.97851e-44	DC CD1C	IGFBP7	0.141
2.7661e-48	0.397085	0.38	0.185	6.50505e-44	DC CD1C	DUSP5	0.195
1.40699e-47	0.337427	0.552	0.328	3.30881e-43	DC CD1C	ARF6	0.224
2.19703e-47	0.255082	0.31	0.132	5.16675e-43	DC CD1C	CNN2	0.178
8.34075e-46	0.397052	0.851	0.761	1.96149e-41	DC CD1C	RPL31	0.09
7.58322e-45	0.621906	0.787	0.653	1.78335e-40	DC CD1C	ATP1B3	0.134
2.3369e-43	0.39751	0.643	0.449	5.4957e-39	DC CD1C	RGS10	0.194
4.73989e-43	0.281808	0.285	0.125	1.11468e-38	DC CD1C	ENTPD1	0.16
5.36998e-43	0.418673	0.972	0.955	1.26286e-38	DC CD1C	RPL23	0.017
9.42198e-43	0.331506	1	0.998	2.21577e-38	DC CD1C	RPL28	0.002
1.13784e-42	0.440373	0.441	0.249	2.67586e-38	DC CD1C	JAML	0.192
4.3722e-42	0.328578	0.485	0.273	1.02821e-37	DC CD1C	DDIT4	0.212
5.89023e-41	0.298188	0.992	0.988	1.38521e-36	DC CD1C	UBA52	0.004
6.37955e-41	0.549767	0.817	0.71	1.50028e-36	DC CD1C	COTL1	0.107
3.04422e-40	0.426859	0.656	0.458	7.15909e-36	DC CD1C	CREM	0.198
4.11558e-40	0.301908	0.409	0.211	9.6786e-36	DC CD1C	STK17B	0.198
7.37349e-40	0.350382	0.967	0.911	1.73402e-35	DC CD1C	RPLP0	0.056
4.05909e-39	0.281579	0.408	0.216	9.54576e-35	DC CD1C	STK4	0.192
1.76522e-38	0.407607	0.913	0.857	4.15126e-34	DC CD1C	RPSA	0.056
2.51461e-37	0.402177	0.673	0.455	5.9136e-33	DC CD1C	RGS2	0.218
7.15559e-36	0.451929	0.841	0.736	1.68278e-31	DC CD1C	TIMP1	0.105
8.62741e-36	0.391821	0.501	0.321	2.02891e-31	DC CD1C	RALA	0.18
9.64579e-36	0.419088	0.981	0.977	2.2684e-31	DC CD1C	RPS13	0.004
1.93764e-35	0.289568	0.654	0.443	4.55676e-31	DC CD1C	RPS17	0.211
8.45628e-35	0.290503	0.976	0.97	1.98866e-30	DC CD1C	NACA	0.006
9.31688e-35	0.469373	0.66	0.456	2.19105e-30	DC CD1C	RGS1	0.204
1.5949e-34	0.2772	0.91	0.834	3.75072e-30	DC CD1C	EEF1D	0.076
2.44065e-34	0.362391	0.905	0.845	5.73967e-30	DC CD1C	PABPC1	0.06
4.78031e-34	0.294862	0.228	0.097	1.12419e-29	DC CD1C	PLAC8	0.131
7.13596e-34	0.304656	0.489	0.301	1.67816e-29	DC CD1C	SNHG8	0.188
8.50437e-34	0.259292	0.347	0.181	1.99997e-29	DC CD1C	TES	0.166
1.46068e-33	0.265873	0.229	0.1	3.43509e-29	DC CD1C	PRMT9	0.129
1.75849e-33	0.844216	0.145	0.048	4.13545e-29	DC CD1C	IGHG1	0.097
3.28084e-33	0.355114	0.497	0.32	7.71556e-29	DC CD1C	BID	0.177
1.09406e-32	0.291147	0.473	0.292	2.57289e-28	DC CD1C	MZT2A	0.181
1.16615e-32	0.287677	0.354	0.192	2.74243e-28	DC CD1C	CIITA	0.162
1.2491e-32	0.285883	0.349	0.189	2.93751e-28	DC CD1C	JARID2	0.16
2.66584e-32	0.292053	0.87	0.684	6.26925e-28	DC CD1C	HLA-DMA	0.186
1.19485e-31	0.299714	0.273	0.135	2.80993e-27	DC CD1C	PDCL3	0.138
4.41027e-31	0.317175	0.988	0.956	1.03716e-26	DC CD1C	RPL13A	0.032
6.048e-31	0.487125	0.986	0.981	1.42231e-26	DC CD1C	RPS8	0.005
1.23131e-29	0.45351	0.64	0.495	2.89567e-25	DC CD1C	SERPINB1	0.145
2.62914e-29	0.341983	0.778	0.682	6.18294e-25	DC CD1C	HNRNPA1	0.096
3.4811e-29	0.253997	0.494	0.316	8.18651e-25	DC CD1C	SMDT1	0.178
5.23706e-29	0.314657	0.443	0.273	1.2316e-24	DC CD1C	CORO1A	0.17
8.95382e-29	0.699894	0.961	0.859	2.10567e-24	DC CD1C	CST3	0.102
1.67218e-28	0.2945	0.494	0.33	3.93246e-24	DC CD1C	SPINT2	0.164
2.49124e-28	0.268198	0.474	0.295	5.85865e-24	DC CD1C	SYAP1	0.179
4.52962e-28	0.390888	0.495	0.336	1.06523e-23	DC CD1C	CRIP1	0.159
3.07679e-27	0.276624	0.512	0.331	7.2357e-23	DC CD1C	NFKB1	0.181
1.65028e-26	0.315614	0.563	0.383	3.88095e-22	DC CD1C	FGL2	0.18
2.26331e-26	0.25394	0.463	0.304	5.32261e-22	DC CD1C	NOP53	0.159
2.67969e-26	0.271806	0.408	0.25	6.30182e-22	DC CD1C	CYTOR	0.158
2.87575e-26	0.286372	0.779	0.699	6.76289e-22	DC CD1C	SUB1	0.08
3.47566e-26	0.309483	0.846	0.811	8.17372e-22	DC CD1C	BTF3	0.035
3.5868e-26	0.271236	0.816	0.736	8.43508e-22	DC CD1C	TOMM7	0.08
1.65014e-25	0.266412	0.373	0.226	3.88064e-21	DC CD1C	PTPN1	0.147
1.9782e-25	0.266709	0.379	0.231	4.65213e-21	DC CD1C	AHR	0.148
2.46944e-25	0.252622	0.62	0.454	5.80737e-21	DC CD1C	HMGN1	0.166
5.72855e-25	0.264406	0.318	0.181	1.34718e-20	DC CD1C	MEF2C	0.137
1.4659e-24	0.258589	0.336	0.203	3.44736e-20	DC CD1C	GNA15	0.133
1.46814e-24	0.681757	0.136	0.053	3.45261e-20	DC CD1C	IGHG3	0.083
1.95744e-24	0.35934	0.444	0.298	4.60331e-20	DC CD1C	RAB11FIP1	0.146
3.13589e-24	0.290206	0.434	0.279	7.37467e-20	DC CD1C	MAT2A	0.155
9.5904e-24	0.28454	0.537	0.393	2.25537e-19	DC CD1C	GDI2	0.144
9.60273e-24	0.338551	0.287	0.165	2.25827e-19	DC CD1C	FILIP1L	0.122
1.0034e-23	0.338511	0.189	0.088	2.35969e-19	DC CD1C	TACSTD2	0.101
1.57572e-23	0.263673	0.815	0.693	3.70562e-19	DC CD1C	HINT1	0.122
2.54268e-23	0.347471	0.266	0.142	5.97963e-19	DC CD1C	MARCKSL1	0.124
3.27583e-23	0.308354	0.484	0.336	7.70378e-19	DC CD1C	AP1S2	0.148
7.76834e-23	0.353845	0.451	0.308	1.82688e-18	DC CD1C	TUBA1A	0.143
5.31884e-21	0.319446	1	1	1.25083e-16	DC CD1C	TMSB10	0
1.5366e-20	0.351932	0.999	0.992	3.61363e-16	DC CD1C	PTMA	0.007
1.43227e-18	0.26279	0.623	0.464	3.36826e-14	DC CD1C	BASP1	0.159
5.67645e-18	0.297845	0.712	0.619	1.33493e-13	DC CD1C	NAP1L1	0.093
1.20885e-17	0.286005	0.537	0.407	2.84286e-13	DC CD1C	SMAP2	0.13
1.49216e-17	0.260795	0.59	0.469	3.5091e-13	DC CD1C	EIF3E	0.121
3.04674e-17	0.290985	0.999	0.999	7.16502e-13	DC CD1C	EEF1A1	0
3.18645e-16	0.50622	0.505	0.394	7.49357e-12	DC CD1C	CPVL	0.111
5.91876e-16	0.271184	0.64	0.53	1.39191e-11	DC CD1C	AKAP13	0.11
2.70801e-15	0.344241	0.221	0.135	6.36843e-11	DC CD1C	CPNE3	0.086
1.13803e-14	0.309371	0.221	0.132	2.6763e-10	DC CD1C	SOX4	0.089
2.84441e-14	0.341756	0.436	0.316	6.6892e-10	DC CD1C	NR4A1	0.12
4.06416e-12	0.259566	0.291	0.193	9.55769e-08	DC CD1C	SDS	0.098
9.97485e-12	0.250119	0.56	0.458	2.34579e-07	DC CD1C	SELENOK	0.102
2.29313e-11	0.255127	0.356	0.263	5.39276e-07	DC CD1C	ATP1B1	0.093
4.25665e-09	0.263345	0.25	0.17	0.000100104	DC CD1C	BIRC3	0.08
1.56474e-08	0.357638	0.64	0.599	0.00036798	DC CD1C	REL	0.041
1.22204e-07	0.264674	0.354	0.282	0.00287388	DC CD1C	VMO1	0.072
1.72701e-07	0.378802	0.623	0.587	0.00406142	DC CD1C	LMNA	0.036
6.48308e-07	0.253679	0.137	0.09	0.0152463	DC CD1C	CLDN1	0.047
0	2.73097	0.905	0.418	0	M1-like IL6	CCL4	0.487
0	2.67882	0.896	0.371	0	M1-like IL6	CCL4L2	0.525
0	2.47979	0.961	0.492	0	M1-like IL6	CCL3	0.469
0	2.41145	0.892	0.356	0	M1-like IL6	CCL3L1	0.536
0	1.44192	0.858	0.403	0	M1-like IL6	NR4A2	0.455
0	1.40745	0.95	0.564	0	M1-like IL6	CD83	0.386
2.33686e-295	1.98002	0.832	0.411	5.4956e-291	M1-like IL6	CXCL2	0.421
8.92673e-272	1.31044	0.926	0.523	2.0993e-267	M1-like IL6	HLA-DQA1	0.403
2.73667e-270	1.11834	0.995	0.948	6.43582e-266	M1-like IL6	CD74	0.047
3.63283e-270	1.9748	0.77	0.347	8.54332e-266	M1-like IL6	CXCL3	0.423
3.37968e-266	0.937422	0.809	0.349	7.948e-262	M1-like IL6	SLCO2B1	0.46
1.70288e-262	1.44833	0.942	0.686	4.00466e-258	M1-like IL6	FOSB	0.256
1.63629e-255	1.17732	0.459	0.108	3.84806e-251	M1-like IL6	EGR2	0.351
7.71321e-250	0.862196	0.532	0.14	1.81392e-245	M1-like IL6	FOLR2	0.392
1.36409e-242	1.12908	0.913	0.561	3.20792e-238	M1-like IL6	FCGR2A	0.352
1.51373e-240	1.19583	0.747	0.322	3.55985e-236	M1-like IL6	NFKBIZ	0.425
1.30234e-238	1.21884	0.888	0.476	3.06271e-234	M1-like IL6	MAFB	0.412
1.15416e-237	1.34299	0.76	0.356	2.71423e-233	M1-like IL6	DUSP2	0.404
3.66821e-231	0.950727	0.521	0.147	8.62653e-227	M1-like IL6	F13A1	0.374
1.39252e-226	1.10358	0.522	0.144	3.27478e-222	M1-like IL6	CCL13	0.378
1.00534e-223	1.14502	0.716	0.321	2.36427e-219	M1-like IL6	ABL2	0.395
3.95299e-223	1.29944	0.951	0.795	9.29626e-219	M1-like IL6	KLF6	0.156
3.00619e-222	1.22133	0.913	0.58	7.06965e-218	M1-like IL6	SGK1	0.333
5.96693e-218	1.19497	0.814	0.438	1.40324e-213	M1-like IL6	IER5	0.376
6.14192e-218	1.02802	0.991	0.916	1.4444e-213	M1-like IL6	HLA-DRA	0.075
7.13378e-218	0.834515	0.452	0.115	1.67765e-213	M1-like IL6	IL2RA	0.337
2.15859e-217	0.967366	0.938	0.518	5.07635e-213	M1-like IL6	C1QC	0.42
1.27226e-215	1.08334	0.836	0.456	2.99196e-211	M1-like IL6	ATF3	0.38
4.3627e-209	1.28609	0.348	0.07	1.02598e-204	M1-like IL6	IL6	0.278
3.04536e-206	1.00187	0.958	0.7	7.16176e-202	M1-like IL6	HLA-DQB1	0.258
4.15118e-206	0.977828	0.941	0.663	9.76233e-202	M1-like IL6	ZFAND5	0.278
1.16612e-201	0.712513	0.747	0.335	2.74236e-197	M1-like IL6	RASSF4	0.412
1.05908e-200	0.853707	0.867	0.473	2.49064e-196	M1-like IL6	MS4A6A	0.394
2.36557e-200	0.993585	0.965	0.61	5.56311e-196	M1-like IL6	C1QB	0.355
3.51719e-200	0.814222	0.793	0.398	8.27137e-196	M1-like IL6	RASGEF1B	0.395
6.59534e-200	1.05396	0.988	0.85	1.55103e-195	M1-like IL6	HLA-DRB1	0.138
1.26658e-197	1.22502	0.436	0.122	2.97862e-193	M1-like IL6	RCAN1	0.314
6.85373e-192	1.10489	0.926	0.696	1.61179e-187	M1-like IL6	HSPA1B	0.23
5.79713e-191	1.46584	0.793	0.449	1.36331e-186	M1-like IL6	EGR1	0.344
4.20005e-190	1.1937	0.797	0.428	9.87726e-186	M1-like IL6	RGS1	0.369
4.22973e-190	0.776417	0.817	0.449	9.94707e-186	M1-like IL6	HLA-DMB	0.368
7.23934e-190	0.928518	0.969	0.637	1.70248e-185	M1-like IL6	C1QA	0.332
6.94624e-189	0.896322	0.976	0.796	1.63355e-184	M1-like IL6	HLA-DPA1	0.18
9.36266e-189	0.506271	0.345	0.075	2.20182e-184	M1-like IL6	CYB5D1	0.27
1.42896e-188	0.795566	0.804	0.417	3.36048e-184	M1-like IL6	KCTD12	0.387
3.3524e-188	0.309871	0.2	0.021	7.88384e-184	M1-like IL6	ADRA2B	0.179
4.522e-188	0.962921	0.959	0.75	1.06344e-183	M1-like IL6	SOD2	0.209
6.13864e-188	0.904267	0.939	0.68	1.44362e-183	M1-like IL6	CTSC	0.259
1.02839e-183	0.81337	0.659	0.284	2.41846e-179	M1-like IL6	TNFAIP2	0.375
1.21317e-183	1.25606	0.882	0.591	2.85301e-179	M1-like IL6	IER3	0.291
9.12983e-183	0.923092	0.453	0.132	2.14706e-178	M1-like IL6	SELENOP	0.321
6.82521e-182	0.887094	0.896	0.551	1.60509e-177	M1-like IL6	MS4A7	0.345
1.66169e-181	1.10791	0.975	0.847	3.9078e-177	M1-like IL6	HSPA1A	0.128
2.32081e-181	0.658593	0.349	0.08	5.45785e-177	M1-like IL6	EGR3	0.269
7.82577e-180	1.08296	0.823	0.481	1.84039e-175	M1-like IL6	ID2	0.342
1.81401e-179	0.836123	0.893	0.529	4.26602e-175	M1-like IL6	FCGR3A	0.364
2.28704e-179	0.767459	0.852	0.46	5.37842e-175	M1-like IL6	DAB2	0.392
2.86469e-179	0.799345	0.892	0.53	6.7369e-175	M1-like IL6	MARCKS	0.362
2.63869e-178	0.540992	0.569	0.207	6.20542e-174	M1-like IL6	AP1B1	0.362
3.47896e-175	1.03085	0.588	0.239	8.18147e-171	M1-like IL6	OTUD1	0.349
2.82247e-174	0.425165	0.416	0.114	6.63759e-170	M1-like IL6	MERTK	0.302
9.95049e-174	0.856793	0.97	0.778	2.34006e-169	M1-like IL6	HLA-DPB1	0.192
1.66649e-171	0.895602	0.956	0.779	3.91908e-167	M1-like IL6	NFKBIA	0.177
9.07336e-171	1.01938	0.569	0.222	2.13378e-166	M1-like IL6	PDK4	0.347
9.94849e-171	1.00194	0.929	0.724	2.33959e-166	M1-like IL6	DNAJB1	0.205
4.63036e-170	1.07445	0.87	0.576	1.08892e-165	M1-like IL6	GADD45B	0.294
2.42905e-169	0.750461	0.694	0.324	5.71239e-165	M1-like IL6	ICAM1	0.37
2.95995e-169	0.920964	0.77	0.419	6.96091e-165	M1-like IL6	EIF4A3	0.351
4.04695e-167	0.628611	0.674	0.304	9.51722e-163	M1-like IL6	CD84	0.37
3.7796e-166	0.580323	0.349	0.085	8.88848e-162	M1-like IL6	TMIGD3	0.264
8.45905e-166	0.995729	0.952	0.78	1.98931e-161	M1-like IL6	JUNB	0.172
1.54141e-163	0.530481	0.517	0.179	3.62494e-159	M1-like IL6	KCNMA1	0.338
2.3954e-163	1.48988	0.644	0.303	5.63326e-159	M1-like IL6	IL1B	0.341
3.69822e-162	0.32091	0.213	0.03	8.6971e-158	M1-like IL6	ICAM4	0.183
1.8332e-160	0.760505	0.474	0.163	4.31114e-156	M1-like IL6	ERRFI1	0.311
5.40463e-158	0.34235	0.216	0.032	1.27101e-153	M1-like IL6	LINC00346	0.184
1.3394e-157	0.671128	0.66	0.298	3.14986e-153	M1-like IL6	SOCS3	0.362
2.67089e-157	0.9589	0.664	0.332	6.28113e-153	M1-like IL6	BTG2	0.332
4.27624e-157	0.491448	0.316	0.075	1.00564e-152	M1-like IL6	ZBTB10	0.241
5.81018e-157	0.881337	0.885	0.686	1.36638e-152	M1-like IL6	PPP1R15A	0.199
4.56617e-156	0.584864	0.549	0.208	1.07383e-151	M1-like IL6	MAF	0.341
6.13248e-156	0.799486	0.836	0.518	1.44218e-151	M1-like IL6	CLEC7A	0.318
7.95498e-156	0.79167	0.875	0.564	1.87077e-151	M1-like IL6	TNFAIP3	0.311
6.19728e-155	0.758448	0.527	0.198	1.45741e-150	M1-like IL6	GADD45G	0.329
2.0864e-154	0.565602	0.544	0.215	4.90659e-150	M1-like IL6	ATP2C1	0.329
4.66202e-154	0.608255	0.798	0.439	1.09637e-149	M1-like IL6	MFSD1	0.359
1.19915e-150	0.695932	0.802	0.431	2.82004e-146	M1-like IL6	TMEM176B	0.371
6.25587e-150	0.947828	0.878	0.701	1.47119e-145	M1-like IL6	ZFP36	0.177
1.31182e-148	0.59444	0.686	0.315	3.085e-144	M1-like IL6	TMEM176A	0.371
1.42903e-148	0.953268	0.795	0.477	3.36065e-144	M1-like IL6	KLF4	0.318
3.63349e-148	0.575402	0.427	0.136	8.54487e-144	M1-like IL6	STAB1	0.291
2.01103e-147	0.521515	0.556	0.215	4.72934e-143	M1-like IL6	C2	0.341
3.86376e-147	0.743065	0.988	0.979	9.08641e-143	M1-like IL6	MT-CO3	0.009
1.0828e-146	0.5991	0.33	0.085	2.54642e-142	M1-like IL6	IL1A	0.245
2.56268e-146	0.679669	0.867	0.518	6.02666e-142	M1-like IL6	CD163	0.349
8.663e-146	0.47444	0.478	0.167	2.03728e-141	M1-like IL6	GPR34	0.311
1.67646e-145	0.765808	0.499	0.197	3.94252e-141	M1-like IL6	ARID5B	0.302
[truncated: 973 more rows]
