# Supplementary material for: Single cell transcriptomic analyses implicate an immunosuppressive tumor microenvironment in pancreatic cancer liver metastasis
Source: Nat Commun. 2023 Aug 23;14:5123. doi: 10.1038/s41467-023-40727-7 (PMC10447466; doi:10.1038/s41467-023-40727-7)
Supplement: Supplementary file 8 — Supplementary Data 6 [file 41467_2023_40727_MOESM8_ESM.xlsx]

## Sheet: Sheet1
Supplementary Data 6. Pathways enriched in cell subtypes of myeloid cells
Gene lists showed pathways enriched in cell subtypes of myeloid cells by GSEA analyses
ID	Description	setSize	enrichmentScore	NES	pvalue	p.adjust	qvalues	rank	leading_edge	core_enrichment	cluster		The p-values are calculated using empirical phenotype-based permutation test.
GO:0000165	MAPK cascade	116	0.479594	1.60873	9.999e-05	0.00336721	0.00264125	302	tags=43%, list=28%, signal=35%	ENSG00000275302/ENSG00000276070/ENSG00000277632/ENSG00000276085/ENSG00000125538/ENSG00000158050/ENSG00000136244/ENSG00000115009/ENSG00000177606/ENSG00000019582/ENSG00000232810/ENSG00000181374/ENSG00000162772/ENSG00000099860/ENSG00000196126/ENSG00000136826/ENSG00000128016/ENSG00000185650/ENSG00000169508/ENSG00000134460/ENSG00000116285/ENSG00000130222/ENSG00000003402/ENSG00000090339/ENSG00000109320…	0
GO:0002682	regulation of immune system process	224	0.434066	1.4981	9.999e-05	0.00336721	0.00264125	254	tags=34%, list=24%, signal=33%	ENSG00000275302/ENSG00000277632/ENSG00000125538/ENSG00000112149/ENSG00000196735/ENSG00000136244/ENSG00000115009/ENSG00000204103/ENSG00000177606/ENSG00000144802/ENSG00000143226/ENSG00000019582/ENSG00000232810/ENSG00000204389/ENSG00000204388/ENSG00000170345/ENSG00000115738/ENSG00000196126/ENSG00000204287/ENSG00000179344/ENSG00000173369/ENSG00000159189/ENSG00000120694/ENSG00000128016/ENSG00000185650…	0
GO:0002684	positive regulation of immune system process	163	0.467109	1.5919	9.999e-05	0.00336721	0.00264125	160	tags=28%, list=15%, signal=28%	ENSG00000275302/ENSG00000277632/ENSG00000125538/ENSG00000112149/ENSG00000196735/ENSG00000136244/ENSG00000115009/ENSG00000177606/ENSG00000144802/ENSG00000143226/ENSG00000019582/ENSG00000232810/ENSG00000204389/ENSG00000204388/ENSG00000170345/ENSG00000115738/ENSG00000196126/ENSG00000204287/ENSG00000179344/ENSG00000173369/ENSG00000159189/ENSG00000120694/ENSG00000185650/ENSG00000173372/ENSG00000109861…	0
GO:0006935	chemotaxis	89	0.519623	1.71699	9.999e-05	0.00336721	0.00264125	171	tags=29%, list=16%, signal=27%	ENSG00000275302/ENSG00000276070/ENSG00000277632/ENSG00000276085/ENSG00000081041/ENSG00000163734/ENSG00000125538/ENSG00000163739/ENSG00000163735/ENSG00000138135/ENSG00000136244/ENSG00000115009/ENSG00000122877/ENSG00000019582/ENSG00000181374/ENSG00000169508/ENSG00000123358/ENSG00000179388/ENSG00000100600/ENSG00000108691/ENSG00000136235/ENSG00000169429/ENSG00000122861/ENSG00000113070/ENSG00000170017…	0
GO:0006950	response to stress	441	0.469068	1.64519	9.999e-05	0.00336721	0.00264125	280	tags=36%, list=26%, signal=46%	ENSG00000275302/ENSG00000276070/ENSG00000277632/ENSG00000276085/ENSG00000081041/ENSG00000163734/ENSG00000125538/ENSG00000163739/ENSG00000120738/ENSG00000153234/ENSG00000163735/ENSG00000112149/ENSG00000196735/ENSG00000136244/ENSG00000137331/ENSG00000115009/ENSG00000118515/ENSG00000177606/ENSG00000144802/ENSG00000162783/ENSG00000019582/ENSG00000232810/ENSG00000204389/ENSG00000204388/ENSG00000181374…	0
GO:0006952	defense response	228	0.465064	1.60561	9.999e-05	0.00336721	0.00264125	162	tags=26%, list=15%, signal=28%	ENSG00000275302/ENSG00000276070/ENSG00000277632/ENSG00000276085/ENSG00000081041/ENSG00000163734/ENSG00000125538/ENSG00000163739/ENSG00000120738/ENSG00000163735/ENSG00000112149/ENSG00000196735/ENSG00000136244/ENSG00000115009/ENSG00000177606/ENSG00000144802/ENSG00000019582/ENSG00000232810/ENSG00000181374/ENSG00000170345/ENSG00000165949/ENSG00000245532/ENSG00000196126/ENSG00000204287/ENSG00000179344…	0
GO:0006954	inflammatory response	135	0.517116	1.74882	9.999e-05	0.00336721	0.00264125	162	tags=30%, list=15%, signal=29%	ENSG00000275302/ENSG00000276070/ENSG00000277632/ENSG00000276085/ENSG00000081041/ENSG00000163734/ENSG00000125538/ENSG00000163739/ENSG00000163735/ENSG00000136244/ENSG00000115009/ENSG00000177606/ENSG00000144802/ENSG00000232810/ENSG00000181374/ENSG00000170345/ENSG00000245532/ENSG00000196126/ENSG00000136826/ENSG00000173372/ENSG00000109861/ENSG00000100906/ENSG00000165457/ENSG00000134460/ENSG00000170458…	0
GO:0008283	cell population proliferation	215	0.431858	1.48858	9.999e-05	0.00336721	0.00264125	308	tags=40%, list=29%, signal=36%	ENSG00000276085/ENSG00000125538/ENSG00000163739/ENSG00000120738/ENSG00000163735/ENSG00000136244/ENSG00000118515/ENSG00000177606/ENSG00000162783/ENSG00000019582/ENSG00000232810/ENSG00000204389/ENSG00000204388/ENSG00000162772/ENSG00000115738/ENSG00000245532/ENSG00000196126/ENSG00000171223/ENSG00000112096/ENSG00000159388/ENSG00000136826/ENSG00000128016/ENSG00000185650/ENSG00000231389/ENSG00000100906…	0
GO:0009605	response to external stimulus	330	0.456244	1.59246	9.999e-05	0.00336721	0.00264125	216	tags=30%, list=20%, signal=34%	ENSG00000275302/ENSG00000276070/ENSG00000277632/ENSG00000276085/ENSG00000081041/ENSG00000163734/ENSG00000125538/ENSG00000163739/ENSG00000120738/ENSG00000125740/ENSG00000153234/ENSG00000163735/ENSG00000138135/ENSG00000196735/ENSG00000136244/ENSG00000115009/ENSG00000177606/ENSG00000144802/ENSG00000090104/ENSG00000122877/ENSG00000019582/ENSG00000232810/ENSG00000181374/ENSG00000170345/ENSG00000165949…	0
GO:0009607	response to biotic stimulus	206	0.454881	1.56517	9.999e-05	0.00336721	0.00264125	175	tags=26%, list=16%, signal=27%	ENSG00000275302/ENSG00000276070/ENSG00000277632/ENSG00000276085/ENSG00000081041/ENSG00000163734/ENSG00000125538/ENSG00000163739/ENSG00000120738/ENSG00000163735/ENSG00000196735/ENSG00000136244/ENSG00000115009/ENSG00000090104/ENSG00000232810/ENSG00000181374/ENSG00000170345/ENSG00000165949/ENSG00000196126/ENSG00000204287/ENSG00000179344/ENSG00000173369/ENSG00000159189/ENSG00000128016/ENSG00000173372…	0
GO:0009628	response to abiotic stimulus	148	0.501293	1.7021	9.999e-05	0.00336721	0.00264125	265	tags=45%, list=25%, signal=40%	ENSG00000125538/ENSG00000120738/ENSG00000125740/ENSG00000153234/ENSG00000177606/ENSG00000162783/ENSG00000232810/ENSG00000204389/ENSG00000204388/ENSG00000170345/ENSG00000115738/ENSG00000132002/ENSG00000120694/ENSG00000159388/ENSG00000185650/ENSG00000100906/ENSG00000109971/ENSG00000080824/ENSG00000143878/ENSG00000151929/ENSG00000170458/ENSG00000141682/ENSG00000116285/ENSG00000140403/ENSG00000003402…	0
GO:0010033	response to organic substance	404	0.439665	1.54078	9.999e-05	0.00336721	0.00264125	328	tags=40%, list=31%, signal=44%	ENSG00000275302/ENSG00000276070/ENSG00000277632/ENSG00000276085/ENSG00000081041/ENSG00000163734/ENSG00000125538/ENSG00000163739/ENSG00000120738/ENSG00000125740/ENSG00000153234/ENSG00000163735/ENSG00000112149/ENSG00000196735/ENSG00000136244/ENSG00000115009/ENSG00000177606/ENSG00000122877/ENSG00000143322/ENSG00000019582/ENSG00000232810/ENSG00000204389/ENSG00000204388/ENSG00000181374/ENSG00000170345…	0
GO:0010035	response to inorganic substance	82	0.520667	1.71143	9.999e-05	0.00336721	0.00264125	270	tags=50%, list=25%, signal=40%	ENSG00000125740/ENSG00000136244/ENSG00000177606/ENSG00000232810/ENSG00000170345/ENSG00000115738/ENSG00000171223/ENSG00000112096/ENSG00000136826/ENSG00000173372/ENSG00000141543/ENSG00000143878/ENSG00000170458/ENSG00000118503/ENSG00000003402/ENSG00000090339/ENSG00000100600/ENSG00000127528/ENSG00000198804/ENSG00000132510/ENSG00000134294/ENSG00000115008/ENSG00000144381/ENSG00000198727/ENSG00000156113…	0
GO:0019221	cytokine-mediated signaling pathway	141	0.547477	1.85422	9.999e-05	0.00336721	0.00264125	140	tags=29%, list=13%, signal=29%	ENSG00000275302/ENSG00000276070/ENSG00000277632/ENSG00000276085/ENSG00000081041/ENSG00000163734/ENSG00000125538/ENSG00000163739/ENSG00000120738/ENSG00000163735/ENSG00000196735/ENSG00000136244/ENSG00000115009/ENSG00000019582/ENSG00000232810/ENSG00000204389/ENSG00000204388/ENSG00000181374/ENSG00000170345/ENSG00000165949/ENSG00000196126/ENSG00000204287/ENSG00000179344/ENSG00000171223/ENSG00000112096…	0
GO:0023014	signal transduction by protein phosphorylation	117	0.475894	1.59671	9.999e-05	0.00336721	0.00264125	302	tags=43%, list=28%, signal=34%	ENSG00000275302/ENSG00000276070/ENSG00000277632/ENSG00000276085/ENSG00000125538/ENSG00000158050/ENSG00000136244/ENSG00000115009/ENSG00000177606/ENSG00000019582/ENSG00000232810/ENSG00000181374/ENSG00000162772/ENSG00000099860/ENSG00000196126/ENSG00000136826/ENSG00000128016/ENSG00000185650/ENSG00000169508/ENSG00000134460/ENSG00000116285/ENSG00000130222/ENSG00000003402/ENSG00000090339/ENSG00000109320…	0
GO:0034097	response to cytokine	201	0.4792	1.64708	9.999e-05	0.00336721	0.00264125	140	tags=25%, list=13%, signal=27%	ENSG00000275302/ENSG00000276070/ENSG00000277632/ENSG00000276085/ENSG00000081041/ENSG00000163734/ENSG00000125538/ENSG00000163739/ENSG00000120738/ENSG00000163735/ENSG00000196735/ENSG00000136244/ENSG00000115009/ENSG00000019582/ENSG00000232810/ENSG00000204389/ENSG00000204388/ENSG00000181374/ENSG00000170345/ENSG00000165949/ENSG00000196126/ENSG00000204287/ENSG00000179344/ENSG00000171223/ENSG00000112096…	0
GO:0042127	regulation of cell population proliferation	191	0.456919	1.56705	9.999e-05	0.00336721	0.00264125	251	tags=37%, list=24%, signal=34%	ENSG00000276085/ENSG00000125538/ENSG00000163739/ENSG00000120738/ENSG00000163735/ENSG00000136244/ENSG00000118515/ENSG00000177606/ENSG00000162783/ENSG00000019582/ENSG00000232810/ENSG00000204389/ENSG00000204388/ENSG00000162772/ENSG00000115738/ENSG00000245532/ENSG00000196126/ENSG00000171223/ENSG00000112096/ENSG00000159388/ENSG00000136826/ENSG00000128016/ENSG00000185650/ENSG00000231389/ENSG00000100906…	0
GO:0042221	response to chemical	474	0.439316	1.54191	9.999e-05	0.00336721	0.00264125	308	tags=37%, list=29%, signal=48%	ENSG00000275302/ENSG00000276070/ENSG00000277632/ENSG00000276085/ENSG00000081041/ENSG00000163734/ENSG00000125538/ENSG00000163739/ENSG00000120738/ENSG00000125740/ENSG00000153234/ENSG00000163735/ENSG00000112149/ENSG00000138135/ENSG00000196735/ENSG00000136244/ENSG00000115009/ENSG00000177606/ENSG00000122877/ENSG00000143322/ENSG00000019582/ENSG00000232810/ENSG00000204389/ENSG00000204388/ENSG00000181374…	0
GO:0042330	taxis	90	0.527608	1.74466	9.999e-05	0.00336721	0.00264125	171	tags=30%, list=16%, signal=28%	ENSG00000275302/ENSG00000276070/ENSG00000277632/ENSG00000276085/ENSG00000081041/ENSG00000163734/ENSG00000125538/ENSG00000163739/ENSG00000163735/ENSG00000138135/ENSG00000136244/ENSG00000115009/ENSG00000122877/ENSG00000019582/ENSG00000181374/ENSG00000115738/ENSG00000169508/ENSG00000123358/ENSG00000179388/ENSG00000100600/ENSG00000108691/ENSG00000136235/ENSG00000169429/ENSG00000122861/ENSG00000113070…	0
GO:0043207	response to external biotic stimulus	202	0.463893	1.59475	9.999e-05	0.00336721	0.00264125	175	tags=27%, list=16%, signal=28%	ENSG00000275302/ENSG00000276070/ENSG00000277632/ENSG00000276085/ENSG00000081041/ENSG00000163734/ENSG00000125538/ENSG00000163739/ENSG00000120738/ENSG00000163735/ENSG00000196735/ENSG00000136244/ENSG00000115009/ENSG00000090104/ENSG00000232810/ENSG00000181374/ENSG00000170345/ENSG00000165949/ENSG00000196126/ENSG00000204287/ENSG00000179344/ENSG00000173369/ENSG00000159189/ENSG00000128016/ENSG00000173372…	0
GO:0044419	interspecies interaction between organisms	274	0.437353	1.51933	9.999e-05	0.00336721	0.00264125	220	tags=29%, list=21%, signal=31%	ENSG00000275302/ENSG00000276070/ENSG00000277632/ENSG00000276085/ENSG00000081041/ENSG00000163734/ENSG00000125538/ENSG00000163739/ENSG00000120738/ENSG00000163735/ENSG00000196735/ENSG00000136244/ENSG00000115009/ENSG00000177606/ENSG00000090104/ENSG00000019582/ENSG00000232810/ENSG00000204389/ENSG00000204388/ENSG00000181374/ENSG00000170345/ENSG00000165949/ENSG00000196126/ENSG00000204287/ENSG00000179344…	0
GO:0050900	leukocyte migration	82	0.535691	1.76081	9.999e-05	0.00336721	0.00264125	140	tags=27%, list=13%, signal=25%	ENSG00000275302/ENSG00000276070/ENSG00000277632/ENSG00000276085/ENSG00000081041/ENSG00000163734/ENSG00000125538/ENSG00000163739/ENSG00000163735/ENSG00000138135/ENSG00000136244/ENSG00000115009/ENSG00000019582/ENSG00000232810/ENSG00000181374/ENSG00000169508/ENSG00000090339/ENSG00000178726/ENSG00000100600/ENSG00000066294/ENSG00000108691/ENSG00000169429	0
GO:0051707	response to other organism	202	0.463893	1.59475	9.999e-05	0.00336721	0.00264125	175	tags=27%, list=16%, signal=28%	ENSG00000275302/ENSG00000276070/ENSG00000277632/ENSG00000276085/ENSG00000081041/ENSG00000163734/ENSG00000125538/ENSG00000163739/ENSG00000120738/ENSG00000163735/ENSG00000196735/ENSG00000136244/ENSG00000115009/ENSG00000090104/ENSG00000232810/ENSG00000181374/ENSG00000170345/ENSG00000165949/ENSG00000196126/ENSG00000204287/ENSG00000179344/ENSG00000173369/ENSG00000159189/ENSG00000128016/ENSG00000173372…	0
GO:0070887	cellular response to chemical stimulus	400	0.416937	1.46067	9.999e-05	0.00336721	0.00264125	308	tags=36%, list=29%, signal=41%	ENSG00000275302/ENSG00000276070/ENSG00000277632/ENSG00000276085/ENSG00000081041/ENSG00000163734/ENSG00000125538/ENSG00000163739/ENSG00000120738/ENSG00000125740/ENSG00000153234/ENSG00000163735/ENSG00000138135/ENSG00000196735/ENSG00000136244/ENSG00000115009/ENSG00000177606/ENSG00000122877/ENSG00000143322/ENSG00000019582/ENSG00000232810/ENSG00000204389/ENSG00000204388/ENSG00000181374/ENSG00000170345…	0
GO:0071345	cellular response to cytokine stimulus	188	0.488739	1.67583	9.999e-05	0.00336721	0.00264125	140	tags=26%, list=13%, signal=27%	ENSG00000275302/ENSG00000276070/ENSG00000277632/ENSG00000276085/ENSG00000081041/ENSG00000163734/ENSG00000125538/ENSG00000163739/ENSG00000120738/ENSG00000163735/ENSG00000196735/ENSG00000136244/ENSG00000115009/ENSG00000019582/ENSG00000232810/ENSG00000204389/ENSG00000204388/ENSG00000181374/ENSG00000170345/ENSG00000165949/ENSG00000196126/ENSG00000204287/ENSG00000179344/ENSG00000171223/ENSG00000112096…	0
GO:0098542	defense response to other organism	156	0.451136	1.53466	9.999e-05	0.00336721	0.00264125	145	tags=24%, list=14%, signal=24%	ENSG00000275302/ENSG00000276070/ENSG00000277632/ENSG00000276085/ENSG00000125538/ENSG00000120738/ENSG00000196735/ENSG00000136244/ENSG00000115009/ENSG00000232810/ENSG00000181374/ENSG00000165949/ENSG00000196126/ENSG00000204287/ENSG00000179344/ENSG00000173369/ENSG00000159189/ENSG00000173372/ENSG00000231389/ENSG00000223865/ENSG00000134460/ENSG00000260314/ENSG00000170458/ENSG00000172243/ENSG00000118503…	0
GO:0043410	positive regulation of MAPK cascade	78	0.510132	1.67162	0.00010001	0.00336721	0.00264125	145	tags=27%, list=14%, signal=25%	ENSG00000275302/ENSG00000276070/ENSG00000277632/ENSG00000276085/ENSG00000125538/ENSG00000136244/ENSG00000115009/ENSG00000177606/ENSG00000019582/ENSG00000232810/ENSG00000181374/ENSG00000099860/ENSG00000196126/ENSG00000169508/ENSG00000130222/ENSG00000003402/ENSG00000090339/ENSG00000150991/ENSG00000108691/ENSG00000136235/ENSG00000130203	0
GO:0071216	cellular response to biotic stimulus	58	0.553245	1.77472	0.00010006	0.00336721	0.00264125	175	tags=36%, list=16%, signal=32%	ENSG00000277632/ENSG00000081041/ENSG00000163734/ENSG00000125538/ENSG00000163739/ENSG00000163735/ENSG00000136244/ENSG00000232810/ENSG00000128016/ENSG00000100906/ENSG00000260314/ENSG00000170458/ENSG00000172243/ENSG00000118503/ENSG00000090339/ENSG00000109320/ENSG00000108691/ENSG00000169429/ENSG00000115008/ENSG00000173334/ENSG00000165029	0
GO:0060326	cell chemotaxis	56	0.623849	1.99639	0.00010008	0.00336721	0.00264125	171	tags=39%, list=16%, signal=35%	ENSG00000275302/ENSG00000276070/ENSG00000277632/ENSG00000276085/ENSG00000081041/ENSG00000163734/ENSG00000125538/ENSG00000163739/ENSG00000163735/ENSG00000138135/ENSG00000136244/ENSG00000115009/ENSG00000019582/ENSG00000181374/ENSG00000169508/ENSG00000123358/ENSG00000179388/ENSG00000100600/ENSG00000108691/ENSG00000169429/ENSG00000113070/ENSG00000106211	0
GO:0034341	response to interferon-gamma	54	0.589698	1.88086	0.00010014	0.00336721	0.00264125	134	tags=31%, list=13%, signal=29%	ENSG00000275302/ENSG00000276070/ENSG00000277632/ENSG00000276085/ENSG00000196735/ENSG00000115009/ENSG00000181374/ENSG00000196126/ENSG00000204287/ENSG00000179344/ENSG00000231389/ENSG00000223865/ENSG00000260314/ENSG00000090339/ENSG00000096384/ENSG00000184557/ENSG00000108691	0
GO:0034612	response to tumor necrosis factor	54	0.617213	1.96863	0.00010014	0.00336721	0.00264125	140	tags=37%, list=13%, signal=34%	ENSG00000275302/ENSG00000276070/ENSG00000277632/ENSG00000276085/ENSG00000115009/ENSG00000232810/ENSG00000204389/ENSG00000204388/ENSG00000181374/ENSG00000128016/ENSG00000185650/ENSG00000100906/ENSG00000170458/ENSG00000118503/ENSG00000090339/ENSG00000109320/ENSG00000127528/ENSG00000136560/ENSG00000108691/ENSG00000169429	0
GO:0071219	cellular response to molecule of bacterial origin	53	0.576962	1.83778	0.00010015	0.00336721	0.00264125	175	tags=38%, list=16%, signal=33%	ENSG00000277632/ENSG00000081041/ENSG00000163734/ENSG00000125538/ENSG00000163739/ENSG00000163735/ENSG00000136244/ENSG00000232810/ENSG00000128016/ENSG00000100906/ENSG00000260314/ENSG00000170458/ENSG00000118503/ENSG00000090339/ENSG00000109320/ENSG00000108691/ENSG00000169429/ENSG00000115008/ENSG00000173334/ENSG00000165029	0
GO:0070371	ERK1 and ERK2 cascade	51	0.634151	2.01327	0.0001002	0.00336721	0.00264125	145	tags=41%, list=14%, signal=37%	ENSG00000275302/ENSG00000276070/ENSG00000277632/ENSG00000276085/ENSG00000125538/ENSG00000115009/ENSG00000177606/ENSG00000019582/ENSG00000232810/ENSG00000181374/ENSG00000162772/ENSG00000196126/ENSG00000136826/ENSG00000185650/ENSG00000169508/ENSG00000116285/ENSG00000003402/ENSG00000090339/ENSG00000108691/ENSG00000136235/ENSG00000130203	0
GO:0071222	cellular response to lipopolysaccharide	51	0.592154	1.87994	0.0001002	0.00336721	0.00264125	175	tags=39%, list=16%, signal=34%	ENSG00000277632/ENSG00000081041/ENSG00000163734/ENSG00000125538/ENSG00000163739/ENSG00000163735/ENSG00000136244/ENSG00000232810/ENSG00000128016/ENSG00000100906/ENSG00000260314/ENSG00000170458/ENSG00000118503/ENSG00000090339/ENSG00000109320/ENSG00000108691/ENSG00000169429/ENSG00000115008/ENSG00000173334/ENSG00000165029	0
GO:0030595	leukocyte chemotaxis	48	0.678878	2.14265	0.000100261	0.00336721	0.00264125	36	tags=29%, list=3%, signal=30%	ENSG00000275302/ENSG00000276070/ENSG00000277632/ENSG00000276085/ENSG00000081041/ENSG00000163734/ENSG00000125538/ENSG00000163739/ENSG00000163735/ENSG00000138135/ENSG00000136244/ENSG00000115009/ENSG00000019582/ENSG00000181374	0
GO:0070372	regulation of ERK1 and ERK2 cascade	48	0.649116	2.04871	0.000100261	0.00336721	0.00264125	145	tags=42%, list=14%, signal=38%	ENSG00000275302/ENSG00000276070/ENSG00000277632/ENSG00000276085/ENSG00000125538/ENSG00000115009/ENSG00000177606/ENSG00000019582/ENSG00000232810/ENSG00000181374/ENSG00000162772/ENSG00000196126/ENSG00000136826/ENSG00000169508/ENSG00000116285/ENSG00000003402/ENSG00000090339/ENSG00000108691/ENSG00000136235/ENSG00000130203	0
GO:0071346	cellular response to interferon-gamma	48	0.620489	1.95836	0.000100261	0.00336721	0.00264125	134	tags=35%, list=13%, signal=32%	ENSG00000275302/ENSG00000276070/ENSG00000277632/ENSG00000276085/ENSG00000196735/ENSG00000115009/ENSG00000181374/ENSG00000196126/ENSG00000204287/ENSG00000179344/ENSG00000231389/ENSG00000223865/ENSG00000260314/ENSG00000090339/ENSG00000096384/ENSG00000184557/ENSG00000108691	0
GO:0071356	cellular response to tumor necrosis factor	48	0.636598	2.0092	0.000100261	0.00336721	0.00264125	140	tags=40%, list=13%, signal=36%	ENSG00000275302/ENSG00000276070/ENSG00000277632/ENSG00000276085/ENSG00000115009/ENSG00000232810/ENSG00000204389/ENSG00000204388/ENSG00000181374/ENSG00000128016/ENSG00000185650/ENSG00000100906/ENSG00000118503/ENSG00000090339/ENSG00000109320/ENSG00000127528/ENSG00000136560/ENSG00000108691/ENSG00000169429	0
GO:0045637	regulation of myeloid cell differentiation	45	0.606255	1.90324	0.000100281	0.00336721	0.00264125	68	tags=31%, list=6%, signal=30%	ENSG00000277632/ENSG00000204103/ENSG00000177606/ENSG00000019582/ENSG00000232810/ENSG00000204389/ENSG00000204388/ENSG00000170345/ENSG00000115738/ENSG00000196126/ENSG00000159189/ENSG00000128016/ENSG00000185650/ENSG00000100906	0
GO:0097529	myeloid leukocyte migration	46	0.666794	2.09683	0.000100321	0.00336721	0.00264125	36	tags=28%, list=3%, signal=29%	ENSG00000275302/ENSG00000276070/ENSG00000277632/ENSG00000276085/ENSG00000081041/ENSG00000163734/ENSG00000125538/ENSG00000163739/ENSG00000163735/ENSG00000136244/ENSG00000115009/ENSG00000019582/ENSG00000181374	0
GO:0006959	humoral immune response	35	0.676543	2.07006	0.000100725	0.00336721	0.00264125	220	tags=63%, list=21%, signal=52%	ENSG00000081041/ENSG00000163734/ENSG00000125538/ENSG00000163739/ENSG00000163735/ENSG00000112149/ENSG00000136244/ENSG00000232810/ENSG00000181374/ENSG00000196126/ENSG00000179344/ENSG00000173369/ENSG00000159189/ENSG00000173372/ENSG00000169508/ENSG00000197766/ENSG00000108691/ENSG00000169429/ENSG00000166278/ENSG00000110651/ENSG00000175899/ENSG00000168214	0
GO:0009266	response to temperature stimulus	35	0.655087	2.00441	0.000100725	0.00336721	0.00264125	168	tags=57%, list=16%, signal=50%	ENSG00000162783/ENSG00000204389/ENSG00000204388/ENSG00000170345/ENSG00000132002/ENSG00000120694/ENSG00000100906/ENSG00000109971/ENSG00000080824/ENSG00000151929/ENSG00000170458/ENSG00000140403/ENSG00000096384/ENSG00000173110/ENSG00000124762/ENSG00000086061/ENSG00000115008/ENSG00000144381/ENSG00000105993/ENSG00000198727	0
GO:0070374	positive regulation of ERK1 and ERK2 cascade	36	0.671435	2.06	0.000100735	0.00336721	0.00264125	145	tags=44%, list=14%, signal=40%	ENSG00000275302/ENSG00000276070/ENSG00000277632/ENSG00000276085/ENSG00000115009/ENSG00000177606/ENSG00000019582/ENSG00000232810/ENSG00000181374/ENSG00000196126/ENSG00000169508/ENSG00000003402/ENSG00000090339/ENSG00000108691/ENSG00000136235/ENSG00000130203	0
GO:0070555	response to interleukin-1	36	0.685236	2.10234	0.000100735	0.00336721	0.00264125	152	tags=50%, list=14%, signal=44%	ENSG00000275302/ENSG00000276070/ENSG00000277632/ENSG00000276085/ENSG00000125538/ENSG00000120738/ENSG00000136244/ENSG00000115009/ENSG00000181374/ENSG00000100906/ENSG00000090339/ENSG00000109320/ENSG00000150991/ENSG00000127528/ENSG00000136560/ENSG00000108691/ENSG00000169429/ENSG00000115008	0
GO:0071347	cellular response to interleukin-1	33	0.707872	2.14948	0.000100918	0.00336721	0.00264125	152	tags=55%, list=14%, signal=48%	ENSG00000275302/ENSG00000276070/ENSG00000277632/ENSG00000276085/ENSG00000125538/ENSG00000120738/ENSG00000136244/ENSG00000115009/ENSG00000181374/ENSG00000100906/ENSG00000090339/ENSG00000109320/ENSG00000150991/ENSG00000127528/ENSG00000136560/ENSG00000108691/ENSG00000169429/ENSG00000115008	0
GO:0097530	granulocyte migration	32	0.756409	2.28902	0.000101	0.00336721	0.00264125	36	tags=38%, list=3%, signal=37%	ENSG00000275302/ENSG00000276070/ENSG00000277632/ENSG00000276085/ENSG00000081041/ENSG00000163734/ENSG00000125538/ENSG00000163739/ENSG00000163735/ENSG00000115009/ENSG00000019582/ENSG00000181374	0
GO:0050792	regulation of viral process	31	0.627344	1.89228	0.000101082	0.00336721	0.00264125	146	tags=39%, list=14%, signal=34%	ENSG00000275302/ENSG00000277632/ENSG00000177606/ENSG00000019582/ENSG00000232810/ENSG00000165949/ENSG00000196126/ENSG00000128016/ENSG00000109971/ENSG00000169429/ENSG00000130203/ENSG00000108654	0
GO:0009408	response to heat	29	0.689078	2.06207	0.000101286	0.00336721	0.00264125	222	tags=69%, list=21%, signal=56%	ENSG00000162783/ENSG00000204389/ENSG00000204388/ENSG00000132002/ENSG00000120694/ENSG00000109971/ENSG00000080824/ENSG00000151929/ENSG00000170458/ENSG00000140403/ENSG00000096384/ENSG00000173110/ENSG00000124762/ENSG00000086061/ENSG00000115008/ENSG00000144381/ENSG00000105993/ENSG00000198727/ENSG00000100292/ENSG00000162616	0
GO:1990266	neutrophil migration	28	0.800257	2.38217	0.00010143	0.00336721	0.00264125	36	tags=43%, list=3%, signal=43%	ENSG00000275302/ENSG00000276070/ENSG00000277632/ENSG00000276085/ENSG00000081041/ENSG00000163734/ENSG00000125538/ENSG00000163739/ENSG00000163735/ENSG00000115009/ENSG00000019582/ENSG00000181374	0
GO:0071621	granulocyte chemotaxis	27	0.798541	2.36471	0.000101616	0.00336721	0.00264125	36	tags=44%, list=3%, signal=44%	ENSG00000275302/ENSG00000276070/ENSG00000277632/ENSG00000276085/ENSG00000081041/ENSG00000163734/ENSG00000125538/ENSG00000163739/ENSG00000163735/ENSG00000115009/ENSG00000019582/ENSG00000181374	0
GO:0030593	neutrophil chemotaxis	25	0.822893	2.40968	0.000102176	0.00336721	0.00264125	36	tags=48%, list=3%, signal=47%	ENSG00000275302/ENSG00000276070/ENSG00000277632/ENSG00000276085/ENSG00000081041/ENSG00000163734/ENSG00000125538/ENSG00000163739/ENSG00000163735/ENSG00000115009/ENSG00000019582/ENSG00000181374	0
GO:0071674	mononuclear cell migration	24	0.701857	2.04269	0.000102365	0.00336721	0.00264125	36	tags=33%, list=3%, signal=33%	ENSG00000275302/ENSG00000276070/ENSG00000277632/ENSG00000276085/ENSG00000136244/ENSG00000115009/ENSG00000232810/ENSG00000181374	0
GO:0034605	cellular response to heat	22	0.69427	1.99778	0.000102955	0.00336721	0.00264125	166	tags=64%, list=16%, signal=55%	ENSG00000162783/ENSG00000204389/ENSG00000204388/ENSG00000132002/ENSG00000120694/ENSG00000109971/ENSG00000080824/ENSG00000151929/ENSG00000096384/ENSG00000173110/ENSG00000124762/ENSG00000115008/ENSG00000144381/ENSG00000105993	0
GO:0072676	lymphocyte migration	21	0.747881	2.13665	0.00010321	0.00336721	0.00264125	134	tags=48%, list=13%, signal=42%	ENSG00000275302/ENSG00000276070/ENSG00000277632/ENSG00000276085/ENSG00000138135/ENSG00000115009/ENSG00000181374/ENSG00000169508/ENSG00000090339/ENSG00000108691	0
GO:1990868	response to chemokine	21	0.812491	2.32123	0.00010321	0.00336721	0.00264125	36	tags=48%, list=3%, signal=47%	ENSG00000275302/ENSG00000276070/ENSG00000277632/ENSG00000276085/ENSG00000081041/ENSG00000163734/ENSG00000163739/ENSG00000163735/ENSG00000115009/ENSG00000181374	0
GO:1990869	cellular response to chemokine	21	0.812491	2.32123	0.00010321	0.00336721	0.00264125	36	tags=48%, list=3%, signal=47%	ENSG00000275302/ENSG00000276070/ENSG00000277632/ENSG00000276085/ENSG00000081041/ENSG00000163734/ENSG00000163739/ENSG00000163735/ENSG00000115009/ENSG00000181374	0
GO:0002548	monocyte chemotaxis	18	0.747976	2.08407	0.000104439	0.00336721	0.00264125	36	tags=39%, list=3%, signal=38%	ENSG00000275302/ENSG00000276070/ENSG00000277632/ENSG00000276085/ENSG00000136244/ENSG00000115009/ENSG00000181374	0
GO:0032637	interleukin-8 production	18	0.75644	2.10765	0.000104439	0.00336721	0.00264125	85	tags=50%, list=8%, signal=47%	ENSG00000125538/ENSG00000136244/ENSG00000019582/ENSG00000232810/ENSG00000204389/ENSG00000204388/ENSG00000136826/ENSG00000170458/ENSG00000172243	0
GO:0032677	regulation of interleukin-8 production	18	0.75644	2.10765	0.000104439	0.00336721	0.00264125	85	tags=50%, list=8%, signal=47%	ENSG00000125538/ENSG00000136244/ENSG00000019582/ENSG00000232810/ENSG00000204389/ENSG00000204388/ENSG00000136826/ENSG00000170458/ENSG00000172243	0
GO:0070098	chemokine-mediated signaling pathway	18	0.845945	2.35704	0.000104439	0.00336721	0.00264125	36	tags=56%, list=3%, signal=55%	ENSG00000275302/ENSG00000276070/ENSG00000277632/ENSG00000276085/ENSG00000081041/ENSG00000163734/ENSG00000163739/ENSG00000163735/ENSG00000115009/ENSG00000181374	0
GO:0048247	lymphocyte chemotaxis	17	0.802541	2.21025	0.000105086	0.00336721	0.00264125	69	tags=47%, list=6%, signal=45%	ENSG00000275302/ENSG00000276070/ENSG00000277632/ENSG00000276085/ENSG00000138135/ENSG00000115009/ENSG00000181374/ENSG00000169508	0
GO:0061900	glial cell activation	17	0.714523	1.96784	0.000105086	0.00336721	0.00264125	66	tags=41%, list=6%, signal=39%	ENSG00000277632/ENSG00000125538/ENSG00000136244/ENSG00000177606/ENSG00000232810/ENSG00000173372/ENSG00000109861	0
GO:0014013	regulation of gliogenesis	16	0.734357	2.00151	0.000105619	0.00336721	0.00264125	69	tags=44%, list=6%, signal=42%	ENSG00000277632/ENSG00000125538/ENSG00000136244/ENSG00000122877/ENSG00000232810/ENSG00000115738/ENSG00000169508	0
GO:0014015	positive regulation of gliogenesis	14	0.758069	2.00711	0.000107434	0.00336721	0.00264125	40	tags=43%, list=4%, signal=42%	ENSG00000277632/ENSG00000125538/ENSG00000136244/ENSG00000122877/ENSG00000232810/ENSG00000115738	0
GO:0048525	negative regulation of viral process	14	0.764457	2.02403	0.000107434	0.00336721	0.00264125	60	tags=36%, list=6%, signal=34%	ENSG00000275302/ENSG00000277632/ENSG00000177606/ENSG00000232810/ENSG00000128016	0
GO:0032757	positive regulation of interleukin-8 production	13	0.817239	2.12958	0.000108672	0.00336721	0.00264125	85	tags=62%, list=8%, signal=57%	ENSG00000125538/ENSG00000136244/ENSG00000019582/ENSG00000232810/ENSG00000204389/ENSG00000204388/ENSG00000170458/ENSG00000172243	0
GO:1900034	regulation of cellular response to heat	13	0.783744	2.04229	0.000108672	0.00336721	0.00264125	103	tags=69%, list=10%, signal=63%	ENSG00000162783/ENSG00000204389/ENSG00000204388/ENSG00000132002/ENSG00000120694/ENSG00000109971/ENSG00000080824/ENSG00000151929/ENSG00000096384	0
GO:0002376	immune system process	412	0.396985	1.39119	0.00019998	0.00525676	0.00412342	237	tags=28%, list=22%, signal=36%	ENSG00000275302/ENSG00000276070/ENSG00000277632/ENSG00000276085/ENSG00000081041/ENSG00000163734/ENSG00000125538/ENSG00000163739/ENSG00000120738/ENSG00000163735/ENSG00000112149/ENSG00000138135/ENSG00000196735/ENSG00000067082/ENSG00000136244/ENSG00000115009/ENSG00000204103/ENSG00000177606/ENSG00000144802/ENSG00000090104/ENSG00000143226/ENSG00000019582/ENSG00000232810/ENSG00000204389/ENSG00000204388…	0
GO:0009893	positive regulation of metabolic process	389	0.395773	1.38628	0.00019998	0.00525676	0.00412342	319	tags=37%, list=30%, signal=41%	ENSG00000275302/ENSG00000276070/ENSG00000277632/ENSG00000276085/ENSG00000125538/ENSG00000120738/ENSG00000125740/ENSG00000153234/ENSG00000112149/ENSG00000067082/ENSG00000136244/ENSG00000115009/ENSG00000204103/ENSG00000177606/ENSG00000162783/ENSG00000122877/ENSG00000143322/ENSG00000019582/ENSG00000232810/ENSG00000204389/ENSG00000204388/ENSG00000181374/ENSG00000170345/ENSG00000162772/ENSG00000115738…	0
GO:0043408	regulation of MAPK cascade	99	0.487585	1.62162	0.00019998	0.00525676	0.00412342	148	tags=26%, list=14%, signal=25%	ENSG00000275302/ENSG00000276070/ENSG00000277632/ENSG00000276085/ENSG00000125538/ENSG00000158050/ENSG00000136244/ENSG00000115009/ENSG00000177606/ENSG00000019582/ENSG00000232810/ENSG00000181374/ENSG00000162772/ENSG00000099860/ENSG00000196126/ENSG00000136826/ENSG00000169508/ENSG00000116285/ENSG00000130222/ENSG00000003402/ENSG00000090339/ENSG00000150991/ENSG00000108691/ENSG00000136235/ENSG00000130203…	0
GO:0045087	innate immune response	136	0.453398	1.53341	0.00019998	0.00525676	0.00412342	145	tags=24%, list=14%, signal=23%	ENSG00000275302/ENSG00000276070/ENSG00000277632/ENSG00000276085/ENSG00000120738/ENSG00000196735/ENSG00000115009/ENSG00000181374/ENSG00000165949/ENSG00000196126/ENSG00000204287/ENSG00000179344/ENSG00000173369/ENSG00000159189/ENSG00000173372/ENSG00000231389/ENSG00000223865/ENSG00000260314/ENSG00000170458/ENSG00000172243/ENSG00000118503/ENSG00000090339/ENSG00000096384/ENSG00000162924/ENSG00000184557…	0
GO:0048584	positive regulation of response to stimulus	273	0.407551	1.41551	0.00019998	0.00525676	0.00412342	311	tags=37%, list=29%, signal=36%	ENSG00000275302/ENSG00000276070/ENSG00000277632/ENSG00000276085/ENSG00000125538/ENSG00000196735/ENSG00000136244/ENSG00000115009/ENSG00000177606/ENSG00000144802/ENSG00000162783/ENSG00000143226/ENSG00000019582/ENSG00000232810/ENSG00000204389/ENSG00000204388/ENSG00000181374/ENSG00000162772/ENSG00000099860/ENSG00000245532/ENSG00000196126/ENSG00000204287/ENSG00000179344/ENSG00000173369/ENSG00000159189…	0
GO:0048856	anatomical structure development	483	0.387577	1.36046	0.00019998	0.00525676	0.00412342	318	tags=36%, list=30%, signal=47%	ENSG00000277632/ENSG00000125538/ENSG00000163739/ENSG00000120738/ENSG00000153234/ENSG00000112149/ENSG00000158050/ENSG00000067082/ENSG00000136244/ENSG00000137331/ENSG00000118515/ENSG00000204103/ENSG00000177606/ENSG00000144802/ENSG00000122877/ENSG00000143322/ENSG00000019582/ENSG00000232810/ENSG00000204389/ENSG00000204388/ENSG00000181374/ENSG00000170345/ENSG00000162772/ENSG00000115738/ENSG00000160888…	0
GO:0048870	cell motility	203	0.430325	1.47969	0.00019998	0.00525676	0.00412342	174	tags=25%, list=16%, signal=26%	ENSG00000275302/ENSG00000276070/ENSG00000277632/ENSG00000276085/ENSG00000081041/ENSG00000163734/ENSG00000125538/ENSG00000163739/ENSG00000153234/ENSG00000163735/ENSG00000138135/ENSG00000136244/ENSG00000115009/ENSG00000118515/ENSG00000177606/ENSG00000143322/ENSG00000019582/ENSG00000232810/ENSG00000181374/ENSG00000160888/ENSG00000107372/ENSG00000112096/ENSG00000136826/ENSG00000169508/ENSG00000143878…	0
GO:0051674	localization of cell	203	0.430325	1.47969	0.00019998	0.00525676	0.00412342	174	tags=25%, list=16%, signal=26%	ENSG00000275302/ENSG00000276070/ENSG00000277632/ENSG00000276085/ENSG00000081041/ENSG00000163734/ENSG00000125538/ENSG00000163739/ENSG00000153234/ENSG00000163735/ENSG00000138135/ENSG00000136244/ENSG00000115009/ENSG00000118515/ENSG00000177606/ENSG00000143322/ENSG00000019582/ENSG00000232810/ENSG00000181374/ENSG00000160888/ENSG00000107372/ENSG00000112096/ENSG00000136826/ENSG00000169508/ENSG00000143878…	0
GO:0051726	regulation of cell cycle	108	0.464179	1.55184	0.00019998	0.00525676	0.00412342	329	tags=50%, list=31%, signal=38%	ENSG00000125538/ENSG00000177606/ENSG00000232810/ENSG00000204389/ENSG00000204388/ENSG00000115738/ENSG00000099860/ENSG00000171223/ENSG00000159388/ENSG00000136826/ENSG00000185650/ENSG00000109971/ENSG00000087074/ENSG00000080824/ENSG00000143878/ENSG00000118503/ENSG00000130222/ENSG00000123358/ENSG00000096384/ENSG00000164442/ENSG00000100600/ENSG00000108691/ENSG00000136235/ENSG00000188229/ENSG00000124762…	0
GO:0071310	cellular response to organic substance	342	0.416392	1.45513	0.00019998	0.00525676	0.00412342	328	tags=39%, list=31%, signal=39%	ENSG00000275302/ENSG00000276070/ENSG00000277632/ENSG00000276085/ENSG00000081041/ENSG00000163734/ENSG00000125538/ENSG00000163739/ENSG00000120738/ENSG00000125740/ENSG00000153234/ENSG00000163735/ENSG00000196735/ENSG00000136244/ENSG00000115009/ENSG00000177606/ENSG00000122877/ENSG00000143322/ENSG00000019582/ENSG00000232810/ENSG00000204389/ENSG00000204388/ENSG00000181374/ENSG00000170345/ENSG00000165949…	0
GO:0071396	cellular response to lipid	87	0.499663	1.64838	0.00019998	0.00525676	0.00412342	175	tags=33%, list=16%, signal=30%	ENSG00000277632/ENSG00000081041/ENSG00000163734/ENSG00000125538/ENSG00000163739/ENSG00000163735/ENSG00000136244/ENSG00000143322/ENSG00000232810/ENSG00000004799/ENSG00000136826/ENSG00000128016/ENSG00000185650/ENSG00000100906/ENSG00000260314/ENSG00000170458/ENSG00000118503/ENSG00000153071/ENSG00000116285/ENSG00000003402/ENSG00000090339/ENSG00000109320/ENSG00000198840/ENSG00000108691/ENSG00000169429…	0
GO:0043903	regulation of symbiotic process	32	0.618783	1.87254	0.000202	0.00525676	0.00412342	146	tags=38%, list=14%, signal=33%	ENSG00000275302/ENSG00000277632/ENSG00000177606/ENSG00000019582/ENSG00000232810/ENSG00000165949/ENSG00000196126/ENSG00000128016/ENSG00000109971/ENSG00000169429/ENSG00000130203/ENSG00000108654	0
GO:0002761	regulation of myeloid leukocyte differentiation	29	0.643649	1.92612	0.000202573	0.00525676	0.00412342	61	tags=34%, list=6%, signal=33%	ENSG00000277632/ENSG00000204103/ENSG00000177606/ENSG00000019582/ENSG00000232810/ENSG00000170345/ENSG00000115738/ENSG00000196126/ENSG00000159189/ENSG00000185650	0
GO:0045638	negative regulation of myeloid cell differentiation	13	0.748692	1.95096	0.000217344	0.00557045	0.00436948	68	tags=46%, list=6%, signal=44%	ENSG00000277632/ENSG00000204103/ENSG00000159189/ENSG00000128016/ENSG00000185650/ENSG00000100906	0
GO:0019080	viral gene expression	10	0.807524	1.9901	0.000224947	0.00569499	0.00446717	60	tags=40%, list=6%, signal=38%	ENSG00000275302/ENSG00000277632/ENSG00000177606/ENSG00000128016	0
GO:0002521	leukocyte differentiation	99	0.47933	1.59417	0.00029997	0.0071579	0.00561468	308	tags=45%, list=29%, signal=36%	ENSG00000277632/ENSG00000125538/ENSG00000120738/ENSG00000112149/ENSG00000067082/ENSG00000136244/ENSG00000204103/ENSG00000177606/ENSG00000144802/ENSG00000019582/ENSG00000232810/ENSG00000170345/ENSG00000115738/ENSG00000196126/ENSG00000171223/ENSG00000159189/ENSG00000185650/ENSG00000169508/ENSG00000134460/ENSG00000106565/ENSG00000179388/ENSG00000115008/ENSG00000002933/ENSG00000173334/ENSG00000163512…	0
GO:0009889	regulation of biosynthetic process	335	0.397197	1.38719	0.00029997	0.0071579	0.00561468	267	tags=33%, list=25%, signal=36%	ENSG00000125538/ENSG00000120738/ENSG00000125740/ENSG00000153234/ENSG00000067082/ENSG00000136244/ENSG00000118515/ENSG00000204103/ENSG00000177606/ENSG00000144802/ENSG00000162783/ENSG00000122877/ENSG00000019582/ENSG00000232810/ENSG00000204389/ENSG00000204388/ENSG00000170345/ENSG00000165949/ENSG00000162772/ENSG00000115738/ENSG00000160888/ENSG00000196126/ENSG00000004799/ENSG00000132002/ENSG00000171223…	0
GO:0033554	cellular response to stress	216	0.425134	1.46559	0.00029997	0.0071579	0.00561468	294	tags=38%, list=28%, signal=34%	ENSG00000125538/ENSG00000120738/ENSG00000153234/ENSG00000136244/ENSG00000137331/ENSG00000118515/ENSG00000177606/ENSG00000162783/ENSG00000019582/ENSG00000232810/ENSG00000204389/ENSG00000204388/ENSG00000170345/ENSG00000162772/ENSG00000115738/ENSG00000099860/ENSG00000004799/ENSG00000132002/ENSG00000112096/ENSG00000120694/ENSG00000159388/ENSG00000136826/ENSG00000128016/ENSG00000185650/ENSG00000100906…	0
GO:0040011	locomotion	219	0.423548	1.46065	0.00029997	0.0071579	0.00561468	174	tags=25%, list=16%, signal=26%	ENSG00000275302/ENSG00000276070/ENSG00000277632/ENSG00000276085/ENSG00000081041/ENSG00000163734/ENSG00000125538/ENSG00000163739/ENSG00000153234/ENSG00000163735/ENSG00000138135/ENSG00000136244/ENSG00000115009/ENSG00000118515/ENSG00000177606/ENSG00000122877/ENSG00000143322/ENSG00000019582/ENSG00000232810/ENSG00000181374/ENSG00000115738/ENSG00000160888/ENSG00000107372/ENSG00000112096/ENSG00000136826…	0
GO:1901700	response to oxygen-containing compound	221	0.420191	1.44936	0.00029997	0.0071579	0.00561468	265	tags=35%, list=25%, signal=33%	ENSG00000277632/ENSG00000081041/ENSG00000163734/ENSG00000125538/ENSG00000163739/ENSG00000120738/ENSG00000125740/ENSG00000153234/ENSG00000163735/ENSG00000136244/ENSG00000177606/ENSG00000122877/ENSG00000143322/ENSG00000232810/ENSG00000170345/ENSG00000196126/ENSG00000004799/ENSG00000112096/ENSG00000159388/ENSG00000136826/ENSG00000128016/ENSG00000185650/ENSG00000100906/ENSG00000165457/ENSG00000143878…	0
GO:0045646	regulation of erythrocyte differentiation	15	0.707018	1.90221	0.000318844	0.00752181	0.00590013	61	tags=40%, list=6%, signal=38%	ENSG00000204103/ENSG00000204389/ENSG00000204388/ENSG00000115738/ENSG00000128016/ENSG00000185650	0
GO:0010604	positive regulation of macromolecule metabolic process	363	0.401797	1.40483	0.00039996	0.00887574	0.00696216	318	tags=37%, list=30%, signal=40%	ENSG00000275302/ENSG00000276070/ENSG00000277632/ENSG00000276085/ENSG00000125538/ENSG00000120738/ENSG00000125740/ENSG00000153234/ENSG00000112149/ENSG00000067082/ENSG00000136244/ENSG00000115009/ENSG00000204103/ENSG00000177606/ENSG00000162783/ENSG00000122877/ENSG00000019582/ENSG00000232810/ENSG00000204389/ENSG00000204388/ENSG00000181374/ENSG00000170345/ENSG00000162772/ENSG00000115738/ENSG00000160888…	0
GO:0016477	cell migration	193	0.419943	1.44114	0.00039996	0.00887574	0.00696216	174	tags=24%, list=16%, signal=25%	ENSG00000275302/ENSG00000276070/ENSG00000277632/ENSG00000276085/ENSG00000081041/ENSG00000163734/ENSG00000125538/ENSG00000163739/ENSG00000153234/ENSG00000163735/ENSG00000138135/ENSG00000136244/ENSG00000115009/ENSG00000118515/ENSG00000177606/ENSG00000019582/ENSG00000232810/ENSG00000181374/ENSG00000107372/ENSG00000112096/ENSG00000136826/ENSG00000169508/ENSG00000143878/ENSG00000172243/ENSG00000118503…	0
GO:0002237	response to molecule of bacterial origin	75	0.499007	1.6318	0.0004	0.00887574	0.00696216	175	tags=31%, list=16%, signal=28%	ENSG00000277632/ENSG00000081041/ENSG00000163734/ENSG00000125538/ENSG00000163739/ENSG00000163735/ENSG00000136244/ENSG00000232810/ENSG00000170345/ENSG00000128016/ENSG00000100906/ENSG00000260314/ENSG00000170458/ENSG00000118503/ENSG00000090339/ENSG00000178726/ENSG00000109320/ENSG00000108691/ENSG00000169429/ENSG00000115008/ENSG00000144381/ENSG00000173334/ENSG00000165029	0
GO:0007186	G protein-coupled receptor signaling pathway	64	0.529746	1.71341	0.0004002	0.00887574	0.00696216	290	tags=47%, list=27%, signal=36%	ENSG00000275302/ENSG00000276070/ENSG00000277632/ENSG00000276085/ENSG00000081041/ENSG00000163734/ENSG00000163739/ENSG00000163735/ENSG00000115009/ENSG00000090104/ENSG00000181374/ENSG00000169508/ENSG00000143878/ENSG00000108691/ENSG00000169429/ENSG00000130203/ENSG00000165029/ENSG00000156052/ENSG00000115956/ENSG00000171522/ENSG00000171659/ENSG00000116741/ENSG00000187474/ENSG00000171860/ENSG00000198668…	0
GO:0006986	response to unfolded protein	38	0.578473	1.78444	0.000402414	0.00887574	0.00696216	238	tags=53%, list=22%, signal=42%	ENSG00000204389/ENSG00000204388/ENSG00000162772/ENSG00000132002/ENSG00000120694/ENSG00000109971/ENSG00000087074/ENSG00000080824/ENSG00000151929/ENSG00000096384/ENSG00000173110/ENSG00000108691/ENSG00000169429/ENSG00000086061/ENSG00000144381/ENSG00000106211/ENSG00000051108/ENSG00000162616/ENSG00000158615/ENSG00000160789	0
GO:0035966	response to topologically incorrect protein	39	0.569103	1.76075	0.000402414	0.00887574	0.00696216	238	tags=51%, list=22%, signal=41%	ENSG00000204389/ENSG00000204388/ENSG00000162772/ENSG00000132002/ENSG00000120694/ENSG00000109971/ENSG00000087074/ENSG00000080824/ENSG00000151929/ENSG00000096384/ENSG00000173110/ENSG00000108691/ENSG00000169429/ENSG00000086061/ENSG00000144381/ENSG00000106211/ENSG00000051108/ENSG00000162616/ENSG00000158615/ENSG00000160789	0
GO:0043618	regulation of transcription from RNA polymerase II promoter in response to stress	21	0.632673	1.80751	0.000412839	0.00887574	0.00696216	220	tags=57%, list=21%, signal=46%	ENSG00000120738/ENSG00000177606/ENSG00000204389/ENSG00000162772/ENSG00000132002/ENSG00000151929/ENSG00000164442/ENSG00000150991/ENSG00000127528/ENSG00000170315/ENSG00000100292/ENSG00000168214	0
GO:0043620	regulation of DNA-templated transcription in response to stress	21	0.632673	1.80751	0.000412839	0.00887574	0.00696216	220	tags=57%, list=21%, signal=46%	ENSG00000120738/ENSG00000177606/ENSG00000204389/ENSG00000162772/ENSG00000132002/ENSG00000151929/ENSG00000164442/ENSG00000150991/ENSG00000127528/ENSG00000170315/ENSG00000100292/ENSG00000168214	0
GO:0001774	microglial cell activation	15	0.701563	1.88753	0.000425125	0.00887574	0.00696216	66	tags=40%, list=6%, signal=38%	ENSG00000277632/ENSG00000136244/ENSG00000177606/ENSG00000232810/ENSG00000173372/ENSG00000109861	0
GO:0002269	leukocyte activation involved in inflammatory response	15	0.701563	1.88753	0.000425125	0.00887574	0.00696216	66	tags=40%, list=6%, signal=38%	ENSG00000277632/ENSG00000136244/ENSG00000177606/ENSG00000232810/ENSG00000173372/ENSG00000109861	0
GO:0006458	'de novo' protein folding	12	0.741028	1.90407	0.000437924	0.00887574	0.00696216	160	tags=67%, list=15%, signal=57%	ENSG00000019582/ENSG00000204389/ENSG00000204388/ENSG00000132002/ENSG00000120694/ENSG00000109971/ENSG00000173110/ENSG00000144381	0
GO:0045429	positive regulation of nitric oxide biosynthetic process	12	0.753937	1.93724	0.000437924	0.00887574	0.00696216	126	tags=67%, list=12%, signal=59%	ENSG00000125538/ENSG00000232810/ENSG00000136826/ENSG00000080824/ENSG00000172243/ENSG00000090339/ENSG00000096384/ENSG00000127528	0
GO:0051851	modulation by host of symbiont process	12	0.743998	1.9117	0.000437924	0.00887574	0.00696216	70	tags=42%, list=7%, signal=39%	ENSG00000275302/ENSG00000277632/ENSG00000177606/ENSG00000165949/ENSG00000109971	0
GO:1904407	positive regulation of nitric oxide metabolic process	12	0.753937	1.93724	0.000437924	0.00887574	0.00696216	126	tags=67%, list=12%, signal=59%	ENSG00000125538/ENSG00000232810/ENSG00000136826/ENSG00000080824/ENSG00000172243/ENSG00000090339/ENSG00000096384/ENSG00000127528	0
GO:0051084	'de novo' posttranslational protein folding	11	0.767715	1.93333	0.000444642	0.00887574	0.00696216	122	tags=64%, list=11%, signal=57%	ENSG00000019582/ENSG00000204389/ENSG00000204388/ENSG00000132002/ENSG00000120694/ENSG00000109971/ENSG00000173110	0
GO:0051085	chaperone cofactor-dependent protein refolding	11	0.767715	1.93333	0.000444642	0.00887574	0.00696216	122	tags=64%, list=11%, signal=57%	ENSG00000019582/ENSG00000204389/ENSG00000204388/ENSG00000132002/ENSG00000120694/ENSG00000109971/ENSG00000173110	0
GO:0042026	protein refolding	10	0.773735	1.90683	0.000449893	0.00889503	0.00697729	160	tags=70%, list=15%, signal=60%	ENSG00000204389/ENSG00000204388/ENSG00000109971/ENSG00000080824/ENSG00000140403/ENSG00000173110/ENSG00000144381	0
GO:0032496	response to lipopolysaccharide	73	0.506851	1.65533	0.0005	0.00979245	0.00768123	175	tags=32%, list=16%, signal=28%	ENSG00000277632/ENSG00000081041/ENSG00000163734/ENSG00000125538/ENSG00000163739/ENSG00000163735/ENSG00000136244/ENSG00000232810/ENSG00000170345/ENSG00000128016/ENSG00000100906/ENSG00000260314/ENSG00000170458/ENSG00000118503/ENSG00000090339/ENSG00000178726/ENSG00000109320/ENSG00000108691/ENSG00000169429/ENSG00000115008/ENSG00000144381/ENSG00000173334/ENSG00000165029	0
GO:0051702	interaction with symbiont	13	0.726753	1.89378	0.00054336	0.0105422	0.00826934	160	tags=54%, list=15%, signal=46%	ENSG00000275302/ENSG00000277632/ENSG00000177606/ENSG00000165949/ENSG00000109971/ENSG00000130203/ENSG00000144381	0
GO:0002455	humoral immune response mediated by circulating immunoglobulin	11	0.746971	1.88109	0.000555803	0.0106838	0.00838038	194	tags=73%, list=18%, signal=60%	ENSG00000232810/ENSG00000196126/ENSG00000179344/ENSG00000173369/ENSG00000159189/ENSG00000173372/ENSG00000166278/ENSG00000110651	0
GO:1902893	regulation of pri-miRNA transcription by RNA polymerase II	10	0.770056	1.89776	0.000562366	0.0107108	0.00840155	58	tags=50%, list=5%, signal=48%	ENSG00000120738/ENSG00000177606/ENSG00000232810/ENSG00000170345/ENSG00000136826	0
GO:0006928	movement of cell or subcellular component	234	0.407528	1.40841	0.00059994	0.0112205	0.0088014	201	tags=26%, list=19%, signal=27%	ENSG00000275302/ENSG00000276070/ENSG00000277632/ENSG00000276085/ENSG00000081041/ENSG00000163734/ENSG00000125538/ENSG00000163739/ENSG00000153234/ENSG00000163735/ENSG00000138135/ENSG00000136244/ENSG00000115009/ENSG00000118515/ENSG00000177606/ENSG00000122877/ENSG00000143322/ENSG00000019582/ENSG00000232810/ENSG00000181374/ENSG00000160888/ENSG00000107372/ENSG00000112096/ENSG00000136826/ENSG00000169508…	0
GO:0010556	regulation of macromolecule biosynthetic process	312	0.39639	1.38153	0.00059994	0.0112205	0.0088014	267	tags=33%, list=25%, signal=35%	ENSG00000125538/ENSG00000120738/ENSG00000125740/ENSG00000153234/ENSG00000067082/ENSG00000136244/ENSG00000118515/ENSG00000204103/ENSG00000177606/ENSG00000144802/ENSG00000162783/ENSG00000122877/ENSG00000019582/ENSG00000232810/ENSG00000204389/ENSG00000204388/ENSG00000170345/ENSG00000165949/ENSG00000162772/ENSG00000115738/ENSG00000160888/ENSG00000196126/ENSG00000132002/ENSG00000171223/ENSG00000112096…	0
GO:0150076	neuroinflammatory response	20	0.648598	1.83809	0.000622794	0.0115439	0.0090551	66	tags=35%, list=6%, signal=33%	ENSG00000277632/ENSG00000125538/ENSG00000136244/ENSG00000177606/ENSG00000232810/ENSG00000173372/ENSG00000109861	0
GO:0006355	regulation of transcription, DNA-templated	267	0.399474	1.38643	0.00069993	0.0124205	0.00974269	227	tags=30%, list=21%, signal=31%	ENSG00000125538/ENSG00000120738/ENSG00000125740/ENSG00000153234/ENSG00000067082/ENSG00000136244/ENSG00000118515/ENSG00000204103/ENSG00000177606/ENSG00000144802/ENSG00000162783/ENSG00000122877/ENSG00000019582/ENSG00000232810/ENSG00000204389/ENSG00000204388/ENSG00000170345/ENSG00000165949/ENSG00000162772/ENSG00000115738/ENSG00000160888/ENSG00000196126/ENSG00000132002/ENSG00000171223/ENSG00000112096…	0
GO:0016310	phosphorylation	235	0.405079	1.39994	0.00069993	0.0124205	0.00974269	302	tags=37%, list=28%, signal=34%	ENSG00000275302/ENSG00000276070/ENSG00000277632/ENSG00000276085/ENSG00000125538/ENSG00000120738/ENSG00000158050/ENSG00000136244/ENSG00000115009/ENSG00000118515/ENSG00000177606/ENSG00000143322/ENSG00000019582/ENSG00000232810/ENSG00000181374/ENSG00000162772/ENSG00000099860/ENSG00000196126/ENSG00000004799/ENSG00000136826/ENSG00000128016/ENSG00000185650/ENSG00000169508/ENSG00000080824/ENSG00000134460…	0
GO:0033993	response to lipid	123	0.443456	1.49189	0.00069993	0.0124205	0.00974269	324	tags=44%, list=30%, signal=35%	ENSG00000277632/ENSG00000081041/ENSG00000163734/ENSG00000125538/ENSG00000163739/ENSG00000125740/ENSG00000163735/ENSG00000136244/ENSG00000143322/ENSG00000232810/ENSG00000170345/ENSG00000004799/ENSG00000136826/ENSG00000128016/ENSG00000185650/ENSG00000100906/ENSG00000260314/ENSG00000170458/ENSG00000118503/ENSG00000153071/ENSG00000116285/ENSG00000003402/ENSG00000090339/ENSG00000178726/ENSG00000109320…	0
GO:0048534	hematopoietic or lymphoid organ development	144	0.435219	1.47551	0.00069993	0.0124205	0.00974269	235	tags=33%, list=22%, signal=30%	ENSG00000277632/ENSG00000125538/ENSG00000120738/ENSG00000112149/ENSG00000067082/ENSG00000136244/ENSG00000204103/ENSG00000177606/ENSG00000144802/ENSG00000019582/ENSG00000232810/ENSG00000204389/ENSG00000204388/ENSG00000170345/ENSG00000115738/ENSG00000196126/ENSG00000171223/ENSG00000159189/ENSG00000136826/ENSG00000128016/ENSG00000185650/ENSG00000100906/ENSG00000169508/ENSG00000134460/ENSG00000164442…	0
GO:0009617	response to bacterium	104	0.45532	1.51844	0.0007	0.0124205	0.00974269	175	tags=28%, list=16%, signal=26%	ENSG00000277632/ENSG00000081041/ENSG00000163734/ENSG00000125538/ENSG00000163739/ENSG00000163735/ENSG00000136244/ENSG00000115009/ENSG00000090104/ENSG00000232810/ENSG00000170345/ENSG00000196126/ENSG00000128016/ENSG00000100906/ENSG00000260314/ENSG00000170458/ENSG00000118503/ENSG00000003402/ENSG00000090339/ENSG00000178726/ENSG00000109320/ENSG00000108691/ENSG00000169429/ENSG00000158270/ENSG00000115008…	0
GO:0006457	protein folding	31	0.599297	1.80768	0.000707571	0.0124485	0.00976461	171	tags=48%, list=16%, signal=42%	ENSG00000019582/ENSG00000204389/ENSG00000204388/ENSG00000132002/ENSG00000120694/ENSG00000109971/ENSG00000080824/ENSG00000151929/ENSG00000140403/ENSG00000096384/ENSG00000173110/ENSG00000086061/ENSG00000144381/ENSG00000105993/ENSG00000106211	0
GO:0001775	cell activation	234	0.402989	1.39272	0.00079992	0.0136118	0.0106771	269	tags=35%, list=25%, signal=34%	ENSG00000277632/ENSG00000125538/ENSG00000163739/ENSG00000120738/ENSG00000112149/ENSG00000067082/ENSG00000136244/ENSG00000204103/ENSG00000177606/ENSG00000144802/ENSG00000143226/ENSG00000019582/ENSG00000232810/ENSG00000204389/ENSG00000204388/ENSG00000115738/ENSG00000196126/ENSG00000120694/ENSG00000185650/ENSG00000173372/ENSG00000109861/ENSG00000231389/ENSG00000169508/ENSG00000109971/ENSG00000080824…	0
GO:0007166	cell surface receptor signaling pathway	314	0.395299	1.37792	0.00079992	0.0136118	0.0106771	154	tags=21%, list=14%, signal=25%	ENSG00000275302/ENSG00000276070/ENSG00000277632/ENSG00000276085/ENSG00000081041/ENSG00000163734/ENSG00000125538/ENSG00000163739/ENSG00000120738/ENSG00000153234/ENSG00000163735/ENSG00000196735/ENSG00000136244/ENSG00000115009/ENSG00000177606/ENSG00000144802/ENSG00000143226/ENSG00000019582/ENSG00000232810/ENSG00000204389/ENSG00000204388/ENSG00000181374/ENSG00000170345/ENSG00000165949/ENSG00000162772…	0
GO:0007275	multicellular organism development	453	0.381403	1.33835	0.00079992	0.0136118	0.0106771	346	tags=39%, list=32%, signal=46%	ENSG00000277632/ENSG00000125538/ENSG00000163739/ENSG00000120738/ENSG00000153234/ENSG00000112149/ENSG00000158050/ENSG00000067082/ENSG00000136244/ENSG00000118515/ENSG00000204103/ENSG00000177606/ENSG00000144802/ENSG00000122877/ENSG00000143322/ENSG00000019582/ENSG00000232810/ENSG00000204389/ENSG00000204388/ENSG00000170345/ENSG00000162772/ENSG00000115738/ENSG00000160888/ENSG00000099860/ENSG00000196126…	0
GO:0048583	regulation of response to stimulus	423	0.384042	1.34635	0.00079992	0.0136118	0.0106771	294	tags=33%, list=28%, signal=39%	ENSG00000275302/ENSG00000276070/ENSG00000277632/ENSG00000276085/ENSG00000125538/ENSG00000120738/ENSG00000153234/ENSG00000158050/ENSG00000196735/ENSG00000136244/ENSG00000137331/ENSG00000115009/ENSG00000159200/ENSG00000177606/ENSG00000144802/ENSG00000162783/ENSG00000090104/ENSG00000143322/ENSG00000143226/ENSG00000019582/ENSG00000232810/ENSG00000204389/ENSG00000204388/ENSG00000181374/ENSG00000170345…	0
GO:0031325	positive regulation of cellular metabolic process	342	0.388124	1.35634	0.00089991	0.0151887	0.0119141	318	tags=37%, list=30%, signal=38%	ENSG00000275302/ENSG00000276070/ENSG00000277632/ENSG00000276085/ENSG00000125538/ENSG00000120738/ENSG00000125740/ENSG00000153234/ENSG00000067082/ENSG00000136244/ENSG00000115009/ENSG00000204103/ENSG00000177606/ENSG00000162783/ENSG00000122877/ENSG00000019582/ENSG00000232810/ENSG00000204389/ENSG00000204388/ENSG00000181374/ENSG00000170345/ENSG00000162772/ENSG00000115738/ENSG00000160888/ENSG00000099860…	0
GO:1901701	cellular response to oxygen-containing compound	169	0.41464	1.41598	0.0009999	0.0164762	0.012924	152	tags=24%, list=14%, signal=24%	ENSG00000277632/ENSG00000081041/ENSG00000163734/ENSG00000125538/ENSG00000163739/ENSG00000120738/ENSG00000153234/ENSG00000163735/ENSG00000136244/ENSG00000177606/ENSG00000143322/ENSG00000232810/ENSG00000170345/ENSG00000196126/ENSG00000004799/ENSG00000112096/ENSG00000136826/ENSG00000128016/ENSG00000185650/ENSG00000100906/ENSG00000165457/ENSG00000143878/ENSG00000260314/ENSG00000170458/ENSG00000172243…	0
GO:2000112	regulation of cellular macromolecule biosynthetic process	304	0.393153	1.36958	0.0009999	0.0164762	0.012924	267	tags=33%, list=25%, signal=34%	ENSG00000125538/ENSG00000120738/ENSG00000125740/ENSG00000153234/ENSG00000067082/ENSG00000136244/ENSG00000118515/ENSG00000204103/ENSG00000177606/ENSG00000144802/ENSG00000162783/ENSG00000122877/ENSG00000019582/ENSG00000232810/ENSG00000204389/ENSG00000204388/ENSG00000170345/ENSG00000165949/ENSG00000162772/ENSG00000115738/ENSG00000160888/ENSG00000196126/ENSG00000132002/ENSG00000171223/ENSG00000112096…	0
GO:0051345	positive regulation of hydrolase activity	105	0.452005	1.50809	0.001	0.0164762	0.012924	257	tags=35%, list=24%, signal=30%	ENSG00000275302/ENSG00000276070/ENSG00000277632/ENSG00000276085/ENSG00000115009/ENSG00000177606/ENSG00000090104/ENSG00000143322/ENSG00000232810/ENSG00000204389/ENSG00000181374/ENSG00000132002/ENSG00000087074/ENSG00000172243/ENSG00000141682/ENSG00000116285/ENSG00000003402/ENSG00000090339/ENSG00000096384/ENSG00000100600/ENSG00000146376/ENSG00000136560/ENSG00000108691/ENSG00000086061/ENSG00000152689…	0
GO:0045639	positive regulation of myeloid cell differentiation	26	0.600031	1.76848	0.00101864	0.0166512	0.0130612	61	tags=35%, list=6%, signal=33%	ENSG00000177606/ENSG00000019582/ENSG00000232810/ENSG00000204389/ENSG00000204388/ENSG00000170345/ENSG00000115738/ENSG00000196126/ENSG00000185650	0
GO:0002520	immune system development	153	0.425614	1.44711	0.00109989	0.0177006	0.0138844	235	tags=33%, list=22%, signal=30%	ENSG00000277632/ENSG00000125538/ENSG00000120738/ENSG00000112149/ENSG00000067082/ENSG00000136244/ENSG00000204103/ENSG00000177606/ENSG00000144802/ENSG00000019582/ENSG00000232810/ENSG00000204389/ENSG00000204388/ENSG00000170345/ENSG00000115738/ENSG00000196126/ENSG00000171223/ENSG00000159189/ENSG00000136826/ENSG00000128016/ENSG00000185650/ENSG00000100906/ENSG00000169508/ENSG00000134460/ENSG00000118503…	0
GO:0030097	hemopoiesis	140	0.431355	1.46035	0.00109989	0.0177006	0.0138844	235	tags=33%, list=22%, signal=29%	ENSG00000277632/ENSG00000125538/ENSG00000120738/ENSG00000112149/ENSG00000067082/ENSG00000136244/ENSG00000204103/ENSG00000177606/ENSG00000144802/ENSG00000019582/ENSG00000232810/ENSG00000204389/ENSG00000204388/ENSG00000170345/ENSG00000115738/ENSG00000196126/ENSG00000171223/ENSG00000159189/ENSG00000136826/ENSG00000128016/ENSG00000185650/ENSG00000100906/ENSG00000169508/ENSG00000134460/ENSG00000106565…	0
GO:0006357	regulation of transcription by RNA polymerase II	208	0.40612	1.39827	0.00129987	0.0199911	0.0156811	227	tags=31%, list=21%, signal=30%	ENSG00000125538/ENSG00000120738/ENSG00000125740/ENSG00000153234/ENSG00000067082/ENSG00000136244/ENSG00000204103/ENSG00000177606/ENSG00000144802/ENSG00000162783/ENSG00000122877/ENSG00000232810/ENSG00000204389/ENSG00000170345/ENSG00000165949/ENSG00000162772/ENSG00000115738/ENSG00000160888/ENSG00000132002/ENSG00000171223/ENSG00000112096/ENSG00000159388/ENSG00000136826/ENSG00000128016/ENSG00000185650…	0
GO:0006468	protein phosphorylation	208	0.406339	1.39902	0.00129987	0.0199911	0.0156811	302	tags=37%, list=28%, signal=33%	ENSG00000275302/ENSG00000276070/ENSG00000277632/ENSG00000276085/ENSG00000125538/ENSG00000120738/ENSG00000158050/ENSG00000136244/ENSG00000115009/ENSG00000118515/ENSG00000177606/ENSG00000143322/ENSG00000019582/ENSG00000232810/ENSG00000181374/ENSG00000162772/ENSG00000099860/ENSG00000196126/ENSG00000004799/ENSG00000136826/ENSG00000128016/ENSG00000185650/ENSG00000169508/ENSG00000080824/ENSG00000134460…	0
GO:0009890	negative regulation of biosynthetic process	164	0.417057	1.42207	0.00129987	0.0199911	0.0156811	229	tags=33%, list=21%, signal=31%	ENSG00000120738/ENSG00000125740/ENSG00000153234/ENSG00000136244/ENSG00000177606/ENSG00000232810/ENSG00000204389/ENSG00000165949/ENSG00000162772/ENSG00000115738/ENSG00000132002/ENSG00000159388/ENSG00000269821/ENSG00000136826/ENSG00000128016/ENSG00000185650/ENSG00000141543/ENSG00000109971/ENSG00000151929/ENSG00000153071/ENSG00000150347/ENSG00000116285/ENSG00000003402/ENSG00000164442/ENSG00000162924…	0
GO:0010941	regulation of cell death	221	0.402865	1.3896	0.00129987	0.0199911	0.0156811	308	tags=38%, list=29%, signal=35%	ENSG00000277632/ENSG00000125538/ENSG00000120738/ENSG00000153234/ENSG00000136244/ENSG00000137331/ENSG00000118515/ENSG00000177606/ENSG00000019582/ENSG00000232810/ENSG00000204389/ENSG00000204388/ENSG00000170345/ENSG00000162772/ENSG00000099860/ENSG00000004799/ENSG00000112096/ENSG00000159388/ENSG00000136826/ENSG00000128016/ENSG00000185650/ENSG00000173372/ENSG00000109861/ENSG00000100906/ENSG00000143878…	0
GO:0031326	regulation of cellular biosynthetic process	325	0.386625	1.34898	0.00129987	0.0199911	0.0156811	267	tags=33%, list=25%, signal=35%	ENSG00000125538/ENSG00000120738/ENSG00000125740/ENSG00000153234/ENSG00000067082/ENSG00000136244/ENSG00000118515/ENSG00000204103/ENSG00000177606/ENSG00000144802/ENSG00000162783/ENSG00000122877/ENSG00000019582/ENSG00000232810/ENSG00000204389/ENSG00000204388/ENSG00000170345/ENSG00000165949/ENSG00000162772/ENSG00000115738/ENSG00000160888/ENSG00000196126/ENSG00000004799/ENSG00000132002/ENSG00000171223…	0
GO:0002250	adaptive immune response	73	0.484227	1.58144	0.0013	0.0199911	0.0156811	215	tags=38%, list=20%, signal=33%	ENSG00000125538/ENSG00000196735/ENSG00000136244/ENSG00000144802/ENSG00000019582/ENSG00000232810/ENSG00000196126/ENSG00000204287/ENSG00000179344/ENSG00000173369/ENSG00000159189/ENSG00000173372/ENSG00000109861/ENSG00000231389/ENSG00000169508/ENSG00000223865/ENSG00000118503/ENSG00000242574/ENSG00000090339/ENSG00000204257/ENSG00000066294/ENSG00000144381/ENSG00000170017/ENSG00000166278/ENSG00000110651…	0
GO:0051817	modulation of process of other organism involved in symbiotic interaction	16	0.666326	1.81609	0.00137305	0.0207621	0.0162858	70	tags=31%, list=7%, signal=30%	ENSG00000275302/ENSG00000277632/ENSG00000177606/ENSG00000165949/ENSG00000109971	0
GO:1903428	positive regulation of reactive oxygen species biosynthetic process	16	0.667898	1.82038	0.00137305	0.0207621	0.0162858	142	tags=56%, list=13%, signal=50%	ENSG00000125538/ENSG00000232810/ENSG00000136826/ENSG00000080824/ENSG00000172243/ENSG00000090339/ENSG00000096384/ENSG00000127528/ENSG00000198743	0
GO:0006955	immune response	312	0.387343	1.35	0.00139986	0.0207621	0.0162858	328	tags=37%, list=31%, signal=36%	ENSG00000275302/ENSG00000276070/ENSG00000277632/ENSG00000276085/ENSG00000081041/ENSG00000163734/ENSG00000125538/ENSG00000163739/ENSG00000120738/ENSG00000163735/ENSG00000112149/ENSG00000196735/ENSG00000136244/ENSG00000115009/ENSG00000177606/ENSG00000144802/ENSG00000090104/ENSG00000143226/ENSG00000019582/ENSG00000232810/ENSG00000204389/ENSG00000204388/ENSG00000181374/ENSG00000170345/ENSG00000165949…	0
GO:0051173	positive regulation of nitrogen compound metabolic process	327	0.385935	1.34704	0.00139986	0.0207621	0.0162858	318	tags=36%, list=30%, signal=37%	ENSG00000275302/ENSG00000276070/ENSG00000277632/ENSG00000276085/ENSG00000125538/ENSG00000120738/ENSG00000125740/ENSG00000153234/ENSG00000067082/ENSG00000136244/ENSG00000115009/ENSG00000204103/ENSG00000177606/ENSG00000162783/ENSG00000122877/ENSG00000019582/ENSG00000232810/ENSG00000204389/ENSG00000204388/ENSG00000181374/ENSG00000170345/ENSG00000162772/ENSG00000115738/ENSG00000160888/ENSG00000099860…	0
GO:0030099	myeloid cell differentiation	71	0.488653	1.593	0.00140014	0.0207621	0.0162858	235	tags=38%, list=22%, signal=32%	ENSG00000277632/ENSG00000204103/ENSG00000177606/ENSG00000019582/ENSG00000232810/ENSG00000204389/ENSG00000204388/ENSG00000170345/ENSG00000115738/ENSG00000196126/ENSG00000171223/ENSG00000159189/ENSG00000128016/ENSG00000185650/ENSG00000100906/ENSG00000169508/ENSG00000127528/ENSG00000173334/ENSG00000110651/ENSG00000155090/ENSG00000010610/ENSG00000090621/ENSG00000168214/ENSG00000119508/ENSG00000110911…	0
GO:2000401	regulation of lymphocyte migration	12	0.706374	1.81503	0.00142325	0.0209551	0.0164373	20	tags=25%, list=2%, signal=25%	ENSG00000275302/ENSG00000277632/ENSG00000115009	0
GO:0150077	regulation of neuroinflammatory response	11	0.717081	1.80582	0.00144509	0.0211268	0.0165719	66	tags=45%, list=6%, signal=43%	ENSG00000277632/ENSG00000125538/ENSG00000136244/ENSG00000232810/ENSG00000109861	0
GO:0008284	positive regulation of cell population proliferation	112	0.439168	1.47151	0.00169983	0.0246773	0.0193569	251	tags=37%, list=24%, signal=31%	ENSG00000125538/ENSG00000120738/ENSG00000163735/ENSG00000136244/ENSG00000177606/ENSG00000019582/ENSG00000232810/ENSG00000162772/ENSG00000115738/ENSG00000245532/ENSG00000231389/ENSG00000169508/ENSG00000165457/ENSG00000223865/ENSG00000134460/ENSG00000172243/ENSG00000118503/ENSG00000242574/ENSG00000003402/ENSG00000123358/ENSG00000101160/ENSG00000179388/ENSG00000135821/ENSG00000100600/ENSG00000124762…	0
GO:0010468	regulation of gene expression	400	0.372973	1.30665	0.00179982	0.025592	0.0200744	272	tags=31%, list=25%, signal=37%	ENSG00000277632/ENSG00000125538/ENSG00000120738/ENSG00000125740/ENSG00000153234/ENSG00000112149/ENSG00000067082/ENSG00000136244/ENSG00000118515/ENSG00000204103/ENSG00000177606/ENSG00000144802/ENSG00000162783/ENSG00000122877/ENSG00000019582/ENSG00000232810/ENSG00000204389/ENSG00000204388/ENSG00000170345/ENSG00000165949/ENSG00000162772/ENSG00000115738/ENSG00000160888/ENSG00000245532/ENSG00000196126…	0
GO:1902531	regulation of intracellular signal transduction	209	0.399117	1.37441	0.00179982	0.025592	0.0200744	302	tags=36%, list=28%, signal=32%	ENSG00000275302/ENSG00000276070/ENSG00000277632/ENSG00000276085/ENSG00000125538/ENSG00000158050/ENSG00000136244/ENSG00000137331/ENSG00000115009/ENSG00000159200/ENSG00000177606/ENSG00000143322/ENSG00000019582/ENSG00000232810/ENSG00000204389/ENSG00000204388/ENSG00000181374/ENSG00000162772/ENSG00000099860/ENSG00000196126/ENSG00000112096/ENSG00000136826/ENSG00000100906/ENSG00000169508/ENSG00000080824…	0
GO:1902533	positive regulation of intracellular signal transduction	132	0.426398	1.44004	0.00179982	0.025592	0.0200744	302	tags=38%, list=28%, signal=31%	ENSG00000275302/ENSG00000276070/ENSG00000277632/ENSG00000276085/ENSG00000125538/ENSG00000136244/ENSG00000115009/ENSG00000177606/ENSG00000019582/ENSG00000232810/ENSG00000204389/ENSG00000204388/ENSG00000181374/ENSG00000099860/ENSG00000196126/ENSG00000169508/ENSG00000080824/ENSG00000170458/ENSG00000141682/ENSG00000130222/ENSG00000003402/ENSG00000090339/ENSG00000096384/ENSG00000162924/ENSG00000150991…	0
GO:0061077	chaperone-mediated protein folding	14	0.687091	1.81919	0.00182639	0.025793	0.0202321	222	tags=64%, list=21%, signal=52%	ENSG00000019582/ENSG00000204389/ENSG00000204388/ENSG00000132002/ENSG00000120694/ENSG00000109971/ENSG00000173110/ENSG00000106211/ENSG00000162616	0
GO:0035821	modulation of process of other organism	17	0.651169	1.79336	0.00189155	0.0265328	0.0208124	70	tags=29%, list=7%, signal=28%	ENSG00000275302/ENSG00000277632/ENSG00000177606/ENSG00000165949/ENSG00000109971	0
GO:0002573	myeloid leukocyte differentiation	45	0.534622	1.67836	0.00190533	0.0265468	0.0208234	69	tags=27%, list=6%, signal=26%	ENSG00000277632/ENSG00000204103/ENSG00000177606/ENSG00000019582/ENSG00000232810/ENSG00000170345/ENSG00000115738/ENSG00000196126/ENSG00000171223/ENSG00000159189/ENSG00000185650/ENSG00000169508	0
GO:0045321	leukocyte activation	219	0.399488	1.37768	0.0019998	0.0273131	0.0214245	269	tags=35%, list=25%, signal=33%	ENSG00000277632/ENSG00000125538/ENSG00000163739/ENSG00000120738/ENSG00000112149/ENSG00000067082/ENSG00000136244/ENSG00000204103/ENSG00000177606/ENSG00000144802/ENSG00000143226/ENSG00000019582/ENSG00000232810/ENSG00000204389/ENSG00000204388/ENSG00000115738/ENSG00000196126/ENSG00000120694/ENSG00000185650/ENSG00000173372/ENSG00000109861/ENSG00000231389/ENSG00000169508/ENSG00000109971/ENSG00000080824…	0
GO:1903506	regulation of nucleic acid-templated transcription	273	0.389464	1.35269	0.0019998	0.0273131	0.0214245	227	tags=29%, list=21%, signal=31%	ENSG00000125538/ENSG00000120738/ENSG00000125740/ENSG00000153234/ENSG00000067082/ENSG00000136244/ENSG00000118515/ENSG00000204103/ENSG00000177606/ENSG00000144802/ENSG00000162783/ENSG00000122877/ENSG00000019582/ENSG00000232810/ENSG00000204389/ENSG00000204388/ENSG00000170345/ENSG00000165949/ENSG00000162772/ENSG00000115738/ENSG00000160888/ENSG00000196126/ENSG00000132002/ENSG00000171223/ENSG00000112096…	0
GO:2001141	regulation of RNA biosynthetic process	273	0.389464	1.35269	0.0019998	0.0273131	0.0214245	227	tags=29%, list=21%, signal=31%	ENSG00000125538/ENSG00000120738/ENSG00000125740/ENSG00000153234/ENSG00000067082/ENSG00000136244/ENSG00000118515/ENSG00000204103/ENSG00000177606/ENSG00000144802/ENSG00000162783/ENSG00000122877/ENSG00000019582/ENSG00000232810/ENSG00000204389/ENSG00000204388/ENSG00000170345/ENSG00000165949/ENSG00000162772/ENSG00000115738/ENSG00000160888/ENSG00000196126/ENSG00000132002/ENSG00000171223/ENSG00000112096…	0
GO:0045444	fat cell differentiation	32	0.564816	1.70923	0.002121	0.028779	0.0225744	242	tags=50%, list=23%, signal=40%	ENSG00000153234/ENSG00000136244/ENSG00000204103/ENSG00000122877/ENSG00000232810/ENSG00000115738/ENSG00000136826/ENSG00000128016/ENSG00000185650/ENSG00000150347/ENSG00000123358/ENSG00000114315/ENSG00000153187/ENSG00000152518/ENSG00000119508/ENSG00000116741	0
GO:0002687	positive regulation of leukocyte migration	28	0.575214	1.71227	0.00223146	0.0299634	0.0235034	140	tags=32%, list=13%, signal=29%	ENSG00000275302/ENSG00000277632/ENSG00000136244/ENSG00000115009/ENSG00000019582/ENSG00000232810/ENSG00000090339/ENSG00000100600/ENSG00000169429	0
GO:0032611	interleukin-1 beta production	23	0.607545	1.75791	0.00225826	0.0299634	0.0235034	175	tags=43%, list=16%, signal=37%	ENSG00000277632/ENSG00000125538/ENSG00000120738/ENSG00000136244/ENSG00000232810/ENSG00000172243/ENSG00000118503/ENSG00000116285/ENSG00000106211/ENSG00000165029	0
GO:0006351	transcription, DNA-templated	276	0.386314	1.34224	0.00229977	0.0299634	0.0235034	267	tags=32%, list=25%, signal=33%	ENSG00000125538/ENSG00000120738/ENSG00000125740/ENSG00000153234/ENSG00000067082/ENSG00000136244/ENSG00000118515/ENSG00000204103/ENSG00000177606/ENSG00000144802/ENSG00000162783/ENSG00000122877/ENSG00000019582/ENSG00000232810/ENSG00000204389/ENSG00000204388/ENSG00000170345/ENSG00000165949/ENSG00000162772/ENSG00000115738/ENSG00000160888/ENSG00000196126/ENSG00000132002/ENSG00000171223/ENSG00000112096…	0
GO:0014070	response to organic cyclic compound	119	0.431114	1.44754	0.00229977	0.0299634	0.0235034	324	tags=45%, list=30%, signal=35%	ENSG00000277632/ENSG00000125538/ENSG00000120738/ENSG00000125740/ENSG00000112149/ENSG00000136244/ENSG00000232810/ENSG00000170345/ENSG00000159388/ENSG00000136826/ENSG00000128016/ENSG00000185650/ENSG00000141543/ENSG00000100906/ENSG00000165457/ENSG00000141682/ENSG00000147872/ENSG00000153071/ENSG00000116285/ENSG00000003402/ENSG00000090339/ENSG00000096384/ENSG00000198888/ENSG00000178726/ENSG00000109320…	0
GO:0043085	positive regulation of catalytic activity	191	0.404752	1.38813	0.00229977	0.0299634	0.0235034	304	tags=37%, list=28%, signal=32%	ENSG00000275302/ENSG00000276070/ENSG00000277632/ENSG00000276085/ENSG00000125538/ENSG00000163739/ENSG00000120738/ENSG00000153234/ENSG00000115009/ENSG00000177606/ENSG00000090104/ENSG00000143322/ENSG00000019582/ENSG00000232810/ENSG00000204389/ENSG00000181374/ENSG00000099860/ENSG00000196126/ENSG00000132002/ENSG00000136826/ENSG00000087074/ENSG00000080824/ENSG00000172243/ENSG00000141682/ENSG00000116285…	0
GO:0043547	positive regulation of GTPase activity	53	0.508919	1.62105	0.00230346	0.0299634	0.0235034	184	tags=28%, list=17%, signal=25%	ENSG00000275302/ENSG00000276070/ENSG00000277632/ENSG00000276085/ENSG00000115009/ENSG00000177606/ENSG00000090104/ENSG00000181374/ENSG00000116285/ENSG00000090339/ENSG00000146376/ENSG00000108691/ENSG00000152689/ENSG00000169756/ENSG00000156052	0
GO:0002449	lymphocyte mediated immunity	38	0.543319	1.676	0.00231388	0.0299634	0.0235034	251	tags=47%, list=24%, signal=38%	ENSG00000125538/ENSG00000136244/ENSG00000019582/ENSG00000232810/ENSG00000196126/ENSG00000179344/ENSG00000173369/ENSG00000159189/ENSG00000173372/ENSG00000109861/ENSG00000090339/ENSG00000188229/ENSG00000144381/ENSG00000166278/ENSG00000110651/ENSG00000127951/ENSG00000072274/ENSG00000150782	0
GO:1903707	negative regulation of hemopoiesis	28	0.574569	1.71035	0.00233289	0.0299634	0.0235034	174	tags=43%, list=16%, signal=37%	ENSG00000277632/ENSG00000204103/ENSG00000019582/ENSG00000115738/ENSG00000159189/ENSG00000128016/ENSG00000185650/ENSG00000100906/ENSG00000106565/ENSG00000114315/ENSG00000002933/ENSG00000173334	0
GO:0019915	lipid storage	15	0.670298	1.80341	0.00233819	0.0299634	0.0235034	195	tags=60%, list=18%, signal=50%	ENSG00000125538/ENSG00000136244/ENSG00000232810/ENSG00000100906/ENSG00000147872/ENSG00000109320/ENSG00000130203/ENSG00000165029/ENSG00000038945	0
GO:0010629	negative regulation of gene expression	216	0.398155	1.37258	0.00239976	0.0302226	0.0237067	227	tags=30%, list=21%, signal=30%	ENSG00000277632/ENSG00000120738/ENSG00000125740/ENSG00000153234/ENSG00000112149/ENSG00000136244/ENSG00000177606/ENSG00000232810/ENSG00000204389/ENSG00000204388/ENSG00000165949/ENSG00000162772/ENSG00000115738/ENSG00000245532/ENSG00000196126/ENSG00000132002/ENSG00000159388/ENSG00000269821/ENSG00000136826/ENSG00000128016/ENSG00000185650/ENSG00000141543/ENSG00000109971/ENSG00000151929/ENSG00000118503…	0
GO:0002763	positive regulation of myeloid leukocyte differentiation	18	0.636127	1.77243	0.00240209	0.0302226	0.0237067	302	tags=72%, list=28%, signal=53%	ENSG00000177606/ENSG00000019582/ENSG00000232810/ENSG00000170345/ENSG00000115738/ENSG00000196126/ENSG00000185650/ENSG00000173334/ENSG00000155090/ENSG00000010610/ENSG00000159216/ENSG00000139687/ENSG00000095970	0
GO:0031663	lipopolysaccharide-mediated signaling pathway	18	0.636258	1.77279	0.00240209	0.0302226	0.0237067	174	tags=44%, list=16%, signal=38%	ENSG00000277632/ENSG00000125538/ENSG00000232810/ENSG00000100906/ENSG00000170458/ENSG00000118503/ENSG00000108691/ENSG00000173334	0
GO:0035556	intracellular signal transduction	289	0.384068	1.33709	0.00249975	0.0312619	0.024522	294	tags=34%, list=28%, signal=34%	ENSG00000275302/ENSG00000276070/ENSG00000277632/ENSG00000276085/ENSG00000125538/ENSG00000163739/ENSG00000158050/ENSG00000136244/ENSG00000137331/ENSG00000115009/ENSG00000159200/ENSG00000118515/ENSG00000177606/ENSG00000143322/ENSG00000019582/ENSG00000232810/ENSG00000204389/ENSG00000204388/ENSG00000181374/ENSG00000162772/ENSG00000099860/ENSG00000196126/ENSG00000112096/ENSG00000159388/ENSG00000136826…	0
GO:0051384	response to glucocorticoid	31	0.563276	1.69903	0.00262812	0.0326705	0.0256269	332	tags=68%, list=31%, signal=48%	ENSG00000125740/ENSG00000136244/ENSG00000232810/ENSG00000170345/ENSG00000128016/ENSG00000185650/ENSG00000116285/ENSG00000003402/ENSG00000090339/ENSG00000198840/ENSG00000124762/ENSG00000144381/ENSG00000153187/ENSG00000152518/ENSG00000120129/ENSG00000170776/ENSG00000073756/ENSG00000135046/ENSG00000151247/ENSG00000204472/ENSG00000132386	0
GO:0051341	regulation of oxidoreductase activity	15	0.663229	1.78439	0.00265703	0.0328333	0.0257546	152	tags=53%, list=14%, signal=46%	ENSG00000125538/ENSG00000143322/ENSG00000232810/ENSG00000004799/ENSG00000080824/ENSG00000109320/ENSG00000130203/ENSG00000115008	0
GO:0010883	regulation of lipid storage	10	0.721341	1.7777	0.00269936	0.0329685	0.0258606	195	tags=70%, list=18%, signal=58%	ENSG00000136244/ENSG00000232810/ENSG00000100906/ENSG00000147872/ENSG00000109320/ENSG00000165029/ENSG00000038945	0
GO:0042981	regulation of apoptotic process	203	0.399777	1.37465	0.00269973	0.0329685	0.0258606	308	tags=38%, list=29%, signal=34%	ENSG00000277632/ENSG00000125538/ENSG00000120738/ENSG00000153234/ENSG00000136244/ENSG00000137331/ENSG00000118515/ENSG00000177606/ENSG00000019582/ENSG00000232810/ENSG00000204389/ENSG00000204388/ENSG00000162772/ENSG00000099860/ENSG00000004799/ENSG00000112096/ENSG00000159388/ENSG00000136826/ENSG00000128016/ENSG00000185650/ENSG00000109861/ENSG00000100906/ENSG00000143878/ENSG00000151929/ENSG00000172243…	0
GO:1903706	regulation of hemopoiesis	91	0.454171	1.50291	0.00279972	0.0338264	0.0265336	227	tags=33%, list=21%, signal=28%	ENSG00000277632/ENSG00000125538/ENSG00000112149/ENSG00000204103/ENSG00000177606/ENSG00000144802/ENSG00000019582/ENSG00000232810/ENSG00000204389/ENSG00000204388/ENSG00000170345/ENSG00000115738/ENSG00000196126/ENSG00000159189/ENSG00000128016/ENSG00000185650/ENSG00000100906/ENSG00000134460/ENSG00000106565/ENSG00000179388/ENSG00000115008/ENSG00000114315/ENSG00000002933/ENSG00000173334/ENSG00000155090…	0
GO:0051592	response to calcium ion	20	0.613996	1.74003	0.00280257	0.0338264	0.0265336	270	tags=65%, list=25%, signal=49%	ENSG00000125740/ENSG00000177606/ENSG00000170345/ENSG00000171223/ENSG00000100600/ENSG00000198727/ENSG00000156113/ENSG00000120129/ENSG00000130522/ENSG00000198668/ENSG00000265972/ENSG00000089280/ENSG00000169504	0
GO:0016064	immunoglobulin mediated immune response	21	0.608292	1.73785	0.00299308	0.0354827	0.0278327	235	tags=57%, list=22%, signal=45%	ENSG00000019582/ENSG00000232810/ENSG00000196126/ENSG00000179344/ENSG00000173369/ENSG00000159189/ENSG00000173372/ENSG00000144381/ENSG00000166278/ENSG00000110651/ENSG00000127951/ENSG00000072274	0
GO:0019724	B cell mediated immunity	21	0.608292	1.73785	0.00299308	0.0354827	0.0278327	235	tags=57%, list=22%, signal=45%	ENSG00000019582/ENSG00000232810/ENSG00000196126/ENSG00000179344/ENSG00000173369/ENSG00000159189/ENSG00000173372/ENSG00000144381/ENSG00000166278/ENSG00000110651/ENSG00000127951/ENSG00000072274	0
GO:0061614	pri-miRNA transcription by RNA polymerase II	11	0.704714	1.77468	0.00300133	0.0354827	0.0278327	58	tags=45%, list=5%, signal=43%	ENSG00000120738/ENSG00000177606/ENSG00000232810/ENSG00000170345/ENSG00000136826	0
GO:0032731	positive regulation of interleukin-1 beta production	14	0.668881	1.77097	0.00300817	0.0354827	0.0278327	85	tags=36%, list=8%, signal=33%	ENSG00000277632/ENSG00000120738/ENSG00000136244/ENSG00000232810/ENSG00000172243	0
GO:0050848	regulation of calcium-mediated signaling	12	0.687026	1.76531	0.00306547	0.0359495	0.0281989	33	tags=33%, list=3%, signal=33%	ENSG00000275302/ENSG00000277632/ENSG00000159200/ENSG00000232810	0
GO:0007267	cell-cell signaling	139	0.420346	1.42275	0.00309969	0.0359495	0.0281989	311	tags=41%, list=29%, signal=33%	ENSG00000275302/ENSG00000277632/ENSG00000125538/ENSG00000120738/ENSG00000153234/ENSG00000163735/ENSG00000136244/ENSG00000115009/ENSG00000122877/ENSG00000232810/ENSG00000181374/ENSG00000196126/ENSG00000136826/ENSG00000173372/ENSG00000141543/ENSG00000109971/ENSG00000170458/ENSG00000112394/ENSG00000118503/ENSG00000153071/ENSG00000109099/ENSG00000109320/ENSG00000179388/ENSG00000150991/ENSG00000135821…	0
GO:0050865	regulation of cell activation	110	0.434671	1.45458	0.00309969	0.0359495	0.0281989	308	tags=43%, list=29%, signal=34%	ENSG00000277632/ENSG00000125538/ENSG00000112149/ENSG00000136244/ENSG00000144802/ENSG00000019582/ENSG00000115738/ENSG00000196126/ENSG00000120694/ENSG00000185650/ENSG00000109861/ENSG00000231389/ENSG00000169508/ENSG00000223865/ENSG00000134460/ENSG00000172243/ENSG00000118503/ENSG00000242574/ENSG00000178726/ENSG00000179388/ENSG00000066294/ENSG00000108691/ENSG00000136235/ENSG00000124762/ENSG00000130203…	0
GO:0050729	positive regulation of inflammatory response	29	0.566836	1.69626	0.00313988	0.0362132	0.0284058	85	tags=31%, list=8%, signal=29%	ENSG00000277632/ENSG00000125538/ENSG00000136244/ENSG00000144802/ENSG00000232810/ENSG00000245532/ENSG00000109861/ENSG00000100906/ENSG00000172243	0
GO:0016032	viral process	125	0.422589	1.42231	0.00319968	0.036298	0.0284723	201	tags=29%, list=19%, signal=26%	ENSG00000275302/ENSG00000277632/ENSG00000177606/ENSG00000019582/ENSG00000232810/ENSG00000204389/ENSG00000204388/ENSG00000165949/ENSG00000196126/ENSG00000204287/ENSG00000128016/ENSG00000173372/ENSG00000100906/ENSG00000109971/ENSG00000080824/ENSG00000260314/ENSG00000003402/ENSG00000090339/ENSG00000096384/ENSG00000150991/ENSG00000136560/ENSG00000108691/ENSG00000164733/ENSG00000169429/ENSG00000130203…	0
GO:0042110	T cell activation	87	0.453499	1.49609	0.00319968	0.036298	0.0284723	285	tags=43%, list=27%, signal=34%	ENSG00000125538/ENSG00000120738/ENSG00000112149/ENSG00000136244/ENSG00000204103/ENSG00000144802/ENSG00000019582/ENSG00000196126/ENSG00000120694/ENSG00000185650/ENSG00000231389/ENSG00000169508/ENSG00000223865/ENSG00000134460/ENSG00000172243/ENSG00000242574/ENSG00000090339/ENSG00000179388/ENSG00000108691/ENSG00000136235/ENSG00000115008/ENSG00000114315/ENSG00000144381/ENSG00000163512/ENSG00000110651…	0
GO:0051171	regulation of nitrogen compound metabolic process	486	0.364619	1.27976	0.00319968	0.036298	0.0284723	352	tags=38%, list=33%, signal=46%	ENSG00000275302/ENSG00000276070/ENSG00000277632/ENSG00000276085/ENSG00000125538/ENSG00000120738/ENSG00000125740/ENSG00000153234/ENSG00000158050/ENSG00000067082/ENSG00000136244/ENSG00000115009/ENSG00000159200/ENSG00000118515/ENSG00000204103/ENSG00000177606/ENSG00000144802/ENSG00000162783/ENSG00000122877/ENSG00000019582/ENSG00000232810/ENSG00000204389/ENSG00000204388/ENSG00000181374/ENSG00000170345…	0
GO:0097305	response to alcohol	27	0.577537	1.71025	0.0032517	0.0364372	0.0285815	265	tags=52%, list=25%, signal=40%	ENSG00000277632/ENSG00000125740/ENSG00000170345/ENSG00000136826/ENSG00000170458/ENSG00000090339/ENSG00000127528/ENSG00000124762/ENSG00000198886/ENSG00000198727/ENSG00000165029/ENSG00000171522/ENSG00000116741/ENSG00000123104	0
GO:0019886	antigen processing and presentation of exogenous peptide antigen via MHC class II	22	0.599237	1.72432	0.00329455	0.0364372	0.0285815	124	tags=45%, list=12%, signal=41%	ENSG00000196735/ENSG00000019582/ENSG00000196126/ENSG00000204287/ENSG00000179344/ENSG00000231389/ENSG00000223865/ENSG00000242574/ENSG00000204257/ENSG00000100600	0
GO:0006366	transcription by RNA polymerase II	216	0.391151	1.34844	0.00329967	0.0364372	0.0285815	267	tags=33%, list=25%, signal=31%	ENSG00000125538/ENSG00000120738/ENSG00000125740/ENSG00000153234/ENSG00000067082/ENSG00000136244/ENSG00000204103/ENSG00000177606/ENSG00000144802/ENSG00000162783/ENSG00000122877/ENSG00000232810/ENSG00000204389/ENSG00000170345/ENSG00000165949/ENSG00000162772/ENSG00000115738/ENSG00000160888/ENSG00000132002/ENSG00000171223/ENSG00000112096/ENSG00000159388/ENSG00000136826/ENSG00000128016/ENSG00000185650…	0
GO:0019058	viral life cycle	50	0.506217	1.60492	0.00330694	0.0364372	0.0285815	235	tags=42%, list=22%, signal=34%	ENSG00000019582/ENSG00000232810/ENSG00000204389/ENSG00000204388/ENSG00000165949/ENSG00000196126/ENSG00000109971/ENSG00000260314/ENSG00000090339/ENSG00000096384/ENSG00000150991/ENSG00000108691/ENSG00000164733/ENSG00000169429/ENSG00000130203/ENSG00000108654/ENSG00000255112/ENSG00000110651/ENSG00000170315/ENSG00000010610/ENSG00000072274	0
GO:0022904	respiratory electron transport chain	11	0.699082	1.76049	0.00333482	0.0364372	0.0285815	246	tags=82%, list=23%, signal=64%	ENSG00000198938/ENSG00000198888/ENSG00000198840/ENSG00000198763/ENSG00000198804/ENSG00000198886/ENSG00000198727/ENSG00000198786/ENSG00000198712	0
GO:0042773	ATP synthesis coupled electron transport	11	0.699082	1.76049	0.00333482	0.0364372	0.0285815	246	tags=82%, list=23%, signal=64%	ENSG00000198938/ENSG00000198888/ENSG00000198840/ENSG00000198763/ENSG00000198804/ENSG00000198886/ENSG00000198727/ENSG00000198786/ENSG00000198712	0
GO:0042775	mitochondrial ATP synthesis coupled electron transport	11	0.699082	1.76049	0.00333482	0.0364372	0.0285815	246	tags=82%, list=23%, signal=64%	ENSG00000198938/ENSG00000198888/ENSG00000198840/ENSG00000198763/ENSG00000198804/ENSG00000198886/ENSG00000198727/ENSG00000198786/ENSG00000198712	0
GO:0019219	regulation of nucleobase-containing compound metabolic process	312	0.378125	1.31787	0.00339966	0.0365684	0.0286843	272	tags=32%, list=25%, signal=34%	ENSG00000125538/ENSG00000120738/ENSG00000125740/ENSG00000153234/ENSG00000067082/ENSG00000136244/ENSG00000118515/ENSG00000204103/ENSG00000177606/ENSG00000144802/ENSG00000162783/ENSG00000122877/ENSG00000019582/ENSG00000232810/ENSG00000204389/ENSG00000204388/ENSG00000170345/ENSG00000165949/ENSG00000162772/ENSG00000115738/ENSG00000160888/ENSG00000196126/ENSG00000004799/ENSG00000132002/ENSG00000171223…	0
GO:0032270	positive regulation of cellular protein metabolic process	193	0.398227	1.36662	0.00339966	0.0365684	0.0286843	303	tags=36%, list=28%, signal=32%	ENSG00000275302/ENSG00000276070/ENSG00000277632/ENSG00000276085/ENSG00000125538/ENSG00000120738/ENSG00000136244/ENSG00000115009/ENSG00000177606/ENSG00000019582/ENSG00000232810/ENSG00000204389/ENSG00000204388/ENSG00000181374/ENSG00000099860/ENSG00000196126/ENSG00000136826/ENSG00000141543/ENSG00000109861/ENSG00000100906/ENSG00000169508/ENSG00000087074/ENSG00000080824/ENSG00000172243/ENSG00000118503…	0
GO:0043067	regulation of programmed cell death	205	0.395788	1.36167	0.00339966	0.0365684	0.0286843	308	tags=38%, list=29%, signal=34%	ENSG00000277632/ENSG00000125538/ENSG00000120738/ENSG00000153234/ENSG00000136244/ENSG00000137331/ENSG00000118515/ENSG00000177606/ENSG00000019582/ENSG00000232810/ENSG00000204389/ENSG00000204388/ENSG00000162772/ENSG00000099860/ENSG00000004799/ENSG00000112096/ENSG00000159388/ENSG00000136826/ENSG00000128016/ENSG00000185650/ENSG00000109861/ENSG00000100906/ENSG00000143878/ENSG00000151929/ENSG00000172243…	0
GO:0007519	skeletal muscle tissue development	16	0.643021	1.75257	0.00348542	0.036935	0.0289719	146	tags=50%, list=14%, signal=44%	ENSG00000120738/ENSG00000122877/ENSG00000170345/ENSG00000162772/ENSG00000159388/ENSG00000003402/ENSG00000185022/ENSG00000108654	0
GO:0060538	skeletal muscle organ development	16	0.643021	1.75257	0.00348542	0.036935	0.0289719	146	tags=50%, list=14%, signal=44%	ENSG00000120738/ENSG00000122877/ENSG00000170345/ENSG00000162772/ENSG00000159388/ENSG00000003402/ENSG00000185022/ENSG00000108654	0
GO:1902105	regulation of leukocyte differentiation	70	0.473514	1.54167	0.0035007	0.036935	0.0289719	308	tags=44%, list=29%, signal=34%	ENSG00000277632/ENSG00000125538/ENSG00000112149/ENSG00000204103/ENSG00000177606/ENSG00000144802/ENSG00000019582/ENSG00000232810/ENSG00000170345/ENSG00000115738/ENSG00000196126/ENSG00000159189/ENSG00000185650/ENSG00000134460/ENSG00000106565/ENSG00000179388/ENSG00000115008/ENSG00000002933/ENSG00000173334/ENSG00000155090/ENSG00000057657/ENSG00000010610/ENSG00000127951/ENSG00000152518/ENSG00000150782…	0
GO:0007610	behavior	52	0.501582	1.59607	0.00350491	0.036935	0.0289719	65	tags=23%, list=6%, signal=23%	ENSG00000277632/ENSG00000120738/ENSG00000153234/ENSG00000118515/ENSG00000177606/ENSG00000122877/ENSG00000143322/ENSG00000170345/ENSG00000115738/ENSG00000159388/ENSG00000250722/ENSG00000141543	0
GO:0043066	negative regulation of apoptotic process	137	0.419573	1.41964	0.00359964	0.0373015	0.0292594	308	tags=42%, list=29%, signal=34%	ENSG00000125538/ENSG00000153234/ENSG00000136244/ENSG00000137331/ENSG00000177606/ENSG00000019582/ENSG00000232810/ENSG00000204389/ENSG00000204388/ENSG00000004799/ENSG00000112096/ENSG00000159388/ENSG00000136826/ENSG00000100906/ENSG00000151929/ENSG00000118503/ENSG00000153071/ENSG00000003402/ENSG00000090339/ENSG00000096384/ENSG00000164442/ENSG00000184557/ENSG00000109320/ENSG00000179388/ENSG00000150991…	0
GO:0043069	negative regulation of programmed cell death	137	0.419573	1.41964	0.00359964	0.0373015	0.0292594	308	tags=42%, list=29%, signal=34%	ENSG00000125538/ENSG00000153234/ENSG00000136244/ENSG00000137331/ENSG00000177606/ENSG00000019582/ENSG00000232810/ENSG00000204389/ENSG00000204388/ENSG00000004799/ENSG00000112096/ENSG00000159388/ENSG00000136826/ENSG00000100906/ENSG00000151929/ENSG00000118503/ENSG00000153071/ENSG00000003402/ENSG00000090339/ENSG00000096384/ENSG00000164442/ENSG00000184557/ENSG00000109320/ENSG00000179388/ENSG00000150991…	0
GO:1901214	regulation of neuron death	55	0.497488	1.58982	0.0036036	0.0373015	0.0292594	258	tags=44%, list=24%, signal=35%	ENSG00000277632/ENSG00000120738/ENSG00000153234/ENSG00000177606/ENSG00000232810/ENSG00000170345/ENSG00000112096/ENSG00000159388/ENSG00000173372/ENSG00000096384/ENSG00000101160/ENSG00000162924/ENSG00000100600/ENSG00000108691/ENSG00000136235/ENSG00000130203/ENSG00000144381/ENSG00000113742/ENSG00000170315/ENSG00000100292/ENSG00000119508/ENSG00000171867/ENSG00000030582/ENSG00000117009	0
GO:0010038	response to metal ion	46	0.514878	1.61911	0.00361156	0.0373015	0.0292594	270	tags=52%, list=25%, signal=41%	ENSG00000125740/ENSG00000177606/ENSG00000170345/ENSG00000115738/ENSG00000171223/ENSG00000173372/ENSG00000170458/ENSG00000090339/ENSG00000100600/ENSG00000198804/ENSG00000115008/ENSG00000198727/ENSG00000156113/ENSG00000138449/ENSG00000100292/ENSG00000120129/ENSG00000110911/ENSG00000125144/ENSG00000171867/ENSG00000130522/ENSG00000198668/ENSG00000265972/ENSG00000089280/ENSG00000169504	0
GO:0034614	cellular response to reactive oxygen species	29	0.561424	1.68007	0.00364631	0.0374739	0.0293947	150	tags=38%, list=14%, signal=34%	ENSG00000136244/ENSG00000177606/ENSG00000232810/ENSG00000170345/ENSG00000112096/ENSG00000136826/ENSG00000143878/ENSG00000118503/ENSG00000003402/ENSG00000127528/ENSG00000132510	0
GO:0060548	negative regulation of cell death	147	0.411348	1.39604	0.00379962	0.0388572	0.0304797	308	tags=41%, list=29%, signal=34%	ENSG00000125538/ENSG00000153234/ENSG00000136244/ENSG00000137331/ENSG00000177606/ENSG00000019582/ENSG00000232810/ENSG00000204389/ENSG00000204388/ENSG00000004799/ENSG00000112096/ENSG00000159388/ENSG00000136826/ENSG00000100906/ENSG00000151929/ENSG00000118503/ENSG00000153071/ENSG00000003402/ENSG00000090339/ENSG00000096384/ENSG00000164442/ENSG00000162924/ENSG00000184557/ENSG00000109320/ENSG00000179388…	0
GO:0032732	positive regulation of interleukin-1 production	15	0.652001	1.75419	0.00382612	0.0389364	0.0305419	85	tags=33%, list=8%, signal=31%	ENSG00000277632/ENSG00000120738/ENSG00000136244/ENSG00000232810/ENSG00000172243	0
GO:0042063	gliogenesis	32	0.551672	1.66945	0.003939	0.0398895	0.0312895	69	tags=25%, list=6%, signal=24%	ENSG00000277632/ENSG00000125538/ENSG00000136244/ENSG00000122877/ENSG00000232810/ENSG00000115738/ENSG00000173372/ENSG00000169508	0
GO:0009966	regulation of signal transduction	303	0.375744	1.3089	0.0039996	0.0401744	0.0315129	302	tags=34%, list=28%, signal=34%	ENSG00000275302/ENSG00000276070/ENSG00000277632/ENSG00000276085/ENSG00000125538/ENSG00000120738/ENSG00000153234/ENSG00000158050/ENSG00000136244/ENSG00000137331/ENSG00000115009/ENSG00000159200/ENSG00000177606/ENSG00000090104/ENSG00000143322/ENSG00000019582/ENSG00000232810/ENSG00000204389/ENSG00000204388/ENSG00000181374/ENSG00000162772/ENSG00000099860/ENSG00000196126/ENSG00000112096/ENSG00000136826…	0
GO:1904035	regulation of epithelial cell apoptotic process	16	0.638142	1.73928	0.00401352	0.0401744	0.0315129	134	tags=50%, list=13%, signal=44%	ENSG00000136244/ENSG00000232810/ENSG00000128016/ENSG00000185650/ENSG00000118503/ENSG00000003402/ENSG00000090339/ENSG00000108691	0
GO:0032651	regulation of interleukin-1 beta production	21	0.598971	1.71122	0.00402518	0.0401744	0.0315129	96	tags=33%, list=9%, signal=31%	ENSG00000277632/ENSG00000120738/ENSG00000136244/ENSG00000232810/ENSG00000172243/ENSG00000118503/ENSG00000116285	0
GO:0071383	cellular response to steroid hormone stimulus	25	0.576881	1.68928	0.00408705	0.0403353	0.0316391	332	tags=72%, list=31%, signal=51%	ENSG00000128016/ENSG00000185650/ENSG00000153071/ENSG00000116285/ENSG00000003402/ENSG00000090339/ENSG00000198840/ENSG00000108654/ENSG00000153187/ENSG00000152518/ENSG00000119508/ENSG00000159216/ENSG00000170776/ENSG00000128245/ENSG00000135046/ENSG00000266412/ENSG00000151247/ENSG00000132386	0
GO:0010467	gene expression	432	0.3645	1.27851	0.00409959	0.0403353	0.0316391	272	tags=31%, list=25%, signal=39%	ENSG00000277632/ENSG00000125538/ENSG00000120738/ENSG00000125740/ENSG00000153234/ENSG00000112149/ENSG00000067082/ENSG00000136244/ENSG00000118515/ENSG00000204103/ENSG00000177606/ENSG00000144802/ENSG00000162783/ENSG00000122877/ENSG00000019582/ENSG00000232810/ENSG00000204389/ENSG00000204388/ENSG00000170345/ENSG00000165949/ENSG00000162772/ENSG00000115738/ENSG00000160888/ENSG00000245532/ENSG00000196126…	0
GO:0010628	positive regulation of gene expression	234	0.386951	1.33729	0.00409959	0.0403353	0.0316391	213	tags=27%, list=20%, signal=28%	ENSG00000277632/ENSG00000125538/ENSG00000120738/ENSG00000125740/ENSG00000153234/ENSG00000112149/ENSG00000067082/ENSG00000136244/ENSG00000204103/ENSG00000177606/ENSG00000162783/ENSG00000122877/ENSG00000019582/ENSG00000232810/ENSG00000204389/ENSG00000204388/ENSG00000170345/ENSG00000162772/ENSG00000115738/ENSG00000160888/ENSG00000245532/ENSG00000196126/ENSG00000171223/ENSG00000136826/ENSG00000128016…	0
GO:0051090	regulation of DNA-binding transcription factor activity	66	0.479272	1.55243	0.00420042	0.0411324	0.0322644	251	tags=39%, list=24%, signal=32%	ENSG00000125538/ENSG00000136244/ENSG00000118515/ENSG00000177606/ENSG00000232810/ENSG00000204389/ENSG00000204388/ENSG00000170345/ENSG00000115738/ENSG00000136826/ENSG00000100906/ENSG00000118503/ENSG00000150347/ENSG00000003402/ENSG00000090339/ENSG00000109320/ENSG00000150991/ENSG00000114315/ENSG00000121933/ENSG00000173334/ENSG00000170315/ENSG00000134107/ENSG00000100292/ENSG00000072274/ENSG00000171867…	0
GO:0035914	skeletal muscle cell differentiation	12	0.678638	1.74376	0.00426976	0.0413236	0.0324144	146	tags=58%, list=14%, signal=51%	ENSG00000120738/ENSG00000122877/ENSG00000170345/ENSG00000162772/ENSG00000159388/ENSG00000185022/ENSG00000108654	0
GO:0032774	RNA biosynthetic process	282	0.375921	1.3076	0.00429957	0.0413236	0.0324144	251	tags=30%, list=24%, signal=31%	ENSG00000125538/ENSG00000120738/ENSG00000125740/ENSG00000153234/ENSG00000067082/ENSG00000136244/ENSG00000118515/ENSG00000204103/ENSG00000177606/ENSG00000144802/ENSG00000162783/ENSG00000122877/ENSG00000019582/ENSG00000232810/ENSG00000204389/ENSG00000204388/ENSG00000170345/ENSG00000165949/ENSG00000162772/ENSG00000115738/ENSG00000160888/ENSG00000196126/ENSG00000132002/ENSG00000171223/ENSG00000112096…	0
GO:0044403	symbiotic process	126	0.419826	1.41356	0.00429957	0.0413236	0.0324144	201	tags=29%, list=19%, signal=26%	ENSG00000275302/ENSG00000277632/ENSG00000177606/ENSG00000019582/ENSG00000232810/ENSG00000204389/ENSG00000204388/ENSG00000165949/ENSG00000196126/ENSG00000204287/ENSG00000128016/ENSG00000173372/ENSG00000100906/ENSG00000109971/ENSG00000080824/ENSG00000260314/ENSG00000003402/ENSG00000090339/ENSG00000096384/ENSG00000150991/ENSG00000136560/ENSG00000108691/ENSG00000164733/ENSG00000169429/ENSG00000130203…	0
GO:0097659	nucleic acid-templated transcription	282	0.375921	1.3076	0.00429957	0.0413236	0.0324144	251	tags=30%, list=24%, signal=31%	ENSG00000125538/ENSG00000120738/ENSG00000125740/ENSG00000153234/ENSG00000067082/ENSG00000136244/ENSG00000118515/ENSG00000204103/ENSG00000177606/ENSG00000144802/ENSG00000162783/ENSG00000122877/ENSG00000019582/ENSG00000232810/ENSG00000204389/ENSG00000204388/ENSG00000170345/ENSG00000165949/ENSG00000162772/ENSG00000115738/ENSG00000160888/ENSG00000196126/ENSG00000132002/ENSG00000171223/ENSG00000112096…	0
GO:0045670	regulation of osteoclast differentiation	15	0.648218	1.74401	0.00435753	0.0416877	0.0327	37	tags=27%, list=3%, signal=26%	ENSG00000277632/ENSG00000204103/ENSG00000232810/ENSG00000170345	0
GO:0007049	cell cycle	144	0.414414	1.40497	0.00439956	0.0418967	0.0328639	329	tags=46%, list=31%, signal=37%	ENSG00000125538/ENSG00000177606/ENSG00000232810/ENSG00000204389/ENSG00000204388/ENSG00000115738/ENSG00000099860/ENSG00000171223/ENSG00000159388/ENSG00000136826/ENSG00000185650/ENSG00000109971/ENSG00000087074/ENSG00000080824/ENSG00000143878/ENSG00000118503/ENSG00000130222/ENSG00000123358/ENSG00000096384/ENSG00000107551/ENSG00000164442/ENSG00000100600/ENSG00000108691/ENSG00000136235/ENSG00000188229…	0
GO:0019722	calcium-mediated signaling	22	0.594447	1.71054	0.00442706	0.0419661	0.0329183	33	tags=23%, list=3%, signal=22%	ENSG00000275302/ENSG00000277632/ENSG00000115009/ENSG00000159200/ENSG00000232810	0
GO:0002694	regulation of leukocyte activation	103	0.434479	1.44854	0.00449955	0.0424594	0.0333053	308	tags=43%, list=29%, signal=34%	ENSG00000277632/ENSG00000125538/ENSG00000112149/ENSG00000136244/ENSG00000144802/ENSG00000019582/ENSG00000115738/ENSG00000196126/ENSG00000120694/ENSG00000185650/ENSG00000109861/ENSG00000231389/ENSG00000169508/ENSG00000223865/ENSG00000134460/ENSG00000172243/ENSG00000118503/ENSG00000242574/ENSG00000179388/ENSG00000066294/ENSG00000108691/ENSG00000136235/ENSG00000124762/ENSG00000115008/ENSG00000114315…	0
GO:0032768	regulation of monooxygenase activity	10	0.700066	1.72527	0.0046114	0.043318	0.0339788	152	tags=60%, list=14%, signal=52%	ENSG00000125538/ENSG00000232810/ENSG00000080824/ENSG00000109320/ENSG00000130203/ENSG00000115008	0
GO:0030154	cell differentiation	361	0.366417	1.28106	0.00469953	0.0435565	0.0341659	308	tags=35%, list=29%, signal=38%	ENSG00000277632/ENSG00000125538/ENSG00000120738/ENSG00000153234/ENSG00000112149/ENSG00000067082/ENSG00000136244/ENSG00000118515/ENSG00000204103/ENSG00000177606/ENSG00000144802/ENSG00000122877/ENSG00000143322/ENSG00000019582/ENSG00000232810/ENSG00000204389/ENSG00000204388/ENSG00000170345/ENSG00000162772/ENSG00000115738/ENSG00000160888/ENSG00000099860/ENSG00000196126/ENSG00000171223/ENSG00000159189…	0
GO:0051252	regulation of RNA metabolic process	299	0.374169	1.30333	0.00469953	0.0435565	0.0341659	272	tags=32%, list=25%, signal=33%	ENSG00000125538/ENSG00000120738/ENSG00000125740/ENSG00000153234/ENSG00000067082/ENSG00000136244/ENSG00000118515/ENSG00000204103/ENSG00000177606/ENSG00000144802/ENSG00000162783/ENSG00000122877/ENSG00000019582/ENSG00000232810/ENSG00000204389/ENSG00000204388/ENSG00000170345/ENSG00000165949/ENSG00000162772/ENSG00000115738/ENSG00000160888/ENSG00000196126/ENSG00000132002/ENSG00000171223/ENSG00000112096…	0
GO:1905952	regulation of lipid localization	18	0.618601	1.72359	0.00469974	0.0435565	0.0341659	195	tags=50%, list=18%, signal=42%	ENSG00000125538/ENSG00000136244/ENSG00000232810/ENSG00000100906/ENSG00000147872/ENSG00000109320/ENSG00000130203/ENSG00000165029/ENSG00000038945	0
GO:0070498	interleukin-1-mediated signaling pathway	14	0.654539	1.733	0.00472712	0.0436155	0.0342122	199	tags=57%, list=19%, signal=47%	ENSG00000125538/ENSG00000120738/ENSG00000136244/ENSG00000100906/ENSG00000109320/ENSG00000150991/ENSG00000115008/ENSG00000170315	0
GO:0009888	tissue development	179	0.398118	1.3624	0.00489951	0.0450061	0.0353029	311	tags=40%, list=29%, signal=34%	ENSG00000277632/ENSG00000125538/ENSG00000120738/ENSG00000158050/ENSG00000136244/ENSG00000177606/ENSG00000122877/ENSG00000232810/ENSG00000170345/ENSG00000162772/ENSG00000115738/ENSG00000196126/ENSG00000171223/ENSG00000107372/ENSG00000159388/ENSG00000136826/ENSG00000128016/ENSG00000185650/ENSG00000143878/ENSG00000153071/ENSG00000150347/ENSG00000116285/ENSG00000003402/ENSG00000090339/ENSG00000164442…	0
GO:0008219	cell death	264	0.378058	1.31158	0.00509949	0.0466367	0.036582	308	tags=36%, list=29%, signal=34%	ENSG00000277632/ENSG00000125538/ENSG00000120738/ENSG00000153234/ENSG00000136244/ENSG00000137331/ENSG00000118515/ENSG00000177606/ENSG00000019582/ENSG00000232810/ENSG00000204389/ENSG00000204388/ENSG00000170345/ENSG00000165949/ENSG00000162772/ENSG00000099860/ENSG00000004799/ENSG00000112096/ENSG00000159388/ENSG00000136826/ENSG00000128016/ENSG00000185650/ENSG00000173372/ENSG00000109861/ENSG00000100906…	0
GO:0019932	second-messenger-mediated signaling	37	0.526659	1.62066	0.00513647	0.0467689	0.0366857	302	tags=54%, list=28%, signal=40%	ENSG00000275302/ENSG00000277632/ENSG00000115009/ENSG00000159200/ENSG00000232810/ENSG00000169429/ENSG00000130203/ENSG00000165029/ENSG00000156052/ENSG00000115956/ENSG00000171522/ENSG00000010610/ENSG00000171867/ENSG00000116741/ENSG00000198668/ENSG00000123104/ENSG00000170776/ENSG00000113369/ENSG00000114353/ENSG00000095970	0
GO:0032612	interleukin-1 production	27	0.563193	1.66778	0.0051824	0.046931	0.0368128	96	tags=30%, list=9%, signal=28%	ENSG00000277632/ENSG00000125538/ENSG00000120738/ENSG00000136244/ENSG00000232810/ENSG00000172243/ENSG00000118503/ENSG00000116285	0
GO:0044093	positive regulation of molecular function	230	0.385058	1.32983	0.00519948	0.046931	0.0368128	304	tags=35%, list=28%, signal=32%	ENSG00000275302/ENSG00000276070/ENSG00000277632/ENSG00000276085/ENSG00000125538/ENSG00000163739/ENSG00000120738/ENSG00000153234/ENSG00000136244/ENSG00000115009/ENSG00000118515/ENSG00000177606/ENSG00000090104/ENSG00000143322/ENSG00000019582/ENSG00000232810/ENSG00000204389/ENSG00000204388/ENSG00000181374/ENSG00000099860/ENSG00000196126/ENSG00000132002/ENSG00000136826/ENSG00000087074/ENSG00000080824…	0
GO:0072359	circulatory system development	122	0.419335	1.41013	0.00529947	0.0475492	0.0372978	345	tags=48%, list=32%, signal=37%	ENSG00000125538/ENSG00000120738/ENSG00000136244/ENSG00000177606/ENSG00000232810/ENSG00000115738/ENSG00000171223/ENSG00000107372/ENSG00000112096/ENSG00000136826/ENSG00000185650/ENSG00000143878/ENSG00000185215/ENSG00000118503/ENSG00000116285/ENSG00000003402/ENSG00000123358/ENSG00000164442/ENSG00000184557/ENSG00000179388/ENSG00000135821/ENSG00000127528/ENSG00000108691/ENSG00000136235/ENSG00000124762…	0
GO:0050810	regulation of steroid biosynthetic process	10	0.69422	1.71087	0.00539872	0.0475492	0.0372978	145	tags=50%, list=14%, signal=44%	ENSG00000125538/ENSG00000120738/ENSG00000232810/ENSG00000109320/ENSG00000130203	0
GO:0008285	negative regulation of cell population proliferation	86	0.445855	1.46995	0.00539946	0.0475492	0.0372978	238	tags=35%, list=22%, signal=29%	ENSG00000276085/ENSG00000125538/ENSG00000163739/ENSG00000136244/ENSG00000177606/ENSG00000232810/ENSG00000204389/ENSG00000204388/ENSG00000196126/ENSG00000112096/ENSG00000159388/ENSG00000136826/ENSG00000134460/ENSG00000118503/ENSG00000109099/ENSG00000108691/ENSG00000136235/ENSG00000124762/ENSG00000169429/ENSG00000130203/ENSG00000115008/ENSG00000114315/ENSG00000121933/ENSG00000173334/ENSG00000155090…	0
GO:0048731	system development	435	0.361146	1.26654	0.00539946	0.0475492	0.0372978	332	tags=37%, list=31%, signal=43%	ENSG00000277632/ENSG00000125538/ENSG00000163739/ENSG00000120738/ENSG00000153234/ENSG00000112149/ENSG00000067082/ENSG00000136244/ENSG00000118515/ENSG00000204103/ENSG00000177606/ENSG00000144802/ENSG00000122877/ENSG00000143322/ENSG00000019582/ENSG00000232810/ENSG00000204389/ENSG00000204388/ENSG00000170345/ENSG00000162772/ENSG00000115738/ENSG00000160888/ENSG00000196126/ENSG00000132002/ENSG00000171223…	0
GO:0051254	positive regulation of RNA metabolic process	171	0.400024	1.36686	0.00539946	0.0475492	0.0372978	227	tags=30%, list=21%, signal=28%	ENSG00000125538/ENSG00000120738/ENSG00000125740/ENSG00000153234/ENSG00000067082/ENSG00000136244/ENSG00000204103/ENSG00000177606/ENSG00000162783/ENSG00000122877/ENSG00000019582/ENSG00000232810/ENSG00000204389/ENSG00000170345/ENSG00000162772/ENSG00000115738/ENSG00000160888/ENSG00000196126/ENSG00000171223/ENSG00000159388/ENSG00000136826/ENSG00000128016/ENSG00000185650/ENSG00000100906/ENSG00000109971…	0
GO:0006809	nitric oxide biosynthetic process	19	0.604907	1.70237	0.00540541	0.0475492	0.0372978	126	tags=42%, list=12%, signal=38%	ENSG00000125538/ENSG00000232810/ENSG00000136826/ENSG00000080824/ENSG00000172243/ENSG00000090339/ENSG00000096384/ENSG00000127528	0
GO:0006119	oxidative phosphorylation	13	0.663985	1.73022	0.0054336	0.0475956	0.0373341	246	tags=77%, list=23%, signal=60%	ENSG00000198938/ENSG00000198888/ENSG00000198840/ENSG00000198763/ENSG00000198804/ENSG00000198886/ENSG00000198727/ENSG00000198899/ENSG00000198786/ENSG00000198712	0
GO:0031644	regulation of nervous system process	12	0.673088	1.7295	0.00547405	0.0477485	0.037454	66	tags=33%, list=6%, signal=32%	ENSG00000277632/ENSG00000122877/ENSG00000141543/ENSG00000109861	0
GO:0000122	negative regulation of transcription by RNA polymerase II	101	0.432635	1.44036	0.00549945	0.0477693	0.0374704	227	tags=34%, list=21%, signal=29%	ENSG00000120738/ENSG00000125740/ENSG00000153234/ENSG00000177606/ENSG00000232810/ENSG00000204389/ENSG00000165949/ENSG00000162772/ENSG00000115738/ENSG00000132002/ENSG00000159388/ENSG00000136826/ENSG00000128016/ENSG00000151929/ENSG00000153071/ENSG00000150347/ENSG00000164442/ENSG00000162924/ENSG00000109320/ENSG00000150991/ENSG00000127528/ENSG00000108654/ENSG00000114315/ENSG00000178573/ENSG00000155090…	0
GO:0045428	regulation of nitric oxide biosynthetic process	18	0.61564	1.71534	0.00553525	0.0478799	0.0375571	126	tags=44%, list=12%, signal=40%	ENSG00000125538/ENSG00000232810/ENSG00000136826/ENSG00000080824/ENSG00000172243/ENSG00000090339/ENSG00000096384/ENSG00000127528	0
GO:0031399	regulation of protein modification process	205	0.389418	1.33975	0.00559944	0.0480733	0.0377089	303	tags=35%, list=28%, signal=31%	ENSG00000275302/ENSG00000276070/ENSG00000277632/ENSG00000276085/ENSG00000125538/ENSG00000120738/ENSG00000158050/ENSG00000136244/ENSG00000115009/ENSG00000159200/ENSG00000177606/ENSG00000019582/ENSG00000232810/ENSG00000204389/ENSG00000204388/ENSG00000181374/ENSG00000162772/ENSG00000099860/ENSG00000196126/ENSG00000136826/ENSG00000169508/ENSG00000087074/ENSG00000080824/ENSG00000118503/ENSG00000153071…	0
GO:0070997	neuron death	57	0.482427	1.54577	0.00560392	0.0480733	0.0377089	272	tags=44%, list=25%, signal=35%	ENSG00000277632/ENSG00000120738/ENSG00000153234/ENSG00000177606/ENSG00000232810/ENSG00000170345/ENSG00000112096/ENSG00000159388/ENSG00000173372/ENSG00000096384/ENSG00000101160/ENSG00000162924/ENSG00000100600/ENSG00000108691/ENSG00000136235/ENSG00000130203/ENSG00000144381/ENSG00000113742/ENSG00000170315/ENSG00000100292/ENSG00000119508/ENSG00000171867/ENSG00000030582/ENSG00000117009/ENSG00000139687	0
GO:0048513	animal organ development	327	0.369318	1.28904	0.00569943	0.0486914	0.0381937	414	tags=47%, list=39%, signal=42%	ENSG00000277632/ENSG00000125538/ENSG00000120738/ENSG00000153234/ENSG00000112149/ENSG00000067082/ENSG00000136244/ENSG00000204103/ENSG00000177606/ENSG00000144802/ENSG00000122877/ENSG00000019582/ENSG00000232810/ENSG00000204389/ENSG00000204388/ENSG00000170345/ENSG00000162772/ENSG00000115738/ENSG00000196126/ENSG00000132002/ENSG00000171223/ENSG00000173369/ENSG00000107372/ENSG00000159189/ENSG00000159388…	0
GO:0070848	response to growth factor	84	0.447116	1.47199	0.00579942	0.0492541	0.0386351	234	tags=37%, list=22%, signal=31%	ENSG00000125538/ENSG00000120738/ENSG00000177606/ENSG00000204389/ENSG00000170345/ENSG00000160888/ENSG00000136826/ENSG00000128016/ENSG00000185650/ENSG00000141543/ENSG00000153071/ENSG00000116285/ENSG00000003402/ENSG00000123358/ENSG00000096384/ENSG00000164442/ENSG00000179388/ENSG00000150991/ENSG00000100600/ENSG00000108691/ENSG00000169429/ENSG00000108654/ENSG00000114315/ENSG00000106211/ENSG00000169756…	0
GO:0010001	glial cell differentiation	20	0.593652	1.68238	0.00581275	0.0492541	0.0386351	63	tags=30%, list=6%, signal=29%	ENSG00000125538/ENSG00000136244/ENSG00000122877/ENSG00000232810/ENSG00000115738/ENSG00000173372	0
GO:0071363	cellular response to growth factor stimulus	80	0.452582	1.48587	0.0059	0.0497902	0.0390556	234	tags=38%, list=22%, signal=32%	ENSG00000125538/ENSG00000120738/ENSG00000177606/ENSG00000204389/ENSG00000170345/ENSG00000136826/ENSG00000128016/ENSG00000185650/ENSG00000141543/ENSG00000153071/ENSG00000116285/ENSG00000003402/ENSG00000123358/ENSG00000096384/ENSG00000164442/ENSG00000179388/ENSG00000150991/ENSG00000100600/ENSG00000108691/ENSG00000169429/ENSG00000108654/ENSG00000114315/ENSG00000106211/ENSG00000169756/ENSG00000054523…	0
GO:0042116	macrophage activation	28	0.554335	1.65012	0.00618724	0.051952	0.0407513	66	tags=25%, list=6%, signal=24%	ENSG00000277632/ENSG00000136244/ENSG00000177606/ENSG00000019582/ENSG00000232810/ENSG00000173372/ENSG00000109861	0
GO:1903708	positive regulation of hemopoiesis	55	0.484544	1.54845	0.00620621	0.051952	0.0407513	79	tags=24%, list=7%, signal=23%	ENSG00000125538/ENSG00000112149/ENSG00000177606/ENSG00000144802/ENSG00000019582/ENSG00000232810/ENSG00000204389/ENSG00000204388/ENSG00000170345/ENSG00000115738/ENSG00000196126/ENSG00000185650/ENSG00000134460	0
GO:0009059	macromolecule biosynthetic process	354	0.362726	1.26833	0.00639936	0.0533537	0.0418508	267	tags=31%, list=25%, signal=35%	ENSG00000125538/ENSG00000120738/ENSG00000125740/ENSG00000153234/ENSG00000067082/ENSG00000136244/ENSG00000118515/ENSG00000204103/ENSG00000177606/ENSG00000144802/ENSG00000162783/ENSG00000122877/ENSG00000019582/ENSG00000232810/ENSG00000204389/ENSG00000204388/ENSG00000170345/ENSG00000165949/ENSG00000162772/ENSG00000115738/ENSG00000160888/ENSG00000196126/ENSG00000132002/ENSG00000171223/ENSG00000112096…	0
GO:0097191	extrinsic apoptotic signaling pathway	38	0.520908	1.60687	0.00653924	0.0542446	0.0425496	100	tags=29%, list=9%, signal=27%	ENSG00000125538/ENSG00000232810/ENSG00000204389/ENSG00000204388/ENSG00000165949/ENSG00000162772/ENSG00000151929/ENSG00000118503/ENSG00000141682/ENSG00000003402/ENSG00000090339	0
GO:0038066	p38MAPK cascade	11	0.676729	1.7042	0.00655847	0.0542446	0.0425496	97	tags=45%, list=9%, signal=42%	ENSG00000125538/ENSG00000099860/ENSG00000128016/ENSG00000185650/ENSG00000130222	0
GO:0050790	regulation of catalytic activity	285	0.372078	1.29462	0.00659934	0.054366	0.0426449	378	tags=42%, list=35%, signal=37%	ENSG00000275302/ENSG00000276070/ENSG00000277632/ENSG00000276085/ENSG00000125538/ENSG00000163739/ENSG00000120738/ENSG00000153234/ENSG00000158050/ENSG00000115009/ENSG00000159200/ENSG00000118515/ENSG00000177606/ENSG00000090104/ENSG00000143322/ENSG00000019582/ENSG00000232810/ENSG00000204389/ENSG00000181374/ENSG00000099860/ENSG00000196126/ENSG00000004799/ENSG00000132002/ENSG00000120694/ENSG00000136826…	0
GO:0009891	positive regulation of biosynthetic process	184	0.392186	1.34333	0.00669933	0.0549716	0.0431199	157	tags=24%, list=15%, signal=25%	ENSG00000125538/ENSG00000120738/ENSG00000125740/ENSG00000153234/ENSG00000067082/ENSG00000136244/ENSG00000204103/ENSG00000177606/ENSG00000162783/ENSG00000122877/ENSG00000019582/ENSG00000232810/ENSG00000170345/ENSG00000162772/ENSG00000115738/ENSG00000160888/ENSG00000196126/ENSG00000171223/ENSG00000120694/ENSG00000136826/ENSG00000141543/ENSG00000100906/ENSG00000087074/ENSG00000080824/ENSG00000172243…	0
GO:0032722	positive regulation of chemokine production	15	0.634698	1.70763	0.006802	0.0554272	0.0434773	85	tags=33%, list=8%, signal=31%	ENSG00000125538/ENSG00000136244/ENSG00000019582/ENSG00000232810/ENSG00000172243	0
GO:2001236	regulation of extrinsic apoptotic signaling pathway	27	0.556681	1.64849	0.00680825	0.0554272	0.0434773	100	tags=33%, list=9%, signal=31%	ENSG00000125538/ENSG00000232810/ENSG00000204389/ENSG00000204388/ENSG00000162772/ENSG00000118503/ENSG00000141682/ENSG00000003402/ENSG00000090339	0
GO:0065009	regulation of molecular function	347	0.362308	1.26644	0.00709929	0.0575708	0.0451587	359	tags=39%, list=34%, signal=38%	ENSG00000275302/ENSG00000276070/ENSG00000277632/ENSG00000276085/ENSG00000125538/ENSG00000163739/ENSG00000120738/ENSG00000153234/ENSG00000158050/ENSG00000136244/ENSG00000115009/ENSG00000159200/ENSG00000118515/ENSG00000177606/ENSG00000090104/ENSG00000143322/ENSG00000019582/ENSG00000232810/ENSG00000204389/ENSG00000204388/ENSG00000181374/ENSG00000170345/ENSG00000115738/ENSG00000099860/ENSG00000196126…	0
GO:0031401	positive regulation of protein modification process	150	0.40222	1.36642	0.00719928	0.0581545	0.0456166	303	tags=37%, list=28%, signal=31%	ENSG00000275302/ENSG00000276070/ENSG00000277632/ENSG00000276085/ENSG00000125538/ENSG00000120738/ENSG00000136244/ENSG00000115009/ENSG00000177606/ENSG00000019582/ENSG00000232810/ENSG00000181374/ENSG00000099860/ENSG00000196126/ENSG00000169508/ENSG00000087074/ENSG00000080824/ENSG00000153071/ENSG00000130222/ENSG00000003402/ENSG00000090339/ENSG00000096384/ENSG00000184557/ENSG00000150991/ENSG00000136560…	0
GO:0031960	response to corticosteroid	34	0.530121	1.61601	0.00725953	0.0582819	0.0457165	332	tags=62%, list=31%, signal=44%	ENSG00000125740/ENSG00000136244/ENSG00000232810/ENSG00000170345/ENSG00000128016/ENSG00000185650/ENSG00000116285/ENSG00000003402/ENSG00000090339/ENSG00000198840/ENSG00000124762/ENSG00000144381/ENSG00000153187/ENSG00000152518/ENSG00000120129/ENSG00000170776/ENSG00000073756/ENSG00000135046/ENSG00000151247/ENSG00000204472/ENSG00000132386	0
GO:0006956	complement activation	13	0.655528	1.70819	0.00728103	0.0582819	0.0457165	252	tags=69%, list=24%, signal=54%	ENSG00000125538/ENSG00000173369/ENSG00000159189/ENSG00000173372/ENSG00000197766/ENSG00000166278/ENSG00000110651/ENSG00000175899/ENSG00000171860	0
GO:0046649	lymphocyte activation	111	0.420981	1.4097	0.00729927	0.0582819	0.0457165	285	tags=39%, list=27%, signal=32%	ENSG00000125538/ENSG00000120738/ENSG00000112149/ENSG00000067082/ENSG00000136244/ENSG00000204103/ENSG00000144802/ENSG00000019582/ENSG00000115738/ENSG00000196126/ENSG00000120694/ENSG00000185650/ENSG00000231389/ENSG00000169508/ENSG00000223865/ENSG00000134460/ENSG00000172243/ENSG00000118503/ENSG00000242574/ENSG00000090339/ENSG00000179388/ENSG00000108691/ENSG00000136235/ENSG00000124762/ENSG00000115008…	0
GO:0002460	adaptive immune response based on somatic recombination of immune receptors built from immunoglobulin superfamily domains	47	0.494102	1.55714	0.00741929	0.0589714	0.0462573	251	tags=43%, list=24%, signal=34%	ENSG00000125538/ENSG00000136244/ENSG00000144802/ENSG00000019582/ENSG00000232810/ENSG00000196126/ENSG00000179344/ENSG00000173369/ENSG00000159189/ENSG00000173372/ENSG00000109861/ENSG00000118503/ENSG00000090339/ENSG00000144381/ENSG00000166278/ENSG00000110651/ENSG00000010610/ENSG00000127951/ENSG00000072274/ENSG00000150782	0
GO:1901216	positive regulation of neuron death	23	0.573006	1.65797	0.00749333	0.0589714	0.0462573	107	tags=30%, list=10%, signal=28%	ENSG00000277632/ENSG00000120738/ENSG00000177606/ENSG00000232810/ENSG00000170345/ENSG00000173372/ENSG00000101160	0
GO:0006694	steroid biosynthetic process	13	0.654456	1.70539	0.00749837	0.0589714	0.0462573	145	tags=46%, list=14%, signal=40%	ENSG00000125538/ENSG00000120738/ENSG00000138135/ENSG00000232810/ENSG00000109320/ENSG00000130203	0
GO:0051247	positive regulation of protein metabolic process	201	0.385652	1.32554	0.00749925	0.0589714	0.0462573	303	tags=35%, list=28%, signal=31%	ENSG00000275302/ENSG00000276070/ENSG00000277632/ENSG00000276085/ENSG00000125538/ENSG00000120738/ENSG00000136244/ENSG00000115009/ENSG00000177606/ENSG00000019582/ENSG00000232810/ENSG00000204389/ENSG00000204388/ENSG00000181374/ENSG00000099860/ENSG00000196126/ENSG00000136826/ENSG00000141543/ENSG00000109861/ENSG00000100906/ENSG00000169508/ENSG00000087074/ENSG00000080824/ENSG00000172243/ENSG00000118503…	0
GO:0046209	nitric oxide metabolic process	20	0.585718	1.65989	0.00757733	0.0591374	0.0463875	126	tags=40%, list=12%, signal=36%	ENSG00000125538/ENSG00000232810/ENSG00000136826/ENSG00000080824/ENSG00000172243/ENSG00000090339/ENSG00000096384/ENSG00000127528	0
GO:2001057	reactive nitrogen species metabolic process	20	0.585718	1.65989	0.00757733	0.0591374	0.0463875	126	tags=40%, list=12%, signal=36%	ENSG00000125538/ENSG00000232810/ENSG00000136826/ENSG00000080824/ENSG00000172243/ENSG00000090339/ENSG00000096384/ENSG00000127528	0
GO:0001932	regulation of protein phosphorylation	175	0.39427	1.34798	0.00769923	0.0598637	0.0469573	302	tags=36%, list=28%, signal=31%	ENSG00000275302/ENSG00000276070/ENSG00000277632/ENSG00000276085/ENSG00000125538/ENSG00000120738/ENSG00000158050/ENSG00000136244/ENSG00000115009/ENSG00000177606/ENSG00000019582/ENSG00000232810/ENSG00000181374/ENSG00000162772/ENSG00000099860/ENSG00000196126/ENSG00000136826/ENSG00000169508/ENSG00000080824/ENSG00000118503/ENSG00000153071/ENSG00000116285/ENSG00000130222/ENSG00000003402/ENSG00000090339…	0
GO:1903426	regulation of reactive oxygen species biosynthetic process	25	0.561721	1.64489	0.0077654	0.0601529	0.0471841	160	tags=44%, list=15%, signal=38%	ENSG00000125538/ENSG00000232810/ENSG00000136826/ENSG00000080824/ENSG00000172243/ENSG00000003402/ENSG00000090339/ENSG00000096384/ENSG00000127528/ENSG00000198743/ENSG00000144381	0
GO:0006979	response to oxidative stress	77	0.447699	1.46658	0.00790079	0.0609741	0.0478283	294	tags=44%, list=28%, signal=34%	ENSG00000153234/ENSG00000136244/ENSG00000177606/ENSG00000232810/ENSG00000204389/ENSG00000204388/ENSG00000170345/ENSG00000112096/ENSG00000136826/ENSG00000250722/ENSG00000143878/ENSG00000118503/ENSG00000003402/ENSG00000198888/ENSG00000198840/ENSG00000127528/ENSG00000198804/ENSG00000130203/ENSG00000132510/ENSG00000144381/ENSG00000106211/ENSG00000198786/ENSG00000100292/ENSG00000119508/ENSG00000120129…	0
GO:0007249	I-kappaB kinase/NF-kappaB signaling	40	0.510446	1.58369	0.0079405	0.0610536	0.0478906	235	tags=45%, list=22%, signal=36%	ENSG00000125538/ENSG00000019582/ENSG00000232810/ENSG00000196126/ENSG00000100906/ENSG00000170458/ENSG00000118503/ENSG00000003402/ENSG00000162924/ENSG00000150991/ENSG00000136560/ENSG00000017260/ENSG00000106211/ENSG00000163512/ENSG00000170315/ENSG00000010610/ENSG00000100292/ENSG00000072274	0
GO:0071407	cellular response to organic cyclic compound	73	0.453146	1.47993	0.008	0.0610845	0.0479149	332	tags=49%, list=31%, signal=36%	ENSG00000277632/ENSG00000125538/ENSG00000120738/ENSG00000232810/ENSG00000136826/ENSG00000128016/ENSG00000185650/ENSG00000165457/ENSG00000153071/ENSG00000116285/ENSG00000003402/ENSG00000090339/ENSG00000096384/ENSG00000109320/ENSG00000198840/ENSG00000127528/ENSG00000108691/ENSG00000158270/ENSG00000108654/ENSG00000165029/ENSG00000153187/ENSG00000152518/ENSG00000119508/ENSG00000150782/ENSG00000159216…	0
GO:0019218	regulation of steroid metabolic process	11	0.668482	1.68343	0.00800356	0.0610845	0.0479149	145	tags=45%, list=14%, signal=40%	ENSG00000125538/ENSG00000120738/ENSG00000232810/ENSG00000109320/ENSG00000130203	0
GO:0032642	regulation of chemokine production	21	0.579151	1.6546	0.00805037	0.0610845	0.0479149	85	tags=29%, list=8%, signal=27%	ENSG00000125538/ENSG00000136244/ENSG00000019582/ENSG00000232810/ENSG00000136826/ENSG00000172243	0
GO:0008625	extrinsic apoptotic signaling pathway via death domain receptors	17	0.608996	1.67722	0.00809164	0.0610845	0.0479149	100	tags=41%, list=9%, signal=38%	ENSG00000232810/ENSG00000162772/ENSG00000151929/ENSG00000118503/ENSG00000141682/ENSG00000003402/ENSG00000090339	0
GO:0021782	glial cell development	17	0.608249	1.67516	0.00809164	0.0610845	0.0479149	63	tags=29%, list=6%, signal=28%	ENSG00000125538/ENSG00000136244/ENSG00000232810/ENSG00000115738/ENSG00000173372	0
GO:0048545	response to steroid hormone	50	0.486018	1.54087	0.00821726	0.0616757	0.0483786	332	tags=56%, list=31%, signal=40%	ENSG00000125740/ENSG00000136244/ENSG00000232810/ENSG00000170345/ENSG00000128016/ENSG00000185650/ENSG00000153071/ENSG00000116285/ENSG00000003402/ENSG00000090339/ENSG00000198840/ENSG00000124762/ENSG00000108654/ENSG00000144381/ENSG00000153187/ENSG00000152518/ENSG00000119508/ENSG00000120129/ENSG00000265972/ENSG00000159216/ENSG00000170776/ENSG00000073756/ENSG00000128245/ENSG00000135046/ENSG00000266412…	0
GO:0038034	signal transduction in absence of ligand	13	0.649401	1.69222	0.00825907	0.0616757	0.0483786	152	tags=46%, list=14%, signal=40%	ENSG00000125538/ENSG00000232810/ENSG00000204389/ENSG00000204388/ENSG00000151929/ENSG00000115008	0
GO:0097192	extrinsic apoptotic signaling pathway in absence of ligand	13	0.649401	1.69222	0.00825907	0.0616757	0.0483786	152	tags=46%, list=14%, signal=40%	ENSG00000125538/ENSG00000232810/ENSG00000204389/ENSG00000204388/ENSG00000151929/ENSG00000115008	0
GO:0019438	aromatic compound biosynthetic process	313	0.364451	1.27021	0.00849915	0.0630151	0.0494293	267	tags=31%, list=25%, signal=33%	ENSG00000125538/ENSG00000120738/ENSG00000125740/ENSG00000153234/ENSG00000067082/ENSG00000136244/ENSG00000118515/ENSG00000204103/ENSG00000177606/ENSG00000144802/ENSG00000162783/ENSG00000122877/ENSG00000019582/ENSG00000232810/ENSG00000204389/ENSG00000204388/ENSG00000170345/ENSG00000165949/ENSG00000162772/ENSG00000115738/ENSG00000160888/ENSG00000196126/ENSG00000004799/ENSG00000132002/ENSG00000171223…	0
GO:0034654	nucleobase-containing compound biosynthetic process	310	0.364597	1.27058	0.00849915	0.0630151	0.0494293	267	tags=31%, list=25%, signal=33%	ENSG00000125538/ENSG00000120738/ENSG00000125740/ENSG00000153234/ENSG00000067082/ENSG00000136244/ENSG00000118515/ENSG00000204103/ENSG00000177606/ENSG00000144802/ENSG00000162783/ENSG00000122877/ENSG00000019582/ENSG00000232810/ENSG00000204389/ENSG00000204388/ENSG00000170345/ENSG00000165949/ENSG00000162772/ENSG00000115738/ENSG00000160888/ENSG00000196126/ENSG00000004799/ENSG00000132002/ENSG00000171223…	0
GO:0010557	positive regulation of macromolecule biosynthetic process	170	0.392779	1.34194	0.00859914	0.0635296	0.0498328	157	tags=24%, list=15%, signal=24%	ENSG00000125538/ENSG00000120738/ENSG00000125740/ENSG00000153234/ENSG00000067082/ENSG00000136244/ENSG00000204103/ENSG00000177606/ENSG00000162783/ENSG00000122877/ENSG00000019582/ENSG00000232810/ENSG00000170345/ENSG00000162772/ENSG00000115738/ENSG00000160888/ENSG00000196126/ENSG00000171223/ENSG00000120694/ENSG00000136826/ENSG00000141543/ENSG00000100906/ENSG00000087074/ENSG00000080824/ENSG00000153071…	0
GO:2000113	negative regulation of cellular macromolecule biosynthetic process	145	0.401284	1.36101	0.00869913	0.0640404	0.0502335	229	tags=32%, list=21%, signal=29%	ENSG00000120738/ENSG00000125740/ENSG00000153234/ENSG00000177606/ENSG00000232810/ENSG00000204389/ENSG00000165949/ENSG00000162772/ENSG00000115738/ENSG00000132002/ENSG00000159388/ENSG00000269821/ENSG00000136826/ENSG00000128016/ENSG00000185650/ENSG00000141543/ENSG00000109971/ENSG00000151929/ENSG00000153071/ENSG00000150347/ENSG00000164442/ENSG00000162924/ENSG00000109320/ENSG00000150991/ENSG00000127528…	0
GO:1901362	organic cyclic compound biosynthetic process	321	0.363791	1.26889	0.00879912	0.0645476	0.0506314	267	tags=31%, list=25%, signal=33%	ENSG00000125538/ENSG00000120738/ENSG00000125740/ENSG00000153234/ENSG00000138135/ENSG00000067082/ENSG00000136244/ENSG00000118515/ENSG00000204103/ENSG00000177606/ENSG00000144802/ENSG00000162783/ENSG00000122877/ENSG00000019582/ENSG00000232810/ENSG00000204389/ENSG00000204388/ENSG00000170345/ENSG00000165949/ENSG00000162772/ENSG00000115738/ENSG00000160888/ENSG00000196126/ENSG00000004799/ENSG00000132002…	0
GO:0060537	muscle tissue development	35	0.520102	1.59139	0.00886382	0.0647933	0.0508241	282	tags=51%, list=26%, signal=39%	ENSG00000120738/ENSG00000122877/ENSG00000170345/ENSG00000162772/ENSG00000115738/ENSG00000107372/ENSG00000159388/ENSG00000003402/ENSG00000185022/ENSG00000108654/ENSG00000132510/ENSG00000153187/ENSG00000168214/ENSG00000164105/ENSG00000160789/ENSG00000116741/ENSG00000139687/ENSG00000170776	0
GO:0048869	cellular developmental process	366	0.359532	1.2573	0.0089991	0.0649333	0.0509339	308	tags=34%, list=29%, signal=37%	ENSG00000277632/ENSG00000125538/ENSG00000120738/ENSG00000153234/ENSG00000112149/ENSG00000067082/ENSG00000136244/ENSG00000118515/ENSG00000204103/ENSG00000177606/ENSG00000144802/ENSG00000122877/ENSG00000143322/ENSG00000019582/ENSG00000232810/ENSG00000204389/ENSG00000204388/ENSG00000170345/ENSG00000162772/ENSG00000115738/ENSG00000160888/ENSG00000099860/ENSG00000196126/ENSG00000171223/ENSG00000159189…	0
GO:0007346	regulation of mitotic cell cycle	62	0.466481	1.50476	0.0090045	0.0649333	0.0509339	329	tags=52%, list=31%, signal=38%	ENSG00000125538/ENSG00000232810/ENSG00000204389/ENSG00000204388/ENSG00000115738/ENSG00000159388/ENSG00000136826/ENSG00000185650/ENSG00000080824/ENSG00000100600/ENSG00000108691/ENSG00000136235/ENSG00000188229/ENSG00000124762/ENSG00000255112/ENSG00000115008/ENSG00000114315/ENSG00000153187/ENSG00000152518/ENSG00000120129/ENSG00000123975/ENSG00000035862/ENSG00000139687/ENSG00000173559/ENSG00000127914…	0
GO:0002495	antigen processing and presentation of peptide antigen via MHC class II	24	0.564564	1.64311	0.00900809	0.0649333	0.0509339	124	tags=42%, list=12%, signal=38%	ENSG00000196735/ENSG00000019582/ENSG00000196126/ENSG00000204287/ENSG00000179344/ENSG00000231389/ENSG00000223865/ENSG00000242574/ENSG00000204257/ENSG00000100600	0
GO:0002504	antigen processing and presentation of peptide or polysaccharide antigen via MHC class II	24	0.564564	1.64311	0.00900809	0.0649333	0.0509339	124	tags=42%, list=12%, signal=38%	ENSG00000196735/ENSG00000019582/ENSG00000196126/ENSG00000204287/ENSG00000179344/ENSG00000231389/ENSG00000223865/ENSG00000242574/ENSG00000204257/ENSG00000100600	0
GO:0031668	cellular response to extracellular stimulus	39	0.509105	1.57512	0.00905433	0.0650408	0.0510182	214	tags=38%, list=20%, signal=32%	ENSG00000153234/ENSG00000177606/ENSG00000170345/ENSG00000162772/ENSG00000004799/ENSG00000109971/ENSG00000165457/ENSG00000141682/ENSG00000090339/ENSG00000135821/ENSG00000124762/ENSG00000134294/ENSG00000113742/ENSG00000155090/ENSG00000100292	0
GO:0002920	regulation of humoral immune response	15	0.625256	1.68223	0.00914018	0.065198	0.0511415	252	tags=60%, list=24%, signal=46%	ENSG00000125538/ENSG00000232810/ENSG00000173369/ENSG00000159189/ENSG00000173372/ENSG00000166278/ENSG00000110651/ENSG00000175899/ENSG00000171860	0
GO:0001934	positive regulation of protein phosphorylation	134	0.403829	1.36479	0.00919908	0.065198	0.0511415	302	tags=37%, list=28%, signal=30%	ENSG00000275302/ENSG00000276070/ENSG00000277632/ENSG00000276085/ENSG00000125538/ENSG00000120738/ENSG00000136244/ENSG00000115009/ENSG00000177606/ENSG00000019582/ENSG00000232810/ENSG00000181374/ENSG00000099860/ENSG00000196126/ENSG00000169508/ENSG00000080824/ENSG00000153071/ENSG00000130222/ENSG00000003402/ENSG00000090339/ENSG00000096384/ENSG00000184557/ENSG00000150991/ENSG00000108691/ENSG00000136235…	0
GO:0009968	negative regulation of signal transduction	140	0.403286	1.36532	0.00919908	0.065198	0.0511415	294	tags=37%, list=28%, signal=31%	ENSG00000125538/ENSG00000120738/ENSG00000153234/ENSG00000158050/ENSG00000136244/ENSG00000159200/ENSG00000090104/ENSG00000143322/ENSG00000019582/ENSG00000232810/ENSG00000204389/ENSG00000204388/ENSG00000162772/ENSG00000112096/ENSG00000136826/ENSG00000141543/ENSG00000100906/ENSG00000087074/ENSG00000170458/ENSG00000118503/ENSG00000153071/ENSG00000116285/ENSG00000003402/ENSG00000090339/ENSG00000184557…	0
GO:0061061	muscle structure development	68	0.453986	1.47477	0.00920184	0.065198	0.0511415	318	tags=47%, list=30%, signal=35%	ENSG00000120738/ENSG00000122877/ENSG00000232810/ENSG00000170345/ENSG00000162772/ENSG00000115738/ENSG00000112096/ENSG00000159388/ENSG00000185650/ENSG00000150347/ENSG00000003402/ENSG00000179388/ENSG00000105223/ENSG00000185022/ENSG00000108654/ENSG00000132510/ENSG00000114315/ENSG00000113070/ENSG00000110651/ENSG00000153187/ENSG00000168214/ENSG00000164105/ENSG00000152601/ENSG00000160789/ENSG00000116741…	0
GO:0010605	negative regulation of macromolecule metabolic process	289	0.366202	1.27489	0.00939906	0.0661439	0.0518835	231	tags=28%, list=22%, signal=30%	ENSG00000277632/ENSG00000125538/ENSG00000120738/ENSG00000125740/ENSG00000153234/ENSG00000112149/ENSG00000158050/ENSG00000136244/ENSG00000177606/ENSG00000232810/ENSG00000204389/ENSG00000204388/ENSG00000165949/ENSG00000162772/ENSG00000115738/ENSG00000099860/ENSG00000245532/ENSG00000196126/ENSG00000132002/ENSG00000159388/ENSG00000269821/ENSG00000136826/ENSG00000128016/ENSG00000185650/ENSG00000141543…	0
GO:0045935	positive regulation of nucleobase-containing compound metabolic process	185	0.387431	1.32725	0.00939906	0.0661439	0.0518835	251	tags=31%, list=24%, signal=29%	ENSG00000125538/ENSG00000120738/ENSG00000125740/ENSG00000153234/ENSG00000067082/ENSG00000136244/ENSG00000204103/ENSG00000177606/ENSG00000162783/ENSG00000122877/ENSG00000019582/ENSG00000232810/ENSG00000204389/ENSG00000170345/ENSG00000162772/ENSG00000115738/ENSG00000160888/ENSG00000196126/ENSG00000171223/ENSG00000159388/ENSG00000136826/ENSG00000128016/ENSG00000185650/ENSG00000100906/ENSG00000109971…	0
GO:0000302	response to reactive oxygen species	43	0.49544	1.5499	0.00953337	0.0668624	0.0524471	263	tags=47%, list=25%, signal=37%	ENSG00000136244/ENSG00000177606/ENSG00000232810/ENSG00000170345/ENSG00000112096/ENSG00000136826/ENSG00000143878/ENSG00000118503/ENSG00000003402/ENSG00000127528/ENSG00000130203/ENSG00000132510/ENSG00000144381/ENSG00000198786/ENSG00000100292/ENSG00000119508/ENSG00000120129/ENSG00000158615/ENSG00000197746/ENSG00000265972	0
GO:0051239	regulation of multicellular organismal process	351	0.358198	1.25233	0.00959904	0.0669113	0.0524854	321	tags=36%, list=30%, signal=37%	ENSG00000277632/ENSG00000125538/ENSG00000120738/ENSG00000153234/ENSG00000112149/ENSG00000136244/ENSG00000118515/ENSG00000204103/ENSG00000177606/ENSG00000144802/ENSG00000122877/ENSG00000143322/ENSG00000019582/ENSG00000232810/ENSG00000204389/ENSG00000204388/ENSG00000170345/ENSG00000115738/ENSG00000196126/ENSG00000004799/ENSG00000159189/ENSG00000112096/ENSG00000136826/ENSG00000128016/ENSG00000185650…	0
GO:0050727	regulation of inflammatory response	62	0.464145	1.49723	0.0096048	0.0669113	0.0524854	160	tags=29%, list=15%, signal=26%	ENSG00000277632/ENSG00000125538/ENSG00000136244/ENSG00000144802/ENSG00000232810/ENSG00000245532/ENSG00000196126/ENSG00000136826/ENSG00000109861/ENSG00000100906/ENSG00000134460/ENSG00000172243/ENSG00000118503/ENSG00000184557/ENSG00000109320/ENSG00000105223/ENSG00000130203/ENSG00000144381	0
GO:0034645	cellular macromolecule biosynthetic process	342	0.360681	1.26044	0.00969903	0.0672181	0.0527261	283	tags=32%, list=27%, signal=35%	ENSG00000125538/ENSG00000120738/ENSG00000125740/ENSG00000153234/ENSG00000067082/ENSG00000136244/ENSG00000118515/ENSG00000204103/ENSG00000177606/ENSG00000144802/ENSG00000162783/ENSG00000122877/ENSG00000019582/ENSG00000232810/ENSG00000204389/ENSG00000204388/ENSG00000170345/ENSG00000165949/ENSG00000162772/ENSG00000115738/ENSG00000160888/ENSG00000196126/ENSG00000132002/ENSG00000171223/ENSG00000112096…	0
GO:0070482	response to oxygen levels	52	0.479192	1.52482	0.0097136	0.0672181	0.0527261	238	tags=44%, list=22%, signal=36%	ENSG00000120738/ENSG00000153234/ENSG00000185650/ENSG00000141682/ENSG00000003402/ENSG00000090339/ENSG00000164442/ENSG00000150991/ENSG00000124762/ENSG00000144381/ENSG00000198886/ENSG00000122861/ENSG00000198727/ENSG00000251562/ENSG00000198899/ENSG00000113742/ENSG00000156113/ENSG00000198786/ENSG00000170315/ENSG00000100292/ENSG00000168214/ENSG00000110911/ENSG00000160789	0
GO:0018130	heterocycle biosynthetic process	314	0.362812	1.26468	0.00979902	0.0675839	0.0530131	267	tags=31%, list=25%, signal=33%	ENSG00000125538/ENSG00000120738/ENSG00000125740/ENSG00000153234/ENSG00000067082/ENSG00000136244/ENSG00000118515/ENSG00000204103/ENSG00000177606/ENSG00000144802/ENSG00000162783/ENSG00000122877/ENSG00000019582/ENSG00000232810/ENSG00000204389/ENSG00000204388/ENSG00000170345/ENSG00000165949/ENSG00000162772/ENSG00000115738/ENSG00000160888/ENSG00000196126/ENSG00000004799/ENSG00000132002/ENSG00000171223…	0
GO:0072678	T cell migration	13	0.641227	1.67092	0.00988915	0.0679798	0.0533235	134	tags=38%, list=13%, signal=34%	ENSG00000277632/ENSG00000115009/ENSG00000169508/ENSG00000090339/ENSG00000108691	0
GO:0014706	striated muscle tissue development	33	0.523281	1.58896	0.0101928	0.0698355	0.0547792	282	tags=52%, list=26%, signal=39%	ENSG00000120738/ENSG00000122877/ENSG00000170345/ENSG00000162772/ENSG00000115738/ENSG00000159388/ENSG00000003402/ENSG00000185022/ENSG00000108654/ENSG00000132510/ENSG00000153187/ENSG00000168214/ENSG00000164105/ENSG00000160789/ENSG00000116741/ENSG00000139687/ENSG00000170776	0
GO:0010647	positive regulation of cell communication	203	0.38139	1.31143	0.010499	0.0716968	0.0562392	306	tags=35%, list=29%, signal=31%	ENSG00000275302/ENSG00000276070/ENSG00000277632/ENSG00000276085/ENSG00000125538/ENSG00000136244/ENSG00000115009/ENSG00000177606/ENSG00000019582/ENSG00000232810/ENSG00000204389/ENSG00000204388/ENSG00000181374/ENSG00000162772/ENSG00000099860/ENSG00000196126/ENSG00000109861/ENSG00000169508/ENSG00000080824/ENSG00000170458/ENSG00000118503/ENSG00000141682/ENSG00000153071/ENSG00000130222/ENSG00000003402…	0
GO:0043087	regulation of GTPase activity	63	0.458713	1.48172	0.0110055	0.0749096	0.0587593	184	tags=24%, list=17%, signal=21%	ENSG00000275302/ENSG00000276070/ENSG00000277632/ENSG00000276085/ENSG00000115009/ENSG00000177606/ENSG00000090104/ENSG00000181374/ENSG00000116285/ENSG00000090339/ENSG00000146376/ENSG00000108691/ENSG00000152689/ENSG00000169756/ENSG00000156052	0
GO:0071496	cellular response to external stimulus	53	0.474452	1.51126	0.0112168	0.0760985	0.0596919	214	tags=36%, list=20%, signal=30%	ENSG00000125538/ENSG00000153234/ENSG00000177606/ENSG00000170345/ENSG00000162772/ENSG00000004799/ENSG00000109971/ENSG00000165457/ENSG00000151929/ENSG00000141682/ENSG00000090339/ENSG00000109320/ENSG00000135821/ENSG00000124762/ENSG00000134294/ENSG00000113742/ENSG00000155090/ENSG00000171522/ENSG00000100292	0
GO:0048872	homeostasis of number of cells	48	0.481655	1.52018	0.0113295	0.0766122	0.0600949	90	tags=25%, list=8%, signal=24%	ENSG00000136244/ENSG00000204103/ENSG00000019582/ENSG00000204389/ENSG00000204388/ENSG00000115738/ENSG00000128016/ENSG00000185650/ENSG00000169508/ENSG00000134460/ENSG00000118503/ENSG00000141682	0
GO:0006915	apoptotic process	241	0.37145	1.28493	0.0115988	0.0781792	0.061324	308	tags=36%, list=29%, signal=33%	ENSG00000277632/ENSG00000125538/ENSG00000120738/ENSG00000153234/ENSG00000136244/ENSG00000137331/ENSG00000118515/ENSG00000177606/ENSG00000019582/ENSG00000232810/ENSG00000204389/ENSG00000204388/ENSG00000165949/ENSG00000162772/ENSG00000099860/ENSG00000004799/ENSG00000112096/ENSG00000159388/ENSG00000136826/ENSG00000128016/ENSG00000185650/ENSG00000109861/ENSG00000100906/ENSG00000087074/ENSG00000143878…	0
GO:0023056	positive regulation of signaling	204	0.379309	1.30465	0.0117988	0.0792697	0.0621794	306	tags=35%, list=29%, signal=31%	ENSG00000275302/ENSG00000276070/ENSG00000277632/ENSG00000276085/ENSG00000125538/ENSG00000136244/ENSG00000115009/ENSG00000177606/ENSG00000019582/ENSG00000232810/ENSG00000204389/ENSG00000204388/ENSG00000181374/ENSG00000162772/ENSG00000099860/ENSG00000196126/ENSG00000109861/ENSG00000169508/ENSG00000080824/ENSG00000170458/ENSG00000118503/ENSG00000141682/ENSG00000153071/ENSG00000130222/ENSG00000003402…	0
GO:0032652	regulation of interleukin-1 production	25	0.549955	1.61043	0.0118525	0.0793732	0.0622606	96	tags=28%, list=9%, signal=26%	ENSG00000277632/ENSG00000120738/ENSG00000136244/ENSG00000232810/ENSG00000172243/ENSG00000118503/ENSG00000116285	0
GO:0016070	RNA metabolic process	324	0.358296	1.25005	0.0119988	0.0800949	0.0628267	272	tags=31%, list=25%, signal=33%	ENSG00000125538/ENSG00000120738/ENSG00000125740/ENSG00000153234/ENSG00000067082/ENSG00000136244/ENSG00000129538/ENSG00000118515/ENSG00000204103/ENSG00000177606/ENSG00000144802/ENSG00000162783/ENSG00000122877/ENSG00000019582/ENSG00000232810/ENSG00000204389/ENSG00000204388/ENSG00000170345/ENSG00000165949/ENSG00000162772/ENSG00000115738/ENSG00000160888/ENSG00000196126/ENSG00000132002/ENSG00000171223…	0
GO:0009719	response to endogenous stimulus	189	0.383655	1.3157	0.0120988	0.0805035	0.0631472	324	tags=40%, list=30%, signal=34%	ENSG00000125538/ENSG00000120738/ENSG00000125740/ENSG00000153234/ENSG00000136244/ENSG00000177606/ENSG00000122877/ENSG00000232810/ENSG00000204389/ENSG00000170345/ENSG00000160888/ENSG00000004799/ENSG00000159388/ENSG00000136826/ENSG00000128016/ENSG00000185650/ENSG00000141543/ENSG00000165457/ENSG00000153071/ENSG00000116285/ENSG00000003402/ENSG00000090339/ENSG00000123358/ENSG00000096384/ENSG00000164442…	0
GO:0030449	regulation of complement activation	12	0.644797	1.65681	0.0122619	0.081328	0.0637939	252	tags=67%, list=24%, signal=52%	ENSG00000125538/ENSG00000173369/ENSG00000159189/ENSG00000173372/ENSG00000166278/ENSG00000110651/ENSG00000175899/ENSG00000171860	0
GO:0002690	positive regulation of leukocyte chemotaxis	20	0.569709	1.61452	0.0123521	0.0816654	0.0640586	32	tags=20%, list=3%, signal=20%	ENSG00000275302/ENSG00000277632/ENSG00000136244/ENSG00000019582	0
GO:0031327	negative regulation of cellular biosynthetic process	158	0.389611	1.32663	0.0123988	0.0817137	0.0640965	229	tags=31%, list=21%, signal=29%	ENSG00000120738/ENSG00000125740/ENSG00000153234/ENSG00000177606/ENSG00000232810/ENSG00000204389/ENSG00000165949/ENSG00000162772/ENSG00000115738/ENSG00000132002/ENSG00000159388/ENSG00000269821/ENSG00000136826/ENSG00000128016/ENSG00000185650/ENSG00000141543/ENSG00000109971/ENSG00000151929/ENSG00000153071/ENSG00000150347/ENSG00000164442/ENSG00000162924/ENSG00000109320/ENSG00000150991/ENSG00000127528…	0
GO:1905954	positive regulation of lipid localization	12	0.644577	1.65624	0.0124808	0.0819944	0.0643167	195	tags=58%, list=18%, signal=48%	ENSG00000125538/ENSG00000100906/ENSG00000147872/ENSG00000109320/ENSG00000130203/ENSG00000165029/ENSG00000038945	0
GO:2001237	negative regulation of extrinsic apoptotic signaling pathway	20	0.568448	1.61095	0.0125597	0.0822521	0.0645188	238	tags=50%, list=22%, signal=40%	ENSG00000125538/ENSG00000232810/ENSG00000204389/ENSG00000204388/ENSG00000118503/ENSG00000003402/ENSG00000090339/ENSG00000115008/ENSG00000100292/ENSG00000160789	0
GO:0030217	T cell differentiation	49	0.476516	1.50761	0.0127306	0.082773	0.0649274	308	tags=47%, list=29%, signal=35%	ENSG00000125538/ENSG00000120738/ENSG00000112149/ENSG00000136244/ENSG00000204103/ENSG00000144802/ENSG00000019582/ENSG00000185650/ENSG00000169508/ENSG00000134460/ENSG00000179388/ENSG00000115008/ENSG00000171522/ENSG00000057657/ENSG00000010610/ENSG00000127951/ENSG00000152518/ENSG00000150782/ENSG00000197746/ENSG00000159216/ENSG00000204252/ENSG00000125347/ENSG00000135046	0
GO:1903409	reactive oxygen species biosynthetic process	28	0.536652	1.59748	0.0127802	0.082773	0.0649274	160	tags=39%, list=15%, signal=34%	ENSG00000125538/ENSG00000232810/ENSG00000136826/ENSG00000080824/ENSG00000172243/ENSG00000003402/ENSG00000090339/ENSG00000096384/ENSG00000127528/ENSG00000198743/ENSG00000144381	0
GO:0001944	vasculature development	97	0.420187	1.39657	0.0127987	0.082773	0.0649274	274	tags=40%, list=26%, signal=33%	ENSG00000125538/ENSG00000120738/ENSG00000136244/ENSG00000177606/ENSG00000232810/ENSG00000171223/ENSG00000107372/ENSG00000112096/ENSG00000136826/ENSG00000185650/ENSG00000143878/ENSG00000185215/ENSG00000118503/ENSG00000116285/ENSG00000003402/ENSG00000123358/ENSG00000184557/ENSG00000179388/ENSG00000135821/ENSG00000127528/ENSG00000108691/ENSG00000136235/ENSG00000169429/ENSG00000130203/ENSG00000115008…	0
GO:0035295	tube development	119	0.408664	1.37216	0.0127987	0.082773	0.0649274	379	tags=52%, list=36%, signal=38%	ENSG00000125538/ENSG00000136244/ENSG00000177606/ENSG00000232810/ENSG00000115738/ENSG00000171223/ENSG00000136826/ENSG00000185650/ENSG00000143878/ENSG00000185215/ENSG00000118503/ENSG00000116285/ENSG00000123358/ENSG00000164442/ENSG00000101160/ENSG00000179388/ENSG00000135821/ENSG00000127528/ENSG00000108691/ENSG00000136235/ENSG00000124762/ENSG00000169429/ENSG00000130203/ENSG00000115008/ENSG00000114315…	0
GO:0044271	cellular nitrogen compound biosynthetic process	352	0.355758	1.24382	0.0128987	0.0831606	0.0652315	267	tags=30%, list=25%, signal=34%	ENSG00000125538/ENSG00000120738/ENSG00000125740/ENSG00000153234/ENSG00000067082/ENSG00000136244/ENSG00000118515/ENSG00000204103/ENSG00000177606/ENSG00000144802/ENSG00000162783/ENSG00000122877/ENSG00000019582/ENSG00000232810/ENSG00000204389/ENSG00000204388/ENSG00000170345/ENSG00000165949/ENSG00000162772/ENSG00000115738/ENSG00000160888/ENSG00000196126/ENSG00000004799/ENSG00000132002/ENSG00000171223…	0
GO:0046034	ATP metabolic process	24	0.552633	1.60839	0.0130003	0.0832889	0.065332	196	tags=50%, list=18%, signal=42%	ENSG00000204389/ENSG00000204388/ENSG00000109971/ENSG00000198938/ENSG00000198888/ENSG00000198840/ENSG00000198763/ENSG00000198804/ENSG00000198886/ENSG00000198727/ENSG00000198899/ENSG00000198786	0
GO:0010558	negative regulation of macromolecule biosynthetic process	152	0.39099	1.32908	0.0131987	0.0832889	0.065332	229	tags=31%, list=21%, signal=28%	ENSG00000120738/ENSG00000125740/ENSG00000153234/ENSG00000177606/ENSG00000232810/ENSG00000204389/ENSG00000165949/ENSG00000162772/ENSG00000115738/ENSG00000132002/ENSG00000159388/ENSG00000269821/ENSG00000136826/ENSG00000128016/ENSG00000185650/ENSG00000141543/ENSG00000109971/ENSG00000151929/ENSG00000153071/ENSG00000150347/ENSG00000164442/ENSG00000162924/ENSG00000109320/ENSG00000150991/ENSG00000127528…	0
GO:0010562	positive regulation of phosphorus metabolic process	150	0.392388	1.33302	0.0131987	0.0832889	0.065332	302	tags=36%, list=28%, signal=30%	ENSG00000275302/ENSG00000276070/ENSG00000277632/ENSG00000276085/ENSG00000125538/ENSG00000120738/ENSG00000136244/ENSG00000115009/ENSG00000177606/ENSG00000019582/ENSG00000232810/ENSG00000181374/ENSG00000099860/ENSG00000196126/ENSG00000169508/ENSG00000087074/ENSG00000080824/ENSG00000153071/ENSG00000130222/ENSG00000003402/ENSG00000090339/ENSG00000096384/ENSG00000184557/ENSG00000150991/ENSG00000108691…	0
GO:0045937	positive regulation of phosphate metabolic process	150	0.392388	1.33302	0.0131987	0.0832889	0.065332	302	tags=36%, list=28%, signal=30%	ENSG00000275302/ENSG00000276070/ENSG00000277632/ENSG00000276085/ENSG00000125538/ENSG00000120738/ENSG00000136244/ENSG00000115009/ENSG00000177606/ENSG00000019582/ENSG00000232810/ENSG00000181374/ENSG00000099860/ENSG00000196126/ENSG00000169508/ENSG00000087074/ENSG00000080824/ENSG00000153071/ENSG00000130222/ENSG00000003402/ENSG00000090339/ENSG00000096384/ENSG00000184557/ENSG00000150991/ENSG00000108691…	0
GO:0060147	regulation of posttranscriptional gene silencing	12	0.641482	1.64829	0.0132472	0.0832889	0.065332	146	tags=42%, list=14%, signal=36%	ENSG00000136244/ENSG00000232810/ENSG00000245532/ENSG00000128016/ENSG00000108654	0
GO:0060964	regulation of gene silencing by miRNA	12	0.641482	1.64829	0.0132472	0.0832889	0.065332	146	tags=42%, list=14%, signal=36%	ENSG00000136244/ENSG00000232810/ENSG00000245532/ENSG00000128016/ENSG00000108654	0
GO:0060966	regulation of gene silencing by RNA	12	0.641482	1.64829	0.0132472	0.0832889	0.065332	146	tags=42%, list=14%, signal=36%	ENSG00000136244/ENSG00000232810/ENSG00000245532/ENSG00000128016/ENSG00000108654	0
GO:0060968	regulation of gene silencing	12	0.641482	1.64829	0.0132472	0.0832889	0.065332	146	tags=42%, list=14%, signal=36%	ENSG00000136244/ENSG00000232810/ENSG00000245532/ENSG00000128016/ENSG00000108654	0
GO:0043523	regulation of neuron apoptotic process	38	0.500497	1.54391	0.0132797	0.0832889	0.065332	249	tags=45%, list=23%, signal=36%	ENSG00000277632/ENSG00000153234/ENSG00000177606/ENSG00000232810/ENSG00000112096/ENSG00000159388/ENSG00000096384/ENSG00000101160/ENSG00000100600/ENSG00000108691/ENSG00000130203/ENSG00000144381/ENSG00000113742/ENSG00000100292/ENSG00000119508/ENSG00000171867/ENSG00000030582	0
GO:0030098	lymphocyte differentiation	62	0.452752	1.46047	0.0134067	0.0838323	0.0657583	308	tags=44%, list=29%, signal=33%	ENSG00000125538/ENSG00000120738/ENSG00000112149/ENSG00000067082/ENSG00000136244/ENSG00000204103/ENSG00000144802/ENSG00000019582/ENSG00000115738/ENSG00000185650/ENSG00000169508/ENSG00000134460/ENSG00000179388/ENSG00000115008/ENSG00000171522/ENSG00000057657/ENSG00000010610/ENSG00000127951/ENSG00000168214/ENSG00000152518/ENSG00000150782/ENSG00000197746/ENSG00000159216/ENSG00000153208/ENSG00000204252…	0
GO:0060333	interferon-gamma-mediated signaling pathway	26	0.542702	1.59951	0.0137517	0.085731	0.0672477	116	tags=35%, list=11%, signal=32%	ENSG00000196735/ENSG00000196126/ENSG00000204287/ENSG00000179344/ENSG00000231389/ENSG00000223865/ENSG00000090339/ENSG00000096384/ENSG00000184557	0
GO:0010646	regulation of cell communication	333	0.356822	1.24596	0.0140986	0.0874356	0.0685847	311	tags=34%, list=29%, signal=35%	ENSG00000275302/ENSG00000276070/ENSG00000277632/ENSG00000276085/ENSG00000125538/ENSG00000120738/ENSG00000153234/ENSG00000158050/ENSG00000136244/ENSG00000137331/ENSG00000115009/ENSG00000159200/ENSG00000177606/ENSG00000090104/ENSG00000122877/ENSG00000143322/ENSG00000019582/ENSG00000232810/ENSG00000204389/ENSG00000204388/ENSG00000181374/ENSG00000162772/ENSG00000099860/ENSG00000196126/ENSG00000112096…	0
GO:0048708	astrocyte differentiation	13	0.628969	1.63898	0.0141274	0.0874356	0.0685847	63	tags=38%, list=6%, signal=37%	ENSG00000125538/ENSG00000136244/ENSG00000232810/ENSG00000115738/ENSG00000173372	0
GO:0006402	mRNA catabolic process	31	0.51974	1.56771	0.0141514	0.0874356	0.0685847	223	tags=45%, list=21%, signal=37%	ENSG00000204389/ENSG00000204388/ENSG00000159388/ENSG00000128016/ENSG00000185650/ENSG00000141543/ENSG00000109971/ENSG00000150991/ENSG00000108654/ENSG00000106211/ENSG00000170315/ENSG00000153187/ENSG00000090621/ENSG00000152518	0
GO:0071384	cellular response to corticosteroid stimulus	15	0.607619	1.63478	0.014348	0.0881254	0.0691258	332	tags=80%, list=31%, signal=56%	ENSG00000128016/ENSG00000185650/ENSG00000116285/ENSG00000003402/ENSG00000090339/ENSG00000198840/ENSG00000153187/ENSG00000152518/ENSG00000170776/ENSG00000135046/ENSG00000151247/ENSG00000132386	0
GO:0071385	cellular response to glucocorticoid stimulus	15	0.607619	1.63478	0.014348	0.0881254	0.0691258	332	tags=80%, list=31%, signal=56%	ENSG00000128016/ENSG00000185650/ENSG00000116285/ENSG00000003402/ENSG00000090339/ENSG00000198840/ENSG00000153187/ENSG00000152518/ENSG00000170776/ENSG00000135046/ENSG00000151247/ENSG00000132386	0
GO:0062197	cellular response to chemical stress	65	0.448634	1.452	0.0144043	0.0882105	0.0691926	308	tags=43%, list=29%, signal=33%	ENSG00000153234/ENSG00000136244/ENSG00000177606/ENSG00000232810/ENSG00000204389/ENSG00000204388/ENSG00000170345/ENSG00000112096/ENSG00000136826/ENSG00000185650/ENSG00000143878/ENSG00000118503/ENSG00000116285/ENSG00000003402/ENSG00000127528/ENSG00000086061/ENSG00000132510/ENSG00000106211/ENSG00000100292/ENSG00000119508/ENSG00000085662/ENSG00000197746/ENSG00000196730/ENSG00000211445/ENSG00000116560…	0
GO:0045892	negative regulation of transcription, DNA-templated	121	0.405526	1.36277	0.0144986	0.0885264	0.0694404	227	tags=31%, list=21%, signal=28%	ENSG00000120738/ENSG00000125740/ENSG00000153234/ENSG00000177606/ENSG00000232810/ENSG00000204389/ENSG00000165949/ENSG00000162772/ENSG00000115738/ENSG00000132002/ENSG00000159388/ENSG00000269821/ENSG00000136826/ENSG00000128016/ENSG00000109971/ENSG00000151929/ENSG00000153071/ENSG00000150347/ENSG00000164442/ENSG00000162924/ENSG00000109320/ENSG00000150991/ENSG00000127528/ENSG00000108654/ENSG00000114315…	0
GO:0090304	nucleic acid metabolic process	339	0.355851	1.24328	0.0148985	0.0907018	0.0711468	272	tags=31%, list=25%, signal=34%	ENSG00000125538/ENSG00000120738/ENSG00000125740/ENSG00000153234/ENSG00000067082/ENSG00000136244/ENSG00000129538/ENSG00000118515/ENSG00000204103/ENSG00000177606/ENSG00000144802/ENSG00000162783/ENSG00000122877/ENSG00000019582/ENSG00000232810/ENSG00000204389/ENSG00000204388/ENSG00000170345/ENSG00000165949/ENSG00000162772/ENSG00000115738/ENSG00000160888/ENSG00000196126/ENSG00000132002/ENSG00000171223…	0
GO:0032729	positive regulation of interferon-gamma production	15	0.60622	1.63102	0.0153045	0.0928443	0.0728274	85	tags=40%, list=8%, signal=37%	ENSG00000125538/ENSG00000232810/ENSG00000231389/ENSG00000223865/ENSG00000170458/ENSG00000172243	0
GO:0036293	response to decreased oxygen levels	48	0.474125	1.49641	0.0153399	0.0928443	0.0728274	238	tags=44%, list=22%, signal=36%	ENSG00000120738/ENSG00000153234/ENSG00000185650/ENSG00000141682/ENSG00000003402/ENSG00000090339/ENSG00000164442/ENSG00000150991/ENSG00000144381/ENSG00000198886/ENSG00000122861/ENSG00000198727/ENSG00000251562/ENSG00000113742/ENSG00000156113/ENSG00000198786/ENSG00000170315/ENSG00000100292/ENSG00000168214/ENSG00000110911/ENSG00000160789	0
GO:1904019	epithelial cell apoptotic process	21	0.558262	1.59492	0.0155847	0.0940518	0.0737745	134	tags=38%, list=13%, signal=34%	ENSG00000136244/ENSG00000232810/ENSG00000128016/ENSG00000185650/ENSG00000118503/ENSG00000003402/ENSG00000090339/ENSG00000108691	0
GO:0030316	osteoclast differentiation	24	0.546114	1.58941	0.0157642	0.0945916	0.074198	69	tags=25%, list=6%, signal=24%	ENSG00000277632/ENSG00000204103/ENSG00000232810/ENSG00000170345/ENSG00000171223/ENSG00000169508	0
GO:0006766	vitamin metabolic process	12	0.634606	1.63062	0.0157653	0.0945916	0.074198	216	tags=58%, list=20%, signal=47%	ENSG00000125538/ENSG00000232810/ENSG00000165457/ENSG00000109320/ENSG00000100600/ENSG00000114115/ENSG00000102575	0
GO:0001889	liver development	15	0.604599	1.62665	0.0158359	0.0946055	0.0742089	214	tags=53%, list=20%, signal=43%	ENSG00000136244/ENSG00000177606/ENSG00000118503/ENSG00000150347/ENSG00000003402/ENSG00000164442/ENSG00000114315/ENSG00000100292	0
GO:0014002	astrocyte development	10	0.663972	1.63632	0.0158587	0.0946055	0.0742089	63	tags=40%, list=6%, signal=38%	ENSG00000125538/ENSG00000136244/ENSG00000232810/ENSG00000173372	0
GO:0061756	leukocyte adhesion to vascular endothelial cell	11	0.646814	1.62887	0.0160071	0.0952171	0.0746886	100	tags=36%, list=9%, signal=33%	ENSG00000136244/ENSG00000232810/ENSG00000136826/ENSG00000090339	0
GO:0009653	anatomical structure morphogenesis	244	0.366453	1.26808	0.0160984	0.0954865	0.0748999	311	tags=37%, list=29%, signal=34%	ENSG00000277632/ENSG00000125538/ENSG00000153234/ENSG00000158050/ENSG00000136244/ENSG00000137331/ENSG00000118515/ENSG00000204103/ENSG00000177606/ENSG00000122877/ENSG00000232810/ENSG00000181374/ENSG00000115738/ENSG00000171223/ENSG00000107372/ENSG00000136826/ENSG00000185650/ENSG00000141543/ENSG00000080824/ENSG00000143878/ENSG00000185215/ENSG00000118503/ENSG00000153071/ENSG00000150347/ENSG00000116285…	0
GO:0007088	regulation of mitotic nuclear division	13	0.621916	1.6206	0.0161921	0.0955336	0.0749369	272	tags=62%, list=25%, signal=46%	ENSG00000125538/ENSG00000204389/ENSG00000204388/ENSG00000255112/ENSG00000115008/ENSG00000153187/ENSG00000120129/ENSG00000139687	0
GO:0023051	regulation of signaling	334	0.35477	1.23882	0.0161984	0.0955336	0.0749369	311	tags=34%, list=29%, signal=35%	ENSG00000275302/ENSG00000276070/ENSG00000277632/ENSG00000276085/ENSG00000125538/ENSG00000120738/ENSG00000153234/ENSG00000158050/ENSG00000136244/ENSG00000137331/ENSG00000115009/ENSG00000159200/ENSG00000177606/ENSG00000090104/ENSG00000122877/ENSG00000143322/ENSG00000019582/ENSG00000232810/ENSG00000204389/ENSG00000204388/ENSG00000181374/ENSG00000162772/ENSG00000099860/ENSG00000196126/ENSG00000112096…	0
GO:0009967	positive regulation of signal transduction	185	0.380353	1.303	0.0163984	0.0961763	0.075441	167	tags=22%, list=16%, signal=22%	ENSG00000275302/ENSG00000276070/ENSG00000277632/ENSG00000276085/ENSG00000125538/ENSG00000136244/ENSG00000115009/ENSG00000177606/ENSG00000019582/ENSG00000232810/ENSG00000204389/ENSG00000204388/ENSG00000181374/ENSG00000162772/ENSG00000099860/ENSG00000196126/ENSG00000109861/ENSG00000169508/ENSG00000080824/ENSG00000170458/ENSG00000118503/ENSG00000141682/ENSG00000153071/ENSG00000130222/ENSG00000003402…	0
GO:0002683	negative regulation of immune system process	73	0.436434	1.42535	0.0164	0.0961763	0.075441	268	tags=38%, list=25%, signal=31%	ENSG00000277632/ENSG00000204103/ENSG00000019582/ENSG00000232810/ENSG00000115738/ENSG00000196126/ENSG00000159189/ENSG00000128016/ENSG00000185650/ENSG00000100906/ENSG00000134460/ENSG00000118503/ENSG00000106565/ENSG00000066294/ENSG00000108691/ENSG00000136235/ENSG00000114315/ENSG00000002933/ENSG00000173334/ENSG00000171522/ENSG00000175899/ENSG00000100292/ENSG00000127951/ENSG00000120129/ENSG00000171867…	0
GO:2001234	negative regulation of apoptotic signaling pathway	43	0.480697	1.50378	0.0164576	0.0962095	0.075467	294	tags=47%, list=28%, signal=35%	ENSG00000125538/ENSG00000153234/ENSG00000019582/ENSG00000232810/ENSG00000204389/ENSG00000204388/ENSG00000112096/ENSG00000118503/ENSG00000003402/ENSG00000090339/ENSG00000086061/ENSG00000115008/ENSG00000106211/ENSG00000051108/ENSG00000100292/ENSG00000160789/ENSG00000139687/ENSG00000114353/ENSG00000143384/ENSG00000073756	0
GO:0045893	positive regulation of transcription, DNA-templated	145	0.390754	1.3253	0.0164984	0.0962095	0.075467	227	tags=29%, list=21%, signal=26%	ENSG00000125538/ENSG00000120738/ENSG00000125740/ENSG00000153234/ENSG00000067082/ENSG00000136244/ENSG00000204103/ENSG00000177606/ENSG00000162783/ENSG00000122877/ENSG00000019582/ENSG00000232810/ENSG00000170345/ENSG00000162772/ENSG00000115738/ENSG00000160888/ENSG00000196126/ENSG00000171223/ENSG00000136826/ENSG00000100906/ENSG00000153071/ENSG00000123358/ENSG00000164442/ENSG00000162924/ENSG00000109320…	0
GO:0032602	chemokine production	22	0.552343	1.58939	0.0167816	0.0975873	0.0765478	85	tags=27%, list=8%, signal=26%	ENSG00000125538/ENSG00000136244/ENSG00000019582/ENSG00000232810/ENSG00000136826/ENSG00000172243	0
GO:0051249	regulation of lymphocyte activation	87	0.421685	1.39113	0.0168983	0.0979913	0.0768647	285	tags=40%, list=27%, signal=32%	ENSG00000125538/ENSG00000112149/ENSG00000136244/ENSG00000144802/ENSG00000019582/ENSG00000115738/ENSG00000196126/ENSG00000120694/ENSG00000185650/ENSG00000231389/ENSG00000169508/ENSG00000223865/ENSG00000134460/ENSG00000172243/ENSG00000118503/ENSG00000242574/ENSG00000179388/ENSG00000108691/ENSG00000136235/ENSG00000124762/ENSG00000115008/ENSG00000114315/ENSG00000144381/ENSG00000110651/ENSG00000057657…	0
GO:0001666	response to hypoxia	46	0.473685	1.48957	0.0169543	0.0980419	0.0769044	238	tags=43%, list=22%, signal=35%	ENSG00000120738/ENSG00000153234/ENSG00000185650/ENSG00000141682/ENSG00000003402/ENSG00000090339/ENSG00000164442/ENSG00000150991/ENSG00000144381/ENSG00000198886/ENSG00000122861/ENSG00000198727/ENSG00000251562/ENSG00000156113/ENSG00000198786/ENSG00000170315/ENSG00000100292/ENSG00000168214/ENSG00000110911/ENSG00000160789	0
GO:0046890	regulation of lipid biosynthetic process	20	0.560647	1.58884	0.017023	0.0981662	0.0770019	145	tags=35%, list=14%, signal=31%	ENSG00000125538/ENSG00000120738/ENSG00000019582/ENSG00000232810/ENSG00000004799/ENSG00000109320/ENSG00000130203	0
GO:0010803	regulation of tumor necrosis factor-mediated signaling pathway	13	0.619401	1.61405	0.0172789	0.0983869	0.077175	89	tags=31%, list=8%, signal=29%	ENSG00000232810/ENSG00000204389/ENSG00000204388/ENSG00000118503	0
GO:0002437	inflammatory response to antigenic stimulus	12	0.630768	1.62076	0.017298	0.0983869	0.077175	220	tags=58%, list=21%, signal=47%	ENSG00000232810/ENSG00000196126/ENSG00000134460/ENSG00000090339/ENSG00000132510/ENSG00000110651/ENSG00000168214	0
GO:0035872	nucleotide-binding domain, leucine rich repeat containing receptor signaling pathway	12	0.630935	1.62119	0.017298	0.0983869	0.077175	199	tags=50%, list=19%, signal=41%	ENSG00000204389/ENSG00000204388/ENSG00000100906/ENSG00000118503/ENSG00000150991/ENSG00000170315	0
GO:0070423	nucleotide-binding oligomerization domain containing signaling pathway	12	0.630935	1.62119	0.017298	0.0983869	0.077175	199	tags=50%, list=19%, signal=41%	ENSG00000204389/ENSG00000204388/ENSG00000100906/ENSG00000118503/ENSG00000150991/ENSG00000170315	0
GO:0012501	programmed cell death	245	0.365295	1.2642	0.0172983	0.0983869	0.077175	308	tags=35%, list=29%, signal=32%	ENSG00000277632/ENSG00000125538/ENSG00000120738/ENSG00000153234/ENSG00000136244/ENSG00000137331/ENSG00000118515/ENSG00000177606/ENSG00000019582/ENSG00000232810/ENSG00000204389/ENSG00000204388/ENSG00000165949/ENSG00000162772/ENSG00000099860/ENSG00000004799/ENSG00000112096/ENSG00000159388/ENSG00000136826/ENSG00000128016/ENSG00000185650/ENSG00000109861/ENSG00000100906/ENSG00000087074/ENSG00000143878…	0
GO:0045727	positive regulation of translation	12	0.629939	1.61863	0.0174075	0.0984532	0.077227	72	tags=33%, list=7%, signal=31%	ENSG00000136244/ENSG00000232810/ENSG00000141543/ENSG00000087074	0
GO:0071277	cellular response to calcium ion	12	0.630008	1.61881	0.0174075	0.0984532	0.077227	270	tags=67%, list=25%, signal=50%	ENSG00000125740/ENSG00000177606/ENSG00000170345/ENSG00000171223/ENSG00000100600/ENSG00000130522/ENSG00000089280/ENSG00000169504	0
GO:0030279	negative regulation of ossification	11	0.644336	1.62263	0.0174522	0.0984532	0.077227	40	tags=27%, list=4%, signal=27%	ENSG00000277632/ENSG00000232810/ENSG00000115738	0
GO:2001233	regulation of apoptotic signaling pathway	58	0.45408	1.45661	0.0176106	0.0990773	0.0777166	306	tags=45%, list=29%, signal=34%	ENSG00000125538/ENSG00000153234/ENSG00000019582/ENSG00000232810/ENSG00000204389/ENSG00000204388/ENSG00000162772/ENSG00000112096/ENSG00000109861/ENSG00000118503/ENSG00000141682/ENSG00000003402/ENSG00000090339/ENSG00000086061/ENSG00000115008/ENSG00000106211/ENSG00000051108/ENSG00000170315/ENSG00000100292/ENSG00000160789/ENSG00000139687/ENSG00000116560/ENSG00000114353/ENSG00000143384/ENSG00000073756…	0
GO:1902107	positive regulation of leukocyte differentiation	48	0.469501	1.48182	0.0179467	0.100695	0.0789857	79	tags=23%, list=7%, signal=22%	ENSG00000125538/ENSG00000112149/ENSG00000177606/ENSG00000144802/ENSG00000019582/ENSG00000232810/ENSG00000170345/ENSG00000115738/ENSG00000196126/ENSG00000185650/ENSG00000134460	0
GO:0030522	intracellular receptor signaling pathway	31	0.512338	1.54538	0.0181947	0.101812	0.0798615	146	tags=35%, list=14%, signal=32%	ENSG00000153234/ENSG00000204389/ENSG00000204388/ENSG00000100906/ENSG00000118503/ENSG00000153071/ENSG00000123358/ENSG00000164442/ENSG00000150991/ENSG00000127528/ENSG00000108654	0
GO:1903320	regulation of protein modification by small protein conjugation or removal	24	0.54143	1.57578	0.018528	0.103398	0.0811059	199	tags=42%, list=19%, signal=35%	ENSG00000120738/ENSG00000204389/ENSG00000204388/ENSG00000080824/ENSG00000118503/ENSG00000096384/ENSG00000136560/ENSG00000086061/ENSG00000051108/ENSG00000170315	0
GO:0045944	positive regulation of transcription by RNA polymerase II	125	0.398816	1.34229	0.0188981	0.105181	0.0825042	205	tags=28%, list=19%, signal=26%	ENSG00000125538/ENSG00000120738/ENSG00000125740/ENSG00000153234/ENSG00000067082/ENSG00000136244/ENSG00000204103/ENSG00000177606/ENSG00000162783/ENSG00000122877/ENSG00000232810/ENSG00000170345/ENSG00000162772/ENSG00000160888/ENSG00000171223/ENSG00000136826/ENSG00000100906/ENSG00000153071/ENSG00000123358/ENSG00000164442/ENSG00000162924/ENSG00000109320/ENSG00000150991/ENSG00000127528/ENSG00000185022…	0
GO:0032268	regulation of cellular protein metabolic process	281	0.357966	1.24515	0.0191981	0.106565	0.0835897	303	tags=33%, list=28%, signal=32%	ENSG00000275302/ENSG00000276070/ENSG00000277632/ENSG00000276085/ENSG00000125538/ENSG00000120738/ENSG00000158050/ENSG00000136244/ENSG00000115009/ENSG00000159200/ENSG00000177606/ENSG00000019582/ENSG00000232810/ENSG00000204389/ENSG00000204388/ENSG00000181374/ENSG00000162772/ENSG00000099860/ENSG00000196126/ENSG00000159388/ENSG00000136826/ENSG00000128016/ENSG00000185650/ENSG00000141543/ENSG00000109861…	0
GO:0022900	electron transport chain	18	0.57128	1.59174	0.0193211	0.106962	0.0839012	246	tags=56%, list=23%, signal=43%	ENSG00000198938/ENSG00000198888/ENSG00000198840/ENSG00000198763/ENSG00000198804/ENSG00000198886/ENSG00000198727/ENSG00000198786/ENSG00000085662/ENSG00000198712	0
GO:0051402	neuron apoptotic process	40	0.483951	1.50149	0.0193989	0.107107	0.084015	305	tags=50%, list=29%, signal=37%	ENSG00000277632/ENSG00000153234/ENSG00000177606/ENSG00000232810/ENSG00000112096/ENSG00000159388/ENSG00000096384/ENSG00000101160/ENSG00000100600/ENSG00000108691/ENSG00000130203/ENSG00000144381/ENSG00000113742/ENSG00000100292/ENSG00000119508/ENSG00000171867/ENSG00000030582/ENSG00000139687/ENSG00000143384/ENSG00000131238	0
GO:0031669	cellular response to nutrient levels	32	0.507785	1.53665	0.019493	0.107341	0.0841984	214	tags=41%, list=20%, signal=33%	ENSG00000177606/ENSG00000162772/ENSG00000004799/ENSG00000109971/ENSG00000165457/ENSG00000141682/ENSG00000090339/ENSG00000135821/ENSG00000124762/ENSG00000134294/ENSG00000113742/ENSG00000155090/ENSG00000100292	0
GO:1902679	negative regulation of RNA biosynthetic process	127	0.395773	1.33347	0.019598	0.10735	0.0842054	227	tags=31%, list=21%, signal=27%	ENSG00000120738/ENSG00000125740/ENSG00000153234/ENSG00000177606/ENSG00000232810/ENSG00000204389/ENSG00000165949/ENSG00000162772/ENSG00000115738/ENSG00000132002/ENSG00000159388/ENSG00000269821/ENSG00000136826/ENSG00000128016/ENSG00000109971/ENSG00000151929/ENSG00000153071/ENSG00000150347/ENSG00000164442/ENSG00000162924/ENSG00000109320/ENSG00000150991/ENSG00000127528/ENSG00000108654/ENSG00000114315…	0
GO:1903507	negative regulation of nucleic acid-templated transcription	127	0.395773	1.33347	0.019598	0.10735	0.0842054	227	tags=31%, list=21%, signal=27%	ENSG00000120738/ENSG00000125740/ENSG00000153234/ENSG00000177606/ENSG00000232810/ENSG00000204389/ENSG00000165949/ENSG00000162772/ENSG00000115738/ENSG00000132002/ENSG00000159388/ENSG00000269821/ENSG00000136826/ENSG00000128016/ENSG00000109971/ENSG00000151929/ENSG00000153071/ENSG00000150347/ENSG00000164442/ENSG00000162924/ENSG00000109320/ENSG00000150991/ENSG00000127528/ENSG00000108654/ENSG00000114315…	0
GO:0071241	cellular response to inorganic substance	31	0.51036	1.53941	0.0197109	0.107582	0.0843878	332	tags=58%, list=31%, signal=41%	ENSG00000125740/ENSG00000177606/ENSG00000170345/ENSG00000115738/ENSG00000171223/ENSG00000141543/ENSG00000003402/ENSG00000100600/ENSG00000138449/ENSG00000100292/ENSG00000125144/ENSG00000171867/ENSG00000130522/ENSG00000089280/ENSG00000169504/ENSG00000073756/ENSG00000187193/ENSG00000132386	0
GO:0033002	muscle cell proliferation	36	0.495311	1.51964	0.0197441	0.107582	0.0843878	294	tags=50%, list=28%, signal=37%	ENSG00000136244/ENSG00000177606/ENSG00000232810/ENSG00000115738/ENSG00000112096/ENSG00000136826/ENSG00000118503/ENSG00000003402/ENSG00000124762/ENSG00000113070/ENSG00000173334/ENSG00000100292/ENSG00000168214/ENSG00000119508/ENSG00000085662/ENSG00000150782/ENSG00000114353/ENSG00000073756	0
GO:0097581	lamellipodium organization	11	-0.448864	-1.73055	0.0198807	0.107854	0.0846014	594	tags=100%, list=56%, signal=45%	ENSG00000115355/ENSG00000136238/ENSG00000026508/ENSG00000136960/ENSG00000162493/ENSG00000136754/ENSG00000138071/ENSG00000266028/ENSG00000205302/ENSG00000150093	0
GO:0031328	positive regulation of cellular biosynthetic process	179	0.377828	1.29296	0.019898	0.107854	0.0846014	157	tags=23%, list=15%, signal=23%	ENSG00000125538/ENSG00000120738/ENSG00000125740/ENSG00000153234/ENSG00000067082/ENSG00000136244/ENSG00000204103/ENSG00000177606/ENSG00000162783/ENSG00000122877/ENSG00000019582/ENSG00000232810/ENSG00000170345/ENSG00000162772/ENSG00000115738/ENSG00000160888/ENSG00000196126/ENSG00000171223/ENSG00000136826/ENSG00000141543/ENSG00000100906/ENSG00000087074/ENSG00000080824/ENSG00000172243/ENSG00000153071…	0
GO:0002673	regulation of acute inflammatory response	10	0.654573	1.61316	0.0200202	0.108234	0.0848994	33	tags=30%, list=3%, signal=29%	ENSG00000125538/ENSG00000136244/ENSG00000232810	0
GO:0061008	hepaticobiliary system development	16	0.586076	1.59737	0.0202788	0.109348	0.0857727	214	tags=50%, list=20%, signal=41%	ENSG00000136244/ENSG00000177606/ENSG00000118503/ENSG00000150347/ENSG00000003402/ENSG00000164442/ENSG00000114315/ENSG00000100292	0
GO:0045333	cellular respiration	16	0.585728	1.59642	0.0204901	0.1102	0.0864416	246	tags=62%, list=23%, signal=49%	ENSG00000198938/ENSG00000198888/ENSG00000198840/ENSG00000198763/ENSG00000198804/ENSG00000198886/ENSG00000198727/ENSG00000198786/ENSG00000119508/ENSG00000198712	0
GO:0072593	reactive oxygen species metabolic process	52	0.456544	1.45275	0.0206289	0.11066	0.0868023	160	tags=31%, list=15%, signal=27%	ENSG00000125538/ENSG00000232810/ENSG00000004799/ENSG00000112096/ENSG00000136826/ENSG00000080824/ENSG00000172243/ENSG00000141682/ENSG00000003402/ENSG00000090339/ENSG00000096384/ENSG00000127528/ENSG00000198763/ENSG00000124762/ENSG00000198743/ENSG00000144381	0
GO:0050793	regulation of developmental process	282	0.356319	1.23942	0.0210979	0.112885	0.088547	321	tags=36%, list=30%, signal=34%	ENSG00000277632/ENSG00000125538/ENSG00000120738/ENSG00000112149/ENSG00000136244/ENSG00000204103/ENSG00000177606/ENSG00000144802/ENSG00000122877/ENSG00000143322/ENSG00000019582/ENSG00000232810/ENSG00000204389/ENSG00000204388/ENSG00000181374/ENSG00000170345/ENSG00000115738/ENSG00000196126/ENSG00000159189/ENSG00000112096/ENSG00000136826/ENSG00000128016/ENSG00000185650/ENSG00000109861/ENSG00000100906…	0
GO:0051091	positive regulation of DNA-binding transcription factor activity	37	0.489288	1.50566	0.0212509	0.113411	0.0889599	121	tags=27%, list=11%, signal=25%	ENSG00000125538/ENSG00000136244/ENSG00000232810/ENSG00000204389/ENSG00000204388/ENSG00000150347/ENSG00000003402/ENSG00000090339/ENSG00000109320/ENSG00000150991	0
GO:0048523	negative regulation of cellular process	458	0.345361	1.21199	0.0214979	0.114399	0.089735	308	tags=33%, list=29%, signal=41%	ENSG00000277632/ENSG00000276085/ENSG00000125538/ENSG00000163739/ENSG00000120738/ENSG00000125740/ENSG00000153234/ENSG00000158050/ENSG00000136244/ENSG00000137331/ENSG00000159200/ENSG00000204103/ENSG00000177606/ENSG00000090104/ENSG00000143322/ENSG00000019582/ENSG00000232810/ENSG00000204389/ENSG00000204388/ENSG00000165949/ENSG00000162772/ENSG00000115738/ENSG00000099860/ENSG00000245532/ENSG00000196126…	0
GO:0043030	regulation of macrophage activation	16	0.582019	1.58631	0.0215463	0.114399	0.089735	66	tags=25%, list=6%, signal=24%	ENSG00000277632/ENSG00000136244/ENSG00000019582/ENSG00000109861	0
GO:0010942	positive regulation of cell death	106	0.404457	1.35026	0.0217978	0.115146	0.0903207	318	tags=42%, list=30%, signal=32%	ENSG00000277632/ENSG00000120738/ENSG00000136244/ENSG00000177606/ENSG00000232810/ENSG00000170345/ENSG00000162772/ENSG00000099860/ENSG00000112096/ENSG00000173372/ENSG00000109861/ENSG00000143878/ENSG00000172243/ENSG00000141682/ENSG00000130222/ENSG00000003402/ENSG00000101160/ENSG00000150991/ENSG00000108691/ENSG00000124762/ENSG00000086061/ENSG00000144381/ENSG00000156113/ENSG00000170315/ENSG00000100292…	0
GO:0097190	apoptotic signaling pathway	89	0.415016	1.37134	0.0217978	0.115146	0.0903207	294	tags=38%, list=28%, signal=30%	ENSG00000125538/ENSG00000153234/ENSG00000177606/ENSG00000019582/ENSG00000232810/ENSG00000204389/ENSG00000204388/ENSG00000165949/ENSG00000162772/ENSG00000112096/ENSG00000109861/ENSG00000087074/ENSG00000151929/ENSG00000170458/ENSG00000118503/ENSG00000141682/ENSG00000003402/ENSG00000090339/ENSG00000124762/ENSG00000108654/ENSG00000086061/ENSG00000115008/ENSG00000106211/ENSG00000051108/ENSG00000170315…	0
GO:0051246	regulation of protein metabolic process	292	0.354391	1.23399	0.0224978	0.118345	0.0928303	350	tags=38%, list=33%, signal=35%	ENSG00000275302/ENSG00000276070/ENSG00000277632/ENSG00000276085/ENSG00000125538/ENSG00000120738/ENSG00000158050/ENSG00000136244/ENSG00000115009/ENSG00000159200/ENSG00000177606/ENSG00000019582/ENSG00000232810/ENSG00000204389/ENSG00000204388/ENSG00000181374/ENSG00000162772/ENSG00000099860/ENSG00000196126/ENSG00000159388/ENSG00000136826/ENSG00000128016/ENSG00000185650/ENSG00000141543/ENSG00000109861…	0
GO:2000379	positive regulation of reactive oxygen species metabolic process	28	0.519096	1.54522	0.0225175	0.118345	0.0928303	142	tags=36%, list=13%, signal=32%	ENSG00000125538/ENSG00000232810/ENSG00000136826/ENSG00000080824/ENSG00000172243/ENSG00000090339/ENSG00000096384/ENSG00000127528/ENSG00000124762/ENSG00000198743	0
GO:0033077	T cell differentiation in thymus	15	0.589742	1.58668	0.0226379	0.118617	0.0930433	152	tags=40%, list=14%, signal=35%	ENSG00000125538/ENSG00000204103/ENSG00000019582/ENSG00000185650/ENSG00000179388/ENSG00000115008	0
GO:0006401	RNA catabolic process	32	0.501905	1.51885	0.022725	0.118617	0.0930433	223	tags=44%, list=21%, signal=36%	ENSG00000204389/ENSG00000204388/ENSG00000159388/ENSG00000128016/ENSG00000185650/ENSG00000141543/ENSG00000109971/ENSG00000150991/ENSG00000108654/ENSG00000106211/ENSG00000170315/ENSG00000153187/ENSG00000090621/ENSG00000152518	0
GO:0140014	mitotic nuclear division	14	0.599659	1.5877	0.0227761	0.118617	0.0930433	303	tags=64%, list=28%, signal=47%	ENSG00000125538/ENSG00000204389/ENSG00000204388/ENSG00000255112/ENSG00000115008/ENSG00000153187/ENSG00000120129/ENSG00000139687/ENSG00000108106	0
GO:0048514	blood vessel morphogenesis	82	0.419378	1.37849	0.0227977	0.118617	0.0930433	379	tags=54%, list=36%, signal=37%	ENSG00000125538/ENSG00000136244/ENSG00000177606/ENSG00000232810/ENSG00000171223/ENSG00000136826/ENSG00000185650/ENSG00000143878/ENSG00000185215/ENSG00000118503/ENSG00000123358/ENSG00000179388/ENSG00000135821/ENSG00000127528/ENSG00000108691/ENSG00000136235/ENSG00000169429/ENSG00000130203/ENSG00000115008/ENSG00000114315/ENSG00000010327/ENSG00000106211/ENSG00000057657/ENSG00000100292/ENSG00000168214…	0
GO:0045682	regulation of epidermis development	13	0.609026	1.58701	0.0229298	0.119006	0.0933484	154	tags=46%, list=14%, signal=40%	ENSG00000232810/ENSG00000128016/ENSG00000185650/ENSG00000116285/ENSG00000185022/ENSG00000114315	0
GO:0042327	positive regulation of phosphorylation	142	0.386339	1.3089	0.0229977	0.11906	0.0933914	302	tags=35%, list=28%, signal=29%	ENSG00000275302/ENSG00000276070/ENSG00000277632/ENSG00000276085/ENSG00000125538/ENSG00000120738/ENSG00000136244/ENSG00000115009/ENSG00000177606/ENSG00000019582/ENSG00000232810/ENSG00000181374/ENSG00000099860/ENSG00000196126/ENSG00000169508/ENSG00000080824/ENSG00000153071/ENSG00000130222/ENSG00000003402/ENSG00000090339/ENSG00000096384/ENSG00000184557/ENSG00000150991/ENSG00000108691/ENSG00000136235…	0
GO:0071774	response to fibroblast growth factor	15	0.588649	1.58374	0.0234881	0.120745	0.094713	140	tags=47%, list=13%, signal=41%	ENSG00000160888/ENSG00000128016/ENSG00000185650/ENSG00000123358/ENSG00000179388/ENSG00000108691/ENSG00000169429	0
GO:0010648	negative regulation of cell communication	150	0.382878	1.30071	0.0234977	0.120745	0.094713	294	tags=35%, list=28%, signal=30%	ENSG00000125538/ENSG00000120738/ENSG00000153234/ENSG00000158050/ENSG00000136244/ENSG00000159200/ENSG00000090104/ENSG00000143322/ENSG00000019582/ENSG00000232810/ENSG00000204389/ENSG00000204388/ENSG00000162772/ENSG00000112096/ENSG00000136826/ENSG00000141543/ENSG00000100906/ENSG00000087074/ENSG00000170458/ENSG00000118503/ENSG00000153071/ENSG00000116285/ENSG00000003402/ENSG00000090339/ENSG00000184557…	0
GO:0023057	negative regulation of signaling	150	0.382878	1.30071	0.0234977	0.120745	0.094713	294	tags=35%, list=28%, signal=30%	ENSG00000125538/ENSG00000120738/ENSG00000153234/ENSG00000158050/ENSG00000136244/ENSG00000159200/ENSG00000090104/ENSG00000143322/ENSG00000019582/ENSG00000232810/ENSG00000204389/ENSG00000204388/ENSG00000162772/ENSG00000112096/ENSG00000136826/ENSG00000141543/ENSG00000100906/ENSG00000087074/ENSG00000170458/ENSG00000118503/ENSG00000153071/ENSG00000116285/ENSG00000003402/ENSG00000090339/ENSG00000184557…	0
GO:1903037	regulation of leukocyte cell-cell adhesion	74	0.425921	1.3922	0.0236	0.120972	0.0948907	264	tags=38%, list=25%, signal=31%	ENSG00000125538/ENSG00000112149/ENSG00000136244/ENSG00000144802/ENSG00000019582/ENSG00000232810/ENSG00000196126/ENSG00000120694/ENSG00000136826/ENSG00000231389/ENSG00000223865/ENSG00000134460/ENSG00000242574/ENSG00000090339/ENSG00000179388/ENSG00000108691/ENSG00000136235/ENSG00000115008/ENSG00000114315/ENSG00000144381/ENSG00000110651/ENSG00000010610/ENSG00000127951/ENSG00000119508/ENSG00000072274…	0
GO:0006793	phosphorus metabolic process	284	0.353853	1.23096	0.0240976	0.123218	0.0966528	305	tags=33%, list=29%, signal=33%	ENSG00000275302/ENSG00000276070/ENSG00000277632/ENSG00000276085/ENSG00000125538/ENSG00000120738/ENSG00000158050/ENSG00000136244/ENSG00000115009/ENSG00000159200/ENSG00000118515/ENSG00000177606/ENSG00000143322/ENSG00000019582/ENSG00000232810/ENSG00000181374/ENSG00000162772/ENSG00000099860/ENSG00000196126/ENSG00000004799/ENSG00000136826/ENSG00000128016/ENSG00000185650/ENSG00000169508/ENSG00000087074…	0
GO:0010564	regulation of cell cycle process	53	0.452259	1.44057	0.0242364	0.123623	0.0969705	329	tags=49%, list=31%, signal=36%	ENSG00000125538/ENSG00000204389/ENSG00000204388/ENSG00000115738/ENSG00000159388/ENSG00000136826/ENSG00000185650/ENSG00000080824/ENSG00000096384/ENSG00000108691/ENSG00000136235/ENSG00000188229/ENSG00000124762/ENSG00000255112/ENSG00000115008/ENSG00000153187/ENSG00000152518/ENSG00000120129/ENSG00000198668/ENSG00000139687/ENSG00000116560/ENSG00000127914/ENSG00000135046/ENSG00000197102/ENSG00000204472…	0
GO:0060759	regulation of response to cytokine stimulus	37	0.484029	1.48947	0.0247759	0.125941	0.0987887	116	tags=24%, list=11%, signal=22%	ENSG00000136244/ENSG00000019582/ENSG00000232810/ENSG00000204389/ENSG00000204388/ENSG00000136826/ENSG00000118503/ENSG00000096384/ENSG00000184557	0
GO:1902106	negative regulation of leukocyte differentiation	22	0.538391	1.54924	0.0248121	0.125941	0.0987887	308	tags=55%, list=29%, signal=40%	ENSG00000277632/ENSG00000204103/ENSG00000019582/ENSG00000115738/ENSG00000159189/ENSG00000106565/ENSG00000002933/ENSG00000173334/ENSG00000127951/ENSG00000159216/ENSG00000125347/ENSG00000135046	0
GO:0048659	smooth muscle cell proliferation	32	0.499385	1.51123	0.025048	0.126162	0.0989618	294	tags=50%, list=28%, signal=37%	ENSG00000136244/ENSG00000177606/ENSG00000232810/ENSG00000115738/ENSG00000112096/ENSG00000136826/ENSG00000118503/ENSG00000124762/ENSG00000113070/ENSG00000173334/ENSG00000100292/ENSG00000119508/ENSG00000085662/ENSG00000150782/ENSG00000114353/ENSG00000073756	0
GO:0048660	regulation of smooth muscle cell proliferation	32	0.499385	1.51123	0.025048	0.126162	0.0989618	294	tags=50%, list=28%, signal=37%	ENSG00000136244/ENSG00000177606/ENSG00000232810/ENSG00000115738/ENSG00000112096/ENSG00000136826/ENSG00000118503/ENSG00000124762/ENSG00000113070/ENSG00000173334/ENSG00000100292/ENSG00000119508/ENSG00000085662/ENSG00000150782/ENSG00000114353/ENSG00000073756	0
GO:0032103	positive regulation of response to external stimulus	69	0.429687	1.3972	0.0251025	0.126162	0.0989618	200	tags=28%, list=19%, signal=24%	ENSG00000275302/ENSG00000277632/ENSG00000125538/ENSG00000136244/ENSG00000144802/ENSG00000019582/ENSG00000232810/ENSG00000245532/ENSG00000109861/ENSG00000100906/ENSG00000172243/ENSG00000178726/ENSG00000109320/ENSG00000100600/ENSG00000169429/ENSG00000144381/ENSG00000106211/ENSG00000110651/ENSG00000171522	0
GO:0009991	response to extracellular stimulus	63	0.435852	1.40788	0.0251126	0.126162	0.0989618	214	tags=33%, list=20%, signal=28%	ENSG00000153234/ENSG00000177606/ENSG00000170345/ENSG00000162772/ENSG00000004799/ENSG00000128016/ENSG00000109971/ENSG00000165457/ENSG00000141682/ENSG00000090339/ENSG00000135821/ENSG00000124762/ENSG00000130203/ENSG00000134294/ENSG00000198727/ENSG00000165029/ENSG00000113742/ENSG00000166278/ENSG00000155090/ENSG00000010610/ENSG00000100292	0
GO:0006796	phosphate-containing compound metabolic process	281	0.354144	1.23185	0.0252975	0.126162	0.0989618	294	tags=32%, list=28%, signal=32%	ENSG00000275302/ENSG00000276070/ENSG00000277632/ENSG00000276085/ENSG00000125538/ENSG00000120738/ENSG00000158050/ENSG00000136244/ENSG00000115009/ENSG00000159200/ENSG00000118515/ENSG00000177606/ENSG00000143322/ENSG00000019582/ENSG00000232810/ENSG00000181374/ENSG00000162772/ENSG00000099860/ENSG00000196126/ENSG00000004799/ENSG00000136826/ENSG00000128016/ENSG00000185650/ENSG00000169508/ENSG00000087074…	0
GO:0043123	positive regulation of I-kappaB kinase/NF-kappaB signaling	22	0.536993	1.54521	0.0253269	0.126162	0.0989618	235	tags=45%, list=22%, signal=36%	ENSG00000125538/ENSG00000019582/ENSG00000232810/ENSG00000196126/ENSG00000003402/ENSG00000162924/ENSG00000017260/ENSG00000010610/ENSG00000100292/ENSG00000072274	0
GO:0051783	regulation of nuclear division	14	0.594182	1.5732	0.0253545	0.126162	0.0989618	272	tags=57%, list=25%, signal=43%	ENSG00000125538/ENSG00000204389/ENSG00000204388/ENSG00000255112/ENSG00000115008/ENSG00000153187/ENSG00000120129/ENSG00000139687	0
GO:0035239	tube morphogenesis	103	0.40425	1.34775	0.0253975	0.126162	0.0989618	379	tags=51%, list=36%, signal=37%	ENSG00000125538/ENSG00000136244/ENSG00000177606/ENSG00000232810/ENSG00000115738/ENSG00000171223/ENSG00000136826/ENSG00000185650/ENSG00000143878/ENSG00000185215/ENSG00000118503/ENSG00000123358/ENSG00000101160/ENSG00000179388/ENSG00000135821/ENSG00000127528/ENSG00000108691/ENSG00000136235/ENSG00000169429/ENSG00000130203/ENSG00000115008/ENSG00000114315/ENSG00000010327/ENSG00000204256/ENSG00000106211…	0
GO:0002696	positive regulation of leukocyte activation	78	0.420712	1.3786	0.0254025	0.126162	0.0989618	160	tags=26%, list=15%, signal=24%	ENSG00000277632/ENSG00000125538/ENSG00000112149/ENSG00000136244/ENSG00000144802/ENSG00000019582/ENSG00000120694/ENSG00000109861/ENSG00000231389/ENSG00000169508/ENSG00000223865/ENSG00000134460/ENSG00000172243/ENSG00000242574/ENSG00000179388/ENSG00000108691/ENSG00000124762/ENSG00000115008/ENSG00000114315/ENSG00000144381	0
GO:0030218	erythrocyte differentiation	23	0.533922	1.54489	0.0258674	0.127635	0.100117	61	tags=26%, list=6%, signal=25%	ENSG00000204103/ENSG00000204389/ENSG00000204388/ENSG00000115738/ENSG00000128016/ENSG00000185650	0
GO:0032649	regulation of interferon-gamma production	23	0.534177	1.54562	0.0258674	0.127635	0.100117	85	tags=30%, list=8%, signal=29%	ENSG00000125538/ENSG00000232810/ENSG00000196126/ENSG00000231389/ENSG00000223865/ENSG00000170458/ENSG00000172243	0
GO:1903900	regulation of viral life cycle	19	0.554215	1.55971	0.0258836	0.127635	0.100117	146	tags=37%, list=14%, signal=32%	ENSG00000019582/ENSG00000232810/ENSG00000165949/ENSG00000196126/ENSG00000109971/ENSG00000169429/ENSG00000108654	0
GO:0002253	activation of immune response	68	0.430145	1.39733	0.0264053	0.129899	0.101893	291	tags=41%, list=27%, signal=32%	ENSG00000125538/ENSG00000196735/ENSG00000144802/ENSG00000143226/ENSG00000196126/ENSG00000204287/ENSG00000179344/ENSG00000173369/ENSG00000159189/ENSG00000173372/ENSG00000231389/ENSG00000080824/ENSG00000223865/ENSG00000203747/ENSG00000096384/ENSG00000109320/ENSG00000197766/ENSG00000166278/ENSG00000110651/ENSG00000175899/ENSG00000010610/ENSG00000119508/ENSG00000171867/ENSG00000187474/ENSG00000171860…	0
GO:0048519	negative regulation of biological process	497	0.341735	1.19987	0.0265973	0.130534	0.102392	308	tags=32%, list=29%, signal=43%	ENSG00000275302/ENSG00000277632/ENSG00000276085/ENSG00000125538/ENSG00000163739/ENSG00000120738/ENSG00000125740/ENSG00000153234/ENSG00000112149/ENSG00000158050/ENSG00000136244/ENSG00000137331/ENSG00000159200/ENSG00000204103/ENSG00000177606/ENSG00000090104/ENSG00000143322/ENSG00000019582/ENSG00000232810/ENSG00000204389/ENSG00000204388/ENSG00000165949/ENSG00000162772/ENSG00000115738/ENSG00000099860…	0
GO:0045596	negative regulation of cell differentiation	81	0.415605	1.36536	0.0268	0.131022	0.102774	321	tags=42%, list=30%, signal=32%	ENSG00000277632/ENSG00000125538/ENSG00000136244/ENSG00000204103/ENSG00000019582/ENSG00000232810/ENSG00000115738/ENSG00000159189/ENSG00000128016/ENSG00000185650/ENSG00000100906/ENSG00000003402/ENSG00000101160/ENSG00000106565/ENSG00000109099/ENSG00000130203/ENSG00000114315/ENSG00000002933/ENSG00000173334/ENSG00000165029/ENSG00000153187/ENSG00000127951/ENSG00000168214/ENSG00000152518/ENSG00000116741…	0
GO:1902041	regulation of extrinsic apoptotic signaling pathway via death domain receptors	12	0.612646	1.57419	0.0268229	0.131022	0.102774	100	tags=42%, list=9%, signal=38%	ENSG00000162772/ENSG00000118503/ENSG00000141682/ENSG00000003402/ENSG00000090339	0
GO:0043524	negative regulation of neuron apoptotic process	26	0.518641	1.5286	0.026994	0.131473	0.103128	249	tags=50%, list=23%, signal=39%	ENSG00000153234/ENSG00000177606/ENSG00000112096/ENSG00000159388/ENSG00000096384/ENSG00000100600/ENSG00000108691/ENSG00000130203/ENSG00000144381/ENSG00000113742/ENSG00000100292/ENSG00000119508/ENSG00000030582	0
GO:0034113	heterotypic cell-cell adhesion	12	0.612382	1.57352	0.0270418	0.131473	0.103128	58	tags=25%, list=5%, signal=24%	ENSG00000125538/ENSG00000232810/ENSG00000136826	0
GO:0035195	gene silencing by miRNA	16	0.573771	1.56383	0.0272497	0.132174	0.103677	156	tags=38%, list=15%, signal=33%	ENSG00000136244/ENSG00000232810/ENSG00000245532/ENSG00000128016/ENSG00000108654/ENSG00000234883	0
GO:0080134	regulation of response to stress	190	0.369885	1.26852	0.0273973	0.132392	0.103849	231	tags=28%, list=22%, signal=27%	ENSG00000277632/ENSG00000125538/ENSG00000136244/ENSG00000137331/ENSG00000144802/ENSG00000162783/ENSG00000019582/ENSG00000232810/ENSG00000204389/ENSG00000204388/ENSG00000099860/ENSG00000245532/ENSG00000196126/ENSG00000132002/ENSG00000112096/ENSG00000120694/ENSG00000136826/ENSG00000109861/ENSG00000100906/ENSG00000109971/ENSG00000087074/ENSG00000080824/ENSG00000134460/ENSG00000151929/ENSG00000172243…	0
GO:0030856	regulation of epithelial cell differentiation	17	0.563475	1.55185	0.0275326	0.132392	0.103849	154	tags=41%, list=14%, signal=36%	ENSG00000125538/ENSG00000232810/ENSG00000128016/ENSG00000185650/ENSG00000116285/ENSG00000185022/ENSG00000114315	0
GO:0032623	interleukin-2 production	16	0.572524	1.56043	0.0276722	0.132392	0.103849	308	tags=62%, list=29%, signal=45%	ENSG00000125538/ENSG00000112149/ENSG00000128016/ENSG00000172243/ENSG00000118503/ENSG00000115008/ENSG00000010610/ENSG00000171867/ENSG00000159216/ENSG00000135046	0
GO:0032663	regulation of interleukin-2 production	16	0.572524	1.56043	0.0276722	0.132392	0.103849	308	tags=62%, list=29%, signal=45%	ENSG00000125538/ENSG00000112149/ENSG00000128016/ENSG00000172243/ENSG00000118503/ENSG00000115008/ENSG00000010610/ENSG00000171867/ENSG00000159216/ENSG00000135046	0
GO:0050776	regulation of immune response	140	0.384061	1.30024	0.0276972	0.132392	0.103849	254	tags=32%, list=24%, signal=28%	ENSG00000125538/ENSG00000196735/ENSG00000136244/ENSG00000177606/ENSG00000144802/ENSG00000143226/ENSG00000019582/ENSG00000232810/ENSG00000170345/ENSG00000196126/ENSG00000204287/ENSG00000179344/ENSG00000173369/ENSG00000159189/ENSG00000173372/ENSG00000231389/ENSG00000080824/ENSG00000223865/ENSG00000203747/ENSG00000134460/ENSG00000118503/ENSG00000242574/ENSG00000090339/ENSG00000096384/ENSG00000184557…	0
GO:0034620	cellular response to unfolded protein	30	0.502615	1.51101	0.0277216	0.132392	0.103849	238	tags=43%, list=22%, signal=35%	ENSG00000204389/ENSG00000204388/ENSG00000162772/ENSG00000109971/ENSG00000087074/ENSG00000151929/ENSG00000173110/ENSG00000108691/ENSG00000169429/ENSG00000144381/ENSG00000051108/ENSG00000158615/ENSG00000160789	0
GO:0051924	regulation of calcium ion transport	27	0.513703	1.52122	0.0277411	0.132392	0.103849	297	tags=48%, list=28%, signal=36%	ENSG00000275302/ENSG00000277632/ENSG00000090339/ENSG00000066294/ENSG00000108691/ENSG00000166592/ENSG00000164949/ENSG00000010610/ENSG00000171867/ENSG00000198668/ENSG00000114353/ENSG00000073756/ENSG00000187231	0
GO:0009636	response to toxic substance	33	0.492327	1.49497	0.0280553	0.133478	0.1047	168	tags=27%, list=16%, signal=24%	ENSG00000275302/ENSG00000277632/ENSG00000232810/ENSG00000170345/ENSG00000112096/ENSG00000124762/ENSG00000130203/ENSG00000132510/ENSG00000198727	0
GO:0048585	negative regulation of response to stimulus	189	0.369474	1.26707	0.0280972	0.133478	0.1047	294	tags=35%, list=28%, signal=31%	ENSG00000125538/ENSG00000120738/ENSG00000153234/ENSG00000158050/ENSG00000136244/ENSG00000159200/ENSG00000090104/ENSG00000143322/ENSG00000019582/ENSG00000232810/ENSG00000204389/ENSG00000204388/ENSG00000162772/ENSG00000196126/ENSG00000112096/ENSG00000136826/ENSG00000141543/ENSG00000100906/ENSG00000087074/ENSG00000134460/ENSG00000170458/ENSG00000118503/ENSG00000153071/ENSG00000116285/ENSG00000003402…	0
GO:1902600	proton transmembrane transport	15	0.579991	1.56045	0.0282708	0.133996	0.105107	246	tags=60%, list=23%, signal=47%	ENSG00000198938/ENSG00000198804/ENSG00000198886/ENSG00000017260/ENSG00000198727/ENSG00000198899/ENSG00000198786/ENSG00000110911/ENSG00000198712	0
GO:0002688	regulation of leukocyte chemotaxis	27	0.512482	1.51761	0.0289605	0.136952	0.107426	140	tags=26%, list=13%, signal=23%	ENSG00000275302/ENSG00000277632/ENSG00000136244/ENSG00000019582/ENSG00000100600/ENSG00000108691/ENSG00000169429	0
GO:0006352	DNA-templated transcription, initiation	12	0.609508	1.56613	0.029122	0.137403	0.107779	227	tags=50%, list=21%, signal=40%	ENSG00000153234/ENSG00000177606/ENSG00000123358/ENSG00000124762/ENSG00000168214/ENSG00000119508	0
GO:0050890	cognition	32	0.494409	1.49616	0.02929	0.137882	0.108155	145	tags=31%, list=14%, signal=28%	ENSG00000118515/ENSG00000177606/ENSG00000122877/ENSG00000232810/ENSG00000170345/ENSG00000204287/ENSG00000159388/ENSG00000141543/ENSG00000100600/ENSG00000130203	0
GO:0042325	regulation of phosphorylation	190	0.368432	1.26354	0.029697	0.139482	0.10941	302	tags=34%, list=28%, signal=30%	ENSG00000275302/ENSG00000276070/ENSG00000277632/ENSG00000276085/ENSG00000125538/ENSG00000120738/ENSG00000158050/ENSG00000136244/ENSG00000115009/ENSG00000177606/ENSG00000019582/ENSG00000232810/ENSG00000181374/ENSG00000162772/ENSG00000099860/ENSG00000196126/ENSG00000136826/ENSG00000169508/ENSG00000080824/ENSG00000118503/ENSG00000153071/ENSG00000116285/ENSG00000130222/ENSG00000003402/ENSG00000090339…	0
GO:0042594	response to starvation	29	0.502966	1.50513	0.0305885	0.143345	0.11244	198	tags=38%, list=19%, signal=32%	ENSG00000177606/ENSG00000162772/ENSG00000004799/ENSG00000128016/ENSG00000109971/ENSG00000141682/ENSG00000135821/ENSG00000124762/ENSG00000134294/ENSG00000113742/ENSG00000155090	0
GO:0002478	antigen processing and presentation of exogenous peptide antigen	32	0.492337	1.4899	0.030805	0.14371	0.112727	124	tags=31%, list=12%, signal=28%	ENSG00000196735/ENSG00000019582/ENSG00000196126/ENSG00000204287/ENSG00000179344/ENSG00000231389/ENSG00000223865/ENSG00000242574/ENSG00000204257/ENSG00000100600	0
GO:0019884	antigen processing and presentation of exogenous antigen	32	0.492337	1.4899	0.030805	0.14371	0.112727	124	tags=31%, list=12%, signal=28%	ENSG00000196735/ENSG00000019582/ENSG00000196126/ENSG00000204287/ENSG00000179344/ENSG00000231389/ENSG00000223865/ENSG00000242574/ENSG00000204257/ENSG00000100600	0
GO:0051253	negative regulation of RNA metabolic process	136	0.382908	1.29501	0.0310969	0.144564	0.113397	227	tags=29%, list=21%, signal=27%	ENSG00000120738/ENSG00000125740/ENSG00000153234/ENSG00000136244/ENSG00000177606/ENSG00000232810/ENSG00000204389/ENSG00000165949/ENSG00000162772/ENSG00000115738/ENSG00000132002/ENSG00000159388/ENSG00000269821/ENSG00000136826/ENSG00000128016/ENSG00000109971/ENSG00000151929/ENSG00000153071/ENSG00000150347/ENSG00000164442/ENSG00000162924/ENSG00000109320/ENSG00000150991/ENSG00000127528/ENSG00000108654…	0
GO:0019220	regulation of phosphate metabolic process	208	0.36298	1.24974	0.0311969	0.144564	0.113397	302	tags=34%, list=28%, signal=30%	ENSG00000275302/ENSG00000276070/ENSG00000277632/ENSG00000276085/ENSG00000125538/ENSG00000120738/ENSG00000158050/ENSG00000136244/ENSG00000115009/ENSG00000159200/ENSG00000177606/ENSG00000019582/ENSG00000232810/ENSG00000181374/ENSG00000162772/ENSG00000099860/ENSG00000196126/ENSG00000004799/ENSG00000136826/ENSG00000169508/ENSG00000087074/ENSG00000080824/ENSG00000118503/ENSG00000153071/ENSG00000116285…	0
GO:0051174	regulation of phosphorus metabolic process	208	0.36298	1.24974	0.0311969	0.144564	0.113397	302	tags=34%, list=28%, signal=30%	ENSG00000275302/ENSG00000276070/ENSG00000277632/ENSG00000276085/ENSG00000125538/ENSG00000120738/ENSG00000158050/ENSG00000136244/ENSG00000115009/ENSG00000159200/ENSG00000177606/ENSG00000019582/ENSG00000232810/ENSG00000181374/ENSG00000162772/ENSG00000099860/ENSG00000196126/ENSG00000004799/ENSG00000136826/ENSG00000169508/ENSG00000087074/ENSG00000080824/ENSG00000118503/ENSG00000153071/ENSG00000116285…	0
GO:0002685	regulation of leukocyte migration	43	0.462692	1.44746	0.0314099	0.145227	0.113917	324	tags=44%, list=30%, signal=32%	ENSG00000275302/ENSG00000277632/ENSG00000136244/ENSG00000115009/ENSG00000019582/ENSG00000232810/ENSG00000090339/ENSG00000100600/ENSG00000108691/ENSG00000169429/ENSG00000110651/ENSG00000171522/ENSG00000100292/ENSG00000120129/ENSG00000171860/ENSG00000182578/ENSG00000095970/ENSG00000135046/ENSG00000204472	0
GO:0009892	negative regulation of metabolic process	318	0.3475	1.21181	0.0314969	0.145305	0.113978	304	tags=33%, list=28%, signal=34%	ENSG00000277632/ENSG00000125538/ENSG00000120738/ENSG00000125740/ENSG00000153234/ENSG00000112149/ENSG00000158050/ENSG00000136244/ENSG00000177606/ENSG00000232810/ENSG00000204389/ENSG00000204388/ENSG00000165949/ENSG00000162772/ENSG00000115738/ENSG00000099860/ENSG00000245532/ENSG00000196126/ENSG00000004799/ENSG00000132002/ENSG00000159388/ENSG00000269821/ENSG00000136826/ENSG00000128016/ENSG00000185650…	0
GO:0051100	negative regulation of binding	20	0.539183	1.52802	0.0317625	0.146055	0.114566	139	tags=35%, list=13%, signal=31%	ENSG00000177606/ENSG00000115738/ENSG00000141543/ENSG00000100906/ENSG00000153071/ENSG00000101160/ENSG00000124762	0
GO:0001568	blood vessel development	92	0.404794	1.34054	0.0318	0.146055	0.114566	379	tags=51%, list=36%, signal=36%	ENSG00000125538/ENSG00000120738/ENSG00000136244/ENSG00000177606/ENSG00000232810/ENSG00000171223/ENSG00000136826/ENSG00000185650/ENSG00000143878/ENSG00000185215/ENSG00000118503/ENSG00000003402/ENSG00000123358/ENSG00000184557/ENSG00000179388/ENSG00000135821/ENSG00000127528/ENSG00000108691/ENSG00000136235/ENSG00000169429/ENSG00000130203/ENSG00000115008/ENSG00000114315/ENSG00000010327/ENSG00000106211…	0
GO:0000278	mitotic cell cycle	83	0.41035	1.34962	0.0318968	0.146176	0.114661	350	tags=48%, list=33%, signal=35%	ENSG00000125538/ENSG00000232810/ENSG00000204389/ENSG00000204388/ENSG00000115738/ENSG00000159388/ENSG00000136826/ENSG00000185650/ENSG00000080824/ENSG00000143878/ENSG00000100600/ENSG00000108691/ENSG00000136235/ENSG00000188229/ENSG00000124762/ENSG00000255112/ENSG00000115008/ENSG00000114315/ENSG00000163512/ENSG00000153187/ENSG00000167553/ENSG00000164949/ENSG00000152518/ENSG00000120129/ENSG00000160789…	0
GO:0010565	regulation of cellular ketone metabolic process	16	0.567154	1.5458	0.0322138	0.147304	0.115545	47	tags=25%, list=4%, signal=24%	ENSG00000125538/ENSG00000120738/ENSG00000019582/ENSG00000004799	0
GO:0032755	positive regulation of interleukin-6 production	23	0.524401	1.51734	0.0323342	0.147529	0.115722	160	tags=30%, list=15%, signal=26%	ENSG00000125538/ENSG00000136244/ENSG00000019582/ENSG00000232810/ENSG00000172243/ENSG00000115008/ENSG00000144381	0
GO:1902680	positive regulation of RNA biosynthetic process	153	0.37612	1.27883	0.0328967	0.149177	0.117015	227	tags=28%, list=21%, signal=26%	ENSG00000125538/ENSG00000120738/ENSG00000125740/ENSG00000153234/ENSG00000067082/ENSG00000136244/ENSG00000204103/ENSG00000177606/ENSG00000162783/ENSG00000122877/ENSG00000019582/ENSG00000232810/ENSG00000170345/ENSG00000162772/ENSG00000115738/ENSG00000160888/ENSG00000196126/ENSG00000171223/ENSG00000136826/ENSG00000100906/ENSG00000153071/ENSG00000150347/ENSG00000123358/ENSG00000164442/ENSG00000162924…	0
GO:1903508	positive regulation of nucleic acid-templated transcription	153	0.37612	1.27883	0.0328967	0.149177	0.117015	227	tags=28%, list=21%, signal=26%	ENSG00000125538/ENSG00000120738/ENSG00000125740/ENSG00000153234/ENSG00000067082/ENSG00000136244/ENSG00000204103/ENSG00000177606/ENSG00000162783/ENSG00000122877/ENSG00000019582/ENSG00000232810/ENSG00000170345/ENSG00000162772/ENSG00000115738/ENSG00000160888/ENSG00000196126/ENSG00000171223/ENSG00000136826/ENSG00000100906/ENSG00000153071/ENSG00000150347/ENSG00000123358/ENSG00000164442/ENSG00000162924…	0
GO:0045934	negative regulation of nucleobase-containing compound metabolic process	142	0.379574	1.28597	0.0329967	0.149177	0.117015	229	tags=30%, list=21%, signal=27%	ENSG00000120738/ENSG00000125740/ENSG00000153234/ENSG00000136244/ENSG00000177606/ENSG00000232810/ENSG00000204389/ENSG00000165949/ENSG00000162772/ENSG00000115738/ENSG00000132002/ENSG00000159388/ENSG00000269821/ENSG00000136826/ENSG00000128016/ENSG00000109971/ENSG00000151929/ENSG00000153071/ENSG00000150347/ENSG00000164442/ENSG00000162924/ENSG00000109320/ENSG00000150991/ENSG00000127528/ENSG00000124762…	0
GO:0007517	muscle organ development	33	0.485977	1.47569	0.0331012	0.149177	0.117015	318	tags=52%, list=30%, signal=37%	ENSG00000120738/ENSG00000122877/ENSG00000170345/ENSG00000162772/ENSG00000159388/ENSG00000150347/ENSG00000003402/ENSG00000179388/ENSG00000185022/ENSG00000108654/ENSG00000113070/ENSG00000168214/ENSG00000164105/ENSG00000116741/ENSG00000139687/ENSG00000140836/ENSG00000117318	0
GO:1901215	negative regulation of neuron death	33	0.486053	1.47592	0.0331012	0.149177	0.117015	249	tags=45%, list=23%, signal=36%	ENSG00000153234/ENSG00000177606/ENSG00000112096/ENSG00000159388/ENSG00000096384/ENSG00000162924/ENSG00000100600/ENSG00000108691/ENSG00000136235/ENSG00000130203/ENSG00000144381/ENSG00000113742/ENSG00000100292/ENSG00000119508/ENSG00000030582	0
GO:0034599	cellular response to oxidative stress	56	0.438695	1.40387	0.0331265	0.149177	0.117015	324	tags=43%, list=30%, signal=31%	ENSG00000153234/ENSG00000136244/ENSG00000177606/ENSG00000232810/ENSG00000204389/ENSG00000204388/ENSG00000170345/ENSG00000112096/ENSG00000136826/ENSG00000143878/ENSG00000118503/ENSG00000003402/ENSG00000127528/ENSG00000132510/ENSG00000106211/ENSG00000100292/ENSG00000119508/ENSG00000197746/ENSG00000196730/ENSG00000211445/ENSG00000116560/ENSG00000143384/ENSG00000135046/ENSG00000204472	0
GO:0016441	posttranscriptional gene silencing	17	0.557271	1.53476	0.0334174	0.149392	0.117184	156	tags=35%, list=15%, signal=31%	ENSG00000136244/ENSG00000232810/ENSG00000245532/ENSG00000128016/ENSG00000108654/ENSG00000234883	0
GO:0035194	post-transcriptional gene silencing by RNA	17	0.557271	1.53476	0.0334174	0.149392	0.117184	156	tags=35%, list=15%, signal=31%	ENSG00000136244/ENSG00000232810/ENSG00000245532/ENSG00000128016/ENSG00000108654/ENSG00000234883	0
GO:0048469	cell maturation	17	0.557186	1.53453	0.0334174	0.149392	0.117184	154	tags=41%, list=14%, signal=36%	ENSG00000153234/ENSG00000115738/ENSG00000173372/ENSG00000172243/ENSG00000127528/ENSG00000124762/ENSG00000114315	0
GO:0022610	biological adhesion	162	0.373083	1.27135	0.0334967	0.149392	0.117184	278	tags=34%, list=26%, signal=30%	ENSG00000275302/ENSG00000125538/ENSG00000112149/ENSG00000136244/ENSG00000144802/ENSG00000143322/ENSG00000019582/ENSG00000232810/ENSG00000196126/ENSG00000120694/ENSG00000136826/ENSG00000185650/ENSG00000231389/ENSG00000165457/ENSG00000143878/ENSG00000223865/ENSG00000134460/ENSG00000242574/ENSG00000090339/ENSG00000096384/ENSG00000164442/ENSG00000115963/ENSG00000179388/ENSG00000066294/ENSG00000108691…	0
GO:0007187	G protein-coupled receptor signaling pathway, coupled to cyclic nucleotide second messenger	15	0.573878	1.544	0.0335849	0.149392	0.117184	308	tags=73%, list=29%, signal=53%	ENSG00000090104/ENSG00000108691/ENSG00000165029/ENSG00000156052/ENSG00000171522/ENSG00000116741/ENSG00000197746/ENSG00000170776/ENSG00000113369/ENSG00000114353/ENSG00000135046	0
GO:0006611	protein export from nucleus	20	0.53664	1.52081	0.0336309	0.149392	0.117184	80	tags=25%, list=7%, signal=24%	ENSG00000125538/ENSG00000122877/ENSG00000165949/ENSG00000141543/ENSG00000151929	0
GO:0032609	interferon-gamma production	24	0.518223	1.50824	0.033678	0.149392	0.117184	251	tags=46%, list=24%, signal=36%	ENSG00000125538/ENSG00000232810/ENSG00000196126/ENSG00000231389/ENSG00000223865/ENSG00000170458/ENSG00000172243/ENSG00000144381/ENSG00000163512/ENSG00000171867/ENSG00000150782	0
GO:1903039	positive regulation of leukocyte cell-cell adhesion	61	0.430706	1.38759	0.0343206	0.151718	0.119008	278	tags=39%, list=26%, signal=31%	ENSG00000125538/ENSG00000112149/ENSG00000136244/ENSG00000144802/ENSG00000019582/ENSG00000232810/ENSG00000120694/ENSG00000231389/ENSG00000223865/ENSG00000134460/ENSG00000242574/ENSG00000090339/ENSG00000179388/ENSG00000108691/ENSG00000115008/ENSG00000114315/ENSG00000144381/ENSG00000110651/ENSG00000010610/ENSG00000119508/ENSG00000072274/ENSG00000150782/ENSG00000159216/ENSG00000107968	0
GO:0032653	regulation of interleukin-10 production	11	0.615574	1.5502	0.0343486	0.151718	0.119008	160	tags=45%, list=15%, signal=39%	ENSG00000112149/ENSG00000136244/ENSG00000196126/ENSG00000172243/ENSG00000144381	0
GO:0035967	cellular response to topologically incorrect protein	31	0.490823	1.48048	0.0344688	0.151926	0.119171	238	tags=42%, list=22%, signal=34%	ENSG00000204389/ENSG00000204388/ENSG00000162772/ENSG00000109971/ENSG00000087074/ENSG00000151929/ENSG00000173110/ENSG00000108691/ENSG00000169429/ENSG00000144381/ENSG00000051108/ENSG00000158615/ENSG00000160789	0
GO:0044409	entry into host	26	0.507836	1.49675	0.0349394	0.153674	0.120542	235	tags=42%, list=22%, signal=34%	ENSG00000019582/ENSG00000204389/ENSG00000204388/ENSG00000196126/ENSG00000260314/ENSG00000090339/ENSG00000164733/ENSG00000169429/ENSG00000110651/ENSG00000010610/ENSG00000072274	0
GO:0001959	regulation of cytokine-mediated signaling pathway	33	0.483351	1.46771	0.0355233	0.155912	0.122298	116	tags=24%, list=11%, signal=22%	ENSG00000136244/ENSG00000019582/ENSG00000232810/ENSG00000204389/ENSG00000204388/ENSG00000118503/ENSG00000096384/ENSG00000184557	0
GO:0046822	regulation of nucleocytoplasmic transport	11	0.612996	1.5437	0.0359048	0.157254	0.123351	103	tags=36%, list=10%, signal=33%	ENSG00000125538/ENSG00000165949/ENSG00000151929/ENSG00000096384	0
GO:0050867	positive regulation of cell activation	80	0.408581	1.34141	0.0368	0.160835	0.12616	160	tags=25%, list=15%, signal=23%	ENSG00000277632/ENSG00000125538/ENSG00000112149/ENSG00000136244/ENSG00000144802/ENSG00000019582/ENSG00000120694/ENSG00000109861/ENSG00000231389/ENSG00000169508/ENSG00000223865/ENSG00000134460/ENSG00000172243/ENSG00000242574/ENSG00000179388/ENSG00000108691/ENSG00000124762/ENSG00000115008/ENSG00000114315/ENSG00000144381	0
GO:0014009	glial cell proliferation	10	0.625633	1.54184	0.0373411	0.162858	0.127746	33	tags=30%, list=3%, signal=29%	ENSG00000125538/ENSG00000136244/ENSG00000232810	0
GO:0051094	positive regulation of developmental process	173	0.367865	1.25742	0.0374963	0.163191	0.128008	252	tags=29%, list=24%, signal=27%	ENSG00000277632/ENSG00000125538/ENSG00000120738/ENSG00000112149/ENSG00000136244/ENSG00000177606/ENSG00000144802/ENSG00000122877/ENSG00000143322/ENSG00000019582/ENSG00000232810/ENSG00000204389/ENSG00000204388/ENSG00000170345/ENSG00000115738/ENSG00000196126/ENSG00000112096/ENSG00000136826/ENSG00000128016/ENSG00000185650/ENSG00000143878/ENSG00000134460/ENSG00000172243/ENSG00000118503/ENSG00000153071…	0
GO:0032613	interleukin-10 production	12	0.596342	1.5323	0.0378804	0.16426	0.128846	160	tags=42%, list=15%, signal=36%	ENSG00000112149/ENSG00000136244/ENSG00000196126/ENSG00000172243/ENSG00000144381	0
GO:0022407	regulation of cell-cell adhesion	81	0.407337	1.33819	0.0379	0.16426	0.128846	237	tags=33%, list=22%, signal=28%	ENSG00000125538/ENSG00000112149/ENSG00000136244/ENSG00000144802/ENSG00000019582/ENSG00000232810/ENSG00000196126/ENSG00000120694/ENSG00000136826/ENSG00000231389/ENSG00000223865/ENSG00000134460/ENSG00000242574/ENSG00000090339/ENSG00000164442/ENSG00000179388/ENSG00000108691/ENSG00000136235/ENSG00000115008/ENSG00000114315/ENSG00000144381/ENSG00000110651/ENSG00000010610/ENSG00000127951/ENSG00000119508…	0
GO:0043412	macromolecule modification	320	0.344265	1.20082	0.0385961	0.166928	0.130939	311	tags=32%, list=29%, signal=33%	ENSG00000275302/ENSG00000276070/ENSG00000277632/ENSG00000276085/ENSG00000125538/ENSG00000120738/ENSG00000158050/ENSG00000136244/ENSG00000115009/ENSG00000159200/ENSG00000118515/ENSG00000177606/ENSG00000122877/ENSG00000143322/ENSG00000019582/ENSG00000232810/ENSG00000204389/ENSG00000204388/ENSG00000181374/ENSG00000170345/ENSG00000165949/ENSG00000162772/ENSG00000099860/ENSG00000196126/ENSG00000165312…	0
GO:0031349	positive regulation of defense response	44	0.455371	1.42722	0.0391213	0.168848	0.132445	302	tags=41%, list=28%, signal=31%	ENSG00000277632/ENSG00000125538/ENSG00000136244/ENSG00000144802/ENSG00000232810/ENSG00000245532/ENSG00000109861/ENSG00000100906/ENSG00000172243/ENSG00000109320/ENSG00000144381/ENSG00000110651/ENSG00000171522/ENSG00000030582/ENSG00000150782/ENSG00000116560/ENSG00000073756/ENSG00000095970	0
GO:0051092	positive regulation of NF-kappaB transcription factor activity	28	0.496413	1.4777	0.0393549	0.16933	0.132823	121	tags=29%, list=11%, signal=26%	ENSG00000125538/ENSG00000232810/ENSG00000204389/ENSG00000204388/ENSG00000003402/ENSG00000090339/ENSG00000109320/ENSG00000150991	0
GO:0006811	ion transport	121	0.38421	1.29114	0.0393961	0.16933	0.132823	310	tags=40%, list=29%, signal=32%	ENSG00000275302/ENSG00000277632/ENSG00000125538/ENSG00000118515/ENSG00000137491/ENSG00000165457/ENSG00000112394/ENSG00000147872/ENSG00000090339/ENSG00000198938/ENSG00000066294/ENSG00000108691/ENSG00000198804/ENSG00000198743/ENSG00000130203/ENSG00000134294/ENSG00000198886/ENSG00000017260/ENSG00000198727/ENSG00000166592/ENSG00000165029/ENSG00000198899/ENSG00000156113/ENSG00000138449/ENSG00000198786…	0
GO:0032946	positive regulation of mononuclear cell proliferation	36	0.469784	1.44132	0.0397905	0.17032	0.133599	251	tags=42%, list=24%, signal=33%	ENSG00000125538/ENSG00000136244/ENSG00000019582/ENSG00000231389/ENSG00000169508/ENSG00000223865/ENSG00000134460/ENSG00000242574/ENSG00000124762/ENSG00000115008/ENSG00000114315/ENSG00000110651/ENSG00000010610/ENSG00000072274/ENSG00000150782	0
GO:0050671	positive regulation of lymphocyte proliferation	36	0.469784	1.44132	0.0397905	0.17032	0.133599	251	tags=42%, list=24%, signal=33%	ENSG00000125538/ENSG00000136244/ENSG00000019582/ENSG00000231389/ENSG00000169508/ENSG00000223865/ENSG00000134460/ENSG00000242574/ENSG00000124762/ENSG00000115008/ENSG00000114315/ENSG00000110651/ENSG00000010610/ENSG00000072274/ENSG00000150782	0
GO:0071248	cellular response to metal ion	28	0.495975	1.47639	0.0400649	0.171141	0.134244	332	tags=57%, list=31%, signal=40%	ENSG00000125740/ENSG00000177606/ENSG00000170345/ENSG00000115738/ENSG00000171223/ENSG00000100600/ENSG00000138449/ENSG00000100292/ENSG00000125144/ENSG00000171867/ENSG00000130522/ENSG00000089280/ENSG00000169504/ENSG00000073756/ENSG00000187193/ENSG00000132386	0
GO:0034250	positive regulation of cellular amide metabolic process	14	0.572757	1.51647	0.0401805	0.171283	0.134355	72	tags=29%, list=7%, signal=27%	ENSG00000136244/ENSG00000232810/ENSG00000141543/ENSG00000087074	0
GO:0009615	response to virus	43	0.454325	1.42128	0.0405419	0.172469	0.135285	90	tags=19%, list=8%, signal=18%	ENSG00000275302/ENSG00000125538/ENSG00000136244/ENSG00000232810/ENSG00000165949/ENSG00000134460/ENSG00000118503/ENSG00000141682	0
GO:0051241	negative regulation of multicellular organismal process	155	0.371862	1.26487	0.0407959	0.173195	0.135855	321	tags=38%, list=30%, signal=31%	ENSG00000277632/ENSG00000125538/ENSG00000112149/ENSG00000136244/ENSG00000204103/ENSG00000019582/ENSG00000232810/ENSG00000115738/ENSG00000196126/ENSG00000159189/ENSG00000136826/ENSG00000128016/ENSG00000185650/ENSG00000141543/ENSG00000109861/ENSG00000100906/ENSG00000118503/ENSG00000116285/ENSG00000140403/ENSG00000096384/ENSG00000101160/ENSG00000178726/ENSG00000106565/ENSG00000162924/ENSG00000109099…	0
GO:0050863	regulation of T cell activation	68	0.417878	1.35748	0.0409082	0.173317	0.13595	308	tags=43%, list=29%, signal=32%	ENSG00000125538/ENSG00000112149/ENSG00000136244/ENSG00000144802/ENSG00000019582/ENSG00000196126/ENSG00000120694/ENSG00000231389/ENSG00000223865/ENSG00000134460/ENSG00000242574/ENSG00000179388/ENSG00000108691/ENSG00000136235/ENSG00000115008/ENSG00000114315/ENSG00000144381/ENSG00000110651/ENSG00000057657/ENSG00000010610/ENSG00000127951/ENSG00000072274/ENSG00000171867/ENSG00000150782/ENSG00000159216…	0
GO:0030224	monocyte differentiation	10	0.621299	1.53116	0.0413902	0.174646	0.136993	61	tags=40%, list=6%, signal=38%	ENSG00000177606/ENSG00000019582/ENSG00000196126/ENSG00000185650	0
GO:1903131	mononuclear cell differentiation	10	0.621299	1.53116	0.0413902	0.174646	0.136993	61	tags=40%, list=6%, signal=38%	ENSG00000177606/ENSG00000019582/ENSG00000196126/ENSG00000185650	0
GO:0045786	negative regulation of cell cycle	51	0.439084	1.39398	0.0418838	0.176371	0.138346	313	tags=47%, list=29%, signal=35%	ENSG00000232810/ENSG00000115738/ENSG00000159388/ENSG00000136826/ENSG00000185650/ENSG00000087074/ENSG00000143878/ENSG00000118503/ENSG00000123358/ENSG00000096384/ENSG00000108691/ENSG00000136235/ENSG00000124762/ENSG00000169429/ENSG00000152518/ENSG00000120129/ENSG00000171867/ENSG00000035862/ENSG00000139687/ENSG00000173559/ENSG00000073756/ENSG00000125347/ENSG00000133639/ENSG00000140836	0
GO:0019216	regulation of lipid metabolic process	41	0.456306	1.4203	0.0421983	0.177336	0.139103	308	tags=44%, list=29%, signal=32%	ENSG00000125538/ENSG00000120738/ENSG00000019582/ENSG00000232810/ENSG00000115738/ENSG00000004799/ENSG00000136826/ENSG00000147872/ENSG00000184557/ENSG00000109320/ENSG00000130203/ENSG00000165029/ENSG00000110651/ENSG00000119508/ENSG00000197746/ENSG00000139687/ENSG00000073756/ENSG00000135046	0
GO:0071495	cellular response to endogenous stimulus	155	0.370875	1.26151	0.0427957	0.179483	0.140787	324	tags=39%, list=30%, signal=32%	ENSG00000125538/ENSG00000120738/ENSG00000125740/ENSG00000153234/ENSG00000177606/ENSG00000232810/ENSG00000204389/ENSG00000170345/ENSG00000004799/ENSG00000136826/ENSG00000128016/ENSG00000185650/ENSG00000141543/ENSG00000165457/ENSG00000153071/ENSG00000116285/ENSG00000003402/ENSG00000090339/ENSG00000123358/ENSG00000096384/ENSG00000164442/ENSG00000184557/ENSG00000109320/ENSG00000179388/ENSG00000150991…	0
GO:0046718	viral entry into host cell	24	0.508896	1.48109	0.0430955	0.180124	0.14129	235	tags=42%, list=22%, signal=33%	ENSG00000019582/ENSG00000204389/ENSG00000204388/ENSG00000196126/ENSG00000260314/ENSG00000090339/ENSG00000164733/ENSG00000110651/ENSG00000010610/ENSG00000072274	0
GO:0007159	leukocyte cell-cell adhesion	82	0.402801	1.324	0.0431957	0.180124	0.14129	237	tags=33%, list=22%, signal=28%	ENSG00000125538/ENSG00000112149/ENSG00000136244/ENSG00000144802/ENSG00000019582/ENSG00000232810/ENSG00000196126/ENSG00000120694/ENSG00000136826/ENSG00000231389/ENSG00000223865/ENSG00000134460/ENSG00000242574/ENSG00000090339/ENSG00000179388/ENSG00000108691/ENSG00000136235/ENSG00000115008/ENSG00000114315/ENSG00000144381/ENSG00000173391/ENSG00000110651/ENSG00000010610/ENSG00000127951/ENSG00000119508…	0
GO:0051172	negative regulation of nitrogen compound metabolic process	250	0.350884	1.21542	0.0432957	0.180124	0.14129	295	tags=33%, list=28%, signal=31%	ENSG00000125538/ENSG00000120738/ENSG00000125740/ENSG00000153234/ENSG00000158050/ENSG00000136244/ENSG00000177606/ENSG00000232810/ENSG00000204389/ENSG00000204388/ENSG00000165949/ENSG00000162772/ENSG00000115738/ENSG00000099860/ENSG00000132002/ENSG00000159388/ENSG00000269821/ENSG00000136826/ENSG00000128016/ENSG00000185650/ENSG00000141543/ENSG00000109971/ENSG00000087074/ENSG00000151929/ENSG00000118503…	0
GO:0098609	cell-cell adhesion	116	0.384181	1.28868	0.0432957	0.180124	0.14129	237	tags=32%, list=22%, signal=28%	ENSG00000125538/ENSG00000112149/ENSG00000136244/ENSG00000144802/ENSG00000019582/ENSG00000232810/ENSG00000196126/ENSG00000120694/ENSG00000136826/ENSG00000185650/ENSG00000231389/ENSG00000223865/ENSG00000134460/ENSG00000242574/ENSG00000090339/ENSG00000164442/ENSG00000179388/ENSG00000066294/ENSG00000108691/ENSG00000136235/ENSG00000115008/ENSG00000114315/ENSG00000144381/ENSG00000170017/ENSG00000105993…	0
GO:0007155	cell adhesion	161	0.367914	1.25351	0.0434957	0.180594	0.141658	278	tags=34%, list=26%, signal=29%	ENSG00000275302/ENSG00000125538/ENSG00000112149/ENSG00000136244/ENSG00000144802/ENSG00000143322/ENSG00000019582/ENSG00000232810/ENSG00000196126/ENSG00000120694/ENSG00000136826/ENSG00000185650/ENSG00000231389/ENSG00000165457/ENSG00000143878/ENSG00000223865/ENSG00000134460/ENSG00000242574/ENSG00000090339/ENSG00000164442/ENSG00000115963/ENSG00000179388/ENSG00000066294/ENSG00000108691/ENSG00000136235…	0
GO:0000956	nuclear-transcribed mRNA catabolic process	12	0.590268	1.51669	0.0437924	0.181463	0.14234	223	tags=50%, list=21%, signal=40%	ENSG00000159388/ENSG00000128016/ENSG00000185650/ENSG00000141543/ENSG00000108654/ENSG00000152518	0
GO:0002753	cytoplasmic pattern recognition receptor signaling pathway	15	0.561001	1.50935	0.0440004	0.181802	0.142606	199	tags=40%, list=19%, signal=33%	ENSG00000204389/ENSG00000204388/ENSG00000100906/ENSG00000118503/ENSG00000150991/ENSG00000170315	0
GO:0022402	cell cycle process	88	0.399572	1.31922	0.0440956	0.181802	0.142606	350	tags=47%, list=33%, signal=34%	ENSG00000125538/ENSG00000204389/ENSG00000204388/ENSG00000115738/ENSG00000159388/ENSG00000136826/ENSG00000185650/ENSG00000087074/ENSG00000080824/ENSG00000143878/ENSG00000096384/ENSG00000108691/ENSG00000136235/ENSG00000188229/ENSG00000124762/ENSG00000169429/ENSG00000255112/ENSG00000115008/ENSG00000170315/ENSG00000153187/ENSG00000164949/ENSG00000152518/ENSG00000120129/ENSG00000171867/ENSG00000160789…	0
GO:0043122	regulation of I-kappaB kinase/NF-kappaB signaling	32	0.478875	1.44916	0.044137	0.181802	0.142606	235	tags=41%, list=22%, signal=33%	ENSG00000125538/ENSG00000019582/ENSG00000232810/ENSG00000196126/ENSG00000118503/ENSG00000003402/ENSG00000162924/ENSG00000136560/ENSG00000017260/ENSG00000106211/ENSG00000010610/ENSG00000100292/ENSG00000072274	0
GO:0045597	positive regulation of cell differentiation	136	0.375838	1.2711	0.0445955	0.183327	0.143803	119	tags=19%, list=11%, signal=19%	ENSG00000277632/ENSG00000125538/ENSG00000112149/ENSG00000136244/ENSG00000177606/ENSG00000144802/ENSG00000122877/ENSG00000143322/ENSG00000019582/ENSG00000232810/ENSG00000204389/ENSG00000204388/ENSG00000170345/ENSG00000115738/ENSG00000196126/ENSG00000112096/ENSG00000128016/ENSG00000185650/ENSG00000134460/ENSG00000172243/ENSG00000153071/ENSG00000003402/ENSG00000096384/ENSG00000184557/ENSG00000109320…	0
GO:0000280	nuclear division	21	0.519893	1.4853	0.0447931	0.183775	0.144154	303	tags=52%, list=28%, signal=38%	ENSG00000125538/ENSG00000204389/ENSG00000204388/ENSG00000255112/ENSG00000115008/ENSG00000170315/ENSG00000153187/ENSG00000120129/ENSG00000123975/ENSG00000139687/ENSG00000108106	0
GO:0009267	cellular response to starvation	27	0.495209	1.46645	0.0449141	0.183896	0.144248	198	tags=37%, list=19%, signal=31%	ENSG00000177606/ENSG00000162772/ENSG00000004799/ENSG00000109971/ENSG00000141682/ENSG00000135821/ENSG00000124762/ENSG00000134294/ENSG00000113742/ENSG00000155090	0
GO:0007565	female pregnancy	21	0.519606	1.48448	0.0449995	0.183896	0.144248	314	tags=57%, list=29%, signal=41%	ENSG00000125538/ENSG00000125740/ENSG00000170345/ENSG00000171223/ENSG00000178726/ENSG00000164733/ENSG00000134294/ENSG00000057657/ENSG00000116741/ENSG00000085662/ENSG00000073756/ENSG00000062716	0
GO:0009725	response to hormone	113	0.384493	1.28825	0.0455954	0.18568	0.145648	332	tags=42%, list=31%, signal=32%	ENSG00000125538/ENSG00000120738/ENSG00000125740/ENSG00000153234/ENSG00000136244/ENSG00000122877/ENSG00000232810/ENSG00000170345/ENSG00000004799/ENSG00000159388/ENSG00000128016/ENSG00000185650/ENSG00000153071/ENSG00000116285/ENSG00000003402/ENSG00000090339/ENSG00000123358/ENSG00000164442/ENSG00000184557/ENSG00000109320/ENSG00000198840/ENSG00000164733/ENSG00000124762/ENSG00000108654/ENSG00000144381…	0
GO:0031047	gene silencing by RNA	18	0.536348	1.49442	0.0456397	0.18568	0.145648	156	tags=33%, list=15%, signal=29%	ENSG00000136244/ENSG00000232810/ENSG00000245532/ENSG00000128016/ENSG00000108654/ENSG00000234883	0
GO:0022409	positive regulation of cell-cell adhesion	66	0.417639	1.35279	0.0457046	0.18568	0.145648	160	tags=27%, list=15%, signal=25%	ENSG00000125538/ENSG00000112149/ENSG00000136244/ENSG00000144802/ENSG00000019582/ENSG00000232810/ENSG00000120694/ENSG00000231389/ENSG00000223865/ENSG00000134460/ENSG00000242574/ENSG00000090339/ENSG00000164442/ENSG00000179388/ENSG00000108691/ENSG00000115008/ENSG00000114315/ENSG00000144381	0
GO:0009612	response to mechanical stimulus	29	0.486162	1.45484	0.0458827	0.18604	0.14593	300	tags=48%, list=28%, signal=36%	ENSG00000125538/ENSG00000125740/ENSG00000177606/ENSG00000170345/ENSG00000159388/ENSG00000100906/ENSG00000151929/ENSG00000109320/ENSG00000134294/ENSG00000171522/ENSG00000265972/ENSG00000079215/ENSG00000073756/ENSG00000125347	0
GO:0051251	positive regulation of lymphocyte activation	66	0.417231	1.35147	0.0460046	0.186171	0.146033	160	tags=27%, list=15%, signal=25%	ENSG00000125538/ENSG00000112149/ENSG00000136244/ENSG00000144802/ENSG00000019582/ENSG00000120694/ENSG00000231389/ENSG00000169508/ENSG00000223865/ENSG00000134460/ENSG00000172243/ENSG00000242574/ENSG00000179388/ENSG00000108691/ENSG00000124762/ENSG00000115008/ENSG00000114315/ENSG00000144381	0
GO:0001816	cytokine production	133	0.376054	1.27073	0.0462954	0.186983	0.14667	216	tags=27%, list=20%, signal=25%	ENSG00000277632/ENSG00000125538/ENSG00000120738/ENSG00000112149/ENSG00000136244/ENSG00000019582/ENSG00000232810/ENSG00000204389/ENSG00000204388/ENSG00000196126/ENSG00000136826/ENSG00000128016/ENSG00000231389/ENSG00000223865/ENSG00000170458/ENSG00000172243/ENSG00000118503/ENSG00000116285/ENSG00000096384/ENSG00000162924/ENSG00000109320/ENSG00000127528/ENSG00000066294/ENSG00000105223/ENSG00000136235…	0
GO:1901654	response to ketone	28	0.490787	1.46095	0.0465564	0.187672	0.147211	332	tags=57%, list=31%, signal=40%	ENSG00000125740/ENSG00000170345/ENSG00000136826/ENSG00000116285/ENSG00000003402/ENSG00000090339/ENSG00000127528/ENSG00000124762/ENSG00000054523/ENSG00000171522/ENSG00000120129/ENSG00000085662/ENSG00000265972/ENSG00000266412/ENSG00000151247/ENSG00000132386	0
GO:0061013	regulation of mRNA catabolic process	25	0.498828	1.46072	0.047512	0.191153	0.149941	223	tags=44%, list=21%, signal=36%	ENSG00000204389/ENSG00000159388/ENSG00000128016/ENSG00000185650/ENSG00000109971/ENSG00000150991/ENSG00000106211/ENSG00000170315/ENSG00000153187/ENSG00000090621/ENSG00000152518	0
GO:0002526	acute inflammatory response	17	0.541288	1.49074	0.0478142	0.191997	0.150603	152	tags=35%, list=14%, signal=31%	ENSG00000125538/ENSG00000136244/ENSG00000232810/ENSG00000090339/ENSG00000177575/ENSG00000115008	0
GO:0071560	cellular response to transforming growth factor beta stimulus	31	0.478196	1.4424	0.0479127	0.192021	0.150622	223	tags=39%, list=21%, signal=32%	ENSG00000177606/ENSG00000204389/ENSG00000170345/ENSG00000185650/ENSG00000153071/ENSG00000003402/ENSG00000096384/ENSG00000164442/ENSG00000150991/ENSG00000169756/ENSG00000170315/ENSG00000152518	0
GO:0042129	regulation of T cell proliferation	34	0.469622	1.43158	0.048296	0.192944	0.151346	324	tags=53%, list=30%, signal=38%	ENSG00000125538/ENSG00000136244/ENSG00000196126/ENSG00000231389/ENSG00000223865/ENSG00000134460/ENSG00000242574/ENSG00000136235/ENSG00000115008/ENSG00000114315/ENSG00000110651/ENSG00000010610/ENSG00000072274/ENSG00000171867/ENSG00000150782/ENSG00000125347/ENSG00000135046/ENSG00000204472	0
GO:0031331	positive regulation of cellular catabolic process	61	0.420845	1.35582	0.048329	0.192944	0.151346	94	tags=21%, list=9%, signal=21%	ENSG00000125538/ENSG00000136244/ENSG00000232810/ENSG00000204389/ENSG00000204388/ENSG00000159388/ENSG00000128016/ENSG00000185650/ENSG00000109861/ENSG00000080824/ENSG00000151929/ENSG00000118503/ENSG00000153071	0
GO:1901698	response to nitrogen compound	141	0.372442	1.2614	0.0484952	0.193236	0.151575	198	tags=27%, list=19%, signal=25%	ENSG00000125538/ENSG00000120738/ENSG00000125740/ENSG00000153234/ENSG00000136244/ENSG00000122877/ENSG00000232810/ENSG00000170345/ENSG00000004799/ENSG00000159388/ENSG00000136826/ENSG00000185650/ENSG00000100906/ENSG00000165457/ENSG00000118503/ENSG00000141682/ENSG00000116285/ENSG00000003402/ENSG00000090339/ENSG00000123358/ENSG00000096384/ENSG00000178726/ENSG00000184557/ENSG00000109320/ENSG00000100600…	0
GO:0052126	movement in host environment	27	0.491947	1.45679	0.0486739	0.193386	0.151692	235	tags=41%, list=22%, signal=33%	ENSG00000019582/ENSG00000204389/ENSG00000204388/ENSG00000196126/ENSG00000260314/ENSG00000090339/ENSG00000164733/ENSG00000169429/ENSG00000110651/ENSG00000010610/ENSG00000072274	0
GO:0046165	alcohol biosynthetic process	12	0.585044	1.50327	0.0487191	0.193386	0.151692	244	tags=50%, list=23%, signal=39%	ENSG00000125538/ENSG00000232810/ENSG00000109320/ENSG00000130203/ENSG00000115956/ENSG00000085662	0
GO:0001818	negative regulation of cytokine production	47	0.44223	1.39367	0.0490275	0.193767	0.151991	237	tags=36%, list=22%, signal=29%	ENSG00000112149/ENSG00000232810/ENSG00000196126/ENSG00000136826/ENSG00000128016/ENSG00000118503/ENSG00000116285/ENSG00000096384/ENSG00000162924/ENSG00000109320/ENSG00000127528/ENSG00000066294/ENSG00000136235/ENSG00000171522/ENSG00000100292/ENSG00000102575/ENSG00000171867	0
GO:0008544	epidermis development	30	0.481095	1.44631	0.0490692	0.193767	0.151991	270	tags=47%, list=25%, signal=36%	ENSG00000232810/ENSG00000196126/ENSG00000136826/ENSG00000128016/ENSG00000185650/ENSG00000116285/ENSG00000185022/ENSG00000114315/ENSG00000017260/ENSG00000168214/ENSG00000197746/ENSG00000265972/ENSG00000159216/ENSG00000169504	0
GO:0048646	anatomical structure formation involved in morphogenesis	122	0.378699	1.27348	0.0490951	0.193767	0.151991	379	tags=48%, list=36%, signal=35%	ENSG00000125538/ENSG00000158050/ENSG00000136244/ENSG00000204103/ENSG00000177606/ENSG00000122877/ENSG00000232810/ENSG00000171223/ENSG00000136826/ENSG00000143878/ENSG00000185215/ENSG00000118503/ENSG00000003402/ENSG00000123358/ENSG00000164442/ENSG00000109099/ENSG00000179388/ENSG00000135821/ENSG00000127528/ENSG00000108691/ENSG00000136235/ENSG00000169429/ENSG00000132510/ENSG00000115008/ENSG00000114315…	0
GO:0036294	cellular response to decreased oxygen levels	29	0.483172	1.4459	0.0494277	0.19471	0.152731	238	tags=45%, list=22%, signal=36%	ENSG00000120738/ENSG00000185650/ENSG00000141682/ENSG00000003402/ENSG00000090339/ENSG00000164442/ENSG00000150991/ENSG00000251562/ENSG00000113742/ENSG00000170315/ENSG00000100292/ENSG00000168214/ENSG00000160789	0
GO:1903364	positive regulation of cellular protein catabolic process	25	0.497148	1.4558	0.0495555	0.194843	0.152836	194	tags=40%, list=18%, signal=34%	ENSG00000204389/ENSG00000204388/ENSG00000109861/ENSG00000080824/ENSG00000118503/ENSG00000153071/ENSG00000130203/ENSG00000173334/ENSG00000051108/ENSG00000110651	0
GO:0007612	learning	13	0.573268	1.49383	0.0496631	0.194897	0.152878	124	tags=38%, list=12%, signal=34%	ENSG00000177606/ENSG00000170345/ENSG00000159388/ENSG00000141543/ENSG00000100600	0
GO:0050921	positive regulation of chemotaxis	26	0.492779	1.45238	0.0501171	0.195737	0.153537	32	tags=15%, list=3%, signal=15%	ENSG00000275302/ENSG00000277632/ENSG00000136244/ENSG00000019582	0
GO:0043487	regulation of RNA stability	21	0.514604	1.47019	0.05016	0.195737	0.153537	267	tags=52%, list=25%, signal=40%	ENSG00000204389/ENSG00000128016/ENSG00000185650/ENSG00000109971/ENSG00000150991/ENSG00000106211/ENSG00000170315/ENSG00000153187/ENSG00000090621/ENSG00000152518/ENSG00000089280	0
GO:0043488	regulation of mRNA stability	21	0.514604	1.47019	0.05016	0.195737	0.153537	267	tags=52%, list=25%, signal=40%	ENSG00000204389/ENSG00000128016/ENSG00000185650/ENSG00000109971/ENSG00000150991/ENSG00000106211/ENSG00000170315/ENSG00000153187/ENSG00000090621/ENSG00000152518/ENSG00000089280	0
GO:0042592	homeostatic process	211	0.353032	1.21615	0.050395	0.196285	0.153967	319	tags=37%, list=30%, signal=32%	ENSG00000277632/ENSG00000125538/ENSG00000120738/ENSG00000136244/ENSG00000204103/ENSG00000143322/ENSG00000019582/ENSG00000232810/ENSG00000204389/ENSG00000204388/ENSG00000181374/ENSG00000115738/ENSG00000196126/ENSG00000004799/ENSG00000112096/ENSG00000128016/ENSG00000185650/ENSG00000169508/ENSG00000080824/ENSG00000134460/ENSG00000151929/ENSG00000118503/ENSG00000141682/ENSG00000130222/ENSG00000090339…	0
GO:0043491	protein kinase B signaling	35	0.464876	1.42241	0.0506648	0.196966	0.154501	164	tags=26%, list=15%, signal=22%	ENSG00000277632/ENSG00000125538/ENSG00000232810/ENSG00000136826/ENSG00000185650/ENSG00000080824/ENSG00000096384/ENSG00000108691/ENSG00000113070	0
GO:0043270	positive regulation of ion transport	24	0.501259	1.45887	0.0511823	0.198607	0.155788	7	tags=12%, list=1%, signal=13%	ENSG00000275302/ENSG00000277632/ENSG00000125538	0
GO:2001238	positive regulation of extrinsic apoptotic signaling pathway	10	0.609436	1.50192	0.0515128	0.199462	0.156458	90	tags=30%, list=8%, signal=28%	ENSG00000232810/ENSG00000162772/ENSG00000141682	0
GO:0051093	negative regulation of developmental process	106	0.384688	1.28426	0.0515948	0.199462	0.156458	346	tags=42%, list=32%, signal=31%	ENSG00000277632/ENSG00000125538/ENSG00000136244/ENSG00000204103/ENSG00000019582/ENSG00000232810/ENSG00000115738/ENSG00000159189/ENSG00000136826/ENSG00000128016/ENSG00000185650/ENSG00000109861/ENSG00000100906/ENSG00000003402/ENSG00000101160/ENSG00000106565/ENSG00000109099/ENSG00000100600/ENSG00000127528/ENSG00000124762/ENSG00000130203/ENSG00000114315/ENSG00000002933/ENSG00000010327/ENSG00000173334…	0
GO:0006464	cellular protein modification process	316	0.340846	1.18843	0.0517948	0.199492	0.156482	311	tags=32%, list=29%, signal=32%	ENSG00000275302/ENSG00000276070/ENSG00000277632/ENSG00000276085/ENSG00000125538/ENSG00000120738/ENSG00000158050/ENSG00000136244/ENSG00000115009/ENSG00000159200/ENSG00000118515/ENSG00000177606/ENSG00000122877/ENSG00000143322/ENSG00000019582/ENSG00000232810/ENSG00000204389/ENSG00000204388/ENSG00000181374/ENSG00000165949/ENSG00000162772/ENSG00000099860/ENSG00000196126/ENSG00000165312/ENSG00000004799…	0
GO:0036211	protein modification process	316	0.340846	1.18843	0.0517948	0.199492	0.156482	311	tags=32%, list=29%, signal=32%	ENSG00000275302/ENSG00000276070/ENSG00000277632/ENSG00000276085/ENSG00000125538/ENSG00000120738/ENSG00000158050/ENSG00000136244/ENSG00000115009/ENSG00000159200/ENSG00000118515/ENSG00000177606/ENSG00000122877/ENSG00000143322/ENSG00000019582/ENSG00000232810/ENSG00000204389/ENSG00000204388/ENSG00000181374/ENSG00000165949/ENSG00000162772/ENSG00000099860/ENSG00000196126/ENSG00000165312/ENSG00000004799…	0
GO:0051248	negative regulation of protein metabolic process	129	0.374243	1.26202	0.0523948	0.201184	0.15781	295	tags=36%, list=28%, signal=29%	ENSG00000125538/ENSG00000158050/ENSG00000177606/ENSG00000232810/ENSG00000204389/ENSG00000204388/ENSG00000162772/ENSG00000099860/ENSG00000159388/ENSG00000136826/ENSG00000128016/ENSG00000185650/ENSG00000141543/ENSG00000087074/ENSG00000118503/ENSG00000116285/ENSG00000003402/ENSG00000096384/ENSG00000101160/ENSG00000184557/ENSG00000109320/ENSG00000124762/ENSG00000136156/ENSG00000130203/ENSG00000086061…	0
GO:0099536	synaptic signaling	52	0.430224	1.369	0.0524735	0.201184	0.15781	321	tags=48%, list=30%, signal=35%	ENSG00000125538/ENSG00000122877/ENSG00000232810/ENSG00000141543/ENSG00000109971/ENSG00000109099/ENSG00000179388/ENSG00000135821/ENSG00000100600/ENSG00000108691/ENSG00000130203/ENSG00000156052/ENSG00000054523/ENSG00000171867/ENSG00000117009/ENSG00000115419/ENSG00000079215/ENSG00000148908/ENSG00000127914/ENSG00000114353/ENSG00000137575/ENSG00000073756/ENSG00000131238/ENSG00000128245/ENSG00000151247	0
GO:0060711	labyrinthine layer development	10	0.607647	1.49751	0.052525	0.201184	0.15781	220	tags=60%, list=21%, signal=48%	ENSG00000171223/ENSG00000185650/ENSG00000184557/ENSG00000114315/ENSG00000105993/ENSG00000168214	0
GO:1901652	response to peptide	76	0.403825	1.3215	0.0529	0.202248	0.158644	126	tags=24%, list=12%, signal=22%	ENSG00000125538/ENSG00000120738/ENSG00000153234/ENSG00000122877/ENSG00000004799/ENSG00000159388/ENSG00000136826/ENSG00000185650/ENSG00000100906/ENSG00000118503/ENSG00000116285/ENSG00000003402/ENSG00000090339/ENSG00000123358/ENSG00000184557/ENSG00000109320/ENSG00000100600/ENSG00000127528	0
GO:0045595	regulation of cell differentiation	214	0.351914	1.21267	0.0530947	0.202619	0.158935	321	tags=36%, list=30%, signal=31%	ENSG00000277632/ENSG00000125538/ENSG00000112149/ENSG00000136244/ENSG00000204103/ENSG00000177606/ENSG00000144802/ENSG00000122877/ENSG00000143322/ENSG00000019582/ENSG00000232810/ENSG00000204389/ENSG00000204388/ENSG00000170345/ENSG00000115738/ENSG00000196126/ENSG00000159189/ENSG00000112096/ENSG00000136826/ENSG00000128016/ENSG00000185650/ENSG00000100906/ENSG00000169508/ENSG00000134460/ENSG00000172243…	0
GO:0018205	peptidyl-lysine modification	18	0.528471	1.47247	0.0532637	0.202891	0.159148	29	tags=17%, list=3%, signal=16%	ENSG00000125538/ENSG00000120738/ENSG00000122877	0
GO:0021954	central nervous system neuron development	11	0.592661	1.49249	0.0534682	0.203147	0.159349	233	tags=55%, list=22%, signal=43%	ENSG00000153234/ENSG00000159388/ENSG00000080824/ENSG00000096384/ENSG00000170315/ENSG00000118257	0
GO:1903047	mitotic cell cycle process	64	0.414743	1.34144	0.0535268	0.203147	0.159349	350	tags=48%, list=33%, signal=35%	ENSG00000125538/ENSG00000204389/ENSG00000204388/ENSG00000115738/ENSG00000159388/ENSG00000136826/ENSG00000185650/ENSG00000080824/ENSG00000143878/ENSG00000108691/ENSG00000136235/ENSG00000188229/ENSG00000124762/ENSG00000255112/ENSG00000115008/ENSG00000153187/ENSG00000152518/ENSG00000120129/ENSG00000160789/ENSG00000123975/ENSG00000139687/ENSG00000173559/ENSG00000127914/ENSG00000108106/ENSG00000135046…	0
GO:0009791	post-embryonic development	11	0.592117	1.49113	0.0539129	0.204239	0.160206	95	tags=36%, list=9%, signal=33%	ENSG00000153234/ENSG00000136826/ENSG00000250722/ENSG00000150347	0
GO:0016458	gene silencing	23	0.503934	1.45812	0.0541983	0.204947	0.160761	156	tags=30%, list=15%, signal=27%	ENSG00000136244/ENSG00000232810/ENSG00000245532/ENSG00000269821/ENSG00000128016/ENSG00000108654/ENSG00000234883	0
GO:0051168	nuclear export	21	0.510754	1.45919	0.0543916	0.205303	0.161041	80	tags=24%, list=7%, signal=22%	ENSG00000125538/ENSG00000122877/ENSG00000165949/ENSG00000141543/ENSG00000151929	0
GO:0050778	positive regulation of immune response	100	0.38652	1.28643	0.0544946	0.205319	0.161053	252	tags=32%, list=24%, signal=27%	ENSG00000125538/ENSG00000196735/ENSG00000136244/ENSG00000144802/ENSG00000143226/ENSG00000019582/ENSG00000232810/ENSG00000196126/ENSG00000204287/ENSG00000179344/ENSG00000173369/ENSG00000159189/ENSG00000173372/ENSG00000231389/ENSG00000080824/ENSG00000223865/ENSG00000203747/ENSG00000242574/ENSG00000096384/ENSG00000109320/ENSG00000197766/ENSG00000144381/ENSG00000166278/ENSG00000110651/ENSG00000175899…	0
GO:0001817	regulation of cytokine production	126	0.374254	1.26012	0.0547945	0.205951	0.161549	268	tags=31%, list=25%, signal=26%	ENSG00000277632/ENSG00000125538/ENSG00000120738/ENSG00000112149/ENSG00000136244/ENSG00000019582/ENSG00000232810/ENSG00000204389/ENSG00000204388/ENSG00000196126/ENSG00000136826/ENSG00000128016/ENSG00000231389/ENSG00000223865/ENSG00000170458/ENSG00000172243/ENSG00000118503/ENSG00000116285/ENSG00000096384/ENSG00000162924/ENSG00000109320/ENSG00000127528/ENSG00000066294/ENSG00000105223/ENSG00000136235…	0
GO:0009058	biosynthetic process	427	0.334207	1.17199	0.0548945	0.205951	0.161549	283	tags=30%, list=27%, signal=37%	ENSG00000125538/ENSG00000120738/ENSG00000125740/ENSG00000153234/ENSG00000138135/ENSG00000067082/ENSG00000136244/ENSG00000118515/ENSG00000204103/ENSG00000177606/ENSG00000144802/ENSG00000162783/ENSG00000122877/ENSG00000019582/ENSG00000232810/ENSG00000204389/ENSG00000204388/ENSG00000170345/ENSG00000165949/ENSG00000162772/ENSG00000115738/ENSG00000160888/ENSG00000196126/ENSG00000004799/ENSG00000132002…	0
GO:0014065	phosphatidylinositol 3-kinase signaling	17	0.533692	1.46982	0.0549601	0.205951	0.161549	61	tags=24%, list=6%, signal=23%	ENSG00000137331/ENSG00000232810/ENSG00000136826/ENSG00000185650	0
GO:0046651	lymphocyte proliferation	53	0.427036	1.36023	0.0552829	0.206788	0.162205	251	tags=38%, list=24%, signal=30%	ENSG00000125538/ENSG00000136244/ENSG00000019582/ENSG00000196126/ENSG00000231389/ENSG00000169508/ENSG00000223865/ENSG00000134460/ENSG00000242574/ENSG00000136235/ENSG00000124762/ENSG00000115008/ENSG00000114315/ENSG00000144381/ENSG00000163512/ENSG00000110651/ENSG00000010610/ENSG00000072274/ENSG00000171867/ENSG00000150782	0
GO:0032269	negative regulation of cellular protein metabolic process	123	0.375017	1.26165	0.0554945	0.207022	0.162388	295	tags=36%, list=28%, signal=29%	ENSG00000125538/ENSG00000158050/ENSG00000177606/ENSG00000232810/ENSG00000204389/ENSG00000204388/ENSG00000162772/ENSG00000099860/ENSG00000159388/ENSG00000136826/ENSG00000128016/ENSG00000185650/ENSG00000141543/ENSG00000087074/ENSG00000118503/ENSG00000116285/ENSG00000003402/ENSG00000096384/ENSG00000101160/ENSG00000184557/ENSG00000109320/ENSG00000124762/ENSG00000130203/ENSG00000086061/ENSG00000105993…	0
GO:0031324	negative regulation of cellular metabolic process	266	0.343753	1.19287	0.0555944	0.207022	0.162388	304	tags=34%, list=28%, signal=32%	ENSG00000125538/ENSG00000120738/ENSG00000125740/ENSG00000153234/ENSG00000158050/ENSG00000136244/ENSG00000177606/ENSG00000232810/ENSG00000204389/ENSG00000204388/ENSG00000165949/ENSG00000162772/ENSG00000115738/ENSG00000099860/ENSG00000132002/ENSG00000159388/ENSG00000269821/ENSG00000136826/ENSG00000128016/ENSG00000185650/ENSG00000141543/ENSG00000109971/ENSG00000087074/ENSG00000151929/ENSG00000118503…	0
GO:0031667	response to nutrient levels	56	0.42275	1.35285	0.0556445	0.207022	0.162388	214	tags=34%, list=20%, signal=29%	ENSG00000177606/ENSG00000162772/ENSG00000004799/ENSG00000128016/ENSG00000109971/ENSG00000165457/ENSG00000141682/ENSG00000090339/ENSG00000135821/ENSG00000124762/ENSG00000130203/ENSG00000134294/ENSG00000198727/ENSG00000165029/ENSG00000113742/ENSG00000166278/ENSG00000155090/ENSG00000010610/ENSG00000100292	0
GO:0042542	response to hydrogen peroxide	33	0.466032	1.41512	0.056918	0.211174	0.165645	263	tags=45%, list=25%, signal=35%	ENSG00000136244/ENSG00000177606/ENSG00000136826/ENSG00000143878/ENSG00000118503/ENSG00000127528/ENSG00000132510/ENSG00000144381/ENSG00000198786/ENSG00000100292/ENSG00000119508/ENSG00000120129/ENSG00000158615/ENSG00000197746/ENSG00000265972	0
GO:0048002	antigen processing and presentation of peptide antigen	35	0.460206	1.40812	0.0571112	0.211174	0.165645	124	tags=29%, list=12%, signal=26%	ENSG00000196735/ENSG00000019582/ENSG00000196126/ENSG00000204287/ENSG00000179344/ENSG00000231389/ENSG00000223865/ENSG00000242574/ENSG00000204257/ENSG00000100600	0
GO:0008202	steroid metabolic process	25	0.49043	1.43613	0.0571166	0.211174	0.165645	175	tags=32%, list=16%, signal=27%	ENSG00000125538/ENSG00000120738/ENSG00000138135/ENSG00000232810/ENSG00000109320/ENSG00000100600/ENSG00000130203/ENSG00000165029	0
GO:0045604	regulation of epidermal cell differentiation	11	0.589092	1.48351	0.0572477	0.211174	0.165645	154	tags=45%, list=14%, signal=39%	ENSG00000128016/ENSG00000185650/ENSG00000116285/ENSG00000185022/ENSG00000114315	0
GO:0019882	antigen processing and presentation	41	0.446106	1.38855	0.0572692	0.211174	0.165645	328	tags=49%, list=31%, signal=35%	ENSG00000196735/ENSG00000019582/ENSG00000196126/ENSG00000204287/ENSG00000179344/ENSG00000231389/ENSG00000223865/ENSG00000242574/ENSG00000090339/ENSG00000204257/ENSG00000100600/ENSG00000100280/ENSG00000127951/ENSG00000197746/ENSG00000204252/ENSG00000237541/ENSG00000095970/ENSG00000117984/ENSG00000197102/ENSG00000150337	0
GO:0071453	cellular response to oxygen levels	30	0.474251	1.42574	0.0580737	0.21376	0.167674	238	tags=43%, list=22%, signal=35%	ENSG00000120738/ENSG00000185650/ENSG00000141682/ENSG00000003402/ENSG00000090339/ENSG00000164442/ENSG00000150991/ENSG00000251562/ENSG00000113742/ENSG00000170315/ENSG00000100292/ENSG00000168214/ENSG00000160789	0
GO:0007188	adenylate cyclase-modulating G protein-coupled receptor signaling pathway	13	0.564714	1.47154	0.0583569	0.214112	0.16795	290	tags=69%, list=27%, signal=51%	ENSG00000090104/ENSG00000165029/ENSG00000156052/ENSG00000171522/ENSG00000116741/ENSG00000197746/ENSG00000170776/ENSG00000113369/ENSG00000114353	0
GO:0030183	B cell differentiation	22	0.504063	1.45046	0.0583754	0.214112	0.16795	69	tags=23%, list=6%, signal=22%	ENSG00000067082/ENSG00000136244/ENSG00000115738/ENSG00000185650/ENSG00000169508	0
GO:0007178	transmembrane receptor protein serine/threonine kinase signaling pathway	34	0.462161	1.40884	0.0584795	0.214116	0.167953	220	tags=35%, list=21%, signal=29%	ENSG00000120738/ENSG00000177606/ENSG00000204389/ENSG00000170345/ENSG00000153071/ENSG00000096384/ENSG00000164442/ENSG00000150991/ENSG00000108654/ENSG00000114315/ENSG00000170315/ENSG00000168214	0
GO:0060070	canonical Wnt signaling pathway	19	0.519093	1.46087	0.0587318	0.214546	0.168291	220	tags=42%, list=21%, signal=34%	ENSG00000120738/ENSG00000153234/ENSG00000136826/ENSG00000153071/ENSG00000109320/ENSG00000130203/ENSG00000156052/ENSG00000168214	0
GO:0015718	monocarboxylic acid transport	11	0.587684	1.47996	0.0588039	0.214546	0.168291	145	tags=36%, list=14%, signal=32%	ENSG00000125538/ENSG00000137491/ENSG00000147872/ENSG00000130203	0
GO:1901617	organic hydroxy compound biosynthetic process	20	0.511801	1.45042	0.0591655	0.215217	0.168817	197	tags=35%, list=18%, signal=29%	ENSG00000125538/ENSG00000153234/ENSG00000138135/ENSG00000232810/ENSG00000109320/ENSG00000130203/ENSG00000115956	0
GO:0043068	positive regulation of programmed cell death	96	0.386561	1.28395	0.0593941	0.215217	0.168817	318	tags=41%, list=30%, signal=31%	ENSG00000277632/ENSG00000136244/ENSG00000177606/ENSG00000232810/ENSG00000162772/ENSG00000099860/ENSG00000112096/ENSG00000109861/ENSG00000143878/ENSG00000172243/ENSG00000141682/ENSG00000130222/ENSG00000003402/ENSG00000101160/ENSG00000150991/ENSG00000108691/ENSG00000124762/ENSG00000086061/ENSG00000144381/ENSG00000156113/ENSG00000170315/ENSG00000100292/ENSG00000119508/ENSG00000120129/ENSG00000171867…	0
GO:0001961	positive regulation of cytokine-mediated signaling pathway	13	0.563646	1.46876	0.0594436	0.215217	0.168817	35	tags=23%, list=3%, signal=23%	ENSG00000019582/ENSG00000204389/ENSG00000204388	0
GO:0071456	cellular response to hypoxia	27	0.483649	1.43222	0.0594452	0.215217	0.168817	238	tags=44%, list=22%, signal=35%	ENSG00000120738/ENSG00000185650/ENSG00000141682/ENSG00000003402/ENSG00000090339/ENSG00000164442/ENSG00000150991/ENSG00000251562/ENSG00000170315/ENSG00000100292/ENSG00000168214/ENSG00000160789	0
GO:0050877	nervous system process	67	0.408349	1.32461	0.059506	0.215217	0.168817	305	tags=39%, list=29%, signal=30%	ENSG00000277632/ENSG00000118515/ENSG00000177606/ENSG00000122877/ENSG00000232810/ENSG00000170345/ENSG00000204287/ENSG00000112096/ENSG00000159388/ENSG00000141543/ENSG00000109861/ENSG00000090339/ENSG00000100600/ENSG00000108691/ENSG00000130203/ENSG00000119508/ENSG00000110911/ENSG00000171867/ENSG00000197746/ENSG00000171298/ENSG00000115419/ENSG00000120708/ENSG00000079215/ENSG00000127914/ENSG00000073756…	0
GO:0048662	negative regulation of smooth muscle cell proliferation	10	0.600649	1.48027	0.0598358	0.216033	0.169457	214	tags=60%, list=20%, signal=48%	ENSG00000112096/ENSG00000136826/ENSG00000118503/ENSG00000124762/ENSG00000173334/ENSG00000100292	0
GO:0051235	maintenance of location	40	0.446591	1.38558	0.0603076	0.217256	0.170416	310	tags=42%, list=29%, signal=31%	ENSG00000277632/ENSG00000125538/ENSG00000136244/ENSG00000232810/ENSG00000100906/ENSG00000147872/ENSG00000109320/ENSG00000130203/ENSG00000165029/ENSG00000038945/ENSG00000153187/ENSG00000010610/ENSG00000198668/ENSG00000171298/ENSG00000123104/ENSG00000127914/ENSG00000087086	0
GO:0072511	divalent inorganic cation transport	41	0.443988	1.38196	0.0603838	0.217256	0.170416	297	tags=41%, list=28%, signal=31%	ENSG00000275302/ENSG00000277632/ENSG00000090339/ENSG00000066294/ENSG00000108691/ENSG00000017260/ENSG00000166592/ENSG00000138449/ENSG00000164949/ENSG00000010610/ENSG00000110911/ENSG00000171867/ENSG00000198668/ENSG00000123104/ENSG00000114353/ENSG00000073756/ENSG00000187231	0
GO:1903362	regulation of cellular protein catabolic process	31	0.46729	1.4095	0.0611544	0.218877	0.171688	199	tags=39%, list=19%, signal=32%	ENSG00000204389/ENSG00000204388/ENSG00000109861/ENSG00000080824/ENSG00000118503/ENSG00000153071/ENSG00000096384/ENSG00000130203/ENSG00000173334/ENSG00000051108/ENSG00000110651/ENSG00000170315	0
GO:0034101	erythrocyte homeostasis	27	0.481841	1.42687	0.0612743	0.218877	0.171688	61	tags=22%, list=6%, signal=21%	ENSG00000204103/ENSG00000204389/ENSG00000204388/ENSG00000115738/ENSG00000128016/ENSG00000185650	0
GO:1901360	organic cyclic compound metabolic process	399	0.333279	1.16769	0.0612939	0.218877	0.171688	272	tags=29%, list=25%, signal=35%	ENSG00000125538/ENSG00000120738/ENSG00000125740/ENSG00000153234/ENSG00000138135/ENSG00000067082/ENSG00000136244/ENSG00000129538/ENSG00000118515/ENSG00000204103/ENSG00000177606/ENSG00000144802/ENSG00000162783/ENSG00000122877/ENSG00000019582/ENSG00000232810/ENSG00000204389/ENSG00000204388/ENSG00000170345/ENSG00000165949/ENSG00000162772/ENSG00000115738/ENSG00000160888/ENSG00000196126/ENSG00000004799…	0
GO:1901655	cellular response to ketone	15	0.544027	1.46369	0.0613243	0.218877	0.171688	416	tags=80%, list=39%, signal=50%	ENSG00000136826/ENSG00000116285/ENSG00000003402/ENSG00000090339/ENSG00000127528/ENSG00000171522/ENSG00000085662/ENSG00000266412/ENSG00000151247/ENSG00000132386/ENSG00000118689/ENSG00000106546	0
GO:0003008	system process	127	0.370707	1.24902	0.0614939	0.218877	0.171688	340	tags=41%, list=32%, signal=32%	ENSG00000277632/ENSG00000125538/ENSG00000118515/ENSG00000177606/ENSG00000122877/ENSG00000232810/ENSG00000170345/ENSG00000115738/ENSG00000204287/ENSG00000107372/ENSG00000112096/ENSG00000159388/ENSG00000136826/ENSG00000141543/ENSG00000109861/ENSG00000116285/ENSG00000003402/ENSG00000090339/ENSG00000101160/ENSG00000100600/ENSG00000108691/ENSG00000130203/ENSG00000121933/ENSG00000113070/ENSG00000156113…	0
GO:0001704	formation of primary germ layer	12	0.573634	1.47395	0.0616378	0.218877	0.171688	229	tags=50%, list=21%, signal=40%	ENSG00000158050/ENSG00000136826/ENSG00000132510/ENSG00000157557/ENSG00000119508/ENSG00000120129	0
GO:1901990	regulation of mitotic cell cycle phase transition	31	0.466896	1.40831	0.0616598	0.218877	0.171688	350	tags=58%, list=33%, signal=40%	ENSG00000115738/ENSG00000159388/ENSG00000136826/ENSG00000185650/ENSG00000080824/ENSG00000108691/ENSG00000136235/ENSG00000188229/ENSG00000124762/ENSG00000152518/ENSG00000120129/ENSG00000139687/ENSG00000127914/ENSG00000135046/ENSG00000197102/ENSG00000204472/ENSG00000054282/ENSG00000135090	0
GO:0050870	positive regulation of T cell activation	54	0.422378	1.34719	0.0616864	0.218877	0.171688	278	tags=39%, list=26%, signal=30%	ENSG00000125538/ENSG00000112149/ENSG00000136244/ENSG00000144802/ENSG00000019582/ENSG00000120694/ENSG00000231389/ENSG00000223865/ENSG00000134460/ENSG00000242574/ENSG00000179388/ENSG00000108691/ENSG00000115008/ENSG00000114315/ENSG00000144381/ENSG00000110651/ENSG00000010610/ENSG00000072274/ENSG00000150782/ENSG00000159216/ENSG00000107968	0
GO:0006725	cellular aromatic compound metabolic process	384	0.333784	1.16898	0.0618938	0.218877	0.171688	272	tags=29%, list=25%, signal=34%	ENSG00000125538/ENSG00000120738/ENSG00000125740/ENSG00000153234/ENSG00000067082/ENSG00000136244/ENSG00000129538/ENSG00000118515/ENSG00000204103/ENSG00000177606/ENSG00000144802/ENSG00000162783/ENSG00000122877/ENSG00000019582/ENSG00000232810/ENSG00000204389/ENSG00000204388/ENSG00000170345/ENSG00000165949/ENSG00000162772/ENSG00000115738/ENSG00000160888/ENSG00000196126/ENSG00000004799/ENSG00000132002…	0
GO:0006812	cation transport	89	0.38898	1.28531	0.0620938	0.218877	0.171688	310	tags=40%, list=29%, signal=31%	ENSG00000275302/ENSG00000277632/ENSG00000118515/ENSG00000090339/ENSG00000198938/ENSG00000066294/ENSG00000108691/ENSG00000198804/ENSG00000198743/ENSG00000134294/ENSG00000198886/ENSG00000017260/ENSG00000198727/ENSG00000166592/ENSG00000198899/ENSG00000156113/ENSG00000138449/ENSG00000198786/ENSG00000164949/ENSG00000010610/ENSG00000110911/ENSG00000072274/ENSG00000171867/ENSG00000116741/ENSG00000198712…	0
GO:0043525	positive regulation of neuron apoptotic process	13	0.561547	1.46329	0.0621604	0.218877	0.171688	107	tags=31%, list=10%, signal=28%	ENSG00000277632/ENSG00000177606/ENSG00000232810/ENSG00000101160	0
GO:0070838	divalent metal ion transport	39	0.447807	1.38547	0.062173	0.218877	0.171688	297	tags=41%, list=28%, signal=31%	ENSG00000275302/ENSG00000277632/ENSG00000090339/ENSG00000066294/ENSG00000108691/ENSG00000017260/ENSG00000166592/ENSG00000164949/ENSG00000010610/ENSG00000110911/ENSG00000171867/ENSG00000198668/ENSG00000123104/ENSG00000114353/ENSG00000073756/ENSG00000187231	0
GO:0007179	transforming growth factor beta receptor signaling pathway	23	0.497022	1.43812	0.0622049	0.218877	0.171688	121	tags=30%, list=11%, signal=28%	ENSG00000177606/ENSG00000204389/ENSG00000170345/ENSG00000153071/ENSG00000096384/ENSG00000164442/ENSG00000150991	0
GO:0050673	epithelial cell proliferation	54	0.421658	1.3449	0.0623873	0.219109	0.17187	154	tags=28%, list=14%, signal=25%	ENSG00000136244/ENSG00000177606/ENSG00000232810/ENSG00000115738/ENSG00000128016/ENSG00000185650/ENSG00000118503/ENSG00000116285/ENSG00000003402/ENSG00000123358/ENSG00000179388/ENSG00000135821/ENSG00000108691/ENSG00000130203/ENSG00000114315	0
GO:0003002	regionalization	22	0.500596	1.44048	0.0626995	0.219109	0.17187	233	tags=45%, list=22%, signal=36%	ENSG00000204103/ENSG00000122877/ENSG00000159388/ENSG00000173372/ENSG00000164442/ENSG00000114315/ENSG00000134107/ENSG00000157557/ENSG00000168214/ENSG00000118257	0
GO:0051101	regulation of DNA binding	13	0.560756	1.46123	0.0627038	0.219109	0.17187	272	tags=54%, list=25%, signal=41%	ENSG00000177606/ENSG00000115738/ENSG00000136826/ENSG00000100906/ENSG00000114315/ENSG00000100292/ENSG00000139687	0
GO:0032943	mononuclear cell proliferation	54	0.421454	1.34425	0.0627879	0.219109	0.17187	251	tags=37%, list=24%, signal=30%	ENSG00000125538/ENSG00000136244/ENSG00000019582/ENSG00000196126/ENSG00000231389/ENSG00000169508/ENSG00000223865/ENSG00000134460/ENSG00000242574/ENSG00000136235/ENSG00000124762/ENSG00000115008/ENSG00000114315/ENSG00000144381/ENSG00000163512/ENSG00000110651/ENSG00000010610/ENSG00000072274/ENSG00000171867/ENSG00000150782	0
GO:0050852	T cell receptor signaling pathway	27	0.481014	1.42442	0.0627985	0.219109	0.17187	118	tags=30%, list=11%, signal=27%	ENSG00000196735/ENSG00000144802/ENSG00000196126/ENSG00000204287/ENSG00000179344/ENSG00000231389/ENSG00000223865/ENSG00000109320	0
GO:0044706	multi-multicellular organism process	26	0.48204	1.42072	0.062952	0.219276	0.172001	244	tags=42%, list=23%, signal=33%	ENSG00000125538/ENSG00000125740/ENSG00000170345/ENSG00000171223/ENSG00000178726/ENSG00000164733/ENSG00000185022/ENSG00000134294/ENSG00000057657/ENSG00000116741/ENSG00000085662	0
GO:0045445	myoblast differentiation	14	0.549769	1.4556	0.0633863	0.220419	0.172897	318	tags=64%, list=30%, signal=46%	ENSG00000232810/ENSG00000185650/ENSG00000108654/ENSG00000168214/ENSG00000152601/ENSG00000150782/ENSG00000139687/ENSG00000133639/ENSG00000117318	0
GO:0030902	hindbrain development	10	0.596414	1.46983	0.0639973	0.222171	0.174272	161	tags=50%, list=15%, signal=43%	ENSG00000204103/ENSG00000122877/ENSG00000198804/ENSG00000114315/ENSG00000198886	0
GO:0070661	leukocyte proliferation	58	0.415885	1.33409	0.0643386	0.222608	0.174615	308	tags=43%, list=29%, signal=32%	ENSG00000125538/ENSG00000136244/ENSG00000019582/ENSG00000196126/ENSG00000231389/ENSG00000169508/ENSG00000223865/ENSG00000134460/ENSG00000118503/ENSG00000242574/ENSG00000136235/ENSG00000124762/ENSG00000115008/ENSG00000114315/ENSG00000144381/ENSG00000163512/ENSG00000110651/ENSG00000010610/ENSG00000072274/ENSG00000171867/ENSG00000150782/ENSG00000182578/ENSG00000125347/ENSG00000095970/ENSG00000135046	0
GO:0010608	posttranscriptional regulation of gene expression	64	0.408253	1.32045	0.0644322	0.222608	0.174615	281	tags=39%, list=26%, signal=31%	ENSG00000136244/ENSG00000232810/ENSG00000204389/ENSG00000245532/ENSG00000159388/ENSG00000128016/ENSG00000185650/ENSG00000141543/ENSG00000109971/ENSG00000087074/ENSG00000150991/ENSG00000108654/ENSG00000234883/ENSG00000106211/ENSG00000113742/ENSG00000170315/ENSG00000153187/ENSG00000090621/ENSG00000152518/ENSG00000158615/ENSG00000116741/ENSG00000112531/ENSG00000089280/ENSG00000196730/ENSG00000156976	0
GO:0007005	mitochondrion organization	42	0.439385	1.37124	0.0644449	0.222608	0.174615	238	tags=38%, list=22%, signal=31%	ENSG00000177606/ENSG00000204389/ENSG00000112096/ENSG00000080824/ENSG00000151929/ENSG00000141682/ENSG00000198888/ENSG00000198840/ENSG00000198763/ENSG00000144381/ENSG00000198886/ENSG00000198899/ENSG00000198786/ENSG00000052795/ENSG00000072274/ENSG00000160789	0
GO:0002262	myeloid cell homeostasis	35	0.45518	1.39274	0.0653707	0.225431	0.176829	61	tags=20%, list=6%, signal=19%	ENSG00000136244/ENSG00000204103/ENSG00000204389/ENSG00000204388/ENSG00000115738/ENSG00000128016/ENSG00000185650	0
GO:0031400	negative regulation of protein modification process	73	0.399051	1.30326	0.0656	0.225847	0.177155	254	tags=33%, list=24%, signal=27%	ENSG00000125538/ENSG00000158050/ENSG00000177606/ENSG00000232810/ENSG00000204389/ENSG00000204388/ENSG00000162772/ENSG00000099860/ENSG00000136826/ENSG00000087074/ENSG00000118503/ENSG00000116285/ENSG00000184557/ENSG00000124762/ENSG00000130203/ENSG00000086061/ENSG00000106211/ENSG00000173334/ENSG00000156052/ENSG00000120129/ENSG00000158615/ENSG00000171867/ENSG00000116741/ENSG00000198668	0
GO:0002286	T cell activation involved in immune response	22	0.498049	1.43315	0.066097	0.22697	0.178036	251	tags=45%, list=24%, signal=35%	ENSG00000136244/ENSG00000144802/ENSG00000019582/ENSG00000169508/ENSG00000242574/ENSG00000090339/ENSG00000110651/ENSG00000171522/ENSG00000127951/ENSG00000150782	0
GO:0006006	glucose metabolic process	14	0.54771	1.45015	0.0662871	0.22697	0.178036	90	tags=29%, list=8%, signal=27%	ENSG00000232810/ENSG00000162772/ENSG00000004799/ENSG00000141682	0
GO:0043434	response to peptide hormone	58	0.414288	1.32897	0.0664399	0.22697	0.178036	118	tags=22%, list=11%, signal=21%	ENSG00000125538/ENSG00000120738/ENSG00000153234/ENSG00000122877/ENSG00000004799/ENSG00000159388/ENSG00000185650/ENSG00000116285/ENSG00000003402/ENSG00000090339/ENSG00000123358/ENSG00000184557/ENSG00000109320	0
GO:0032944	regulation of mononuclear cell proliferation	47	0.430942	1.35809	0.0664728	0.22697	0.178036	251	tags=38%, list=24%, signal=31%	ENSG00000125538/ENSG00000136244/ENSG00000019582/ENSG00000196126/ENSG00000231389/ENSG00000169508/ENSG00000223865/ENSG00000134460/ENSG00000242574/ENSG00000136235/ENSG00000124762/ENSG00000115008/ENSG00000114315/ENSG00000110651/ENSG00000010610/ENSG00000072274/ENSG00000171867/ENSG00000150782	0
GO:0050670	regulation of lymphocyte proliferation	47	0.430942	1.35809	0.0664728	0.22697	0.178036	251	tags=38%, list=24%, signal=31%	ENSG00000125538/ENSG00000136244/ENSG00000019582/ENSG00000196126/ENSG00000231389/ENSG00000169508/ENSG00000223865/ENSG00000134460/ENSG00000242574/ENSG00000136235/ENSG00000124762/ENSG00000115008/ENSG00000114315/ENSG00000110651/ENSG00000010610/ENSG00000072274/ENSG00000171867/ENSG00000150782	0
GO:0031396	regulation of protein ubiquitination	20	0.507029	1.43689	0.0668466	0.227817	0.178701	199	tags=40%, list=19%, signal=33%	ENSG00000204389/ENSG00000204388/ENSG00000080824/ENSG00000118503/ENSG00000096384/ENSG00000086061/ENSG00000051108/ENSG00000170315	0
GO:0070663	regulation of leukocyte proliferation	50	0.42514	1.34787	0.0669406	0.227817	0.178701	251	tags=38%, list=24%, signal=30%	ENSG00000125538/ENSG00000136244/ENSG00000019582/ENSG00000196126/ENSG00000231389/ENSG00000169508/ENSG00000223865/ENSG00000134460/ENSG00000118503/ENSG00000242574/ENSG00000136235/ENSG00000124762/ENSG00000115008/ENSG00000114315/ENSG00000110651/ENSG00000010610/ENSG00000072274/ENSG00000171867/ENSG00000150782	0
GO:0032368	regulation of lipid transport	12	0.568498	1.46076	0.0674403	0.229143	0.17974	175	tags=42%, list=16%, signal=35%	ENSG00000125538/ENSG00000100906/ENSG00000109320/ENSG00000130203/ENSG00000165029	0
GO:0022612	gland morphogenesis	12	0.567693	1.45869	0.0678783	0.230254	0.180612	99	tags=33%, list=9%, signal=31%	ENSG00000136244/ENSG00000232810/ENSG00000118503/ENSG00000003402	0
GO:0010243	response to organonitrogen compound	134	0.36651	1.23866	0.0682932	0.231283	0.181419	308	tags=37%, list=29%, signal=30%	ENSG00000125538/ENSG00000120738/ENSG00000125740/ENSG00000153234/ENSG00000136244/ENSG00000122877/ENSG00000232810/ENSG00000170345/ENSG00000004799/ENSG00000159388/ENSG00000136826/ENSG00000185650/ENSG00000100906/ENSG00000165457/ENSG00000118503/ENSG00000116285/ENSG00000003402/ENSG00000090339/ENSG00000123358/ENSG00000096384/ENSG00000178726/ENSG00000184557/ENSG00000109320/ENSG00000100600/ENSG00000127528…	0
GO:0048732	gland development	38	0.446589	1.37761	0.0686117	0.23133	0.181456	332	tags=47%, list=31%, signal=34%	ENSG00000136244/ENSG00000204103/ENSG00000177606/ENSG00000232810/ENSG00000115738/ENSG00000118503/ENSG00000150347/ENSG00000003402/ENSG00000164442/ENSG00000114315/ENSG00000100292/ENSG00000168214/ENSG00000198712/ENSG00000197746/ENSG00000182578/ENSG00000135046/ENSG00000004399/ENSG00000132386	0
GO:0002764	immune response-regulating signaling pathway	61	0.409998	1.32088	0.0686412	0.23133	0.181456	118	tags=23%, list=11%, signal=22%	ENSG00000196735/ENSG00000177606/ENSG00000144802/ENSG00000143226/ENSG00000170345/ENSG00000196126/ENSG00000204287/ENSG00000179344/ENSG00000231389/ENSG00000080824/ENSG00000223865/ENSG00000203747/ENSG00000096384/ENSG00000109320	0
GO:0002768	immune response-regulating cell surface receptor signaling pathway	61	0.409998	1.32088	0.0686412	0.23133	0.181456	118	tags=23%, list=11%, signal=22%	ENSG00000196735/ENSG00000177606/ENSG00000144802/ENSG00000143226/ENSG00000170345/ENSG00000196126/ENSG00000204287/ENSG00000179344/ENSG00000231389/ENSG00000080824/ENSG00000223865/ENSG00000203747/ENSG00000096384/ENSG00000109320	0
GO:1901342	regulation of vasculature development	56	0.415807	1.33063	0.0695556	0.233812	0.183403	378	tags=52%, list=35%, signal=35%	ENSG00000125538/ENSG00000120738/ENSG00000136244/ENSG00000232810/ENSG00000112096/ENSG00000136826/ENSG00000143878/ENSG00000118503/ENSG00000003402/ENSG00000135821/ENSG00000127528/ENSG00000136235/ENSG00000169429/ENSG00000115008/ENSG00000010327/ENSG00000106211/ENSG00000100292/ENSG00000030582/ENSG00000171860/ENSG00000159216/ENSG00000073756/ENSG00000133639/ENSG00000135046/ENSG00000004399/ENSG00000132386…	0
GO:0071897	DNA biosynthetic process	16	0.530425	1.44569	0.0696029	0.233812	0.183403	229	tags=50%, list=21%, signal=40%	ENSG00000136826/ENSG00000080824/ENSG00000096384/ENSG00000150991/ENSG00000124762/ENSG00000170315/ENSG00000153187/ENSG00000120129	0
GO:0007626	locomotory behavior	19	0.510189	1.43581	0.0698545	0.234278	0.183768	313	tags=53%, list=29%, signal=38%	ENSG00000120738/ENSG00000153234/ENSG00000115738/ENSG00000250722/ENSG00000130203/ENSG00000197746/ENSG00000171298/ENSG00000113369/ENSG00000131238/ENSG00000140836	0
GO:0006816	calcium ion transport	37	0.447768	1.37789	0.0700977	0.234714	0.184111	297	tags=41%, list=28%, signal=30%	ENSG00000275302/ENSG00000277632/ENSG00000090339/ENSG00000066294/ENSG00000108691/ENSG00000017260/ENSG00000166592/ENSG00000164949/ENSG00000010610/ENSG00000171867/ENSG00000198668/ENSG00000123104/ENSG00000114353/ENSG00000073756/ENSG00000187231	0
GO:0019217	regulation of fatty acid metabolic process	10	0.591203	1.45699	0.0704083	0.235375	0.184629	47	tags=30%, list=4%, signal=29%	ENSG00000125538/ENSG00000019582/ENSG00000004799	0
GO:0045833	negative regulation of lipid metabolic process	12	0.564582	1.4507	0.0716006	0.238976	0.187453	145	tags=33%, list=14%, signal=29%	ENSG00000125538/ENSG00000232810/ENSG00000109320/ENSG00000130203	0
GO:0007611	learning or memory	26	0.474601	1.3988	0.0724254	0.24134	0.189308	145	tags=31%, list=14%, signal=27%	ENSG00000118515/ENSG00000177606/ENSG00000122877/ENSG00000170345/ENSG00000159388/ENSG00000141543/ENSG00000100600/ENSG00000130203	0
GO:0044344	cellular response to fibroblast growth factor stimulus	14	0.54232	1.43588	0.0732703	0.243765	0.19121	140	tags=43%, list=13%, signal=38%	ENSG00000128016/ENSG00000185650/ENSG00000123358/ENSG00000179388/ENSG00000108691/ENSG00000169429	0
GO:0043065	positive regulation of apoptotic process	95	0.380558	1.26287	0.0737926	0.24511	0.192265	318	tags=40%, list=30%, signal=31%	ENSG00000277632/ENSG00000136244/ENSG00000177606/ENSG00000232810/ENSG00000162772/ENSG00000099860/ENSG00000112096/ENSG00000109861/ENSG00000143878/ENSG00000172243/ENSG00000141682/ENSG00000130222/ENSG00000003402/ENSG00000101160/ENSG00000150991/ENSG00000108691/ENSG00000086061/ENSG00000144381/ENSG00000156113/ENSG00000170315/ENSG00000100292/ENSG00000119508/ENSG00000120129/ENSG00000171867/ENSG00000030582…	0
GO:2000377	regulation of reactive oxygen species metabolic process	39	0.441226	1.36511	0.0744467	0.246335	0.193226	160	tags=31%, list=15%, signal=27%	ENSG00000125538/ENSG00000232810/ENSG00000136826/ENSG00000080824/ENSG00000172243/ENSG00000003402/ENSG00000090339/ENSG00000096384/ENSG00000127528/ENSG00000124762/ENSG00000198743/ENSG00000144381	0
GO:0050796	regulation of insulin secretion	21	0.495567	1.4158	0.0745175	0.246335	0.193226	44	tags=19%, list=4%, signal=19%	ENSG00000125538/ENSG00000136244/ENSG00000232810/ENSG00000196126	0
GO:0090276	regulation of peptide hormone secretion	21	0.495567	1.4158	0.0745175	0.246335	0.193226	44	tags=19%, list=4%, signal=19%	ENSG00000125538/ENSG00000136244/ENSG00000232810/ENSG00000196126	0
GO:0009887	animal organ morphogenesis	72	0.396425	1.29333	0.0749	0.246336	0.193227	413	tags=54%, list=39%, signal=36%	ENSG00000136244/ENSG00000204103/ENSG00000177606/ENSG00000232810/ENSG00000115738/ENSG00000107372/ENSG00000141543/ENSG00000118503/ENSG00000153071/ENSG00000150347/ENSG00000116285/ENSG00000003402/ENSG00000164442/ENSG00000101160/ENSG00000106565/ENSG00000108691/ENSG00000114315/ENSG00000138449/ENSG00000057657/ENSG00000102575/ENSG00000168214/ENSG00000119508/ENSG00000118257/ENSG00000248905/ENSG00000171298…	0
GO:0030072	peptide hormone secretion	24	0.483262	1.40649	0.0749309	0.246336	0.193227	123	tags=25%, list=12%, signal=23%	ENSG00000125538/ENSG00000136244/ENSG00000232810/ENSG00000196126/ENSG00000112394/ENSG00000135821	0
GO:0040017	positive regulation of locomotion	86	0.386337	1.27373	0.0749925	0.246336	0.193227	173	tags=23%, list=16%, signal=21%	ENSG00000275302/ENSG00000277632/ENSG00000125538/ENSG00000136244/ENSG00000115009/ENSG00000177606/ENSG00000019582/ENSG00000232810/ENSG00000112096/ENSG00000143878/ENSG00000172243/ENSG00000153071/ENSG00000090339/ENSG00000100600/ENSG00000136235/ENSG00000169429/ENSG00000122861/ENSG00000113070/ENSG00000106211/ENSG00000251562	0
GO:2000147	positive regulation of cell motility	86	0.386337	1.27373	0.0749925	0.246336	0.193227	173	tags=23%, list=16%, signal=21%	ENSG00000275302/ENSG00000277632/ENSG00000125538/ENSG00000136244/ENSG00000115009/ENSG00000177606/ENSG00000019582/ENSG00000232810/ENSG00000112096/ENSG00000143878/ENSG00000172243/ENSG00000153071/ENSG00000090339/ENSG00000100600/ENSG00000136235/ENSG00000169429/ENSG00000122861/ENSG00000113070/ENSG00000106211/ENSG00000251562	0
GO:0002042	cell migration involved in sprouting angiogenesis	10	0.587168	1.44704	0.0751322	0.246405	0.193281	359	tags=80%, list=34%, signal=54%	ENSG00000136826/ENSG00000123358/ENSG00000179388/ENSG00000100292/ENSG00000073756/ENSG00000135046/ENSG00000166068/ENSG00000099250	0
GO:0002718	regulation of cytokine production involved in immune response	18	0.511372	1.42482	0.0755091	0.247251	0.193944	251	tags=44%, list=24%, signal=35%	ENSG00000125538/ENSG00000136244/ENSG00000019582/ENSG00000232810/ENSG00000110651/ENSG00000100292/ENSG00000119508/ENSG00000150782	0
GO:0030278	regulation of ossification	32	0.456162	1.38042	0.0756489	0.247318	0.193997	40	tags=16%, list=4%, signal=16%	ENSG00000277632/ENSG00000136244/ENSG00000122877/ENSG00000232810/ENSG00000115738	0
GO:1901987	regulation of cell cycle phase transition	32	0.455603	1.37873	0.0761539	0.247559	0.194186	350	tags=56%, list=33%, signal=39%	ENSG00000115738/ENSG00000159388/ENSG00000136826/ENSG00000185650/ENSG00000080824/ENSG00000108691/ENSG00000136235/ENSG00000188229/ENSG00000124762/ENSG00000152518/ENSG00000120129/ENSG00000139687/ENSG00000127914/ENSG00000135046/ENSG00000197102/ENSG00000204472/ENSG00000054282/ENSG00000135090	0
GO:0048285	organelle fission	23	0.486554	1.40783	0.0765757	0.247559	0.194186	303	tags=48%, list=28%, signal=35%	ENSG00000125538/ENSG00000204389/ENSG00000204388/ENSG00000255112/ENSG00000115008/ENSG00000170315/ENSG00000153187/ENSG00000120129/ENSG00000123975/ENSG00000139687/ENSG00000108106	0
GO:0007268	chemical synaptic transmission	49	0.422247	1.33591	0.0765838	0.247559	0.194186	321	tags=47%, list=30%, signal=34%	ENSG00000125538/ENSG00000122877/ENSG00000232810/ENSG00000141543/ENSG00000109971/ENSG00000109099/ENSG00000179388/ENSG00000135821/ENSG00000100600/ENSG00000108691/ENSG00000130203/ENSG00000054523/ENSG00000171867/ENSG00000117009/ENSG00000115419/ENSG00000079215/ENSG00000127914/ENSG00000114353/ENSG00000137575/ENSG00000073756/ENSG00000131238/ENSG00000128245/ENSG00000151247	0
GO:0098916	anterograde trans-synaptic signaling	49	0.422247	1.33591	0.0765838	0.247559	0.194186	321	tags=47%, list=30%, signal=34%	ENSG00000125538/ENSG00000122877/ENSG00000232810/ENSG00000141543/ENSG00000109971/ENSG00000109099/ENSG00000179388/ENSG00000135821/ENSG00000100600/ENSG00000108691/ENSG00000130203/ENSG00000054523/ENSG00000171867/ENSG00000117009/ENSG00000115419/ENSG00000079215/ENSG00000127914/ENSG00000114353/ENSG00000137575/ENSG00000073756/ENSG00000131238/ENSG00000128245/ENSG00000151247	0
GO:0006839	mitochondrial transport	15	0.530053	1.42609	0.0766288	0.247559	0.194186	179	tags=40%, list=17%, signal=34%	ENSG00000204389/ENSG00000080824/ENSG00000151929/ENSG00000141682/ENSG00000144381/ENSG00000198899	0
GO:0001525	angiogenesis	72	0.395719	1.29102	0.0768	0.247559	0.194186	379	tags=51%, list=36%, signal=36%	ENSG00000125538/ENSG00000136244/ENSG00000177606/ENSG00000232810/ENSG00000136826/ENSG00000143878/ENSG00000185215/ENSG00000118503/ENSG00000123358/ENSG00000179388/ENSG00000135821/ENSG00000127528/ENSG00000108691/ENSG00000136235/ENSG00000169429/ENSG00000115008/ENSG00000010327/ENSG00000106211/ENSG00000100292/ENSG00000168214/ENSG00000118257/ENSG00000030582/ENSG00000150782/ENSG00000171860/ENSG00000159216…	0
GO:0046889	positive regulation of lipid biosynthetic process	10	0.58567	1.44335	0.0769317	0.247559	0.194186	33	tags=30%, list=3%, signal=29%	ENSG00000125538/ENSG00000019582/ENSG00000232810	0
GO:2000278	regulation of DNA biosynthetic process	10	0.585642	1.44328	0.0769317	0.247559	0.194186	366	tags=80%, list=34%, signal=53%	ENSG00000136826/ENSG00000080824/ENSG00000096384/ENSG00000124762/ENSG00000153187/ENSG00000120129/ENSG00000122566/ENSG00000092199	0
GO:1903313	positive regulation of mRNA metabolic process	14	0.538497	1.42576	0.0770305	0.247559	0.194186	70	tags=29%, list=7%, signal=27%	ENSG00000159388/ENSG00000128016/ENSG00000185650/ENSG00000109971	0
GO:0070741	response to interleukin-6	11	0.571436	1.43904	0.0770342	0.247559	0.194186	118	tags=36%, list=11%, signal=33%	ENSG00000136244/ENSG00000090339/ENSG00000184557/ENSG00000109320	0
GO:0071354	cellular response to interleukin-6	11	0.571436	1.43904	0.0770342	0.247559	0.194186	118	tags=36%, list=11%, signal=33%	ENSG00000136244/ENSG00000090339/ENSG00000184557/ENSG00000109320	0
GO:0042102	positive regulation of T cell proliferation	28	0.466191	1.38773	0.0776955	0.249298	0.19555	251	tags=43%, list=24%, signal=34%	ENSG00000125538/ENSG00000136244/ENSG00000231389/ENSG00000223865/ENSG00000134460/ENSG00000242574/ENSG00000115008/ENSG00000114315/ENSG00000110651/ENSG00000010610/ENSG00000072274/ENSG00000150782	0
GO:0071695	anatomical structure maturation	21	0.493043	1.40859	0.0789555	0.25295	0.198415	272	tags=48%, list=25%, signal=36%	ENSG00000153234/ENSG00000115738/ENSG00000173372/ENSG00000172243/ENSG00000127528/ENSG00000124762/ENSG00000114315/ENSG00000168214/ENSG00000085662/ENSG00000139687	0
GO:0002443	leukocyte mediated immunity	148	0.359176	1.21955	0.0792921	0.253637	0.198954	269	tags=32%, list=25%, signal=28%	ENSG00000277632/ENSG00000125538/ENSG00000163739/ENSG00000136244/ENSG00000143226/ENSG00000019582/ENSG00000232810/ENSG00000204389/ENSG00000204388/ENSG00000196126/ENSG00000179344/ENSG00000173369/ENSG00000159189/ENSG00000173372/ENSG00000109861/ENSG00000109971/ENSG00000080824/ENSG00000170458/ENSG00000090339/ENSG00000096384/ENSG00000101160/ENSG00000109320/ENSG00000173110/ENSG00000197766/ENSG00000066294…	0
GO:0046483	heterocycle metabolic process	380	0.329688	1.15454	0.0794921	0.253885	0.199149	272	tags=29%, list=25%, signal=34%	ENSG00000125538/ENSG00000120738/ENSG00000125740/ENSG00000153234/ENSG00000067082/ENSG00000136244/ENSG00000129538/ENSG00000118515/ENSG00000204103/ENSG00000177606/ENSG00000144802/ENSG00000162783/ENSG00000122877/ENSG00000019582/ENSG00000232810/ENSG00000204389/ENSG00000204388/ENSG00000170345/ENSG00000165949/ENSG00000162772/ENSG00000115738/ENSG00000160888/ENSG00000196126/ENSG00000004799/ENSG00000132002…	0
GO:0070665	positive regulation of leukocyte proliferation	39	0.438609	1.35701	0.0796781	0.254007	0.199244	251	tags=38%, list=24%, signal=31%	ENSG00000125538/ENSG00000136244/ENSG00000019582/ENSG00000231389/ENSG00000169508/ENSG00000223865/ENSG00000134460/ENSG00000242574/ENSG00000124762/ENSG00000115008/ENSG00000114315/ENSG00000110651/ENSG00000010610/ENSG00000072274/ENSG00000150782	0
GO:0044772	mitotic cell cycle phase transition	41	0.433561	1.3495	0.0797749	0.254007	0.199244	350	tags=54%, list=33%, signal=37%	ENSG00000115738/ENSG00000159388/ENSG00000136826/ENSG00000185650/ENSG00000080824/ENSG00000108691/ENSG00000136235/ENSG00000188229/ENSG00000124762/ENSG00000152518/ENSG00000120129/ENSG00000123975/ENSG00000139687/ENSG00000127914/ENSG00000108106/ENSG00000135046/ENSG00000197102/ENSG00000151247/ENSG00000204472/ENSG00000054282/ENSG00000139289/ENSG00000135090	0
GO:0045598	regulation of fat cell differentiation	20	0.49813	1.41167	0.0800291	0.254426	0.199573	223	tags=40%, list=21%, signal=32%	ENSG00000136244/ENSG00000232810/ENSG00000115738/ENSG00000128016/ENSG00000185650/ENSG00000114315/ENSG00000153187/ENSG00000152518	0
GO:0008637	apoptotic mitochondrial changes	12	0.558314	1.43459	0.0802496	0.254737	0.199817	160	tags=42%, list=15%, signal=36%	ENSG00000177606/ENSG00000204389/ENSG00000112096/ENSG00000141682/ENSG00000144381	0
GO:0080135	regulation of cellular response to stress	101	0.375185	1.24909	0.0806919	0.25575	0.200611	171	tags=24%, list=16%, signal=22%	ENSG00000125538/ENSG00000137331/ENSG00000162783/ENSG00000019582/ENSG00000232810/ENSG00000204389/ENSG00000204388/ENSG00000099860/ENSG00000132002/ENSG00000112096/ENSG00000120694/ENSG00000136826/ENSG00000109971/ENSG00000087074/ENSG00000080824/ENSG00000151929/ENSG00000141682/ENSG00000130222/ENSG00000096384/ENSG00000108654/ENSG00000086061/ENSG00000134294/ENSG00000105993/ENSG00000106211	0
GO:0001933	negative regulation of protein phosphorylation	57	0.40812	1.30768	0.0815571	0.257762	0.202189	272	tags=37%, list=25%, signal=29%	ENSG00000125538/ENSG00000158050/ENSG00000177606/ENSG00000162772/ENSG00000099860/ENSG00000136826/ENSG00000118503/ENSG00000116285/ENSG00000184557/ENSG00000124762/ENSG00000130203/ENSG00000086061/ENSG00000106211/ENSG00000173334/ENSG00000156052/ENSG00000120129/ENSG00000158615/ENSG00000171867/ENSG00000116741/ENSG00000198668/ENSG00000139687	0
GO:0015849	organic acid transport	27	0.467084	1.38317	0.081699	0.257762	0.202189	308	tags=48%, list=29%, signal=35%	ENSG00000125538/ENSG00000137491/ENSG00000165457/ENSG00000112394/ENSG00000147872/ENSG00000130203/ENSG00000134294/ENSG00000116741/ENSG00000197746/ENSG00000117009/ENSG00000115419/ENSG00000079215/ENSG00000135046	0
GO:0046942	carboxylic acid transport	27	0.467084	1.38317	0.081699	0.257762	0.202189	308	tags=48%, list=29%, signal=35%	ENSG00000125538/ENSG00000137491/ENSG00000165457/ENSG00000112394/ENSG00000147872/ENSG00000130203/ENSG00000134294/ENSG00000116741/ENSG00000197746/ENSG00000117009/ENSG00000115419/ENSG00000079215/ENSG00000135046	0
GO:0048598	embryonic morphogenesis	43	0.428242	1.33969	0.0818866	0.257961	0.202346	230	tags=35%, list=22%, signal=29%	ENSG00000158050/ENSG00000204103/ENSG00000115738/ENSG00000136826/ENSG00000185650/ENSG00000141543/ENSG00000184557/ENSG00000132510/ENSG00000114315/ENSG00000105993/ENSG00000204256/ENSG00000157557/ENSG00000119508/ENSG00000120129/ENSG00000152601	0
GO:0034142	toll-like receptor 4 signaling pathway	10	0.581018	1.43189	0.0821055	0.258259	0.202579	89	tags=30%, list=8%, signal=28%	ENSG00000100906/ENSG00000170458/ENSG00000118503	0
GO:0002697	regulation of immune effector process	74	0.39199	1.28129	0.0823	0.258275	0.202592	252	tags=32%, list=24%, signal=27%	ENSG00000125538/ENSG00000136244/ENSG00000144802/ENSG00000019582/ENSG00000232810/ENSG00000173369/ENSG00000159189/ENSG00000173372/ENSG00000134460/ENSG00000118503/ENSG00000242574/ENSG00000090339/ENSG00000066294/ENSG00000144381/ENSG00000166278/ENSG00000110651/ENSG00000175899/ENSG00000100292/ENSG00000127951/ENSG00000119508/ENSG00000072274/ENSG00000030582/ENSG00000150782/ENSG00000171860	0
GO:1902807	negative regulation of cell cycle G1/S phase transition	12	0.556325	1.42948	0.0825487	0.258275	0.202592	139	tags=42%, list=13%, signal=37%	ENSG00000159388/ENSG00000136826/ENSG00000108691/ENSG00000136235/ENSG00000124762	0
GO:2000134	negative regulation of G1/S transition of mitotic cell cycle	12	0.556325	1.42948	0.0825487	0.258275	0.202592	139	tags=42%, list=13%, signal=37%	ENSG00000159388/ENSG00000136826/ENSG00000108691/ENSG00000136235/ENSG00000124762	0
GO:0015980	energy derivation by oxidation of organic compounds	24	0.478332	1.39214	0.0826083	0.258275	0.202592	262	tags=50%, list=25%, signal=39%	ENSG00000198938/ENSG00000198888/ENSG00000198840/ENSG00000198763/ENSG00000198804/ENSG00000198886/ENSG00000198727/ENSG00000198786/ENSG00000119508/ENSG00000198712/ENSG00000198668/ENSG00000171298	0
GO:0045732	positive regulation of protein catabolic process	37	0.440489	1.35549	0.0827878	0.258307	0.202617	194	tags=32%, list=18%, signal=27%	ENSG00000125538/ENSG00000232810/ENSG00000204389/ENSG00000204388/ENSG00000109861/ENSG00000080824/ENSG00000118503/ENSG00000153071/ENSG00000130203/ENSG00000173334/ENSG00000051108/ENSG00000110651	0
GO:0065003	protein-containing complex assembly	122	0.365558	1.22929	0.0828917	0.258307	0.202617	273	tags=34%, list=26%, signal=29%	ENSG00000019582/ENSG00000232810/ENSG00000204389/ENSG00000204388/ENSG00000196126/ENSG00000204287/ENSG00000112096/ENSG00000109861/ENSG00000109971/ENSG00000080824/ENSG00000172243/ENSG00000178695/ENSG00000242574/ENSG00000090339/ENSG00000198938/ENSG00000096384/ENSG00000198888/ENSG00000101160/ENSG00000204257/ENSG00000178104/ENSG00000150991/ENSG00000198840/ENSG00000146376/ENSG00000198763/ENSG00000130203…	0
GO:0055085	transmembrane transport	111	0.37049	1.24063	0.0829917	0.258307	0.202617	306	tags=38%, list=29%, signal=30%	ENSG00000277632/ENSG00000125538/ENSG00000118515/ENSG00000232810/ENSG00000137491/ENSG00000109971/ENSG00000165457/ENSG00000112394/ENSG00000198938/ENSG00000150991/ENSG00000108691/ENSG00000198804/ENSG00000198743/ENSG00000118855/ENSG00000134294/ENSG00000144381/ENSG00000198886/ENSG00000017260/ENSG00000198727/ENSG00000166592/ENSG00000165029/ENSG00000198899/ENSG00000156113/ENSG00000138449/ENSG00000198786…	0
GO:0051701	interaction with host	30	0.457829	1.37637	0.0833671	0.2587	0.202925	235	tags=37%, list=22%, signal=29%	ENSG00000019582/ENSG00000204389/ENSG00000204388/ENSG00000196126/ENSG00000260314/ENSG00000090339/ENSG00000164733/ENSG00000169429/ENSG00000110651/ENSG00000010610/ENSG00000072274	0
GO:0010573	vascular endothelial growth factor production	11	0.565545	1.42421	0.0833704	0.2587	0.202925	33	tags=27%, list=3%, signal=27%	ENSG00000125538/ENSG00000136244/ENSG00000232810	0
GO:0006139	nucleobase-containing compound metabolic process	370	0.329372	1.15234	0.0834917	0.2587	0.202925	272	tags=29%, list=25%, signal=33%	ENSG00000125538/ENSG00000120738/ENSG00000125740/ENSG00000153234/ENSG00000067082/ENSG00000136244/ENSG00000129538/ENSG00000118515/ENSG00000204103/ENSG00000177606/ENSG00000144802/ENSG00000162783/ENSG00000122877/ENSG00000019582/ENSG00000232810/ENSG00000204389/ENSG00000204388/ENSG00000170345/ENSG00000165949/ENSG00000162772/ENSG00000115738/ENSG00000160888/ENSG00000196126/ENSG00000004799/ENSG00000132002…	0
GO:0030155	regulation of cell adhesion	106	0.372503	1.24358	0.0836916	0.258933	0.203108	278	tags=35%, list=26%, signal=29%	ENSG00000125538/ENSG00000112149/ENSG00000136244/ENSG00000144802/ENSG00000143322/ENSG00000019582/ENSG00000232810/ENSG00000196126/ENSG00000120694/ENSG00000136826/ENSG00000231389/ENSG00000223865/ENSG00000134460/ENSG00000242574/ENSG00000090339/ENSG00000164442/ENSG00000179388/ENSG00000108691/ENSG00000136235/ENSG00000169429/ENSG00000115008/ENSG00000114315/ENSG00000144381/ENSG00000122861/ENSG00000169756…	0
GO:0032675	regulation of interleukin-6 production	35	0.444818	1.36103	0.0839041	0.259204	0.20332	160	tags=26%, list=15%, signal=23%	ENSG00000125538/ENSG00000136244/ENSG00000019582/ENSG00000232810/ENSG00000172243/ENSG00000118503/ENSG00000127528/ENSG00000115008/ENSG00000144381	0
GO:0019079	viral genome replication	20	0.495375	1.40387	0.0850114	0.262234	0.205697	146	tags=30%, list=14%, signal=26%	ENSG00000232810/ENSG00000165949/ENSG00000109971/ENSG00000108691/ENSG00000169429/ENSG00000108654	0
GO:0051336	regulation of hydrolase activity	158	0.354302	1.2064	0.0853915	0.26292	0.206235	378	tags=41%, list=35%, signal=31%	ENSG00000275302/ENSG00000276070/ENSG00000277632/ENSG00000276085/ENSG00000115009/ENSG00000159200/ENSG00000177606/ENSG00000090104/ENSG00000143322/ENSG00000232810/ENSG00000204389/ENSG00000181374/ENSG00000132002/ENSG00000136826/ENSG00000087074/ENSG00000172243/ENSG00000141682/ENSG00000116285/ENSG00000003402/ENSG00000090339/ENSG00000096384/ENSG00000100600/ENSG00000146376/ENSG00000136560/ENSG00000108691…	0
GO:0008654	phospholipid biosynthetic process	11	-0.367661	-1.41748	0.0854871	0.26292	0.206235	532	tags=91%, list=50%, signal=46%	ENSG00000145675/ENSG00000100523/ENSG00000100311/ENSG00000011198/ENSG00000111897/ENSG00000123983/ENSG00000026652/ENSG00000049860/ENSG00000112972/ENSG00000087253	0
GO:0007389	pattern specification process	26	0.467304	1.37729	0.0859733	0.264025	0.207102	233	tags=42%, list=22%, signal=34%	ENSG00000204103/ENSG00000122877/ENSG00000159388/ENSG00000173372/ENSG00000164442/ENSG00000114315/ENSG00000100280/ENSG00000134107/ENSG00000157557/ENSG00000168214/ENSG00000118257	0
GO:0001649	osteoblast differentiation	30	0.4563	1.37177	0.0865034	0.264719	0.207646	50	tags=17%, list=5%, signal=16%	ENSG00000277632/ENSG00000136244/ENSG00000232810/ENSG00000115738/ENSG00000171223	0
GO:0042098	T cell proliferation	38	0.437108	1.34837	0.0865191	0.264719	0.207646	251	tags=39%, list=24%, signal=31%	ENSG00000125538/ENSG00000136244/ENSG00000196126/ENSG00000231389/ENSG00000223865/ENSG00000134460/ENSG00000242574/ENSG00000136235/ENSG00000115008/ENSG00000114315/ENSG00000110651/ENSG00000010610/ENSG00000072274/ENSG00000171867/ENSG00000150782	0
GO:0099537	trans-synaptic signaling	50	0.416212	1.31956	0.0865818	0.264719	0.207646	321	tags=46%, list=30%, signal=34%	ENSG00000125538/ENSG00000122877/ENSG00000232810/ENSG00000141543/ENSG00000109971/ENSG00000109099/ENSG00000179388/ENSG00000135821/ENSG00000100600/ENSG00000108691/ENSG00000130203/ENSG00000054523/ENSG00000171867/ENSG00000117009/ENSG00000115419/ENSG00000079215/ENSG00000127914/ENSG00000114353/ENSG00000137575/ENSG00000073756/ENSG00000131238/ENSG00000128245/ENSG00000151247	0
GO:0071559	response to transforming growth factor beta	33	0.447669	1.35936	0.0872944	0.266505	0.209047	223	tags=36%, list=21%, signal=30%	ENSG00000177606/ENSG00000204389/ENSG00000170345/ENSG00000185650/ENSG00000153071/ENSG00000003402/ENSG00000096384/ENSG00000164442/ENSG00000150991/ENSG00000169756/ENSG00000170315/ENSG00000152518	0
GO:0031647	regulation of protein stability	29	0.458575	1.37229	0.0875114	0.266775	0.209259	249	tags=45%, list=23%, signal=35%	ENSG00000204389/ENSG00000204388/ENSG00000109971/ENSG00000080824/ENSG00000151929/ENSG00000096384/ENSG00000124762/ENSG00000144381/ENSG00000156052/ENSG00000110651/ENSG00000171867/ENSG00000160789/ENSG00000030582	0
GO:0051272	positive regulation of cellular component movement	88	0.379848	1.2541	0.0877912	0.267235	0.20962	173	tags=23%, list=16%, signal=21%	ENSG00000275302/ENSG00000277632/ENSG00000125538/ENSG00000136244/ENSG00000115009/ENSG00000177606/ENSG00000019582/ENSG00000232810/ENSG00000112096/ENSG00000143878/ENSG00000172243/ENSG00000153071/ENSG00000090339/ENSG00000100600/ENSG00000136235/ENSG00000169429/ENSG00000122861/ENSG00000113070/ENSG00000106211/ENSG00000251562	0
GO:0001776	leukocyte homeostasis	23	0.479123	1.38633	0.0881749	0.267802	0.210065	90	tags=26%, list=8%, signal=24%	ENSG00000136244/ENSG00000019582/ENSG00000169508/ENSG00000134460/ENSG00000118503/ENSG00000141682	0
GO:0032868	response to insulin	42	0.426544	1.33116	0.0882353	0.267802	0.210065	116	tags=21%, list=11%, signal=20%	ENSG00000125538/ENSG00000120738/ENSG00000122877/ENSG00000004799/ENSG00000185650/ENSG00000116285/ENSG00000003402/ENSG00000090339/ENSG00000184557	0
GO:0032743	positive regulation of interleukin-2 production	12	0.551759	1.41775	0.0884607	0.268094	0.210294	308	tags=58%, list=29%, signal=42%	ENSG00000125538/ENSG00000112149/ENSG00000172243/ENSG00000115008/ENSG00000010610/ENSG00000159216/ENSG00000135046	0
GO:0007417	central nervous system development	94	0.376037	1.2472	0.0888	0.26873	0.210793	479	tags=60%, list=45%, signal=36%	ENSG00000125538/ENSG00000153234/ENSG00000136244/ENSG00000204103/ENSG00000122877/ENSG00000232810/ENSG00000115738/ENSG00000132002/ENSG00000159388/ENSG00000173372/ENSG00000250722/ENSG00000080824/ENSG00000151929/ENSG00000277443/ENSG00000096384/ENSG00000198804/ENSG00000132510/ENSG00000134294/ENSG00000114315/ENSG00000198886/ENSG00000170315/ENSG00000176597/ENSG00000168214/ENSG00000119508/ENSG00000118257…	0
GO:0046683	response to organophosphorus	20	0.492387	1.3954	0.089371	0.270064	0.211839	294	tags=50%, list=28%, signal=37%	ENSG00000125538/ENSG00000125740/ENSG00000170345/ENSG00000185650/ENSG00000178726/ENSG00000144381/ENSG00000120129/ENSG00000123104/ENSG00000127914/ENSG00000073756	0
GO:0033135	regulation of peptidyl-serine phosphorylation	15	0.519953	1.39892	0.0897013	0.270276	0.212005	294	tags=53%, list=28%, signal=39%	ENSG00000136244/ENSG00000232810/ENSG00000080824/ENSG00000096384/ENSG00000052795/ENSG00000072274/ENSG00000127914/ENSG00000073756	0
GO:0033138	positive regulation of peptidyl-serine phosphorylation	15	0.519953	1.39892	0.0897013	0.270276	0.212005	294	tags=53%, list=28%, signal=39%	ENSG00000136244/ENSG00000232810/ENSG00000080824/ENSG00000096384/ENSG00000052795/ENSG00000072274/ENSG00000127914/ENSG00000073756	0
GO:0050821	protein stabilization	20	0.490513	1.39009	0.0915508	0.274728	0.215497	184	tags=40%, list=17%, signal=34%	ENSG00000204389/ENSG00000204388/ENSG00000080824/ENSG00000151929/ENSG00000096384/ENSG00000124762/ENSG00000144381/ENSG00000156052	0
GO:0021953	central nervous system neuron differentiation	16	0.514495	1.40227	0.0915716	0.274728	0.215497	299	tags=56%, list=28%, signal=41%	ENSG00000153234/ENSG00000159388/ENSG00000080824/ENSG00000096384/ENSG00000114315/ENSG00000170315/ENSG00000118257/ENSG00000197746/ENSG00000182578	0
GO:0008360	regulation of cell shape	26	0.464852	1.37007	0.0915758	0.274728	0.215497	134	tags=27%, list=13%, signal=24%	ENSG00000277632/ENSG00000181374/ENSG00000143878/ENSG00000090339/ENSG00000115963/ENSG00000146376/ENSG00000108691	0
GO:0010212	response to ionizing radiation	19	0.495023	1.39313	0.0917879	0.274966	0.215685	139	tags=32%, list=13%, signal=28%	ENSG00000120738/ENSG00000143878/ENSG00000090339/ENSG00000178726/ENSG00000136560/ENSG00000124762	0
GO:0002367	cytokine production involved in immune response	22	0.481164	1.38457	0.0919386	0.275021	0.215727	251	tags=41%, list=24%, signal=32%	ENSG00000125538/ENSG00000136244/ENSG00000019582/ENSG00000232810/ENSG00000144381/ENSG00000110651/ENSG00000100292/ENSG00000119508/ENSG00000150782	0
GO:0030335	positive regulation of cell migration	85	0.38092	1.25508	0.0927907	0.277171	0.217413	171	tags=22%, list=16%, signal=20%	ENSG00000275302/ENSG00000277632/ENSG00000125538/ENSG00000136244/ENSG00000115009/ENSG00000177606/ENSG00000019582/ENSG00000232810/ENSG00000112096/ENSG00000143878/ENSG00000172243/ENSG00000153071/ENSG00000090339/ENSG00000100600/ENSG00000136235/ENSG00000169429/ENSG00000122861/ENSG00000113070/ENSG00000106211	0
GO:2000026	regulation of multicellular organismal development	236	0.338319	1.16951	0.0931907	0.277965	0.218037	162	tags=20%, list=15%, signal=22%	ENSG00000277632/ENSG00000125538/ENSG00000120738/ENSG00000112149/ENSG00000136244/ENSG00000204103/ENSG00000177606/ENSG00000144802/ENSG00000122877/ENSG00000143322/ENSG00000019582/ENSG00000232810/ENSG00000204389/ENSG00000204388/ENSG00000170345/ENSG00000115738/ENSG00000196126/ENSG00000159189/ENSG00000112096/ENSG00000136826/ENSG00000128016/ENSG00000185650/ENSG00000109861/ENSG00000100906/ENSG00000169508…	0
GO:0009314	response to radiation	41	0.42684	1.32858	0.0934392	0.278307	0.218305	308	tags=44%, list=29%, signal=32%	ENSG00000120738/ENSG00000170345/ENSG00000115738/ENSG00000143878/ENSG00000090339/ENSG00000178726/ENSG00000198840/ENSG00000136560/ENSG00000124762/ENSG00000156052/ENSG00000134107/ENSG00000120129/ENSG00000130522/ENSG00000198668/ENSG00000079215/ENSG00000173559/ENSG00000073756/ENSG00000135046	0
GO:0048661	positive regulation of smooth muscle cell proliferation	24	0.470874	1.37043	0.0944825	0.281011	0.220426	324	tags=50%, list=30%, signal=36%	ENSG00000136244/ENSG00000177606/ENSG00000232810/ENSG00000115738/ENSG00000113070/ENSG00000100292/ENSG00000119508/ENSG00000085662/ENSG00000150782/ENSG00000114353/ENSG00000073756/ENSG00000204472	0
GO:1901576	organic substance biosynthetic process	417	0.32544	1.14066	0.0947905	0.281446	0.220767	283	tags=30%, list=27%, signal=36%	ENSG00000125538/ENSG00000120738/ENSG00000125740/ENSG00000153234/ENSG00000138135/ENSG00000067082/ENSG00000136244/ENSG00000118515/ENSG00000204103/ENSG00000177606/ENSG00000144802/ENSG00000162783/ENSG00000122877/ENSG00000019582/ENSG00000232810/ENSG00000204389/ENSG00000204388/ENSG00000170345/ENSG00000165949/ENSG00000162772/ENSG00000115738/ENSG00000160888/ENSG00000196126/ENSG00000004799/ENSG00000132002…	0
GO:0032870	cellular response to hormone stimulus	75	0.386474	1.2638	0.0949	0.281446	0.220767	332	tags=43%, list=31%, signal=32%	ENSG00000125538/ENSG00000125740/ENSG00000153234/ENSG00000170345/ENSG00000004799/ENSG00000128016/ENSG00000185650/ENSG00000153071/ENSG00000116285/ENSG00000003402/ENSG00000090339/ENSG00000123358/ENSG00000184557/ENSG00000109320/ENSG00000198840/ENSG00000164733/ENSG00000108654/ENSG00000171522/ENSG00000153187/ENSG00000152518/ENSG00000119508/ENSG00000120129/ENSG00000168461/ENSG00000159216/ENSG00000170776…	0
GO:0030225	macrophage differentiation	12	0.546343	1.40383	0.0956864	0.283374	0.222279	299	tags=58%, list=28%, signal=42%	ENSG00000115738/ENSG00000196126/ENSG00000159189/ENSG00000173334/ENSG00000010610/ENSG00000139687/ENSG00000182578	0
GO:0001659	temperature homeostasis	23	0.474409	1.37269	0.0958735	0.283523	0.222397	343	tags=57%, list=32%, signal=39%	ENSG00000125538/ENSG00000120738/ENSG00000232810/ENSG00000130222/ENSG00000132510/ENSG00000115008/ENSG00000168214/ENSG00000150782/ENSG00000139687/ENSG00000113369/ENSG00000073756/ENSG00000197102/ENSG00000145431	0
GO:2000145	regulation of cell motility	142	0.356202	1.20679	0.0974903	0.287556	0.22556	174	tags=23%, list=16%, signal=22%	ENSG00000275302/ENSG00000277632/ENSG00000125538/ENSG00000136244/ENSG00000115009/ENSG00000118515/ENSG00000177606/ENSG00000143322/ENSG00000019582/ENSG00000232810/ENSG00000112096/ENSG00000136826/ENSG00000169508/ENSG00000143878/ENSG00000172243/ENSG00000153071/ENSG00000140403/ENSG00000090339/ENSG00000164442/ENSG00000135821/ENSG00000100600/ENSG00000146376/ENSG00000108691/ENSG00000136235/ENSG00000169429…	0
GO:0043401	steroid hormone mediated signaling pathway	10	0.569582	1.4037	0.0975143	0.287556	0.22556	315	tags=70%, list=30%, signal=50%	ENSG00000153071/ENSG00000108654/ENSG00000119508/ENSG00000159216/ENSG00000170776/ENSG00000128245/ENSG00000266412	0
GO:0048015	phosphatidylinositol-mediated signaling	19	0.490235	1.37965	0.0988565	0.291101	0.228341	61	tags=21%, list=6%, signal=20%	ENSG00000137331/ENSG00000232810/ENSG00000136826/ENSG00000185650	0
GO:0002456	T cell mediated immunity	16	0.508923	1.38709	0.0993874	0.29225	0.229242	251	tags=44%, list=24%, signal=34%	ENSG00000125538/ENSG00000136244/ENSG00000109861/ENSG00000090339/ENSG00000144381/ENSG00000110651/ENSG00000150782	0
GO:0051348	negative regulation of transferase activity	45	0.41654	1.30766	0.100582	0.295343	0.231668	281	tags=40%, list=26%, signal=31%	ENSG00000125538/ENSG00000158050/ENSG00000099860/ENSG00000128016/ENSG00000118503/ENSG00000116285/ENSG00000184557/ENSG00000124762/ENSG00000130203/ENSG00000086061/ENSG00000106211/ENSG00000173334/ENSG00000156052/ENSG00000153187/ENSG00000120129/ENSG00000116741/ENSG00000139687/ENSG00000156976	0
GO:0014074	response to purine-containing compound	21	0.480112	1.37165	0.100836	0.295672	0.231926	294	tags=48%, list=28%, signal=35%	ENSG00000125538/ENSG00000125740/ENSG00000170345/ENSG00000185650/ENSG00000178726/ENSG00000144381/ENSG00000120129/ENSG00000123104/ENSG00000127914/ENSG00000073756	0
GO:0050920	regulation of chemotaxis	39	0.42756	1.32283	0.102113	0.298993	0.234531	171	tags=23%, list=16%, signal=20%	ENSG00000275302/ENSG00000277632/ENSG00000136244/ENSG00000019582/ENSG00000169508/ENSG00000100600/ENSG00000108691/ENSG00000169429/ENSG00000106211	0
GO:0002720	positive regulation of cytokine production involved in immune response	12	0.540515	1.38885	0.10335	0.30219	0.237039	251	tags=50%, list=24%, signal=39%	ENSG00000125538/ENSG00000136244/ENSG00000019582/ENSG00000110651/ENSG00000119508/ENSG00000150782	0
GO:0040012	regulation of locomotion	144	0.35358	1.19873	0.10389	0.30334	0.237941	343	tags=38%, list=32%, signal=30%	ENSG00000275302/ENSG00000277632/ENSG00000125538/ENSG00000136244/ENSG00000115009/ENSG00000118515/ENSG00000177606/ENSG00000143322/ENSG00000019582/ENSG00000232810/ENSG00000112096/ENSG00000136826/ENSG00000169508/ENSG00000143878/ENSG00000172243/ENSG00000153071/ENSG00000140403/ENSG00000090339/ENSG00000164442/ENSG00000135821/ENSG00000100600/ENSG00000146376/ENSG00000108691/ENSG00000136235/ENSG00000169429…	0
GO:0071479	cellular response to ionizing radiation	12	0.539485	1.38621	0.104773	0.305491	0.239628	139	tags=33%, list=13%, signal=29%	ENSG00000120738/ENSG00000143878/ENSG00000136560/ENSG00000124762	0
GO:0051961	negative regulation of nervous system development	35	0.433666	1.32691	0.10556	0.307103	0.240893	154	tags=26%, list=14%, signal=23%	ENSG00000125538/ENSG00000136244/ENSG00000232810/ENSG00000115738/ENSG00000109861/ENSG00000101160/ENSG00000109099/ENSG00000130203/ENSG00000114315	0
GO:0048511	rhythmic process	30	0.446978	1.34375	0.105625	0.307103	0.240893	416	tags=63%, list=39%, signal=40%	ENSG00000120738/ENSG00000177606/ENSG00000122877/ENSG00000115738/ENSG00000179388/ENSG00000108654/ENSG00000156052/ENSG00000155090/ENSG00000153187/ENSG00000134107/ENSG00000130522/ENSG00000116560/ENSG00000140836/ENSG00000117318/ENSG00000132386/ENSG00000123342/ENSG00000180530/ENSG00000118689/ENSG00000106546	0
GO:0044770	cell cycle phase transition	43	0.417743	1.30684	0.10577	0.307103	0.240893	350	tags=51%, list=33%, signal=36%	ENSG00000115738/ENSG00000159388/ENSG00000136826/ENSG00000185650/ENSG00000080824/ENSG00000108691/ENSG00000136235/ENSG00000188229/ENSG00000124762/ENSG00000152518/ENSG00000120129/ENSG00000123975/ENSG00000139687/ENSG00000127914/ENSG00000108106/ENSG00000135046/ENSG00000197102/ENSG00000151247/ENSG00000204472/ENSG00000054282/ENSG00000139289/ENSG00000135090	0
GO:0001912	positive regulation of leukocyte mediated cytotoxicity	10	-0.37843	-1.38229	0.106211	0.307951	0.241558	668	tags=100%, list=63%, signal=38%	ENSG00000011600/ENSG00000204592/ENSG00000234745/ENSG00000166710/ENSG00000185896/ENSG00000169896/ENSG00000089041/ENSG00000081237/ENSG00000182985	0
GO:0042180	cellular ketone metabolic process	20	0.482746	1.36808	0.106705	0.308955	0.242345	47	tags=20%, list=4%, signal=19%	ENSG00000125538/ENSG00000120738/ENSG00000019582/ENSG00000004799	0
GO:0050866	negative regulation of cell activation	38	0.427041	1.31732	0.107243	0.309936	0.243115	308	tags=45%, list=29%, signal=33%	ENSG00000019582/ENSG00000115738/ENSG00000196126/ENSG00000134460/ENSG00000118503/ENSG00000178726/ENSG00000066294/ENSG00000136235/ENSG00000130203/ENSG00000100292/ENSG00000127951/ENSG00000171867/ENSG00000030582/ENSG00000159216/ENSG00000153208/ENSG00000125347/ENSG00000135046	0
GO:0070849	response to epidermal growth factor	11	0.549334	1.38339	0.107492	0.309936	0.243115	99	tags=36%, list=9%, signal=33%	ENSG00000128016/ENSG00000185650/ENSG00000116285/ENSG00000003402	0
GO:0071364	cellular response to epidermal growth factor stimulus	11	0.549334	1.38339	0.107492	0.309936	0.243115	99	tags=36%, list=9%, signal=33%	ENSG00000128016/ENSG00000185650/ENSG00000116285/ENSG00000003402	0
GO:0070266	necroptotic process	10	0.562833	1.38707	0.107862	0.31057	0.243612	99	tags=30%, list=9%, signal=27%	ENSG00000232810/ENSG00000170458/ENSG00000003402	0
GO:0045069	regulation of viral genome replication	16	0.502863	1.37057	0.108365	0.311587	0.24441	146	tags=31%, list=14%, signal=27%	ENSG00000232810/ENSG00000165949/ENSG00000109971/ENSG00000169429/ENSG00000108654	0
GO:0034655	nucleobase-containing compound catabolic process	46	0.412217	1.29628	0.108547	0.31168	0.244482	223	tags=33%, list=21%, signal=27%	ENSG00000136244/ENSG00000204389/ENSG00000204388/ENSG00000159388/ENSG00000128016/ENSG00000185650/ENSG00000141543/ENSG00000109971/ENSG00000150991/ENSG00000108654/ENSG00000106211/ENSG00000170315/ENSG00000153187/ENSG00000090621/ENSG00000152518	0
GO:0009896	positive regulation of catabolic process	68	0.387054	1.25734	0.108822	0.312036	0.244762	94	tags=19%, list=9%, signal=19%	ENSG00000125538/ENSG00000136244/ENSG00000232810/ENSG00000204389/ENSG00000204388/ENSG00000159388/ENSG00000128016/ENSG00000185650/ENSG00000109861/ENSG00000080824/ENSG00000151929/ENSG00000118503/ENSG00000153071	0
GO:0045471	response to ethanol	11	0.547266	1.37818	0.110827	0.317347	0.248928	265	tags=55%, list=25%, signal=41%	ENSG00000170458/ENSG00000090339/ENSG00000198886/ENSG00000198727/ENSG00000116741/ENSG00000123104	0
GO:0051098	regulation of binding	41	0.419469	1.30564	0.111022	0.317467	0.249022	154	tags=27%, list=14%, signal=24%	ENSG00000177606/ENSG00000115738/ENSG00000136826/ENSG00000141543/ENSG00000100906/ENSG00000153071/ENSG00000096384/ENSG00000101160/ENSG00000124762/ENSG00000130203/ENSG00000114315	0
GO:0061418	regulation of transcription from RNA polymerase II promoter in response to hypoxia	10	0.560538	1.38141	0.111461	0.318285	0.249664	220	tags=50%, list=21%, signal=40%	ENSG00000120738/ENSG00000164442/ENSG00000150991/ENSG00000170315/ENSG00000168214	0
GO:0044249	cellular biosynthetic process	416	0.322621	1.13082	0.111789	0.318782	0.250054	324	tags=34%, list=30%, signal=38%	ENSG00000125538/ENSG00000120738/ENSG00000125740/ENSG00000153234/ENSG00000138135/ENSG00000067082/ENSG00000136244/ENSG00000118515/ENSG00000204103/ENSG00000177606/ENSG00000144802/ENSG00000162783/ENSG00000122877/ENSG00000019582/ENSG00000232810/ENSG00000204389/ENSG00000204388/ENSG00000170345/ENSG00000165949/ENSG00000162772/ENSG00000115738/ENSG00000160888/ENSG00000196126/ENSG00000004799/ENSG00000132002…	0
GO:0008277	regulation of G protein-coupled receptor signaling pathway	12	0.535438	1.37581	0.112765	0.321126	0.251893	290	tags=67%, list=27%, signal=49%	ENSG00000090104/ENSG00000169429/ENSG00000115956/ENSG00000116741/ENSG00000198668/ENSG00000113369/ENSG00000148908/ENSG00000114353	0
GO:0050769	positive regulation of neurogenesis	53	0.400534	1.27581	0.11317	0.321549	0.252224	40	tags=13%, list=4%, signal=13%	ENSG00000277632/ENSG00000125538/ENSG00000136244/ENSG00000122877/ENSG00000143322/ENSG00000232810/ENSG00000115738	0
GO:0060760	positive regulation of response to cytokine stimulus	16	0.500537	1.36423	0.113223	0.321549	0.252224	35	tags=19%, list=3%, signal=18%	ENSG00000019582/ENSG00000204389/ENSG00000204388	0
GO:0050806	positive regulation of synaptic transmission	16	0.499655	1.36182	0.11428	0.324105	0.254229	294	tags=56%, list=28%, signal=41%	ENSG00000232810/ENSG00000135821/ENSG00000100600/ENSG00000108691/ENSG00000130203/ENSG00000171867/ENSG00000117009/ENSG00000079215/ENSG00000073756	0
GO:0062013	positive regulation of small molecule metabolic process	20	0.477298	1.35264	0.115217	0.326317	0.255964	308	tags=50%, list=29%, signal=36%	ENSG00000125538/ENSG00000019582/ENSG00000232810/ENSG00000141682/ENSG00000109320/ENSG00000119508/ENSG00000198712/ENSG00000073756/ENSG00000095970/ENSG00000135046	0
GO:0010876	lipid localization	34	0.431894	1.31657	0.115648	0.326975	0.25648	195	tags=29%, list=18%, signal=25%	ENSG00000125538/ENSG00000136244/ENSG00000232810/ENSG00000137491/ENSG00000100906/ENSG00000147872/ENSG00000109320/ENSG00000130203/ENSG00000165029/ENSG00000038945	0
GO:0010970	transport along microtubule	14	0.51572	1.36545	0.115922	0.326975	0.25648	333	tags=64%, list=31%, signal=45%	ENSG00000109971/ENSG00000151929/ENSG00000106211/ENSG00000054523/ENSG00000170315/ENSG00000153187/ENSG00000116560/ENSG00000197102/ENSG00000151914	0
GO:0099111	microtubule-based transport	14	0.51572	1.36545	0.115922	0.326975	0.25648	333	tags=64%, list=31%, signal=45%	ENSG00000109971/ENSG00000151929/ENSG00000106211/ENSG00000054523/ENSG00000170315/ENSG00000153187/ENSG00000116560/ENSG00000197102/ENSG00000151914	0
GO:0006066	alcohol metabolic process	28	0.445889	1.3273	0.116746	0.328853	0.257954	254	tags=36%, list=24%, signal=28%	ENSG00000125538/ENSG00000138135/ENSG00000232810/ENSG00000109320/ENSG00000198743/ENSG00000130203/ENSG00000165029/ENSG00000115956/ENSG00000085662/ENSG00000198668	0
GO:0038093	Fc receptor signaling pathway	28	0.445025	1.32473	0.118065	0.332117	0.260514	118	tags=25%, list=11%, signal=23%	ENSG00000177606/ENSG00000143226/ENSG00000170345/ENSG00000080824/ENSG00000203747/ENSG00000096384/ENSG00000109320	0
GO:0032101	regulation of response to external stimulus	142	0.350492	1.18745	0.118588	0.332938	0.261158	254	tags=28%, list=24%, signal=25%	ENSG00000275302/ENSG00000277632/ENSG00000125538/ENSG00000136244/ENSG00000144802/ENSG00000019582/ENSG00000232810/ENSG00000245532/ENSG00000196126/ENSG00000136826/ENSG00000109861/ENSG00000100906/ENSG00000169508/ENSG00000134460/ENSG00000172243/ENSG00000118503/ENSG00000096384/ENSG00000178726/ENSG00000184557/ENSG00000109320/ENSG00000100600/ENSG00000105223/ENSG00000108691/ENSG00000169429/ENSG00000130203…	0
GO:0008347	glial cell migration	12	0.531984	1.36693	0.118677	0.332938	0.261158	134	tags=25%, list=13%, signal=22%	ENSG00000277632/ENSG00000169508/ENSG00000108691	0
GO:0019933	cAMP-mediated signaling	12	0.531379	1.36538	0.119444	0.334636	0.26249	421	tags=83%, list=39%, signal=51%	ENSG00000165029/ENSG00000156052/ENSG00000171522/ENSG00000116741/ENSG00000170776/ENSG00000113369/ENSG00000114353/ENSG00000148926/ENSG00000106546/ENSG00000274286	0
GO:2000027	regulation of animal organ morphogenesis	17	0.490219	1.35009	0.120429	0.336941	0.264297	220	tags=41%, list=21%, signal=33%	ENSG00000232810/ENSG00000118503/ENSG00000153071/ENSG00000003402/ENSG00000164442/ENSG00000114315/ENSG00000168214	0
GO:0001819	positive regulation of cytokine production	84	0.372812	1.22737	0.121788	0.339703	0.266464	311	tags=35%, list=29%, signal=27%	ENSG00000277632/ENSG00000125538/ENSG00000120738/ENSG00000112149/ENSG00000136244/ENSG00000019582/ENSG00000232810/ENSG00000204389/ENSG00000204388/ENSG00000231389/ENSG00000223865/ENSG00000170458/ENSG00000172243/ENSG00000109320/ENSG00000115008/ENSG00000144381/ENSG00000106211/ENSG00000110651/ENSG00000171522/ENSG00000010610/ENSG00000119508/ENSG00000150782/ENSG00000171860/ENSG00000159216/ENSG00000073756…	0
GO:1905517	macrophage migration	10	0.553651	1.36444	0.121809	0.339703	0.266464	302	tags=60%, list=28%, signal=43%	ENSG00000277632/ENSG00000108691/ENSG00000110651/ENSG00000171860/ENSG00000182578/ENSG00000095970	0
GO:0010498	proteasomal protein catabolic process	32	0.433756	1.31262	0.121907	0.339703	0.266464	199	tags=34%, list=19%, signal=29%	ENSG00000204389/ENSG00000204388/ENSG00000165949/ENSG00000141682/ENSG00000153071/ENSG00000096384/ENSG00000150991/ENSG00000130203/ENSG00000173334/ENSG00000051108/ENSG00000170315	0
GO:0006469	negative regulation of protein kinase activity	39	0.419045	1.29648	0.122133	0.339876	0.2666	242	tags=36%, list=23%, signal=29%	ENSG00000125538/ENSG00000158050/ENSG00000099860/ENSG00000118503/ENSG00000116285/ENSG00000184557/ENSG00000124762/ENSG00000130203/ENSG00000086061/ENSG00000106211/ENSG00000173334/ENSG00000156052/ENSG00000120129/ENSG00000116741	0
GO:0046686	response to cadmium ion	13	0.520797	1.3571	0.122799	0.34101	0.26749	237	tags=46%, list=22%, signal=36%	ENSG00000177606/ENSG00000170345/ENSG00000198727/ENSG00000100292/ENSG00000125144/ENSG00000171867	0
GO:0072577	endothelial cell apoptotic process	11	0.540284	1.36059	0.123166	0.34101	0.26749	134	tags=36%, list=13%, signal=32%	ENSG00000232810/ENSG00000118503/ENSG00000090339/ENSG00000108691	0
GO:0097300	programmed necrotic cell death	11	0.54029	1.36061	0.123166	0.34101	0.26749	99	tags=27%, list=9%, signal=25%	ENSG00000232810/ENSG00000170458/ENSG00000003402	0
GO:0010594	regulation of endothelial cell migration	32	0.433207	1.31096	0.12322	0.34101	0.26749	378	tags=59%, list=35%, signal=40%	ENSG00000232810/ENSG00000136826/ENSG00000143878/ENSG00000140403/ENSG00000135821/ENSG00000100600/ENSG00000130203/ENSG00000106211/ENSG00000100292/ENSG00000118257/ENSG00000030582/ENSG00000073756/ENSG00000135046/ENSG00000132386/ENSG00000034152/ENSG00000166068/ENSG00000099250/ENSG00000116044/ENSG00000101017	0
GO:0042326	negative regulation of phosphorylation	62	0.388744	1.254	0.123362	0.34101	0.26749	254	tags=34%, list=24%, signal=27%	ENSG00000125538/ENSG00000158050/ENSG00000177606/ENSG00000162772/ENSG00000099860/ENSG00000136826/ENSG00000118503/ENSG00000116285/ENSG00000184557/ENSG00000124762/ENSG00000130203/ENSG00000086061/ENSG00000106211/ENSG00000173334/ENSG00000156052/ENSG00000153187/ENSG00000120129/ENSG00000158615/ENSG00000171867/ENSG00000116741/ENSG00000198668	0
GO:0001890	placenta development	22	0.46589	1.34061	0.123546	0.341065	0.267533	220	tags=41%, list=21%, signal=33%	ENSG00000171223/ENSG00000185650/ENSG00000096384/ENSG00000184557/ENSG00000164733/ENSG00000114315/ENSG00000105993/ENSG00000057657/ENSG00000168214	0
GO:0043542	endothelial cell migration	39	0.41843	1.29458	0.124145	0.341285	0.267705	378	tags=56%, list=35%, signal=38%	ENSG00000232810/ENSG00000136826/ENSG00000143878/ENSG00000140403/ENSG00000123358/ENSG00000179388/ENSG00000135821/ENSG00000100600/ENSG00000130203/ENSG00000106211/ENSG00000100292/ENSG00000118257/ENSG00000030582/ENSG00000073756/ENSG00000135046/ENSG00000004399/ENSG00000132386/ENSG00000034152/ENSG00000166068/ENSG00000099250/ENSG00000116044/ENSG00000101017	0
GO:0045619	regulation of lymphocyte differentiation	42	0.411893	1.28544	0.124172	0.341285	0.267705	308	tags=40%, list=29%, signal=30%	ENSG00000125538/ENSG00000112149/ENSG00000144802/ENSG00000019582/ENSG00000115738/ENSG00000185650/ENSG00000134460/ENSG00000179388/ENSG00000115008/ENSG00000057657/ENSG00000127951/ENSG00000152518/ENSG00000150782/ENSG00000159216/ENSG00000204252/ENSG00000125347/ENSG00000135046	0
GO:0002824	positive regulation of adaptive immune response based on somatic recombination of immune receptors built from immunoglobulin superfamily domains	23	0.460536	1.33255	0.124204	0.341285	0.267705	401	tags=61%, list=38%, signal=39%	ENSG00000125538/ENSG00000136244/ENSG00000144802/ENSG00000232810/ENSG00000144381/ENSG00000110651/ENSG00000010610/ENSG00000072274/ENSG00000150782/ENSG00000135046/ENSG00000167604/ENSG00000162711/ENSG00000101017/ENSG00000206503	0
GO:0001885	endothelial cell development	10	0.552505	1.36162	0.124283	0.341285	0.267705	100	tags=30%, list=9%, signal=27%	ENSG00000125538/ENSG00000232810/ENSG00000090339	0
GO:0043409	negative regulation of MAPK cascade	27	0.444912	1.31751	0.124682	0.34193	0.268211	148	tags=26%, list=14%, signal=23%	ENSG00000125538/ENSG00000158050/ENSG00000162772/ENSG00000136826/ENSG00000116285/ENSG00000130203/ENSG00000086061	0
GO:1903311	regulation of mRNA metabolic process	39	0.41808	1.2935	0.12505	0.342353	0.268543	267	tags=41%, list=25%, signal=32%	ENSG00000204389/ENSG00000159388/ENSG00000128016/ENSG00000185650/ENSG00000109971/ENSG00000150991/ENSG00000108654/ENSG00000106211/ENSG00000170315/ENSG00000153187/ENSG00000090621/ENSG00000152518/ENSG00000152601/ENSG00000112531/ENSG00000146457/ENSG00000089280	0
GO:0050688	regulation of defense response to virus	11	0.538731	1.35668	0.125167	0.342353	0.268543	89	tags=27%, list=8%, signal=25%	ENSG00000125538/ENSG00000134460/ENSG00000118503	0
GO:0048524	positive regulation of viral process	16	0.492989	1.34366	0.125475	0.342746	0.268851	213	tags=38%, list=20%, signal=30%	ENSG00000177606/ENSG00000019582/ENSG00000196126/ENSG00000109971/ENSG00000130203/ENSG00000010610	0
GO:0032760	positive regulation of tumor necrosis factor production	13	0.519429	1.35354	0.125951	0.34331	0.269293	84	tags=15%, list=8%, signal=14%	ENSG00000277632/ENSG00000170458	0
GO:1902532	negative regulation of intracellular signal transduction	71	0.379725	1.2379	0.126013	0.34331	0.269293	294	tags=37%, list=28%, signal=28%	ENSG00000125538/ENSG00000158050/ENSG00000159200/ENSG00000143322/ENSG00000019582/ENSG00000204389/ENSG00000162772/ENSG00000112096/ENSG00000136826/ENSG00000118503/ENSG00000116285/ENSG00000136560/ENSG00000130203/ENSG00000086061/ENSG00000106211/ENSG00000051108/ENSG00000115956/ENSG00000120129/ENSG00000171867/ENSG00000116741/ENSG00000198668/ENSG00000035862/ENSG00000113369/ENSG00000114353/ENSG00000143384…	0
GO:0002440	production of molecular mediator of immune response	37	0.421985	1.29855	0.126196	0.343359	0.269332	251	tags=35%, list=24%, signal=28%	ENSG00000125538/ENSG00000136244/ENSG00000019582/ENSG00000232810/ENSG00000196126/ENSG00000179344/ENSG00000144381/ENSG00000110651/ENSG00000100292/ENSG00000127951/ENSG00000119508/ENSG00000072274/ENSG00000150782	0
GO:0050728	negative regulation of inflammatory response	25	0.449805	1.31716	0.127414	0.346219	0.271575	272	tags=44%, list=25%, signal=34%	ENSG00000196126/ENSG00000136826/ENSG00000134460/ENSG00000118503/ENSG00000184557/ENSG00000109320/ENSG00000130203/ENSG00000171522/ENSG00000102575/ENSG00000030582/ENSG00000139687	0
GO:0045765	regulation of angiogenesis	50	0.400002	1.26817	0.127768	0.346728	0.271975	378	tags=52%, list=35%, signal=35%	ENSG00000125538/ENSG00000136244/ENSG00000232810/ENSG00000136826/ENSG00000143878/ENSG00000118503/ENSG00000135821/ENSG00000127528/ENSG00000136235/ENSG00000169429/ENSG00000115008/ENSG00000010327/ENSG00000106211/ENSG00000100292/ENSG00000030582/ENSG00000171860/ENSG00000159216/ENSG00000073756/ENSG00000133639/ENSG00000135046/ENSG00000004399/ENSG00000132386/ENSG00000166068/ENSG00000099250/ENSG00000116044…	0
GO:1904705	regulation of vascular associated smooth muscle cell proliferation	14	0.507847	1.34461	0.128384	0.34702	0.272203	227	tags=43%, list=21%, signal=34%	ENSG00000177606/ENSG00000232810/ENSG00000112096/ENSG00000124762/ENSG00000100292/ENSG00000119508	0
GO:1990874	vascular associated smooth muscle cell proliferation	14	0.507847	1.34461	0.128384	0.34702	0.272203	227	tags=43%, list=21%, signal=34%	ENSG00000177606/ENSG00000232810/ENSG00000112096/ENSG00000124762/ENSG00000100292/ENSG00000119508	0
GO:0051962	positive regulation of nervous system development	55	0.39281	1.2553	0.128529	0.34702	0.272203	40	tags=13%, list=4%, signal=13%	ENSG00000277632/ENSG00000125538/ENSG00000136244/ENSG00000122877/ENSG00000143322/ENSG00000232810/ENSG00000115738	0
GO:0030073	insulin secretion	23	0.459029	1.32819	0.128618	0.34702	0.272203	44	tags=17%, list=4%, signal=17%	ENSG00000125538/ENSG00000136244/ENSG00000232810/ENSG00000196126	0
GO:0048871	multicellular organismal homeostasis	58	0.39036	1.25221	0.128977	0.34702	0.272203	343	tags=45%, list=32%, signal=32%	ENSG00000125538/ENSG00000120738/ENSG00000136244/ENSG00000232810/ENSG00000004799/ENSG00000118503/ENSG00000130222/ENSG00000132510/ENSG00000115008/ENSG00000106211/ENSG00000138449/ENSG00000170315/ENSG00000102575/ENSG00000168214/ENSG00000119508/ENSG00000110911/ENSG00000072274/ENSG00000085662/ENSG00000150782/ENSG00000139687/ENSG00000113369/ENSG00000073756/ENSG00000182578/ENSG00000197102/ENSG00000166340…	0
GO:1902806	regulation of cell cycle G1/S phase transition	17	0.485953	1.33835	0.129046	0.34702	0.272203	139	tags=35%, list=13%, signal=31%	ENSG00000115738/ENSG00000159388/ENSG00000136826/ENSG00000108691/ENSG00000136235/ENSG00000124762	0
GO:2000045	regulation of G1/S transition of mitotic cell cycle	17	0.485953	1.33835	0.129046	0.34702	0.272203	139	tags=35%, list=13%, signal=31%	ENSG00000115738/ENSG00000159388/ENSG00000136826/ENSG00000108691/ENSG00000136235/ENSG00000124762	0
GO:0019935	cyclic-nucleotide-mediated signaling	14	0.507237	1.34299	0.129566	0.347394	0.272497	421	tags=79%, list=39%, signal=48%	ENSG00000130203/ENSG00000165029/ENSG00000156052/ENSG00000171522/ENSG00000116741/ENSG00000170776/ENSG00000113369/ENSG00000114353/ENSG00000148926/ENSG00000106546/ENSG00000274286	0
GO:0015850	organic hydroxy compound transport	18	0.478844	1.33419	0.129608	0.347394	0.272497	195	tags=39%, list=18%, signal=32%	ENSG00000137491/ENSG00000100906/ENSG00000109320/ENSG00000198743/ENSG00000130203/ENSG00000165029/ENSG00000038945	0
GO:0002695	negative regulation of leukocyte activation	33	0.429133	1.30308	0.130185	0.347394	0.272497	363	tags=52%, list=34%, signal=35%	ENSG00000019582/ENSG00000115738/ENSG00000196126/ENSG00000134460/ENSG00000118503/ENSG00000066294/ENSG00000136235/ENSG00000100292/ENSG00000127951/ENSG00000171867/ENSG00000030582/ENSG00000159216/ENSG00000153208/ENSG00000125347/ENSG00000135046/ENSG00000167604/ENSG00000124145	0
GO:1903050	regulation of proteolysis involved in cellular protein catabolic process	24	0.453349	1.31943	0.130208	0.347394	0.272497	199	tags=38%, list=19%, signal=31%	ENSG00000204389/ENSG00000204388/ENSG00000109861/ENSG00000153071/ENSG00000096384/ENSG00000130203/ENSG00000173334/ENSG00000051108/ENSG00000170315	0
GO:0045124	regulation of bone resorption	10	0.549612	1.35449	0.130244	0.347394	0.272497	89	tags=30%, list=8%, signal=28%	ENSG00000136244/ENSG00000004799/ENSG00000118503	0
GO:0046850	regulation of bone remodeling	10	0.549612	1.35449	0.130244	0.347394	0.272497	89	tags=30%, list=8%, signal=28%	ENSG00000136244/ENSG00000004799/ENSG00000118503	0
GO:0045620	negative regulation of lymphocyte differentiation	10	0.549462	1.35412	0.130357	0.347394	0.272497	346	tags=70%, list=32%, signal=48%	ENSG00000019582/ENSG00000115738/ENSG00000127951/ENSG00000159216/ENSG00000125347/ENSG00000135046/ENSG00000167604	0
GO:0061014	positive regulation of mRNA catabolic process	11	0.535594	1.34878	0.130836	0.347831	0.27284	61	tags=27%, list=6%, signal=26%	ENSG00000159388/ENSG00000128016/ENSG00000185650	0
GO:0017038	protein import	22	0.462512	1.33089	0.130856	0.347831	0.27284	294	tags=50%, list=28%, signal=37%	ENSG00000100906/ENSG00000109971/ENSG00000080824/ENSG00000151929/ENSG00000096384/ENSG00000124762/ENSG00000130203/ENSG00000144381/ENSG00000160789/ENSG00000265972/ENSG00000073756	0
GO:0044265	cellular macromolecule catabolic process	97	0.362441	1.20464	0.131887	0.350124	0.274638	223	tags=30%, list=21%, signal=26%	ENSG00000136244/ENSG00000204389/ENSG00000204388/ENSG00000165949/ENSG00000159388/ENSG00000128016/ENSG00000185650/ENSG00000141543/ENSG00000109861/ENSG00000109971/ENSG00000080824/ENSG00000118503/ENSG00000141682/ENSG00000153071/ENSG00000096384/ENSG00000101160/ENSG00000150991/ENSG00000100600/ENSG00000164733/ENSG00000130203/ENSG00000108654/ENSG00000106211/ENSG00000173334/ENSG00000051108/ENSG00000110651…	0
GO:0043269	regulation of ion transport	61	0.386352	1.2447	0.132179	0.350131	0.274644	306	tags=38%, list=29%, signal=29%	ENSG00000275302/ENSG00000277632/ENSG00000125538/ENSG00000090339/ENSG00000066294/ENSG00000108691/ENSG00000130203/ENSG00000166592/ENSG00000156113/ENSG00000164949/ENSG00000010610/ENSG00000171867/ENSG00000116741/ENSG00000198668/ENSG00000117009/ENSG00000169504/ENSG00000196730/ENSG00000127914/ENSG00000114353/ENSG00000073756/ENSG00000187231/ENSG00000095970/ENSG00000128245	0
GO:0050804	modulation of chemical synaptic transmission	34	0.425325	1.29655	0.132486	0.350131	0.274644	321	tags=47%, list=30%, signal=34%	ENSG00000125538/ENSG00000122877/ENSG00000232810/ENSG00000141543/ENSG00000135821/ENSG00000100600/ENSG00000108691/ENSG00000130203/ENSG00000171867/ENSG00000117009/ENSG00000079215/ENSG00000127914/ENSG00000114353/ENSG00000073756/ENSG00000128245/ENSG00000151247	0
GO:0099177	regulation of trans-synaptic signaling	34	0.425325	1.29655	0.132486	0.350131	0.274644	321	tags=47%, list=30%, signal=34%	ENSG00000125538/ENSG00000122877/ENSG00000232810/ENSG00000141543/ENSG00000135821/ENSG00000100600/ENSG00000108691/ENSG00000130203/ENSG00000171867/ENSG00000117009/ENSG00000079215/ENSG00000127914/ENSG00000114353/ENSG00000073756/ENSG00000128245/ENSG00000151247	0
GO:1901615	organic hydroxy compound metabolic process	43	0.407901	1.27605	0.132564	0.350131	0.274644	197	tags=28%, list=18%, signal=24%	ENSG00000125538/ENSG00000153234/ENSG00000138135/ENSG00000232810/ENSG00000112394/ENSG00000109320/ENSG00000100600/ENSG00000164733/ENSG00000198743/ENSG00000130203/ENSG00000165029/ENSG00000115956	0
GO:0050864	regulation of B cell activation	29	0.436319	1.30569	0.133495	0.351911	0.27604	235	tags=34%, list=22%, signal=28%	ENSG00000136244/ENSG00000019582/ENSG00000115738/ENSG00000185650/ENSG00000169508/ENSG00000118503/ENSG00000124762/ENSG00000110651/ENSG00000152518/ENSG00000072274	0
GO:0090305	nucleic acid phosphodiester bond hydrolysis	18	0.477101	1.32933	0.133577	0.351911	0.27604	199	tags=33%, list=19%, signal=28%	ENSG00000136244/ENSG00000129538/ENSG00000128016/ENSG00000150991/ENSG00000105223/ENSG00000170315	0
GO:0045862	positive regulation of proteolysis	53	0.393245	1.25259	0.134502	0.353898	0.277599	186	tags=28%, list=17%, signal=25%	ENSG00000125538/ENSG00000232810/ENSG00000204389/ENSG00000204388/ENSG00000109861/ENSG00000172243/ENSG00000141682/ENSG00000153071/ENSG00000003402/ENSG00000100600/ENSG00000136560/ENSG00000130203/ENSG00000144381/ENSG00000173334/ENSG00000051108	0
GO:0044057	regulation of system process	62	0.384795	1.24126	0.134867	0.354411	0.278001	294	tags=37%, list=28%, signal=29%	ENSG00000277632/ENSG00000125538/ENSG00000118515/ENSG00000122877/ENSG00000136826/ENSG00000141543/ENSG00000109861/ENSG00000116285/ENSG00000090339/ENSG00000130203/ENSG00000121933/ENSG00000113070/ENSG00000156113/ENSG00000119508/ENSG00000160789/ENSG00000116741/ENSG00000198668/ENSG00000171298/ENSG00000123104/ENSG00000115419/ENSG00000127914/ENSG00000114353/ENSG00000073756	0
GO:0009913	epidermal cell differentiation	25	0.446597	1.30777	0.13569	0.356122	0.279344	308	tags=48%, list=29%, signal=35%	ENSG00000136826/ENSG00000128016/ENSG00000185650/ENSG00000116285/ENSG00000185022/ENSG00000114315/ENSG00000168214/ENSG00000197746/ENSG00000265972/ENSG00000159216/ENSG00000169504/ENSG00000135046	0
GO:0007623	circadian rhythm	24	0.451337	1.31357	0.13635	0.357401	0.280347	318	tags=50%, list=30%, signal=36%	ENSG00000120738/ENSG00000177606/ENSG00000115738/ENSG00000179388/ENSG00000156052/ENSG00000155090/ENSG00000153187/ENSG00000134107/ENSG00000130522/ENSG00000116560/ENSG00000140836/ENSG00000117318	0
GO:0031347	regulation of defense response	94	0.362093	1.20095	0.1371	0.358915	0.281534	216	tags=26%, list=20%, signal=22%	ENSG00000277632/ENSG00000125538/ENSG00000136244/ENSG00000144802/ENSG00000232810/ENSG00000245532/ENSG00000196126/ENSG00000136826/ENSG00000109861/ENSG00000100906/ENSG00000134460/ENSG00000172243/ENSG00000118503/ENSG00000096384/ENSG00000184557/ENSG00000109320/ENSG00000105223/ENSG00000130203/ENSG00000144381/ENSG00000110651/ENSG00000171522/ENSG00000175899/ENSG00000127951/ENSG00000102575	0
GO:0051240	positive regulation of multicellular organismal process	220	0.331993	1.1449	0.137586	0.359235	0.281785	252	tags=27%, list=24%, signal=26%	ENSG00000277632/ENSG00000125538/ENSG00000120738/ENSG00000112149/ENSG00000136244/ENSG00000177606/ENSG00000144802/ENSG00000122877/ENSG00000143322/ENSG00000019582/ENSG00000232810/ENSG00000204389/ENSG00000204388/ENSG00000170345/ENSG00000115738/ENSG00000196126/ENSG00000112096/ENSG00000136826/ENSG00000185650/ENSG00000231389/ENSG00000143878/ENSG00000223865/ENSG00000134460/ENSG00000170458/ENSG00000172243…	0
GO:0031099	regeneration	25	0.445711	1.30518	0.137632	0.359235	0.281785	249	tags=40%, list=23%, signal=31%	ENSG00000136244/ENSG00000177606/ENSG00000136826/ENSG00000003402/ENSG00000124762/ENSG00000198727/ENSG00000110651/ENSG00000100292/ENSG00000119508/ENSG00000030582	0
GO:0048017	inositol lipid-mediated signaling	20	0.466041	1.32073	0.137741	0.359235	0.281785	61	tags=20%, list=6%, signal=19%	ENSG00000137331/ENSG00000232810/ENSG00000136826/ENSG00000185650	0
GO:0051603	proteolysis involved in cellular protein catabolic process	51	0.394375	1.25204	0.138076	0.359397	0.281912	199	tags=31%, list=19%, signal=27%	ENSG00000204389/ENSG00000204388/ENSG00000165949/ENSG00000109861/ENSG00000118503/ENSG00000141682/ENSG00000153071/ENSG00000096384/ENSG00000101160/ENSG00000150991/ENSG00000100600/ENSG00000164733/ENSG00000130203/ENSG00000173334/ENSG00000051108/ENSG00000170315	0
GO:1903844	regulation of cellular response to transforming growth factor beta stimulus	19	0.470803	1.32497	0.13815	0.359397	0.281912	121	tags=32%, list=11%, signal=29%	ENSG00000204389/ENSG00000153071/ENSG00000003402/ENSG00000096384/ENSG00000164442/ENSG00000150991	0
GO:0046824	positive regulation of nucleocytoplasmic transport	10	0.545559	1.3445	0.138567	0.360032	0.28241	103	tags=30%, list=10%, signal=27%	ENSG00000125538/ENSG00000151929/ENSG00000096384	0
GO:0048568	embryonic organ development	42	0.406883	1.26981	0.138928	0.360518	0.282791	227	tags=33%, list=21%, signal=27%	ENSG00000204103/ENSG00000232810/ENSG00000115738/ENSG00000171223/ENSG00000185650/ENSG00000141543/ENSG00000164442/ENSG00000184557/ENSG00000169429/ENSG00000114315/ENSG00000105993/ENSG00000057657/ENSG00000168214/ENSG00000119508	0
GO:0045785	positive regulation of cell adhesion	78	0.371042	1.21584	0.140414	0.36392	0.28546	264	tags=33%, list=25%, signal=27%	ENSG00000125538/ENSG00000112149/ENSG00000136244/ENSG00000144802/ENSG00000019582/ENSG00000232810/ENSG00000120694/ENSG00000231389/ENSG00000223865/ENSG00000134460/ENSG00000242574/ENSG00000090339/ENSG00000164442/ENSG00000179388/ENSG00000108691/ENSG00000115008/ENSG00000114315/ENSG00000144381/ENSG00000169756/ENSG00000110651/ENSG00000010610/ENSG00000119508/ENSG00000072274/ENSG00000150782/ENSG00000248905…	0
GO:0051896	regulation of protein kinase B signaling	28	0.434784	1.29424	0.141191	0.365476	0.286681	103	tags=18%, list=10%, signal=17%	ENSG00000277632/ENSG00000232810/ENSG00000136826/ENSG00000080824/ENSG00000096384	0
GO:0043534	blood vessel endothelial cell migration	22	0.456837	1.31456	0.142901	0.369443	0.289793	378	tags=64%, list=35%, signal=42%	ENSG00000232810/ENSG00000136826/ENSG00000123358/ENSG00000179388/ENSG00000130203/ENSG00000106211/ENSG00000100292/ENSG00000073756/ENSG00000135046/ENSG00000034152/ENSG00000166068/ENSG00000099250/ENSG00000116044/ENSG00000101017	0
GO:0003281	ventricular septum development	10	0.542684	1.33741	0.143741	0.371152	0.291133	220	tags=50%, list=21%, signal=40%	ENSG00000115738/ENSG00000164442/ENSG00000114315/ENSG00000057657/ENSG00000168214	0
GO:0046434	organophosphate catabolic process	11	-0.335227	-1.29244	0.144135	0.371352	0.291289	714	tags=100%, list=67%, signal=33%	ENSG00000146070/ENSG00000184588/ENSG00000100997/ENSG00000136960/ENSG00000130208/ENSG00000173598/ENSG00000101347/ENSG00000133805/ENSG00000073417/ENSG00000183696	0
GO:0001656	metanephros development	10	0.542444	1.33682	0.144416	0.371352	0.291289	318	tags=60%, list=30%, signal=43%	ENSG00000120738/ENSG00000115738/ENSG00000114315/ENSG00000085662/ENSG00000248905/ENSG00000117318	0
GO:0045787	positive regulation of cell cycle	39	0.410551	1.2702	0.144467	0.371352	0.291289	324	tags=46%, list=30%, signal=33%	ENSG00000125538/ENSG00000115738/ENSG00000159388/ENSG00000096384/ENSG00000164442/ENSG00000100600/ENSG00000124762/ENSG00000115008/ENSG00000114315/ENSG00000153187/ENSG00000119508/ENSG00000123975/ENSG00000139687/ENSG00000116560/ENSG00000135046/ENSG00000197102/ENSG00000151247/ENSG00000204472	0
GO:0022613	ribonucleoprotein complex biogenesis	13	0.508238	1.32438	0.144534	0.371352	0.291289	123	tags=31%, list=12%, signal=28%	ENSG00000141543/ENSG00000080824/ENSG00000096384/ENSG00000135821	0
GO:0033673	negative regulation of kinase activity	43	0.403697	1.2629	0.144807	0.371592	0.291478	242	tags=35%, list=23%, signal=28%	ENSG00000125538/ENSG00000158050/ENSG00000099860/ENSG00000118503/ENSG00000116285/ENSG00000184557/ENSG00000124762/ENSG00000130203/ENSG00000086061/ENSG00000106211/ENSG00000173334/ENSG00000156052/ENSG00000153187/ENSG00000120129/ENSG00000116741	0
GO:0034641	cellular nitrogen compound metabolic process	423	0.317657	1.11362	0.144986	0.371592	0.291478	272	tags=29%, list=25%, signal=35%	ENSG00000125538/ENSG00000120738/ENSG00000125740/ENSG00000153234/ENSG00000067082/ENSG00000136244/ENSG00000129538/ENSG00000118515/ENSG00000204103/ENSG00000177606/ENSG00000144802/ENSG00000162783/ENSG00000122877/ENSG00000019582/ENSG00000232810/ENSG00000204389/ENSG00000204388/ENSG00000170345/ENSG00000165949/ENSG00000162772/ENSG00000115738/ENSG00000160888/ENSG00000196126/ENSG00000004799/ENSG00000132002…	0
GO:0002221	pattern recognition receptor signaling pathway	41	0.404947	1.26044	0.148197	0.379354	0.297566	160	tags=27%, list=15%, signal=24%	ENSG00000204389/ENSG00000204388/ENSG00000100906/ENSG00000170458/ENSG00000118503/ENSG00000150991/ENSG00000100600/ENSG00000136560/ENSG00000164733/ENSG00000158270/ENSG00000144381	0
GO:0070647	protein modification by small protein conjugation or removal	62	0.380344	1.2269	0.148874	0.380266	0.298282	206	tags=27%, list=19%, signal=23%	ENSG00000120738/ENSG00000122877/ENSG00000204389/ENSG00000204388/ENSG00000165949/ENSG00000165312/ENSG00000100906/ENSG00000080824/ENSG00000118503/ENSG00000096384/ENSG00000184557/ENSG00000150991/ENSG00000136560/ENSG00000086061/ENSG00000051108/ENSG00000170315/ENSG00000109046	0
GO:0021700	developmental maturation	24	0.445968	1.29795	0.148941	0.380266	0.298282	272	tags=42%, list=25%, signal=32%	ENSG00000153234/ENSG00000115738/ENSG00000173372/ENSG00000172243/ENSG00000127528/ENSG00000124762/ENSG00000114315/ENSG00000168214/ENSG00000085662/ENSG00000139687	0
GO:0045930	negative regulation of mitotic cell cycle	28	0.431758	1.28524	0.149102	0.380266	0.298282	307	tags=46%, list=29%, signal=34%	ENSG00000232810/ENSG00000159388/ENSG00000136826/ENSG00000185650/ENSG00000108691/ENSG00000136235/ENSG00000124762/ENSG00000152518/ENSG00000120129/ENSG00000035862/ENSG00000139687/ENSG00000173559/ENSG00000133639	0
GO:0032635	interleukin-6 production	37	0.412268	1.26865	0.149663	0.381226	0.299035	191	tags=27%, list=18%, signal=23%	ENSG00000125538/ENSG00000136244/ENSG00000019582/ENSG00000232810/ENSG00000172243/ENSG00000118503/ENSG00000127528/ENSG00000115008/ENSG00000144381/ENSG00000163512	0
GO:0034249	negative regulation of cellular amide metabolic process	23	0.450505	1.30352	0.149867	0.381274	0.299072	277	tags=43%, list=26%, signal=33%	ENSG00000159388/ENSG00000128016/ENSG00000185650/ENSG00000141543/ENSG00000130203/ENSG00000113742/ENSG00000152518/ENSG00000171867/ENSG00000116741/ENSG00000196730	0
GO:0051403	stress-activated MAPK cascade	40	0.4064	1.26088	0.150166	0.381274	0.299072	229	tags=32%, list=21%, signal=27%	ENSG00000125538/ENSG00000232810/ENSG00000099860/ENSG00000128016/ENSG00000185650/ENSG00000130222/ENSG00000109320/ENSG00000150991/ENSG00000086061/ENSG00000173334/ENSG00000170315/ENSG00000171522/ENSG00000120129	0
GO:1901988	negative regulation of cell cycle phase transition	19	0.464836	1.30818	0.150416	0.381274	0.299072	272	tags=47%, list=25%, signal=36%	ENSG00000159388/ENSG00000136826/ENSG00000185650/ENSG00000108691/ENSG00000136235/ENSG00000124762/ENSG00000152518/ENSG00000120129/ENSG00000139687	0
GO:1901991	negative regulation of mitotic cell cycle phase transition	19	0.464836	1.30818	0.150416	0.381274	0.299072	272	tags=47%, list=25%, signal=36%	ENSG00000159388/ENSG00000136826/ENSG00000185650/ENSG00000108691/ENSG00000136235/ENSG00000124762/ENSG00000152518/ENSG00000120129/ENSG00000139687	0
GO:0002260	lymphocyte homeostasis	14	0.498369	1.31952	0.150731	0.381568	0.299303	182	tags=36%, list=17%, signal=30%	ENSG00000019582/ENSG00000134460/ENSG00000118503/ENSG00000141682/ENSG00000138449	0
GO:0043161	proteasome-mediated ubiquitin-dependent protein catabolic process	27	0.43445	1.28653	0.150899	0.381568	0.299303	199	tags=33%, list=19%, signal=28%	ENSG00000204389/ENSG00000204388/ENSG00000165949/ENSG00000153071/ENSG00000096384/ENSG00000150991/ENSG00000173334/ENSG00000051108/ENSG00000170315	0
GO:0046883	regulation of hormone secretion	26	0.437682	1.28999	0.151166	0.381778	0.299468	44	tags=15%, list=4%, signal=15%	ENSG00000125538/ENSG00000136244/ENSG00000232810/ENSG00000196126	0
GO:0010959	regulation of metal ion transport	42	0.402897	1.25736	0.151375	0.381841	0.299517	344	tags=43%, list=32%, signal=30%	ENSG00000275302/ENSG00000277632/ENSG00000090339/ENSG00000066294/ENSG00000108691/ENSG00000166592/ENSG00000164949/ENSG00000010610/ENSG00000171867/ENSG00000198668/ENSG00000127914/ENSG00000114353/ENSG00000073756/ENSG00000187231/ENSG00000095970/ENSG00000128245/ENSG00000069849/ENSG00000124942	0
GO:0030001	metal ion transport	72	0.371981	1.21358	0.1521	0.382977	0.300409	310	tags=38%, list=29%, signal=29%	ENSG00000275302/ENSG00000277632/ENSG00000118515/ENSG00000090339/ENSG00000066294/ENSG00000108691/ENSG00000198743/ENSG00000134294/ENSG00000017260/ENSG00000166592/ENSG00000156113/ENSG00000138449/ENSG00000164949/ENSG00000010610/ENSG00000110911/ENSG00000072274/ENSG00000171867/ENSG00000198668/ENSG00000123104/ENSG00000079215/ENSG00000127914/ENSG00000114353/ENSG00000073756/ENSG00000187231/ENSG00000095970…	0
GO:0007369	gastrulation	15	0.488936	1.31546	0.152195	0.382977	0.300409	229	tags=40%, list=21%, signal=32%	ENSG00000158050/ENSG00000136826/ENSG00000132510/ENSG00000157557/ENSG00000119508/ENSG00000120129	0
GO:0002429	immune response-activating cell surface receptor signaling pathway	55	0.385568	1.23216	0.152653	0.383063	0.300476	264	tags=35%, list=25%, signal=27%	ENSG00000196735/ENSG00000144802/ENSG00000143226/ENSG00000196126/ENSG00000204287/ENSG00000179344/ENSG00000231389/ENSG00000080824/ENSG00000223865/ENSG00000203747/ENSG00000096384/ENSG00000109320/ENSG00000110651/ENSG00000010610/ENSG00000119508/ENSG00000171867/ENSG00000187474/ENSG00000171860/ENSG00000159216	0
GO:0002757	immune response-activating signal transduction	55	0.385568	1.23216	0.152653	0.383063	0.300476	264	tags=35%, list=25%, signal=27%	ENSG00000196735/ENSG00000144802/ENSG00000143226/ENSG00000196126/ENSG00000204287/ENSG00000179344/ENSG00000231389/ENSG00000080824/ENSG00000223865/ENSG00000203747/ENSG00000096384/ENSG00000109320/ENSG00000110651/ENSG00000010610/ENSG00000119508/ENSG00000171867/ENSG00000187474/ENSG00000171860/ENSG00000159216	0
GO:0006919	activation of cysteine-type endopeptidase activity involved in apoptotic process	10	0.538195	1.32635	0.152851	0.383063	0.300476	160	tags=40%, list=15%, signal=34%	ENSG00000232810/ENSG00000141682/ENSG00000003402/ENSG00000144381	0
GO:0050678	regulation of epithelial cell proliferation	49	0.392385	1.24143	0.153067	0.383063	0.300476	249	tags=35%, list=23%, signal=28%	ENSG00000177606/ENSG00000232810/ENSG00000128016/ENSG00000185650/ENSG00000118503/ENSG00000116285/ENSG00000003402/ENSG00000123358/ENSG00000179388/ENSG00000135821/ENSG00000108691/ENSG00000130203/ENSG00000114315/ENSG00000100292/ENSG00000119508/ENSG00000118257/ENSG00000030582	0
GO:0051259	protein complex oligomerization	15	0.488524	1.31436	0.153151	0.383063	0.300476	273	tags=47%, list=26%, signal=35%	ENSG00000019582/ENSG00000196126/ENSG00000112096/ENSG00000178695/ENSG00000171867/ENSG00000089280/ENSG00000115419	0
GO:1903557	positive regulation of tumor necrosis factor superfamily cytokine production	14	0.49699	1.31587	0.153416	0.383264	0.300634	84	tags=14%, list=8%, signal=13%	ENSG00000277632/ENSG00000170458	0
GO:0050715	positive regulation of cytokine secretion	10	0.537524	1.3247	0.153751	0.383415	0.300752	200	tags=40%, list=19%, signal=33%	ENSG00000232810/ENSG00000170458/ENSG00000115008/ENSG00000171522	0
GO:0046330	positive regulation of JNK cascade	19	0.46315	1.30343	0.153846	0.383415	0.300752	97	tags=21%, list=9%, signal=19%	ENSG00000125538/ENSG00000232810/ENSG00000099860/ENSG00000130222	0
GO:0034248	regulation of cellular amide metabolic process	48	0.393831	1.24299	0.154301	0.384088	0.30128	281	tags=38%, list=26%, signal=29%	ENSG00000136244/ENSG00000232810/ENSG00000004799/ENSG00000159388/ENSG00000128016/ENSG00000185650/ENSG00000141543/ENSG00000087074/ENSG00000130203/ENSG00000106211/ENSG00000113742/ENSG00000152518/ENSG00000158615/ENSG00000171867/ENSG00000116741/ENSG00000112531/ENSG00000196730/ENSG00000156976	0
GO:0044092	negative regulation of molecular function	138	0.343358	1.1619	0.155684	0.386648	0.303288	295	tags=35%, list=28%, signal=29%	ENSG00000125538/ENSG00000158050/ENSG00000177606/ENSG00000232810/ENSG00000115738/ENSG00000099860/ENSG00000004799/ENSG00000136826/ENSG00000128016/ENSG00000141543/ENSG00000100906/ENSG00000087074/ENSG00000118503/ENSG00000153071/ENSG00000116285/ENSG00000003402/ENSG00000101160/ENSG00000184557/ENSG00000109320/ENSG00000124762/ENSG00000130203/ENSG00000086061/ENSG00000114315/ENSG00000121933/ENSG00000105993…	0
GO:0046916	cellular transition metal ion homeostasis	15	0.486992	1.31024	0.155702	0.386648	0.303288	315	tags=60%, list=30%, signal=43%	ENSG00000138449/ENSG00000100292/ENSG00000110911/ENSG00000125144/ENSG00000072274/ENSG00000171867/ENSG00000087086/ENSG00000187193/ENSG00000266412	0
GO:0043500	muscle adaptation	19	0.461914	1.29995	0.155925	0.386739	0.303359	242	tags=42%, list=23%, signal=33%	ENSG00000125538/ENSG00000136826/ENSG00000116285/ENSG00000003402/ENSG00000100292/ENSG00000119508/ENSG00000160789/ENSG00000116741	0
GO:0045834	positive regulation of lipid metabolic process	17	0.472197	1.30046	0.156368	0.387278	0.303782	308	tags=47%, list=29%, signal=34%	ENSG00000125538/ENSG00000019582/ENSG00000232810/ENSG00000130203/ENSG00000110651/ENSG00000119508/ENSG00000073756/ENSG00000135046	0
GO:0030855	epithelial cell differentiation	69	0.372702	1.21191	0.156516	0.387278	0.303782	327	tags=41%, list=31%, signal=30%	ENSG00000125538/ENSG00000177606/ENSG00000232810/ENSG00000115738/ENSG00000136826/ENSG00000128016/ENSG00000185650/ENSG00000153071/ENSG00000116285/ENSG00000090339/ENSG00000127528/ENSG00000164733/ENSG00000185022/ENSG00000124762/ENSG00000132510/ENSG00000114315/ENSG00000178573/ENSG00000057657/ENSG00000168214/ENSG00000085662/ENSG00000197746/ENSG00000265972/ENSG00000159216/ENSG00000169504/ENSG00000133639…	0
GO:0045582	positive regulation of T cell differentiation	29	0.427489	1.27926	0.157095	0.388249	0.304544	152	tags=24%, list=14%, signal=21%	ENSG00000125538/ENSG00000112149/ENSG00000144802/ENSG00000019582/ENSG00000134460/ENSG00000179388/ENSG00000115008	0
GO:0002700	regulation of production of molecular mediator of immune response	25	0.438176	1.28311	0.157352	0.388421	0.304679	251	tags=36%, list=24%, signal=28%	ENSG00000125538/ENSG00000136244/ENSG00000019582/ENSG00000232810/ENSG00000110651/ENSG00000100292/ENSG00000119508/ENSG00000072274/ENSG00000150782	0
GO:0002040	sprouting angiogenesis	16	0.477391	1.30115	0.1579	0.389052	0.305174	359	tags=62%, list=34%, signal=42%	ENSG00000136826/ENSG00000123358/ENSG00000179388/ENSG00000135821/ENSG00000127528/ENSG00000100292/ENSG00000073756/ENSG00000135046/ENSG00000166068/ENSG00000099250	0
GO:0030705	cytoskeleton-dependent intracellular transport	20	0.457436	1.29635	0.157982	0.389052	0.305174	501	tags=80%, list=47%, signal=43%	ENSG00000109971/ENSG00000151929/ENSG00000106211/ENSG00000054523/ENSG00000170315/ENSG00000153187/ENSG00000167553/ENSG00000116560/ENSG00000170921/ENSG00000197102/ENSG00000151914/ENSG00000123416/ENSG00000134108/ENSG00000197535/ENSG00000100644/ENSG00000115355	0
GO:1990823	response to leukemia inhibitory factor	16	0.477	1.30008	0.158851	0.390006	0.305922	281	tags=50%, list=26%, signal=37%	ENSG00000136826/ENSG00000150347/ENSG00000090339/ENSG00000184557/ENSG00000153187/ENSG00000118257/ENSG00000072274/ENSG00000156976	0
GO:1990830	cellular response to leukemia inhibitory factor	16	0.477	1.30008	0.158851	0.390006	0.305922	281	tags=50%, list=26%, signal=37%	ENSG00000136826/ENSG00000150347/ENSG00000090339/ENSG00000184557/ENSG00000153187/ENSG00000118257/ENSG00000072274/ENSG00000156976	0
GO:0050768	negative regulation of neurogenesis	33	0.416455	1.26458	0.158946	0.390006	0.305922	154	tags=24%, list=14%, signal=21%	ENSG00000125538/ENSG00000136244/ENSG00000232810/ENSG00000115738/ENSG00000101160/ENSG00000109099/ENSG00000130203/ENSG00000114315	0
GO:0007254	JNK cascade	29	0.426354	1.27587	0.159121	0.390006	0.305922	200	tags=31%, list=19%, signal=26%	ENSG00000125538/ENSG00000232810/ENSG00000099860/ENSG00000130222/ENSG00000150991/ENSG00000086061/ENSG00000173334/ENSG00000170315/ENSG00000171522	0
GO:0034763	negative regulation of transmembrane transport	15	0.485455	1.3061	0.159422	0.390011	0.305926	297	tags=47%, list=28%, signal=34%	ENSG00000125538/ENSG00000232810/ENSG00000166592/ENSG00000164949/ENSG00000116741/ENSG00000198668/ENSG00000187231	0
GO:0045165	cell fate commitment	21	0.452595	1.29303	0.159562	0.390011	0.305926	220	tags=38%, list=21%, signal=31%	ENSG00000136244/ENSG00000115738/ENSG00000136826/ENSG00000132510/ENSG00000114315/ENSG00000157557/ENSG00000057657/ENSG00000168214	0
GO:0002708	positive regulation of lymphocyte mediated immunity	18	0.465633	1.29738	0.159687	0.390011	0.305926	251	tags=39%, list=24%, signal=30%	ENSG00000125538/ENSG00000136244/ENSG00000232810/ENSG00000144381/ENSG00000110651/ENSG00000072274/ENSG00000150782	0
GO:0002702	positive regulation of production of molecular mediator of immune response	17	0.470717	1.29639	0.160151	0.390686	0.306456	251	tags=41%, list=24%, signal=32%	ENSG00000125538/ENSG00000136244/ENSG00000019582/ENSG00000110651/ENSG00000119508/ENSG00000072274/ENSG00000150782	0
GO:0090287	regulation of cellular response to growth factor stimulus	30	0.423647	1.27361	0.160866	0.391969	0.307462	220	tags=33%, list=21%, signal=27%	ENSG00000125538/ENSG00000204389/ENSG00000153071/ENSG00000003402/ENSG00000096384/ENSG00000164442/ENSG00000150991/ENSG00000114315/ENSG00000170315/ENSG00000168214	0
GO:0051270	regulation of cellular component movement	150	0.338978	1.15157	0.162284	0.394379	0.309352	174	tags=21%, list=16%, signal=21%	ENSG00000275302/ENSG00000277632/ENSG00000125538/ENSG00000136244/ENSG00000115009/ENSG00000118515/ENSG00000177606/ENSG00000143322/ENSG00000019582/ENSG00000232810/ENSG00000112096/ENSG00000136826/ENSG00000169508/ENSG00000143878/ENSG00000172243/ENSG00000153071/ENSG00000140403/ENSG00000090339/ENSG00000164442/ENSG00000135821/ENSG00000100600/ENSG00000146376/ENSG00000108691/ENSG00000136235/ENSG00000169429…	0
GO:0042113	B cell activation	41	0.400422	1.24636	0.162363	0.394379	0.309352	235	tags=32%, list=22%, signal=26%	ENSG00000067082/ENSG00000136244/ENSG00000019582/ENSG00000115738/ENSG00000185650/ENSG00000169508/ENSG00000118503/ENSG00000124762/ENSG00000144381/ENSG00000110651/ENSG00000168214/ENSG00000152518/ENSG00000072274	0
GO:0044270	cellular nitrogen compound catabolic process	51	0.386833	1.2281	0.162425	0.394379	0.309352	223	tags=31%, list=21%, signal=26%	ENSG00000136244/ENSG00000204389/ENSG00000204388/ENSG00000159388/ENSG00000128016/ENSG00000185650/ENSG00000141543/ENSG00000109971/ENSG00000150991/ENSG00000108654/ENSG00000106211/ENSG00000170315/ENSG00000153187/ENSG00000100292/ENSG00000090621/ENSG00000152518	0
GO:0010720	positive regulation of cell development	59	0.379261	1.21787	0.163647	0.396883	0.311316	177	tags=22%, list=17%, signal=19%	ENSG00000277632/ENSG00000125538/ENSG00000136244/ENSG00000122877/ENSG00000143322/ENSG00000232810/ENSG00000115738/ENSG00000172243/ENSG00000003402/ENSG00000130203/ENSG00000114315/ENSG00000173334/ENSG00000169756	0
GO:0009914	hormone transport	30	0.422099	1.26895	0.165115	0.39951	0.313377	123	tags=20%, list=12%, signal=18%	ENSG00000125538/ENSG00000136244/ENSG00000232810/ENSG00000196126/ENSG00000112394/ENSG00000135821	0
GO:0046879	hormone secretion	30	0.422099	1.26895	0.165115	0.39951	0.313377	123	tags=20%, list=12%, signal=18%	ENSG00000125538/ENSG00000136244/ENSG00000232810/ENSG00000196126/ENSG00000112394/ENSG00000135821	0
GO:0001503	ossification	49	0.388415	1.22887	0.165497	0.399922	0.3137	264	tags=33%, list=25%, signal=26%	ENSG00000277632/ENSG00000136244/ENSG00000122877/ENSG00000232810/ENSG00000115738/ENSG00000171223/ENSG00000136235/ENSG00000108654/ENSG00000155090/ENSG00000171522/ENSG00000153187/ENSG00000102575/ENSG00000168214/ENSG00000138756/ENSG00000130522/ENSG00000159216	0
GO:0014066	regulation of phosphatidylinositol 3-kinase signaling	16	0.473932	1.29172	0.165822	0.399922	0.3137	58	tags=19%, list=5%, signal=18%	ENSG00000137331/ENSG00000232810/ENSG00000136826	0
GO:0035051	cardiocyte differentiation	12	0.507851	1.30493	0.165864	0.399922	0.3137	282	tags=58%, list=26%, signal=43%	ENSG00000132510/ENSG00000114315/ENSG00000153187/ENSG00000168214/ENSG00000160789/ENSG00000116741/ENSG00000170776	0
GO:0007043	cell-cell junction assembly	12	0.507348	1.30363	0.166302	0.400513	0.314164	33	tags=17%, list=3%, signal=16%	ENSG00000125538/ENSG00000232810	0
GO:1901653	cellular response to peptide	57	0.379389	1.21562	0.168318	0.4041	0.316978	126	tags=23%, list=12%, signal=21%	ENSG00000125538/ENSG00000153234/ENSG00000004799/ENSG00000136826/ENSG00000185650/ENSG00000116285/ENSG00000003402/ENSG00000090339/ENSG00000123358/ENSG00000184557/ENSG00000109320/ENSG00000100600/ENSG00000127528	0
GO:0071375	cellular response to peptide hormone stimulus	42	0.397205	1.2396	0.16834	0.4041	0.316978	118	tags=21%, list=11%, signal=20%	ENSG00000125538/ENSG00000153234/ENSG00000004799/ENSG00000185650/ENSG00000116285/ENSG00000003402/ENSG00000123358/ENSG00000184557/ENSG00000109320	0
GO:0015672	monovalent inorganic cation transport	40	0.400331	1.24205	0.168459	0.4041	0.316978	306	tags=45%, list=29%, signal=33%	ENSG00000118515/ENSG00000198938/ENSG00000198804/ENSG00000198743/ENSG00000134294/ENSG00000198886/ENSG00000017260/ENSG00000198727/ENSG00000198899/ENSG00000156113/ENSG00000198786/ENSG00000110911/ENSG00000171867/ENSG00000198712/ENSG00000079215/ENSG00000127914/ENSG00000095970/ENSG00000128245	0
GO:0061045	negative regulation of wound healing	11	0.517301	1.30272	0.168631	0.4041	0.316978	163	tags=36%, list=15%, signal=31%	ENSG00000232810/ENSG00000178726/ENSG00000130203/ENSG00000122861	0
GO:0043367	CD4-positive, alpha-beta T cell differentiation	19	0.456587	1.28496	0.168815	0.4041	0.316978	69	tags=21%, list=6%, signal=20%	ENSG00000112149/ENSG00000136244/ENSG00000144802/ENSG00000169508	0
GO:0072330	monocarboxylic acid biosynthetic process	23	0.442538	1.28047	0.168959	0.4041	0.316978	454	tags=70%, list=43%, signal=41%	ENSG00000125538/ENSG00000138135/ENSG00000019582/ENSG00000004799/ENSG00000114115/ENSG00000117009/ENSG00000112531/ENSG00000079215/ENSG00000073756/ENSG00000135046/ENSG00000111817/ENSG00000059377/ENSG00000186480/ENSG00000171766/ENSG00000197535/ENSG00000163106	0
GO:0001892	embryonic placenta development	17	0.466815	1.28564	0.169189	0.404184	0.317043	220	tags=41%, list=21%, signal=33%	ENSG00000171223/ENSG00000185650/ENSG00000184557/ENSG00000114315/ENSG00000105993/ENSG00000057657/ENSG00000168214	0
GO:0046632	alpha-beta T cell differentiation	24	0.438403	1.27593	0.169516	0.4045	0.317291	370	tags=54%, list=35%, signal=36%	ENSG00000112149/ENSG00000136244/ENSG00000144802/ENSG00000169508/ENSG00000171522/ENSG00000057657/ENSG00000150782/ENSG00000197746/ENSG00000159216/ENSG00000125347/ENSG00000135046/ENSG00000167604/ENSG00000162711	0
GO:0009743	response to carbohydrate	36	0.407314	1.24966	0.170142	0.405528	0.318097	144	tags=22%, list=13%, signal=20%	ENSG00000125538/ENSG00000120738/ENSG00000196126/ENSG00000185650/ENSG00000172243/ENSG00000090339/ENSG00000135821/ENSG00000158270	0
GO:0033209	tumor necrosis factor-mediated signaling pathway	22	0.444845	1.28006	0.170493	0.405899	0.318388	89	tags=23%, list=8%, signal=21%	ENSG00000232810/ENSG00000204389/ENSG00000204388/ENSG00000100906/ENSG00000118503	0
GO:0051591	response to cAMP	14	0.487734	1.29136	0.172217	0.409534	0.32124	451	tags=79%, list=42%, signal=46%	ENSG00000125740/ENSG00000170345/ENSG00000185650/ENSG00000178726/ENSG00000120129/ENSG00000123104/ENSG00000127914/ENSG00000123342/ENSG00000180509/ENSG00000106546/ENSG00000183023	0
GO:0010817	regulation of hormone levels	42	0.396058	1.23602	0.172455	0.409631	0.321316	137	tags=21%, list=13%, signal=19%	ENSG00000125538/ENSG00000120738/ENSG00000136244/ENSG00000232810/ENSG00000196126/ENSG00000112394/ENSG00000101160/ENSG00000135821/ENSG00000164733	0
GO:1904018	positive regulation of vasculature development	38	0.403022	1.24322	0.172736	0.409829	0.321472	413	tags=55%, list=39%, signal=35%	ENSG00000125538/ENSG00000120738/ENSG00000112096/ENSG00000136826/ENSG00000143878/ENSG00000003402/ENSG00000169429/ENSG00000115008/ENSG00000106211/ENSG00000100292/ENSG00000030582/ENSG00000171860/ENSG00000159216/ENSG00000073756/ENSG00000133639/ENSG00000135046/ENSG00000099250/ENSG00000116044/ENSG00000101017/ENSG00000148926/ENSG00000106991	0
GO:0002474	antigen processing and presentation of peptide antigen via MHC class I	12	-0.309953	-1.23655	0.173963	0.412269	0.323385	741	tags=83%, list=69%, signal=26%	ENSG00000118640/ENSG00000204592/ENSG00000234745/ENSG00000166710/ENSG00000159640/ENSG00000127022/ENSG00000204525/ENSG00000165168/ENSG00000100365/ENSG00000051523	0
GO:0007050	cell cycle arrest	22	0.443128	1.27511	0.174302	0.412602	0.323646	313	tags=50%, list=29%, signal=36%	ENSG00000115738/ENSG00000159388/ENSG00000087074/ENSG00000096384/ENSG00000124762/ENSG00000169429/ENSG00000120129/ENSG00000171867/ENSG00000139687/ENSG00000125347/ENSG00000140836	0
GO:0002532	production of molecular mediator involved in inflammatory response	14	0.486516	1.28813	0.174688	0.41296	0.323927	133	tags=29%, list=12%, signal=25%	ENSG00000136244/ENSG00000232810/ENSG00000172243/ENSG00000105223	0
GO:0007276	gamete generation	42	-0.164878	-1.22589	0.175	0.41296	0.323927	899	tags=100%, list=84%, signal=16%	ENSG00000170315/ENSG00000057657/ENSG00000067048/ENSG00000116741/ENSG00000112531/ENSG00000153208/ENSG00000073756/ENSG00000123342/ENSG00000215301/ENSG00000180530/ENSG00000118689/ENSG00000188486/ENSG00000163106/ENSG00000072364/ENSG00000060138/ENSG00000132475/ENSG00000167601/ENSG00000124486/ENSG00000136603/ENSG00000153094/ENSG00000080503/ENSG00000023445/ENSG00000164104/ENSG00000159640/ENSG00000049860…	0
GO:0010632	regulation of epithelial cell migration	39	0.399311	1.23543	0.17505	0.41296	0.323927	378	tags=54%, list=35%, signal=36%	ENSG00000177606/ENSG00000232810/ENSG00000136826/ENSG00000143878/ENSG00000140403/ENSG00000135821/ENSG00000100600/ENSG00000130203/ENSG00000113070/ENSG00000106211/ENSG00000100292/ENSG00000118257/ENSG00000030582/ENSG00000073756/ENSG00000135046/ENSG00000132386/ENSG00000034152/ENSG00000166068/ENSG00000099250/ENSG00000116044/ENSG00000101017	0
GO:0009790	embryo development	84	0.358497	1.18024	0.176282	0.415394	0.325836	233	tags=31%, list=22%, signal=26%	ENSG00000158050/ENSG00000204103/ENSG00000232810/ENSG00000115738/ENSG00000171223/ENSG00000107372/ENSG00000136826/ENSG00000185650/ENSG00000141543/ENSG00000164442/ENSG00000184557/ENSG00000127528/ENSG00000185022/ENSG00000169429/ENSG00000132510/ENSG00000114315/ENSG00000198886/ENSG00000105993/ENSG00000204256/ENSG00000157557/ENSG00000057657/ENSG00000168214/ENSG00000119508/ENSG00000120129/ENSG00000152601…	0
GO:0051607	defense response to virus	32	0.413933	1.25263	0.176548	0.415548	0.325957	90	tags=19%, list=8%, signal=18%	ENSG00000125538/ENSG00000136244/ENSG00000165949/ENSG00000134460/ENSG00000118503/ENSG00000141682	0
GO:0016579	protein deubiquitination	17	0.463194	1.27567	0.17728	0.416328	0.326569	199	tags=35%, list=19%, signal=29%	ENSG00000165312/ENSG00000100906/ENSG00000118503/ENSG00000150991/ENSG00000136560/ENSG00000170315	0
GO:0070646	protein modification by small protein removal	17	0.463194	1.27567	0.17728	0.416328	0.326569	199	tags=35%, list=19%, signal=29%	ENSG00000165312/ENSG00000100906/ENSG00000118503/ENSG00000150991/ENSG00000136560/ENSG00000170315	0
GO:1901136	carbohydrate derivative catabolic process	30	-0.185149	-1.20338	0.177966	0.417466	0.327462	876	tags=100%, list=82%, signal=18%	ENSG00000204386/ENSG00000179163/ENSG00000197746/ENSG00000131446/ENSG00000093072/ENSG00000162512/ENSG00000124145/ENSG00000135677/ENSG00000184588/ENSG00000025708/ENSG00000196743/ENSG00000135838/ENSG00000101439/ENSG00000026508/ENSG00000135048/ENSG00000188641/ENSG00000170266/ENSG00000109323/ENSG00000001561/ENSG00000173598/ENSG00000049860/ENSG00000102393/ENSG00000198951/ENSG00000101347/ENSG00000133805…	0
GO:0031334	positive regulation of protein-containing complex assembly	29	0.418948	1.2537	0.179176	0.419829	0.329315	394	tags=55%, list=37%, signal=36%	ENSG00000232810/ENSG00000204389/ENSG00000204388/ENSG00000080824/ENSG00000172243/ENSG00000090339/ENSG00000165029/ENSG00000115956/ENSG00000052795/ENSG00000072274/ENSG00000248905/ENSG00000127914/ENSG00000145703/ENSG00000130340/ENSG00000215301/ENSG00000175866	0
GO:0003158	endothelium development	19	0.452532	1.27355	0.179522	0.420166	0.32958	307	tags=47%, list=29%, signal=34%	ENSG00000125538/ENSG00000232810/ENSG00000143878/ENSG00000090339/ENSG00000132510/ENSG00000138449/ENSG00000168214/ENSG00000169504/ENSG00000133639	0
GO:0007399	nervous system development	215	0.325806	1.12303	0.180582	0.422171	0.331153	332	tags=35%, list=31%, signal=30%	ENSG00000277632/ENSG00000125538/ENSG00000163739/ENSG00000153234/ENSG00000136244/ENSG00000118515/ENSG00000204103/ENSG00000177606/ENSG00000122877/ENSG00000143322/ENSG00000232810/ENSG00000170345/ENSG00000115738/ENSG00000160888/ENSG00000132002/ENSG00000159388/ENSG00000136826/ENSG00000185650/ENSG00000173372/ENSG00000250722/ENSG00000109861/ENSG00000169508/ENSG00000080824/ENSG00000151929/ENSG00000277443…	0
GO:0043933	protein-containing complex subunit organization	133	0.340386	1.15021	0.180882	0.422174	0.331155	207	tags=27%, list=19%, signal=25%	ENSG00000019582/ENSG00000232810/ENSG00000204389/ENSG00000204388/ENSG00000196126/ENSG00000204287/ENSG00000112096/ENSG00000109861/ENSG00000109971/ENSG00000080824/ENSG00000172243/ENSG00000178695/ENSG00000242574/ENSG00000090339/ENSG00000198938/ENSG00000096384/ENSG00000198888/ENSG00000101160/ENSG00000204257/ENSG00000178104/ENSG00000150991/ENSG00000198840/ENSG00000146376/ENSG00000198763/ENSG00000130203…	0
GO:0002377	immunoglobulin production	21	0.443629	1.26742	0.18103	0.422174	0.331155	49	tags=19%, list=5%, signal=19%	ENSG00000136244/ENSG00000232810/ENSG00000196126/ENSG00000179344	0
GO:0030334	regulation of cell migration	138	0.338838	1.1466	0.181482	0.422174	0.331155	343	tags=37%, list=32%, signal=29%	ENSG00000275302/ENSG00000277632/ENSG00000125538/ENSG00000136244/ENSG00000115009/ENSG00000118515/ENSG00000177606/ENSG00000019582/ENSG00000232810/ENSG00000112096/ENSG00000136826/ENSG00000169508/ENSG00000143878/ENSG00000172243/ENSG00000153071/ENSG00000140403/ENSG00000090339/ENSG00000164442/ENSG00000135821/ENSG00000100600/ENSG00000108691/ENSG00000136235/ENSG00000169429/ENSG00000130203/ENSG00000121933…	0
GO:0010563	negative regulation of phosphorus metabolic process	76	0.361569	1.18322	0.1816	0.422174	0.331155	254	tags=32%, list=24%, signal=26%	ENSG00000125538/ENSG00000158050/ENSG00000177606/ENSG00000232810/ENSG00000162772/ENSG00000099860/ENSG00000136826/ENSG00000087074/ENSG00000118503/ENSG00000116285/ENSG00000184557/ENSG00000124762/ENSG00000130203/ENSG00000086061/ENSG00000106211/ENSG00000173334/ENSG00000156052/ENSG00000115956/ENSG00000153187/ENSG00000120129/ENSG00000158615/ENSG00000171867/ENSG00000116741/ENSG00000198668	0
GO:0045936	negative regulation of phosphate metabolic process	76	0.361569	1.18322	0.1816	0.422174	0.331155	254	tags=32%, list=24%, signal=26%	ENSG00000125538/ENSG00000158050/ENSG00000177606/ENSG00000232810/ENSG00000162772/ENSG00000099860/ENSG00000136826/ENSG00000087074/ENSG00000118503/ENSG00000116285/ENSG00000184557/ENSG00000124762/ENSG00000130203/ENSG00000086061/ENSG00000106211/ENSG00000173334/ENSG00000156052/ENSG00000115956/ENSG00000153187/ENSG00000120129/ENSG00000158615/ENSG00000171867/ENSG00000116741/ENSG00000198668	0
GO:0033619	membrane protein proteolysis	14	0.482033	1.27626	0.182746	0.424236	0.332772	145	tags=29%, list=14%, signal=25%	ENSG00000125538/ENSG00000232810/ENSG00000109320/ENSG00000130203	0
GO:0090100	positive regulation of transmembrane receptor protein serine/threonine kinase signaling pathway	11	0.510822	1.2864	0.183193	0.424236	0.332772	292	tags=55%, list=27%, signal=40%	ENSG00000153071/ENSG00000096384/ENSG00000164442/ENSG00000114315/ENSG00000168214/ENSG00000137575	0
GO:0002285	lymphocyte activation involved in immune response	33	0.407815	1.23834	0.183268	0.424236	0.332772	251	tags=36%, list=24%, signal=29%	ENSG00000136244/ENSG00000144802/ENSG00000019582/ENSG00000169508/ENSG00000242574/ENSG00000090339/ENSG00000144381/ENSG00000110651/ENSG00000171522/ENSG00000127951/ENSG00000072274/ENSG00000150782	0
GO:0002821	positive regulation of adaptive immune response	25	0.42855	1.25492	0.183304	0.424236	0.332772	401	tags=56%, list=38%, signal=36%	ENSG00000125538/ENSG00000136244/ENSG00000144802/ENSG00000232810/ENSG00000144381/ENSG00000110651/ENSG00000010610/ENSG00000072274/ENSG00000150782/ENSG00000135046/ENSG00000167604/ENSG00000162711/ENSG00000101017/ENSG00000206503	0
GO:0043407	negative regulation of MAP kinase activity	16	0.466593	1.27171	0.184411	0.426321	0.334408	242	tags=38%, list=23%, signal=29%	ENSG00000125538/ENSG00000158050/ENSG00000130203/ENSG00000086061/ENSG00000120129/ENSG00000116741	0
GO:0003279	cardiac septum development	14	0.480439	1.27204	0.186076	0.429119	0.336602	413	tags=71%, list=39%, signal=44%	ENSG00000115738/ENSG00000164442/ENSG00000114315/ENSG00000057657/ENSG00000168214/ENSG00000118257/ENSG00000004399/ENSG00000099250/ENSG00000151748/ENSG00000106991	0
GO:0030500	regulation of bone mineralization	11	0.508804	1.28132	0.186194	0.429119	0.336602	3	tags=9%, list=0%, signal=9%	ENSG00000277632	0
GO:0045580	regulation of T cell differentiation	35	0.403638	1.23503	0.186241	0.429119	0.336602	381	tags=49%, list=36%, signal=32%	ENSG00000125538/ENSG00000112149/ENSG00000144802/ENSG00000019582/ENSG00000134460/ENSG00000179388/ENSG00000115008/ENSG00000057657/ENSG00000127951/ENSG00000150782/ENSG00000159216/ENSG00000204252/ENSG00000125347/ENSG00000135046/ENSG00000167604/ENSG00000162711/ENSG00000125657	0
GO:0050851	antigen receptor-mediated signaling pathway	36	0.40169	1.23241	0.187469	0.431469	0.338445	118	tags=22%, list=11%, signal=20%	ENSG00000196735/ENSG00000144802/ENSG00000196126/ENSG00000204287/ENSG00000179344/ENSG00000231389/ENSG00000223865/ENSG00000109320	0
GO:0030301	cholesterol transport	12	0.498019	1.27966	0.18776	0.431661	0.338596	195	tags=42%, list=18%, signal=34%	ENSG00000100906/ENSG00000109320/ENSG00000130203/ENSG00000165029/ENSG00000038945	0
GO:0048565	digestive tract development	14	0.479059	1.26839	0.191663	0.439971	0.345115	272	tags=50%, list=25%, signal=38%	ENSG00000232810/ENSG00000115738/ENSG00000124762/ENSG00000169429/ENSG00000114315/ENSG00000057657/ENSG00000139687	0
GO:0007568	aging	48	0.383941	1.21178	0.191799	0.439971	0.345115	269	tags=35%, list=25%, signal=28%	ENSG00000177606/ENSG00000170345/ENSG00000115738/ENSG00000112096/ENSG00000173372/ENSG00000109861/ENSG00000090339/ENSG00000124762/ENSG00000198804/ENSG00000198886/ENSG00000169756/ENSG00000198899/ENSG00000171867/ENSG00000160789/ENSG00000130522/ENSG00000117009/ENSG00000035862	0
GO:0051250	negative regulation of lymphocyte activation	28	0.416512	1.23985	0.192819	0.441823	0.346567	363	tags=50%, list=34%, signal=34%	ENSG00000019582/ENSG00000115738/ENSG00000196126/ENSG00000134460/ENSG00000118503/ENSG00000136235/ENSG00000127951/ENSG00000171867/ENSG00000159216/ENSG00000153208/ENSG00000125347/ENSG00000135046/ENSG00000167604/ENSG00000124145	0
GO:0045600	positive regulation of fat cell differentiation	11	0.505744	1.27361	0.193975	0.443415	0.347816	61	tags=27%, list=6%, signal=26%	ENSG00000115738/ENSG00000128016/ENSG00000185650	0
GO:0010948	negative regulation of cell cycle process	24	0.430012	1.25151	0.194083	0.443415	0.347816	272	tags=42%, list=25%, signal=32%	ENSG00000159388/ENSG00000136826/ENSG00000185650/ENSG00000096384/ENSG00000108691/ENSG00000136235/ENSG00000124762/ENSG00000152518/ENSG00000120129/ENSG00000139687	0
GO:0046700	heterocycle catabolic process	52	0.3774	1.20091	0.194272	0.443415	0.347816	223	tags=31%, list=21%, signal=26%	ENSG00000136244/ENSG00000204389/ENSG00000204388/ENSG00000159388/ENSG00000128016/ENSG00000185650/ENSG00000141543/ENSG00000109971/ENSG00000150991/ENSG00000108654/ENSG00000106211/ENSG00000170315/ENSG00000153187/ENSG00000100292/ENSG00000090621/ENSG00000152518	0
GO:0015711	organic anion transport	34	0.403219	1.22916	0.194394	0.443415	0.347816	275	tags=38%, list=26%, signal=29%	ENSG00000125538/ENSG00000137491/ENSG00000165457/ENSG00000112394/ENSG00000147872/ENSG00000130203/ENSG00000134294/ENSG00000165029/ENSG00000116741/ENSG00000197746/ENSG00000117009/ENSG00000115419/ENSG00000079215	0
GO:0030336	negative regulation of cell migration	37	0.397879	1.22437	0.194582	0.443415	0.347816	413	tags=57%, list=39%, signal=36%	ENSG00000019582/ENSG00000232810/ENSG00000136826/ENSG00000143878/ENSG00000140403/ENSG00000164442/ENSG00000108691/ENSG00000130203/ENSG00000121933/ENSG00000173334/ENSG00000171522/ENSG00000100292/ENSG00000120129/ENSG00000169504/ENSG00000204472/ENSG00000132386/ENSG00000166068/ENSG00000116044/ENSG00000175471/ENSG00000118689/ENSG00000106991	0
GO:0072332	intrinsic apoptotic signaling pathway by p53 class mediator	13	0.485765	1.26581	0.195501	0.445022	0.349077	199	tags=38%, list=19%, signal=32%	ENSG00000019582/ENSG00000141682/ENSG00000124762/ENSG00000108654/ENSG00000170315	0
GO:0032434	regulation of proteasomal ubiquitin-dependent protein catabolic process	17	0.455683	1.25498	0.196826	0.445684	0.349596	186	tags=35%, list=17%, signal=30%	ENSG00000204389/ENSG00000204388/ENSG00000153071/ENSG00000096384/ENSG00000173334/ENSG00000051108	0
GO:2000058	regulation of ubiquitin-dependent protein catabolic process	17	0.455683	1.25498	0.196826	0.445684	0.349596	186	tags=35%, list=17%, signal=30%	ENSG00000204389/ENSG00000204388/ENSG00000153071/ENSG00000096384/ENSG00000173334/ENSG00000051108	0
GO:0051209	release of sequestered calcium ion into cytosol	11	0.504258	1.26987	0.196865	0.445684	0.349596	3	tags=9%, list=0%, signal=9%	ENSG00000277632	0
GO:0051282	regulation of sequestering of calcium ion	11	0.504258	1.26987	0.196865	0.445684	0.349596	3	tags=9%, list=0%, signal=9%	ENSG00000277632	0
GO:0051283	negative regulation of sequestering of calcium ion	11	0.504258	1.26987	0.196865	0.445684	0.349596	3	tags=9%, list=0%, signal=9%	ENSG00000277632	0
GO:0035710	CD4-positive, alpha-beta T cell activation	21	0.438159	1.25179	0.197544	0.446733	0.350418	370	tags=52%, list=35%, signal=35%	ENSG00000112149/ENSG00000136244/ENSG00000144802/ENSG00000169508/ENSG00000110651/ENSG00000171522/ENSG00000150782/ENSG00000159216/ENSG00000135046/ENSG00000167604/ENSG00000162711	0
GO:0043254	regulation of protein-containing complex assembly	43	0.386943	1.21049	0.199599	0.450582	0.353438	288	tags=40%, list=27%, signal=30%	ENSG00000232810/ENSG00000204389/ENSG00000204388/ENSG00000109971/ENSG00000080824/ENSG00000172243/ENSG00000090339/ENSG00000146376/ENSG00000130203/ENSG00000165029/ENSG00000115956/ENSG00000171522/ENSG00000052795/ENSG00000072274/ENSG00000248905/ENSG00000139687/ENSG00000127914	0
GO:0002274	myeloid leukocyte activation	138	0.336155	1.13752	0.19968	0.450582	0.353438	324	tags=36%, list=30%, signal=29%	ENSG00000277632/ENSG00000163739/ENSG00000136244/ENSG00000177606/ENSG00000143226/ENSG00000019582/ENSG00000232810/ENSG00000204389/ENSG00000204388/ENSG00000173372/ENSG00000109861/ENSG00000109971/ENSG00000080824/ENSG00000170458/ENSG00000096384/ENSG00000101160/ENSG00000109320/ENSG00000173110/ENSG00000197766/ENSG00000066294/ENSG00000188229/ENSG00000164733/ENSG00000169429/ENSG00000144381/ENSG00000122861…	0
GO:0062207	regulation of pattern recognition receptor signaling pathway	19	0.44383	1.24906	0.202287	0.455969	0.357664	89	tags=21%, list=8%, signal=20%	ENSG00000204389/ENSG00000204388/ENSG00000170458/ENSG00000118503	0
GO:1903670	regulation of sprouting angiogenesis	12	0.491905	1.26395	0.20254	0.456044	0.357723	359	tags=67%, list=34%, signal=45%	ENSG00000136826/ENSG00000135821/ENSG00000127528/ENSG00000100292/ENSG00000073756/ENSG00000135046/ENSG00000166068/ENSG00000099250	0
GO:0031098	stress-activated protein kinase signaling cascade	43	0.385473	1.20589	0.203914	0.45864	0.359759	292	tags=37%, list=27%, signal=28%	ENSG00000125538/ENSG00000232810/ENSG00000099860/ENSG00000128016/ENSG00000185650/ENSG00000130222/ENSG00000109320/ENSG00000150991/ENSG00000086061/ENSG00000173334/ENSG00000170315/ENSG00000171522/ENSG00000120129/ENSG00000085662/ENSG00000107968/ENSG00000137575	0
GO:0033559	unsaturated fatty acid metabolic process	10	0.514199	1.26721	0.204139	0.45865	0.359767	32	tags=20%, list=3%, signal=20%	ENSG00000125538/ENSG00000019582	0
GO:0007189	adenylate cyclase-activating G protein-coupled receptor signaling pathway	10	0.514122	1.26702	0.204476	0.458911	0.359972	421	tags=80%, list=39%, signal=49%	ENSG00000165029/ENSG00000156052/ENSG00000171522/ENSG00000170776/ENSG00000113369/ENSG00000114353/ENSG00000148926/ENSG00000274286	0
GO:1901361	organic cyclic compound catabolic process	55	0.371809	1.18818	0.204805	0.459152	0.36016	223	tags=31%, list=21%, signal=26%	ENSG00000136244/ENSG00000204389/ENSG00000204388/ENSG00000159388/ENSG00000128016/ENSG00000185650/ENSG00000141543/ENSG00000109971/ENSG00000150991/ENSG00000130203/ENSG00000108654/ENSG00000106211/ENSG00000170315/ENSG00000153187/ENSG00000100292/ENSG00000090621/ENSG00000152518	0
GO:0065008	regulation of biological quality	367	0.312042	1.09146	0.205279	0.45972	0.360606	475	tags=50%, list=45%, signal=42%	ENSG00000277632/ENSG00000125538/ENSG00000120738/ENSG00000136244/ENSG00000118515/ENSG00000204103/ENSG00000177606/ENSG00000122877/ENSG00000143322/ENSG00000019582/ENSG00000232810/ENSG00000204389/ENSG00000204388/ENSG00000181374/ENSG00000115738/ENSG00000196126/ENSG00000004799/ENSG00000112096/ENSG00000124491/ENSG00000128016/ENSG00000185650/ENSG00000141543/ENSG00000100906/ENSG00000169508/ENSG00000109971…	0
GO:0001906	cell killing	24	0.42568	1.2389	0.206367	0.460325	0.36108	136	tags=25%, list=13%, signal=22%	ENSG00000181374/ENSG00000109861/ENSG00000172243/ENSG00000090339/ENSG00000096384/ENSG00000188229	0
GO:0010631	epithelial cell migration	47	0.380183	1.19813	0.206437	0.460325	0.36108	378	tags=51%, list=35%, signal=34%	ENSG00000177606/ENSG00000232810/ENSG00000136826/ENSG00000143878/ENSG00000140403/ENSG00000123358/ENSG00000179388/ENSG00000135821/ENSG00000100600/ENSG00000130203/ENSG00000113070/ENSG00000106211/ENSG00000100292/ENSG00000118257/ENSG00000030582/ENSG00000073756/ENSG00000135046/ENSG00000004399/ENSG00000132386/ENSG00000034152/ENSG00000166068/ENSG00000099250/ENSG00000116044/ENSG00000101017	0
GO:0090130	tissue migration	47	0.380183	1.19813	0.206437	0.460325	0.36108	378	tags=51%, list=35%, signal=34%	ENSG00000177606/ENSG00000232810/ENSG00000136826/ENSG00000143878/ENSG00000140403/ENSG00000123358/ENSG00000179388/ENSG00000135821/ENSG00000100600/ENSG00000130203/ENSG00000113070/ENSG00000106211/ENSG00000100292/ENSG00000118257/ENSG00000030582/ENSG00000073756/ENSG00000135046/ENSG00000004399/ENSG00000132386/ENSG00000034152/ENSG00000166068/ENSG00000099250/ENSG00000116044/ENSG00000101017	0
GO:0090132	epithelium migration	47	0.380183	1.19813	0.206437	0.460325	0.36108	378	tags=51%, list=35%, signal=34%	ENSG00000177606/ENSG00000232810/ENSG00000136826/ENSG00000143878/ENSG00000140403/ENSG00000123358/ENSG00000179388/ENSG00000135821/ENSG00000100600/ENSG00000130203/ENSG00000113070/ENSG00000106211/ENSG00000100292/ENSG00000118257/ENSG00000030582/ENSG00000073756/ENSG00000135046/ENSG00000004399/ENSG00000132386/ENSG00000034152/ENSG00000166068/ENSG00000099250/ENSG00000116044/ENSG00000101017	0
GO:0071901	negative regulation of protein serine/threonine kinase activity	27	0.415154	1.22939	0.206991	0.460838	0.361483	272	tags=37%, list=25%, signal=28%	ENSG00000125538/ENSG00000158050/ENSG00000118503/ENSG00000124762/ENSG00000130203/ENSG00000086061/ENSG00000106211/ENSG00000120129/ENSG00000116741/ENSG00000139687	0
GO:0019439	aromatic compound catabolic process	53	0.373603	1.19003	0.207111	0.460838	0.361483	223	tags=30%, list=21%, signal=25%	ENSG00000136244/ENSG00000204389/ENSG00000204388/ENSG00000159388/ENSG00000128016/ENSG00000185650/ENSG00000141543/ENSG00000109971/ENSG00000150991/ENSG00000108654/ENSG00000106211/ENSG00000170315/ENSG00000153187/ENSG00000100292/ENSG00000090621/ENSG00000152518	0
GO:0001655	urogenital system development	27	0.41477	1.22825	0.208007	0.461727	0.36218	363	tags=52%, list=34%, signal=35%	ENSG00000120738/ENSG00000115738/ENSG00000150347/ENSG00000003402/ENSG00000114315/ENSG00000085662/ENSG00000248905/ENSG00000197746/ENSG00000135046/ENSG00000117318/ENSG00000132386/ENSG00000163659/ENSG00000099250/ENSG00000124145	0
GO:0002292	T cell differentiation involved in immune response	16	0.457772	1.24767	0.208175	0.461727	0.36218	370	tags=56%, list=35%, signal=37%	ENSG00000136244/ENSG00000144802/ENSG00000169508/ENSG00000171522/ENSG00000127951/ENSG00000150782/ENSG00000135046/ENSG00000167604/ENSG00000162711	0
GO:0001936	regulation of endothelial cell proliferation	22	0.429939	1.23716	0.208381	0.461727	0.36218	233	tags=36%, list=22%, signal=29%	ENSG00000177606/ENSG00000232810/ENSG00000123358/ENSG00000179388/ENSG00000108691/ENSG00000130203/ENSG00000100292/ENSG00000118257	0
GO:0055114	oxidation-reduction process	58	0.368093	1.18078	0.208625	0.461727	0.36218	294	tags=38%, list=28%, signal=29%	ENSG00000138135/ENSG00000004799/ENSG00000112096/ENSG00000198938/ENSG00000198888/ENSG00000198840/ENSG00000198763/ENSG00000198804/ENSG00000132510/ENSG00000198886/ENSG00000010327/ENSG00000198727/ENSG00000198786/ENSG00000100292/ENSG00000119508/ENSG00000085662/ENSG00000198712/ENSG00000198668/ENSG00000117009/ENSG00000171298/ENSG00000211445/ENSG00000073756	0
GO:0034103	regulation of tissue remodeling	16	0.457606	1.24722	0.208809	0.461727	0.36218	299	tags=44%, list=28%, signal=32%	ENSG00000136244/ENSG00000004799/ENSG00000118503/ENSG00000136235/ENSG00000072274/ENSG00000150782/ENSG00000182578	0
GO:0007163	establishment or maintenance of cell polarity	28	0.411844	1.22596	0.208845	0.461727	0.36218	154	tags=21%, list=14%, signal=19%	ENSG00000275302/ENSG00000080824/ENSG00000143878/ENSG00000096384/ENSG00000115963/ENSG00000114315	0
GO:0010827	regulation of glucose transmembrane transport	11	0.498509	1.25539	0.209426	0.462053	0.362436	33	tags=18%, list=3%, signal=18%	ENSG00000125538/ENSG00000232810	0
GO:0098813	nuclear chromosome segregation	12	0.48931	1.25728	0.209437	0.462053	0.362436	319	tags=58%, list=30%, signal=41%	ENSG00000255112/ENSG00000153187/ENSG00000164949/ENSG00000120129/ENSG00000139687/ENSG00000116560/ENSG00000197102	0
GO:0009057	macromolecule catabolic process	133	0.33578	1.13464	0.209979	0.462756	0.362988	380	tags=44%, list=36%, signal=32%	ENSG00000125538/ENSG00000136244/ENSG00000232810/ENSG00000204389/ENSG00000204388/ENSG00000165949/ENSG00000159388/ENSG00000128016/ENSG00000185650/ENSG00000141543/ENSG00000109861/ENSG00000109971/ENSG00000080824/ENSG00000151929/ENSG00000118503/ENSG00000141682/ENSG00000153071/ENSG00000096384/ENSG00000101160/ENSG00000150991/ENSG00000100600/ENSG00000164733/ENSG00000130203/ENSG00000108654/ENSG00000106211…	0
GO:0072522	purine-containing compound biosynthetic process	11	0.497872	1.25379	0.210649	0.463741	0.36376	408	tags=73%, list=38%, signal=45%	ENSG00000004799/ENSG00000198899/ENSG00000198712/ENSG00000095970/ENSG00000131238/ENSG00000093072/ENSG00000123505/ENSG00000198682	0
GO:0002381	immunoglobulin production involved in immunoglobulin mediated immune response	11	0.497293	1.25233	0.211983	0.46569	0.365289	235	tags=45%, list=22%, signal=36%	ENSG00000196126/ENSG00000179344/ENSG00000144381/ENSG00000127951/ENSG00000072274	0
GO:0008088	axo-dendritic transport	11	0.497235	1.25218	0.211983	0.46569	0.365289	333	tags=64%, list=31%, signal=44%	ENSG00000109971/ENSG00000106211/ENSG00000054523/ENSG00000153187/ENSG00000116560/ENSG00000197102/ENSG00000151914	0
GO:0019538	protein metabolic process	433	0.309483	1.08547	0.213079	0.467602	0.366788	350	tags=35%, list=33%, signal=39%	ENSG00000275302/ENSG00000276070/ENSG00000277632/ENSG00000276085/ENSG00000125538/ENSG00000120738/ENSG00000158050/ENSG00000136244/ENSG00000115009/ENSG00000159200/ENSG00000118515/ENSG00000177606/ENSG00000122877/ENSG00000143322/ENSG00000019582/ENSG00000232810/ENSG00000204389/ENSG00000204388/ENSG00000181374/ENSG00000165949/ENSG00000162772/ENSG00000099860/ENSG00000196126/ENSG00000165312/ENSG00000004799…	0
GO:0034622	cellular protein-containing complex assembly	74	0.356105	1.16399	0.2142	0.46867	0.367626	199	tags=28%, list=19%, signal=25%	ENSG00000204389/ENSG00000204388/ENSG00000196126/ENSG00000204287/ENSG00000080824/ENSG00000242574/ENSG00000090339/ENSG00000198938/ENSG00000096384/ENSG00000198888/ENSG00000204257/ENSG00000178104/ENSG00000150991/ENSG00000198840/ENSG00000146376/ENSG00000198763/ENSG00000144381/ENSG00000198886/ENSG00000204256/ENSG00000198786/ENSG00000170315	0
GO:0016055	Wnt signaling pathway	35	0.395177	1.20915	0.214243	0.46867	0.367626	264	tags=37%, list=25%, signal=29%	ENSG00000120738/ENSG00000153234/ENSG00000136826/ENSG00000118503/ENSG00000153071/ENSG00000109320/ENSG00000150991/ENSG00000130203/ENSG00000156052/ENSG00000170315/ENSG00000168214/ENSG00000198668/ENSG00000159216	0
GO:0198738	cell-cell signaling by wnt	35	0.395177	1.20915	0.214243	0.46867	0.367626	264	tags=37%, list=25%, signal=29%	ENSG00000120738/ENSG00000153234/ENSG00000136826/ENSG00000118503/ENSG00000153071/ENSG00000109320/ENSG00000150991/ENSG00000130203/ENSG00000156052/ENSG00000170315/ENSG00000168214/ENSG00000198668/ENSG00000159216	0
GO:0006970	response to osmotic stress	19	0.438241	1.23333	0.214969	0.469321	0.368137	294	tags=47%, list=28%, signal=35%	ENSG00000232810/ENSG00000185650/ENSG00000116285/ENSG00000096384/ENSG00000198727/ENSG00000156113/ENSG00000085662/ENSG00000117009/ENSG00000073756	0
GO:0051234	establishment of localization	452	0.308927	1.08402	0.215478	0.469321	0.368137	324	tags=33%, list=30%, signal=40%	ENSG00000275302/ENSG00000277632/ENSG00000125538/ENSG00000163739/ENSG00000136244/ENSG00000118515/ENSG00000122877/ENSG00000143322/ENSG00000143226/ENSG00000019582/ENSG00000232810/ENSG00000204389/ENSG00000204388/ENSG00000165949/ENSG00000196126/ENSG00000120694/ENSG00000124491/ENSG00000128016/ENSG00000185650/ENSG00000137491/ENSG00000250722/ENSG00000141543/ENSG00000109861/ENSG00000100906/ENSG00000109971…	0
GO:0006633	fatty acid biosynthetic process	16	0.454517	1.2388	0.215991	0.469321	0.368137	47	tags=19%, list=4%, signal=18%	ENSG00000125538/ENSG00000019582/ENSG00000004799	0
GO:0051208	sequestering of calcium ion	12	0.486014	1.24881	0.216225	0.469321	0.368137	3	tags=8%, list=0%, signal=8%	ENSG00000277632	0
GO:0043535	regulation of blood vessel endothelial cell migration	19	0.437793	1.23207	0.216528	0.469321	0.368137	378	tags=63%, list=35%, signal=42%	ENSG00000232810/ENSG00000136826/ENSG00000130203/ENSG00000106211/ENSG00000100292/ENSG00000073756/ENSG00000135046/ENSG00000034152/ENSG00000166068/ENSG00000099250/ENSG00000116044/ENSG00000101017	0
GO:0045621	positive regulation of lymphocyte differentiation	32	0.400242	1.2112	0.216544	0.469321	0.368137	152	tags=22%, list=14%, signal=19%	ENSG00000125538/ENSG00000112149/ENSG00000144802/ENSG00000019582/ENSG00000134460/ENSG00000179388/ENSG00000115008	0
GO:0060402	calcium ion transport into cytosol	14	0.469381	1.24276	0.216695	0.469321	0.368137	265	tags=36%, list=25%, signal=27%	ENSG00000277632/ENSG00000010610/ENSG00000171867/ENSG00000198668/ENSG00000123104	0
GO:0007018	microtubule-based movement	18	0.443274	1.23509	0.21671	0.469321	0.368137	351	tags=56%, list=33%, signal=38%	ENSG00000109971/ENSG00000151929/ENSG00000106211/ENSG00000054523/ENSG00000170315/ENSG00000153187/ENSG00000116560/ENSG00000197102/ENSG00000151914/ENSG00000100979	0
GO:0009416	response to light stimulus	26	0.414363	1.22126	0.216767	0.469321	0.368137	294	tags=42%, list=28%, signal=31%	ENSG00000170345/ENSG00000115738/ENSG00000198840/ENSG00000124762/ENSG00000156052/ENSG00000134107/ENSG00000120129/ENSG00000130522/ENSG00000198668/ENSG00000079215/ENSG00000073756	0
GO:2000146	negative regulation of cell motility	38	0.38987	1.20265	0.216801	0.469321	0.368137	413	tags=55%, list=39%, signal=35%	ENSG00000019582/ENSG00000232810/ENSG00000136826/ENSG00000143878/ENSG00000140403/ENSG00000164442/ENSG00000108691/ENSG00000130203/ENSG00000121933/ENSG00000173334/ENSG00000171522/ENSG00000100292/ENSG00000120129/ENSG00000169504/ENSG00000204472/ENSG00000132386/ENSG00000166068/ENSG00000116044/ENSG00000175471/ENSG00000118689/ENSG00000106991	0
GO:0046456	icosanoid biosynthetic process	10	0.507519	1.25075	0.218648	0.472826	0.370887	32	tags=20%, list=3%, signal=20%	ENSG00000125538/ENSG00000019582	0
GO:0051897	positive regulation of protein kinase B signaling	24	0.421218	1.22592	0.218958	0.473004	0.371026	103	tags=17%, list=10%, signal=15%	ENSG00000277632/ENSG00000232810/ENSG00000080824/ENSG00000096384	0
GO:0046631	alpha-beta T cell activation	31	0.402026	1.21264	0.220358	0.475533	0.37301	308	tags=42%, list=29%, signal=31%	ENSG00000112149/ENSG00000136244/ENSG00000144802/ENSG00000120694/ENSG00000169508/ENSG00000110651/ENSG00000171522/ENSG00000057657/ENSG00000150782/ENSG00000197746/ENSG00000159216/ENSG00000125347/ENSG00000135046	0
GO:0050871	positive regulation of B cell activation	17	0.446921	1.23085	0.221101	0.476246	0.373569	235	tags=35%, list=22%, signal=28%	ENSG00000136244/ENSG00000019582/ENSG00000169508/ENSG00000124762/ENSG00000110651/ENSG00000072274	0
GO:0032874	positive regulation of stress-activated MAPK cascade	22	0.425479	1.22433	0.221147	0.476246	0.373569	97	tags=18%, list=9%, signal=17%	ENSG00000125538/ENSG00000232810/ENSG00000099860/ENSG00000130222	0
GO:0048839	inner ear development	16	0.452459	1.23319	0.221694	0.476894	0.374077	363	tags=56%, list=34%, signal=38%	ENSG00000204103/ENSG00000173369/ENSG00000114315/ENSG00000178573/ENSG00000168214/ENSG00000119508/ENSG00000197746/ENSG00000221869/ENSG00000124145	0
GO:0044267	cellular protein metabolic process	394	0.309386	1.08378	0.221978	0.476894	0.374077	350	tags=35%, list=33%, signal=37%	ENSG00000275302/ENSG00000276070/ENSG00000277632/ENSG00000276085/ENSG00000125538/ENSG00000120738/ENSG00000158050/ENSG00000136244/ENSG00000115009/ENSG00000159200/ENSG00000118515/ENSG00000177606/ENSG00000122877/ENSG00000143322/ENSG00000019582/ENSG00000232810/ENSG00000204389/ENSG00000204388/ENSG00000181374/ENSG00000165949/ENSG00000162772/ENSG00000099860/ENSG00000196126/ENSG00000165312/ENSG00000004799…	0
GO:1903035	negative regulation of response to wounding	12	0.483239	1.24168	0.222137	0.476894	0.374077	163	tags=33%, list=15%, signal=29%	ENSG00000232810/ENSG00000178726/ENSG00000130203/ENSG00000122861	0
GO:0034504	protein localization to nucleus	26	0.411675	1.21334	0.225323	0.483	0.378867	301	tags=46%, list=28%, signal=34%	ENSG00000100906/ENSG00000151929/ENSG00000096384/ENSG00000135821/ENSG00000124762/ENSG00000105993/ENSG00000153187/ENSG00000072274/ENSG00000160789/ENSG00000265972/ENSG00000073756/ENSG00000162645	0
GO:0043666	regulation of phosphoprotein phosphatase activity	16	0.451002	1.22922	0.225602	0.483	0.378867	290	tags=44%, list=27%, signal=32%	ENSG00000159200/ENSG00000232810/ENSG00000087074/ENSG00000096384/ENSG00000158615/ENSG00000198668/ENSG00000114353	0
GO:0051146	striated muscle cell differentiation	22	0.42404	1.22019	0.225883	0.483	0.378867	282	tags=45%, list=26%, signal=34%	ENSG00000003402/ENSG00000105223/ENSG00000132510/ENSG00000110651/ENSG00000153187/ENSG00000168214/ENSG00000160789/ENSG00000116741/ENSG00000139687/ENSG00000170776	0
GO:0061041	regulation of wound healing	25	0.414657	1.21424	0.225912	0.483	0.378867	197	tags=32%, list=18%, signal=27%	ENSG00000232810/ENSG00000172243/ENSG00000118503/ENSG00000178726/ENSG00000130203/ENSG00000122861/ENSG00000113070/ENSG00000115956	0
GO:0017148	negative regulation of translation	20	0.43087	1.22106	0.226282	0.483271	0.379079	321	tags=45%, list=30%, signal=32%	ENSG00000159388/ENSG00000128016/ENSG00000185650/ENSG00000141543/ENSG00000113742/ENSG00000152518/ENSG00000116741/ENSG00000196730/ENSG00000151247	0
GO:0010721	negative regulation of cell development	35	0.391975	1.19935	0.226632	0.483271	0.379079	154	tags=23%, list=14%, signal=20%	ENSG00000125538/ENSG00000136244/ENSG00000232810/ENSG00000115738/ENSG00000101160/ENSG00000109099/ENSG00000130203/ENSG00000114315	0
GO:1903052	positive regulation of proteolysis involved in cellular protein catabolic process	18	0.439839	1.22551	0.226841	0.483271	0.379079	186	tags=33%, list=17%, signal=28%	ENSG00000204389/ENSG00000204388/ENSG00000109861/ENSG00000153071/ENSG00000173334/ENSG00000051108	0
GO:0002637	regulation of immunoglobulin production	12	0.481246	1.23656	0.227064	0.483271	0.379079	33	tags=17%, list=3%, signal=16%	ENSG00000136244/ENSG00000232810	0
GO:0006913	nucleocytoplasmic transport	36	0.390329	1.19755	0.227561	0.483271	0.379079	139	tags=22%, list=13%, signal=20%	ENSG00000125538/ENSG00000122877/ENSG00000165949/ENSG00000141543/ENSG00000100906/ENSG00000151929/ENSG00000096384/ENSG00000124762	0
GO:0051169	nuclear transport	36	0.390329	1.19755	0.227561	0.483271	0.379079	139	tags=22%, list=13%, signal=20%	ENSG00000125538/ENSG00000122877/ENSG00000165949/ENSG00000141543/ENSG00000100906/ENSG00000151929/ENSG00000096384/ENSG00000124762	0
GO:0035264	multicellular organism growth	13	0.473718	1.23442	0.227668	0.483271	0.379079	126	tags=31%, list=12%, signal=27%	ENSG00000185650/ENSG00000150347/ENSG00000100600/ENSG00000127528	0
GO:0032436	positive regulation of proteasomal ubiquitin-dependent protein catabolic process	14	0.465521	1.23254	0.228621	0.484302	0.379888	186	tags=36%, list=17%, signal=30%	ENSG00000204389/ENSG00000204388/ENSG00000153071/ENSG00000173334/ENSG00000051108	0
GO:2000060	positive regulation of ubiquitin-dependent protein catabolic process	14	0.465521	1.23254	0.228621	0.484302	0.379888	186	tags=36%, list=17%, signal=30%	ENSG00000204389/ENSG00000204388/ENSG00000153071/ENSG00000173334/ENSG00000051108	0
GO:0055123	digestive system development	15	0.457006	1.22956	0.229674	0.486037	0.381249	272	tags=47%, list=25%, signal=35%	ENSG00000232810/ENSG00000115738/ENSG00000124762/ENSG00000169429/ENSG00000114315/ENSG00000057657/ENSG00000139687	0
GO:0062012	regulation of small molecule metabolic process	38	0.386479	1.19219	0.22998	0.48619	0.381369	308	tags=37%, list=29%, signal=27%	ENSG00000125538/ENSG00000120738/ENSG00000019582/ENSG00000232810/ENSG00000004799/ENSG00000141682/ENSG00000109320/ENSG00000130203/ENSG00000115956/ENSG00000119508/ENSG00000198712/ENSG00000073756/ENSG00000095970/ENSG00000135046	0
GO:0007052	mitotic spindle organization	10	0.502065	1.23731	0.23147	0.488842	0.383449	201	tags=40%, list=19%, signal=33%	ENSG00000204389/ENSG00000204388/ENSG00000255112/ENSG00000153187	0
GO:0006396	RNA processing	51	0.368904	1.17118	0.232565	0.490582	0.384814	371	tags=45%, list=35%, signal=31%	ENSG00000136244/ENSG00000232810/ENSG00000204389/ENSG00000185650/ENSG00000141543/ENSG00000109971/ENSG00000108654/ENSG00000134294/ENSG00000153187/ENSG00000090621/ENSG00000152601/ENSG00000102786/ENSG00000197989/ENSG00000112531/ENSG00000146457/ENSG00000089280/ENSG00000013441/ENSG00000116560/ENSG00000122566/ENSG00000124942/ENSG00000092199/ENSG00000163660/ENSG00000136527	0
GO:0044257	cellular protein catabolic process	64	0.357713	1.15698	0.232916	0.490582	0.384814	432	tags=53%, list=40%, signal=34%	ENSG00000204389/ENSG00000204388/ENSG00000165949/ENSG00000109861/ENSG00000080824/ENSG00000118503/ENSG00000141682/ENSG00000153071/ENSG00000096384/ENSG00000101160/ENSG00000150991/ENSG00000100600/ENSG00000164733/ENSG00000130203/ENSG00000173334/ENSG00000051108/ENSG00000110651/ENSG00000170315/ENSG00000197746/ENSG00000137575/ENSG00000095970/ENSG00000108106/ENSG00000131238/ENSG00000007944/ENSG00000178381…	0
GO:0002822	regulation of adaptive immune response based on somatic recombination of immune receptors built from immunoglobulin superfamily domains	30	0.399732	1.20171	0.233003	0.490582	0.384814	251	tags=33%, list=24%, signal=26%	ENSG00000125538/ENSG00000136244/ENSG00000144802/ENSG00000232810/ENSG00000118503/ENSG00000144381/ENSG00000110651/ENSG00000010610/ENSG00000072274/ENSG00000150782	0
GO:1901224	positive regulation of NIK/NF-kappaB signaling	15	0.455675	1.22598	0.233394	0.490907	0.385069	302	tags=47%, list=28%, signal=34%	ENSG00000125538/ENSG00000232810/ENSG00000170458/ENSG00000169756/ENSG00000150782/ENSG00000181634/ENSG00000095970	0
GO:0061136	regulation of proteasomal protein catabolic process	23	0.419046	1.2125	0.235065	0.493921	0.387433	199	tags=35%, list=19%, signal=29%	ENSG00000204389/ENSG00000204388/ENSG00000153071/ENSG00000096384/ENSG00000130203/ENSG00000173334/ENSG00000051108/ENSG00000170315	0
GO:0002366	leukocyte activation involved in immune response	145	0.328695	1.11482	0.235676	0.494706	0.388049	380	tags=42%, list=36%, signal=31%	ENSG00000277632/ENSG00000163739/ENSG00000136244/ENSG00000144802/ENSG00000143226/ENSG00000019582/ENSG00000204389/ENSG00000204388/ENSG00000109861/ENSG00000169508/ENSG00000109971/ENSG00000080824/ENSG00000170458/ENSG00000242574/ENSG00000090339/ENSG00000096384/ENSG00000101160/ENSG00000109320/ENSG00000173110/ENSG00000197766/ENSG00000066294/ENSG00000188229/ENSG00000164733/ENSG00000144381/ENSG00000122861…	0
GO:0006810	transport	447	0.306605	1.07569	0.236276	0.494721	0.38806	324	tags=33%, list=30%, signal=40%	ENSG00000275302/ENSG00000277632/ENSG00000125538/ENSG00000163739/ENSG00000136244/ENSG00000118515/ENSG00000122877/ENSG00000143322/ENSG00000143226/ENSG00000019582/ENSG00000232810/ENSG00000204389/ENSG00000204388/ENSG00000165949/ENSG00000196126/ENSG00000120694/ENSG00000124491/ENSG00000128016/ENSG00000185650/ENSG00000137491/ENSG00000250722/ENSG00000141543/ENSG00000109861/ENSG00000100906/ENSG00000109971…	0
GO:0071214	cellular response to abiotic stimulus	42	0.378263	1.18049	0.236398	0.494721	0.38806	151	tags=24%, list=14%, signal=21%	ENSG00000125538/ENSG00000120738/ENSG00000185650/ENSG00000143878/ENSG00000151929/ENSG00000116285/ENSG00000109320/ENSG00000136560/ENSG00000124762/ENSG00000134294	0
GO:0104004	cellular response to environmental stimulus	42	0.378263	1.18049	0.236398	0.494721	0.38806	151	tags=24%, list=14%, signal=21%	ENSG00000125538/ENSG00000120738/ENSG00000185650/ENSG00000143878/ENSG00000151929/ENSG00000116285/ENSG00000109320/ENSG00000136560/ENSG00000124762/ENSG00000134294	0
GO:1900180	regulation of protein localization to nucleus	11	0.486576	1.22534	0.237772	0.497095	0.389923	294	tags=55%, list=28%, signal=40%	ENSG00000151929/ENSG00000096384/ENSG00000135821/ENSG00000072274/ENSG00000160789/ENSG00000073756	0
GO:0034220	ion transmembrane transport	81	0.346808	1.13934	0.2395	0.500141	0.392312	306	tags=37%, list=29%, signal=29%	ENSG00000277632/ENSG00000118515/ENSG00000165457/ENSG00000112394/ENSG00000198938/ENSG00000108691/ENSG00000198804/ENSG00000134294/ENSG00000198886/ENSG00000017260/ENSG00000198727/ENSG00000166592/ENSG00000198899/ENSG00000156113/ENSG00000138449/ENSG00000198786/ENSG00000164949/ENSG00000110911/ENSG00000171867/ENSG00000116741/ENSG00000198712/ENSG00000198668/ENSG00000123104/ENSG00000169504/ENSG00000079215…	0
GO:0006417	regulation of translation	42	0.377266	1.17738	0.239711	0.500141	0.392312	281	tags=36%, list=26%, signal=27%	ENSG00000136244/ENSG00000232810/ENSG00000159388/ENSG00000128016/ENSG00000185650/ENSG00000141543/ENSG00000087074/ENSG00000106211/ENSG00000113742/ENSG00000152518/ENSG00000158615/ENSG00000116741/ENSG00000112531/ENSG00000196730/ENSG00000156976	0
GO:0070301	cellular response to hydrogen peroxide	21	0.422863	1.20809	0.240892	0.501754	0.393578	150	tags=29%, list=14%, signal=25%	ENSG00000136244/ENSG00000136826/ENSG00000143878/ENSG00000118503/ENSG00000127528/ENSG00000132510	0
GO:0009755	hormone-mediated signaling pathway	12	0.475507	1.22182	0.240968	0.501754	0.393578	315	tags=58%, list=30%, signal=42%	ENSG00000153071/ENSG00000108654/ENSG00000119508/ENSG00000159216/ENSG00000170776/ENSG00000128245/ENSG00000266412	0
GO:0097193	intrinsic apoptotic signaling pathway	46	0.372072	1.17003	0.241573	0.502195	0.393923	214	tags=30%, list=20%, signal=25%	ENSG00000019582/ENSG00000232810/ENSG00000204389/ENSG00000112096/ENSG00000087074/ENSG00000141682/ENSG00000124762/ENSG00000108654/ENSG00000086061/ENSG00000106211/ENSG00000051108/ENSG00000170315/ENSG00000052795/ENSG00000100292	0
GO:2000177	regulation of neural precursor cell proliferation	11	0.485103	1.22163	0.241663	0.502195	0.393923	107	tags=27%, list=10%, signal=25%	ENSG00000115738/ENSG00000159388/ENSG00000101160	0
GO:0051050	positive regulation of transport	114	0.334567	1.12109	0.242676	0.503795	0.395178	308	tags=32%, list=29%, signal=26%	ENSG00000275302/ENSG00000277632/ENSG00000125538/ENSG00000136244/ENSG00000118515/ENSG00000232810/ENSG00000196126/ENSG00000100906/ENSG00000151929/ENSG00000170458/ENSG00000172243/ENSG00000141682/ENSG00000153071/ENSG00000096384/ENSG00000135821/ENSG00000108691/ENSG00000130203/ENSG00000115008/ENSG00000165029/ENSG00000166278/ENSG00000110651/ENSG00000171522/ENSG00000010610/ENSG00000119508/ENSG00000171867…	0
GO:0030330	DNA damage response, signal transduction by p53 class mediator	18	0.434489	1.21061	0.243029	0.503959	0.395307	146	tags=28%, list=14%, signal=24%	ENSG00000019582/ENSG00000159388/ENSG00000141682/ENSG00000124762/ENSG00000108654	0
GO:0060828	regulation of canonical Wnt signaling pathway	16	0.445208	1.21343	0.24324	0.503959	0.395307	220	tags=38%, list=21%, signal=30%	ENSG00000120738/ENSG00000153071/ENSG00000109320/ENSG00000130203/ENSG00000156052/ENSG00000168214	0
GO:0051338	regulation of transferase activity	126	0.331636	1.11663	0.243976	0.504978	0.396107	388	tags=44%, list=36%, signal=32%	ENSG00000125538/ENSG00000120738/ENSG00000158050/ENSG00000019582/ENSG00000232810/ENSG00000099860/ENSG00000196126/ENSG00000136826/ENSG00000128016/ENSG00000080824/ENSG00000118503/ENSG00000116285/ENSG00000130222/ENSG00000096384/ENSG00000184557/ENSG00000150991/ENSG00000124762/ENSG00000130203/ENSG00000086061/ENSG00000113070/ENSG00000106211/ENSG00000173334/ENSG00000156052/ENSG00000110651/ENSG00000170315…	0
GO:0006869	lipid transport	28	0.400651	1.19264	0.245258	0.507091	0.397764	195	tags=29%, list=18%, signal=24%	ENSG00000125538/ENSG00000137491/ENSG00000100906/ENSG00000147872/ENSG00000109320/ENSG00000130203/ENSG00000165029/ENSG00000038945	0
GO:0050766	positive regulation of phagocytosis	20	0.423849	1.20117	0.245485	0.507091	0.397764	302	tags=40%, list=28%, signal=29%	ENSG00000125538/ENSG00000232810/ENSG00000172243/ENSG00000108691/ENSG00000166278/ENSG00000168461/ENSG00000153208/ENSG00000095970	0
GO:0043433	negative regulation of DNA-binding transcription factor activity	28	0.400504	1.1922	0.246171	0.508003	0.398479	370	tags=50%, list=35%, signal=34%	ENSG00000115738/ENSG00000136826/ENSG00000100906/ENSG00000118503/ENSG00000114315/ENSG00000121933/ENSG00000173334/ENSG00000134107/ENSG00000100292/ENSG00000171867/ENSG00000139687/ENSG00000117318/ENSG00000167604/ENSG00000162711	0
GO:0002699	positive regulation of immune effector process	43	0.37426	1.17081	0.246964	0.509134	0.399366	251	tags=30%, list=24%, signal=24%	ENSG00000125538/ENSG00000136244/ENSG00000144802/ENSG00000019582/ENSG00000232810/ENSG00000242574/ENSG00000066294/ENSG00000144381/ENSG00000110651/ENSG00000100292/ENSG00000119508/ENSG00000072274/ENSG00000150782	0
GO:1903038	negative regulation of leukocyte cell-cell adhesion	24	0.411862	1.19869	0.248234	0.511244	0.401022	363	tags=50%, list=34%, signal=34%	ENSG00000019582/ENSG00000196126/ENSG00000136826/ENSG00000134460/ENSG00000136235/ENSG00000127951/ENSG00000171867/ENSG00000159216/ENSG00000125347/ENSG00000135046/ENSG00000167604/ENSG00000124145	0
GO:0032922	circadian regulation of gene expression	12	0.47216	1.21321	0.249288	0.512907	0.402326	416	tags=67%, list=39%, signal=41%	ENSG00000120738/ENSG00000115738/ENSG00000153187/ENSG00000134107/ENSG00000140836/ENSG00000117318/ENSG00000180530/ENSG00000106546	0
GO:0042176	regulation of protein catabolic process	51	0.365557	1.16055	0.2502	0.514273	0.403398	199	tags=27%, list=19%, signal=23%	ENSG00000125538/ENSG00000232810/ENSG00000204389/ENSG00000204388/ENSG00000109861/ENSG00000080824/ENSG00000118503/ENSG00000153071/ENSG00000096384/ENSG00000130203/ENSG00000173334/ENSG00000051108/ENSG00000110651/ENSG00000170315	0
GO:0001822	kidney development	24	0.411053	1.19633	0.250896	0.515192	0.404119	363	tags=50%, list=34%, signal=34%	ENSG00000120738/ENSG00000115738/ENSG00000150347/ENSG00000003402/ENSG00000114315/ENSG00000085662/ENSG00000248905/ENSG00000117318/ENSG00000132386/ENSG00000163659/ENSG00000099250/ENSG00000124145	0
GO:1905114	cell surface receptor signaling pathway involved in cell-cell signaling	41	0.374914	1.16696	0.252386	0.517195	0.405689	264	tags=34%, list=25%, signal=27%	ENSG00000120738/ENSG00000153234/ENSG00000136826/ENSG00000141543/ENSG00000118503/ENSG00000153071/ENSG00000109320/ENSG00000150991/ENSG00000130203/ENSG00000156052/ENSG00000170315/ENSG00000168214/ENSG00000198668/ENSG00000159216	0
GO:0002711	positive regulation of T cell mediated immunity	13	0.463545	1.20791	0.252662	0.517195	0.405689	251	tags=38%, list=24%, signal=30%	ENSG00000125538/ENSG00000136244/ENSG00000144381/ENSG00000110651/ENSG00000150782	0
GO:0048144	fibroblast proliferation	11	0.48031	1.20956	0.253224	0.517195	0.405689	139	tags=27%, list=13%, signal=24%	ENSG00000177606/ENSG00000019582/ENSG00000124762	0
GO:0048145	regulation of fibroblast proliferation	11	0.48031	1.20956	0.253224	0.517195	0.405689	139	tags=27%, list=13%, signal=24%	ENSG00000177606/ENSG00000019582/ENSG00000124762	0
GO:1902850	microtubule cytoskeleton organization involved in mitosis	11	0.479931	1.20861	0.253557	0.517195	0.405689	201	tags=36%, list=19%, signal=30%	ENSG00000204389/ENSG00000204388/ENSG00000255112/ENSG00000153187	0
GO:0015918	sterol transport	13	0.463281	1.20723	0.253641	0.517195	0.405689	195	tags=38%, list=18%, signal=32%	ENSG00000100906/ENSG00000109320/ENSG00000130203/ENSG00000165029/ENSG00000038945	0
GO:0070265	necrotic cell death	13	0.463101	1.20676	0.253749	0.517195	0.405689	99	tags=23%, list=9%, signal=21%	ENSG00000232810/ENSG00000170458/ENSG00000003402	0
GO:0070059	intrinsic apoptotic signaling pathway in response to endoplasmic reticulum stress	13	0.463001	1.2065	0.254075	0.517195	0.405689	186	tags=31%, list=17%, signal=26%	ENSG00000204389/ENSG00000087074/ENSG00000141682/ENSG00000051108	0
GO:0007051	spindle organization	11	0.479703	1.20803	0.254113	0.517195	0.405689	201	tags=36%, list=19%, signal=30%	ENSG00000204389/ENSG00000204388/ENSG00000255112/ENSG00000153187	0
GO:0006470	protein dephosphorylation	25	0.405548	1.18757	0.254521	0.517518	0.405943	103	tags=20%, list=10%, signal=19%	ENSG00000158050/ENSG00000159200/ENSG00000232810/ENSG00000087074/ENSG00000096384	0
GO:0032446	protein modification by small protein conjugation	53	0.362884	1.15588	0.255383	0.518762	0.406919	206	tags=26%, list=19%, signal=22%	ENSG00000120738/ENSG00000122877/ENSG00000204389/ENSG00000204388/ENSG00000165949/ENSG00000080824/ENSG00000118503/ENSG00000096384/ENSG00000184557/ENSG00000150991/ENSG00000086061/ENSG00000051108/ENSG00000170315/ENSG00000109046	0
GO:0034405	response to fluid shear stress	10	0.490785	1.20951	0.255764	0.519029	0.407128	175	tags=40%, list=16%, signal=34%	ENSG00000136826/ENSG00000164442/ENSG00000127528/ENSG00000165029	0
GO:0045453	bone resorption	14	0.454405	1.20311	0.257306	0.521647	0.409181	327	tags=50%, list=31%, signal=35%	ENSG00000136244/ENSG00000004799/ENSG00000118503/ENSG00000102575/ENSG00000072274/ENSG00000182578/ENSG00000166340	0
GO:0098655	cation transmembrane transport	64	0.352456	1.13998	0.257629	0.521793	0.409296	306	tags=39%, list=29%, signal=30%	ENSG00000277632/ENSG00000198938/ENSG00000108691/ENSG00000198804/ENSG00000198886/ENSG00000017260/ENSG00000198727/ENSG00000166592/ENSG00000198899/ENSG00000156113/ENSG00000138449/ENSG00000198786/ENSG00000164949/ENSG00000110911/ENSG00000171867/ENSG00000116741/ENSG00000198712/ENSG00000198668/ENSG00000123104/ENSG00000079215/ENSG00000196730/ENSG00000127914/ENSG00000187231/ENSG00000095970/ENSG00000128245	0
GO:0002252	immune effector process	203	0.31675	1.08916	0.258074	0.522185	0.409604	328	tags=34%, list=31%, signal=29%	ENSG00000277632/ENSG00000125538/ENSG00000163739/ENSG00000136244/ENSG00000144802/ENSG00000143226/ENSG00000019582/ENSG00000232810/ENSG00000204389/ENSG00000204388/ENSG00000165949/ENSG00000196126/ENSG00000179344/ENSG00000173369/ENSG00000159189/ENSG00000173372/ENSG00000109861/ENSG00000169508/ENSG00000109971/ENSG00000080824/ENSG00000203747/ENSG00000134460/ENSG00000170458/ENSG00000118503/ENSG00000141682…	0
GO:0001667	ameboidal-type cell migration	59	0.356161	1.14369	0.259033	0.523546	0.410671	378	tags=47%, list=35%, signal=32%	ENSG00000177606/ENSG00000232810/ENSG00000107372/ENSG00000136826/ENSG00000143878/ENSG00000150347/ENSG00000140403/ENSG00000123358/ENSG00000179388/ENSG00000135821/ENSG00000100600/ENSG00000130203/ENSG00000113070/ENSG00000106211/ENSG00000100292/ENSG00000118257/ENSG00000030582/ENSG00000073756/ENSG00000135046/ENSG00000004399/ENSG00000132386/ENSG00000034152/ENSG00000166068/ENSG00000099250/ENSG00000124145…	0
GO:1904707	positive regulation of vascular associated smooth muscle cell proliferation	10	0.489161	1.20551	0.259251	0.523546	0.410671	33	tags=20%, list=3%, signal=20%	ENSG00000177606/ENSG00000232810	0
GO:0002263	cell activation involved in immune response	146	0.325012	1.10263	0.259974	0.524496	0.411416	380	tags=42%, list=36%, signal=31%	ENSG00000277632/ENSG00000163739/ENSG00000136244/ENSG00000144802/ENSG00000143226/ENSG00000019582/ENSG00000204389/ENSG00000204388/ENSG00000109861/ENSG00000169508/ENSG00000109971/ENSG00000080824/ENSG00000170458/ENSG00000242574/ENSG00000090339/ENSG00000096384/ENSG00000101160/ENSG00000109320/ENSG00000173110/ENSG00000197766/ENSG00000066294/ENSG00000188229/ENSG00000164733/ENSG00000144381/ENSG00000122861…	0
GO:1903573	negative regulation of response to endoplasmic reticulum stress	10	0.488343	1.2035	0.260601	0.525249	0.412007	231	tags=40%, list=22%, signal=32%	ENSG00000204389/ENSG00000087074/ENSG00000051108/ENSG00000158615	0
GO:0030003	cellular cation homeostasis	68	0.349124	1.13413	0.261052	0.525649	0.412321	315	tags=40%, list=30%, signal=30%	ENSG00000277632/ENSG00000143322/ENSG00000181374/ENSG00000130203/ENSG00000017260/ENSG00000156113/ENSG00000138449/ENSG00000051108/ENSG00000171522/ENSG00000010610/ENSG00000100292/ENSG00000110911/ENSG00000125144/ENSG00000072274/ENSG00000171867/ENSG00000187474/ENSG00000030582/ENSG00000171860/ENSG00000198668/ENSG00000104093/ENSG00000123104/ENSG00000169504/ENSG00000131238/ENSG00000087086/ENSG00000182220…	0
GO:0045667	regulation of osteoblast differentiation	18	0.428335	1.19346	0.262037	0.52712	0.413475	40	tags=17%, list=4%, signal=16%	ENSG00000136244/ENSG00000232810/ENSG00000115738	0
GO:0098742	cell-cell adhesion via plasma-membrane adhesion molecules	17	0.433442	1.19373	0.262295	0.527129	0.413482	167	tags=29%, list=16%, signal=25%	ENSG00000136826/ENSG00000090339/ENSG00000066294/ENSG00000170017/ENSG00000017260	0
GO:0017015	regulation of transforming growth factor beta receptor signaling pathway	18	0.427368	1.19077	0.26423	0.530157	0.415857	121	tags=28%, list=11%, signal=25%	ENSG00000204389/ENSG00000153071/ENSG00000096384/ENSG00000164442/ENSG00000150991	0
GO:0071675	regulation of mononuclear cell migration	10	0.48704	1.20028	0.264312	0.530157	0.415857	514	tags=90%, list=48%, signal=47%	ENSG00000232810/ENSG00000100600/ENSG00000120129/ENSG00000171860/ENSG00000182578/ENSG00000204472/ENSG00000146070/ENSG00000158714/ENSG00000197405	0
GO:0050772	positive regulation of axonogenesis	10	-0.312204	-1.14039	0.266427	0.533741	0.418668	738	tags=100%, list=69%, signal=31%	ENSG00000099250/ENSG00000169554/ENSG00000273749/ENSG00000123384/ENSG00000187764/ENSG00000127603/ENSG00000136603/ENSG00000204217/ENSG00000136040	0
GO:0006875	cellular metal ion homeostasis	56	0.357594	1.14434	0.266613	0.533741	0.418668	315	tags=39%, list=30%, signal=29%	ENSG00000277632/ENSG00000143322/ENSG00000181374/ENSG00000130203/ENSG00000017260/ENSG00000156113/ENSG00000138449/ENSG00000051108/ENSG00000171522/ENSG00000010610/ENSG00000100292/ENSG00000110911/ENSG00000125144/ENSG00000072274/ENSG00000171867/ENSG00000187474/ENSG00000171860/ENSG00000198668/ENSG00000123104/ENSG00000087086/ENSG00000187193/ENSG00000266412	0
GO:0006874	cellular calcium ion homeostasis	40	0.372258	1.15496	0.268168	0.534901	0.419578	265	tags=32%, list=25%, signal=25%	ENSG00000277632/ENSG00000143322/ENSG00000181374/ENSG00000130203/ENSG00000017260/ENSG00000051108/ENSG00000171522/ENSG00000010610/ENSG00000171867/ENSG00000187474/ENSG00000171860/ENSG00000198668/ENSG00000123104	0
GO:0007204	positive regulation of cytosolic calcium ion concentration	26	0.398891	1.17566	0.268514	0.534901	0.419578	265	tags=35%, list=25%, signal=27%	ENSG00000277632/ENSG00000143322/ENSG00000171522/ENSG00000010610/ENSG00000171867/ENSG00000187474/ENSG00000171860/ENSG00000198668/ENSG00000123104	0
GO:0032680	regulation of tumor necrosis factor production	28	0.394185	1.17339	0.26879	0.534901	0.419578	135	tags=18%, list=13%, signal=16%	ENSG00000277632/ENSG00000128016/ENSG00000170458/ENSG00000118503/ENSG00000136235	0
GO:0043086	negative regulation of catalytic activity	101	0.33457	1.11387	0.269373	0.534901	0.419578	295	tags=35%, list=28%, signal=28%	ENSG00000125538/ENSG00000158050/ENSG00000232810/ENSG00000099860/ENSG00000004799/ENSG00000136826/ENSG00000128016/ENSG00000087074/ENSG00000118503/ENSG00000116285/ENSG00000003402/ENSG00000184557/ENSG00000109320/ENSG00000124762/ENSG00000130203/ENSG00000086061/ENSG00000105993/ENSG00000106211/ENSG00000173334/ENSG00000156052/ENSG00000051108/ENSG00000153187/ENSG00000052795/ENSG00000175899/ENSG00000120129…	0
GO:0002287	alpha-beta T cell activation involved in immune response	15	0.442756	1.19122	0.269954	0.534901	0.419578	370	tags=53%, list=35%, signal=35%	ENSG00000136244/ENSG00000144802/ENSG00000169508/ENSG00000171522/ENSG00000150782/ENSG00000135046/ENSG00000167604/ENSG00000162711	0
GO:0002293	alpha-beta T cell differentiation involved in immune response	15	0.442756	1.19122	0.269954	0.534901	0.419578	370	tags=53%, list=35%, signal=35%	ENSG00000136244/ENSG00000144802/ENSG00000169508/ENSG00000171522/ENSG00000150782/ENSG00000135046/ENSG00000167604/ENSG00000162711	0
GO:0002294	CD4-positive, alpha-beta T cell differentiation involved in immune response	15	0.442756	1.19122	0.269954	0.534901	0.419578	370	tags=53%, list=35%, signal=35%	ENSG00000136244/ENSG00000144802/ENSG00000169508/ENSG00000171522/ENSG00000150782/ENSG00000135046/ENSG00000167604/ENSG00000162711	0
GO:0042093	T-helper cell differentiation	15	0.442756	1.19122	0.269954	0.534901	0.419578	370	tags=53%, list=35%, signal=35%	ENSG00000136244/ENSG00000144802/ENSG00000169508/ENSG00000171522/ENSG00000150782/ENSG00000135046/ENSG00000167604/ENSG00000162711	0
GO:0008610	lipid biosynthetic process	46	0.364919	1.14754	0.269964	0.534901	0.419578	47	tags=13%, list=4%, signal=13%	ENSG00000125538/ENSG00000120738/ENSG00000138135/ENSG00000019582/ENSG00000232810/ENSG00000004799	0
GO:0002479	antigen processing and presentation of exogenous peptide antigen via MHC class I, TAP-dependent	10	-0.309366	-1.13002	0.270027	0.534901	0.419578	741	tags=80%, list=69%, signal=25%	ENSG00000118640/ENSG00000204592/ENSG00000234745/ENSG00000166710/ENSG00000204525/ENSG00000165168/ENSG00000100365/ENSG00000051523	0
GO:0042590	antigen processing and presentation of exogenous peptide antigen via MHC class I	10	-0.309366	-1.13002	0.270027	0.534901	0.419578	741	tags=80%, list=69%, signal=25%	ENSG00000118640/ENSG00000204592/ENSG00000234745/ENSG00000166710/ENSG00000204525/ENSG00000165168/ENSG00000100365/ENSG00000051523	0
GO:0060322	head development	79	0.342405	1.1236	0.2705	0.535327	0.419912	453	tags=53%, list=42%, signal=33%	ENSG00000153234/ENSG00000204103/ENSG00000122877/ENSG00000115738/ENSG00000132002/ENSG00000107372/ENSG00000159388/ENSG00000250722/ENSG00000151929/ENSG00000150347/ENSG00000198804/ENSG00000132510/ENSG00000134294/ENSG00000114315/ENSG00000198886/ENSG00000170315/ENSG00000176597/ENSG00000168214/ENSG00000119508/ENSG00000118257/ENSG00000116741/ENSG00000198668/ENSG00000197746/ENSG00000182578/ENSG00000131238…	0
GO:0003014	renal system process	12	0.464198	1.19276	0.271404	0.536589	0.420902	290	tags=50%, list=27%, signal=37%	ENSG00000118515/ENSG00000100600/ENSG00000156113/ENSG00000085662/ENSG00000197746/ENSG00000114353	0
GO:0060401	cytosolic calcium ion transport	15	0.442009	1.18921	0.271655	0.536589	0.420902	265	tags=33%, list=25%, signal=25%	ENSG00000277632/ENSG00000010610/ENSG00000171867/ENSG00000198668/ENSG00000123104	0
GO:0090090	negative regulation of canonical Wnt signaling pathway	11	0.472625	1.19021	0.27301	0.538754	0.4226	145	tags=27%, list=14%, signal=24%	ENSG00000120738/ENSG00000153071/ENSG00000130203	0
GO:0055007	cardiac muscle cell differentiation	11	0.472345	1.1895	0.273677	0.539557	0.42323	282	tags=55%, list=26%, signal=41%	ENSG00000132510/ENSG00000153187/ENSG00000168214/ENSG00000160789/ENSG00000116741/ENSG00000170776	0
GO:1903034	regulation of response to wounding	30	0.38811	1.16677	0.274383	0.540435	0.423919	197	tags=30%, list=18%, signal=25%	ENSG00000232810/ENSG00000136826/ENSG00000172243/ENSG00000118503/ENSG00000178726/ENSG00000130203/ENSG00000122861/ENSG00000113070/ENSG00000115956	0
GO:0097553	calcium ion transmembrane import into cytosol	12	0.462633	1.18874	0.275454	0.542031	0.425171	265	tags=33%, list=25%, signal=25%	ENSG00000277632/ENSG00000171867/ENSG00000198668/ENSG00000123104	0
GO:0006690	icosanoid metabolic process	12	0.461566	1.186	0.277425	0.544911	0.42743	32	tags=17%, list=3%, signal=16%	ENSG00000125538/ENSG00000019582	0
GO:0030216	keratinocyte differentiation	19	0.417001	1.17356	0.277443	0.544911	0.42743	308	tags=47%, list=29%, signal=34%	ENSG00000128016/ENSG00000185650/ENSG00000116285/ENSG00000168214/ENSG00000197746/ENSG00000265972/ENSG00000159216/ENSG00000169504/ENSG00000135046	0
GO:0040013	negative regulation of locomotion	43	0.367251	1.14889	0.278575	0.546549	0.428715	413	tags=53%, list=39%, signal=34%	ENSG00000019582/ENSG00000232810/ENSG00000136826/ENSG00000143878/ENSG00000140403/ENSG00000164442/ENSG00000108691/ENSG00000130203/ENSG00000121933/ENSG00000173334/ENSG00000171522/ENSG00000100292/ENSG00000120129/ENSG00000169504/ENSG00000113369/ENSG00000204472/ENSG00000132386/ENSG00000166068/ENSG00000099250/ENSG00000116044/ENSG00000175471/ENSG00000118689/ENSG00000106991	0
GO:0070167	regulation of biomineral tissue development	14	0.446373	1.18185	0.279115	0.546549	0.428715	3	tags=7%, list=0%, signal=7%	ENSG00000277632	0
GO:0110149	regulation of biomineralization	14	0.446373	1.18185	0.279115	0.546549	0.428715	3	tags=7%, list=0%, signal=7%	ENSG00000277632	0
GO:0042531	positive regulation of tyrosine phosphorylation of STAT protein	14	0.446306	1.18167	0.27933	0.546549	0.428715	154	tags=29%, list=14%, signal=25%	ENSG00000136244/ENSG00000232810/ENSG00000184557/ENSG00000114315	0
GO:0071260	cellular response to mechanical stimulus	15	0.438734	1.1804	0.279945	0.547237	0.429254	300	tags=47%, list=28%, signal=34%	ENSG00000125538/ENSG00000151929/ENSG00000109320/ENSG00000134294/ENSG00000171522/ENSG00000073756/ENSG00000125347	0
GO:0043372	positive regulation of CD4-positive, alpha-beta T cell differentiation	11	0.469402	1.18209	0.281681	0.550112	0.43151	26	tags=18%, list=2%, signal=18%	ENSG00000112149/ENSG00000144802	0
GO:0050868	negative regulation of T cell activation	22	0.407496	1.17258	0.282611	0.55141	0.432528	363	tags=50%, list=34%, signal=34%	ENSG00000019582/ENSG00000196126/ENSG00000134460/ENSG00000136235/ENSG00000127951/ENSG00000171867/ENSG00000159216/ENSG00000125347/ENSG00000135046/ENSG00000167604/ENSG00000124145	0
GO:0016525	negative regulation of angiogenesis	12	0.459589	1.18091	0.283337	0.551789	0.432825	162	tags=33%, list=15%, signal=29%	ENSG00000232810/ENSG00000136826/ENSG00000127528/ENSG00000010327	0
GO:2000181	negative regulation of blood vessel morphogenesis	12	0.459589	1.18091	0.283337	0.551789	0.432825	162	tags=33%, list=15%, signal=29%	ENSG00000232810/ENSG00000136826/ENSG00000127528/ENSG00000010327	0
GO:0048008	platelet-derived growth factor receptor signaling pathway	13	0.451613	1.17682	0.284177	0.552907	0.433702	591	tags=100%, list=55%, signal=45%	ENSG00000107372/ENSG00000150347/ENSG00000119508/ENSG00000265972/ENSG00000144655/ENSG00000145431/ENSG00000163659/ENSG00000099250/ENSG00000123384/ENSG00000140575/ENSG00000196396/ENSG00000107263/ENSG00000100311	0
GO:0030890	positive regulation of B cell proliferation	13	0.451388	1.17623	0.285155	0.554291	0.434788	235	tags=38%, list=22%, signal=30%	ENSG00000019582/ENSG00000169508/ENSG00000124762/ENSG00000110651/ENSG00000072274	0
GO:0007507	heart development	46	0.361603	1.13711	0.286717	0.556806	0.43676	413	tags=54%, list=39%, signal=35%	ENSG00000177606/ENSG00000115738/ENSG00000185650/ENSG00000164442/ENSG00000124762/ENSG00000132510/ENSG00000114315/ENSG00000100280/ENSG00000153187/ENSG00000057657/ENSG00000168214/ENSG00000118257/ENSG00000160789/ENSG00000116741/ENSG00000171298/ENSG00000139687/ENSG00000170776/ENSG00000117318/ENSG00000004399/ENSG00000184060/ENSG00000166068/ENSG00000099250/ENSG00000151748/ENSG00000148926/ENSG00000106991	0
GO:0042770	signal transduction in response to DNA damage	19	0.414377	1.16617	0.287214	0.557249	0.437108	146	tags=26%, list=14%, signal=23%	ENSG00000019582/ENSG00000159388/ENSG00000141682/ENSG00000124762/ENSG00000108654	0
GO:0006898	receptor-mediated endocytosis	50	0.357462	1.1333	0.288506	0.559233	0.438664	305	tags=38%, list=29%, signal=28%	ENSG00000120694/ENSG00000080824/ENSG00000165457/ENSG00000260314/ENSG00000170458/ENSG00000153071/ENSG00000177575/ENSG00000169429/ENSG00000158270/ENSG00000130203/ENSG00000010327/ENSG00000110651/ENSG00000038945/ENSG00000072274/ENSG00000138756/ENSG00000157107/ENSG00000168461/ENSG00000137575/ENSG00000131238	0
GO:0006873	cellular ion homeostasis	69	0.343526	1.11704	0.289529	0.560517	0.439671	315	tags=39%, list=30%, signal=29%	ENSG00000277632/ENSG00000143322/ENSG00000181374/ENSG00000130203/ENSG00000017260/ENSG00000156113/ENSG00000138449/ENSG00000051108/ENSG00000171522/ENSG00000010610/ENSG00000100292/ENSG00000110911/ENSG00000125144/ENSG00000072274/ENSG00000171867/ENSG00000187474/ENSG00000030582/ENSG00000171860/ENSG00000198668/ENSG00000104093/ENSG00000123104/ENSG00000169504/ENSG00000131238/ENSG00000087086/ENSG00000182220…	0
GO:1901222	regulation of NIK/NF-kappaB signaling	20	0.408703	1.15824	0.289911	0.560517	0.439671	84	tags=20%, list=8%, signal=19%	ENSG00000125538/ENSG00000232810/ENSG00000100906/ENSG00000170458	0
GO:0003012	muscle system process	39	0.369181	1.14221	0.290845	0.560517	0.439671	465	tags=62%, list=44%, signal=36%	ENSG00000125538/ENSG00000136826/ENSG00000116285/ENSG00000003402/ENSG00000156113/ENSG00000100292/ENSG00000119508/ENSG00000160789/ENSG00000116741/ENSG00000198668/ENSG00000171298/ENSG00000170776/ENSG00000127914/ENSG00000073756/ENSG00000204472/ENSG00000034152/ENSG00000128512/ENSG00000180509/ENSG00000118689/ENSG00000274286/ENSG00000171766/ENSG00000184588/ENSG00000183023/ENSG00000026025	0
GO:0042445	hormone metabolic process	16	0.428656	1.16832	0.290875	0.560517	0.439671	497	tags=75%, list=47%, signal=41%	ENSG00000120738/ENSG00000112394/ENSG00000101160/ENSG00000164733/ENSG00000114115/ENSG00000085662/ENSG00000182220/ENSG00000163659/ENSG00000148926/ENSG00000093010/ENSG00000121064/ENSG00000100644	0
GO:0006412	translation	46	0.3606	1.13396	0.290931	0.560517	0.439671	323	tags=39%, list=30%, signal=29%	ENSG00000136244/ENSG00000232810/ENSG00000159388/ENSG00000128016/ENSG00000185650/ENSG00000141543/ENSG00000087074/ENSG00000106211/ENSG00000113742/ENSG00000090621/ENSG00000152518/ENSG00000158615/ENSG00000116741/ENSG00000112531/ENSG00000196730/ENSG00000156976/ENSG00000151247/ENSG00000156508	0
GO:0050684	regulation of mRNA processing	17	0.424368	1.16874	0.291299	0.560517	0.439671	304	tags=47%, list=28%, signal=34%	ENSG00000185650/ENSG00000109971/ENSG00000108654/ENSG00000153187/ENSG00000152601/ENSG00000112531/ENSG00000146457/ENSG00000122566	0
GO:0000003	reproduction	109	0.328725	1.0996	0.291671	0.560517	0.439671	270	tags=31%, list=25%, signal=26%	ENSG00000125538/ENSG00000120738/ENSG00000125740/ENSG00000170345/ENSG00000171223/ENSG00000185650/ENSG00000250722/ENSG00000165457/ENSG00000150347/ENSG00000090339/ENSG00000096384/ENSG00000164442/ENSG00000178726/ENSG00000184557/ENSG00000164733/ENSG00000185022/ENSG00000134294/ENSG00000115008/ENSG00000114315/ENSG00000105993/ENSG00000204256/ENSG00000170315/ENSG00000057657/ENSG00000168214/ENSG00000145685…	0
GO:0022414	reproductive process	109	0.328725	1.0996	0.291671	0.560517	0.439671	270	tags=31%, list=25%, signal=26%	ENSG00000125538/ENSG00000120738/ENSG00000125740/ENSG00000170345/ENSG00000171223/ENSG00000185650/ENSG00000250722/ENSG00000165457/ENSG00000150347/ENSG00000090339/ENSG00000096384/ENSG00000164442/ENSG00000178726/ENSG00000184557/ENSG00000164733/ENSG00000185022/ENSG00000134294/ENSG00000115008/ENSG00000114315/ENSG00000105993/ENSG00000204256/ENSG00000170315/ENSG00000057657/ENSG00000168214/ENSG00000145685…	0
GO:0002756	MyD88-independent toll-like receptor signaling pathway	10	0.476334	1.1739	0.291868	0.560517	0.439671	199	tags=40%, list=19%, signal=33%	ENSG00000170458/ENSG00000150991/ENSG00000136560/ENSG00000170315	0
GO:0035666	TRIF-dependent toll-like receptor signaling pathway	10	0.476334	1.1739	0.291868	0.560517	0.439671	199	tags=40%, list=19%, signal=33%	ENSG00000170458/ENSG00000150991/ENSG00000136560/ENSG00000170315	0
GO:0060411	cardiac septum morphogenesis	12	0.456249	1.17233	0.292533	0.561275	0.440266	413	tags=67%, list=39%, signal=41%	ENSG00000115738/ENSG00000164442/ENSG00000114315/ENSG00000168214/ENSG00000118257/ENSG00000099250/ENSG00000151748/ENSG00000106991	0
GO:0031532	actin cytoskeleton reorganization	13	0.448036	1.1675	0.294284	0.564112	0.442491	403	tags=69%, list=38%, signal=44%	ENSG00000143322/ENSG00000017260/ENSG00000115956/ENSG00000182578/ENSG00000135046/ENSG00000145703/ENSG00000099250/ENSG00000175866/ENSG00000197555	0
GO:1903555	regulation of tumor necrosis factor superfamily cytokine production	29	0.384044	1.14925	0.295452	0.564182	0.442546	135	tags=17%, list=13%, signal=15%	ENSG00000277632/ENSG00000128016/ENSG00000170458/ENSG00000118503/ENSG00000136235	0
GO:0019318	hexose metabolic process	20	0.406713	1.1526	0.295516	0.564182	0.442546	90	tags=20%, list=8%, signal=19%	ENSG00000232810/ENSG00000162772/ENSG00000004799/ENSG00000141682	0
GO:0070304	positive regulation of stress-activated protein kinase signaling cascade	24	0.398025	1.15841	0.295629	0.564182	0.442546	97	tags=17%, list=9%, signal=16%	ENSG00000125538/ENSG00000232810/ENSG00000099860/ENSG00000130222	0
GO:0002709	regulation of T cell mediated immunity	14	0.440448	1.16616	0.295875	0.564182	0.442546	251	tags=36%, list=24%, signal=28%	ENSG00000125538/ENSG00000136244/ENSG00000144381/ENSG00000110651/ENSG00000150782	0
GO:0038095	Fc-epsilon receptor signaling pathway	13	0.447461	1.166	0.295914	0.564182	0.442546	254	tags=38%, list=24%, signal=30%	ENSG00000177606/ENSG00000170345/ENSG00000109320/ENSG00000119508/ENSG00000198668	0
GO:0006518	peptide metabolic process	61	0.347142	1.11838	0.296078	0.564182	0.442546	327	tags=39%, list=31%, signal=29%	ENSG00000136244/ENSG00000232810/ENSG00000159388/ENSG00000128016/ENSG00000185650/ENSG00000141543/ENSG00000087074/ENSG00000101160/ENSG00000135678/ENSG00000130203/ENSG00000106211/ENSG00000113742/ENSG00000090621/ENSG00000152518/ENSG00000158615/ENSG00000171867/ENSG00000116741/ENSG00000112531/ENSG00000196730/ENSG00000156976/ENSG00000182220/ENSG00000151247/ENSG00000156508/ENSG00000166340	0
[truncated: 10,684 more rows]
