# Supplementary material for: Single cell transcriptomic analyses implicate an immunosuppressive tumor microenvironment in pancreatic cancer liver metastasis
Source: Nat Commun. 2023 Aug 23;14:5123. doi: 10.1038/s41467-023-40727-7 (PMC10447466; doi:10.1038/s41467-023-40727-7)
Supplement: Supplementary file 9 — Supplementary Data 7 [file 41467_2023_40727_MOESM9_ESM.xlsx]

## Sheet: Sheet1
Supplementary Data 7. Differentially expressed genes across cell subtypes of lymphoid cells
Gene lists used to define subtypes of lymphoid cells
p_val	avg_log2FC	pct.1	pct.2	p_val_adj	cluster	gene		The p-values are calculated using two-sided Wilcoxon rank sum test.
0	2.27075	0.346	0.013	0	TFH CXCL13	CXCL13
0	2.14975	0.663	0.177	0	TFH CXCL13	GZMB
0	1.2031	0.686	0.257	0	TFH CXCL13	RBPJ
0	0.847622	0.387	0.045	0	TFH CXCL13	SRGAP3
0	0.249994	0.143	0.009	0	TFH CXCL13	MYO7A
5.67763e-252	0.317223	0.163	0.017	1.33521e-247	TFH CXCL13	CLECL1
3.91565e-245	0.305052	0.131	0.011	9.20844e-241	TFH CXCL13	LRRN3
3.64942e-240	0.308955	0.166	0.019	8.58233e-236	TFH CXCL13	ENTPD1
9.33488e-230	0.374755	0.169	0.021	2.19528e-225	TFH CXCL13	KRT86
2.83068e-229	1.00268	0.848	0.571	6.6569e-225	TFH CXCL13	CD52
4.42855e-223	0.775673	1	0.999	1.04146e-218	TFH CXCL13	TMSB4X
3.21499e-222	0.879566	0.433	0.14	7.56069e-218	TFH CXCL13	TNFRSF18
4.6027e-203	0.944472	0.963	0.866	1.08242e-198	TFH CXCL13	SH3BGRL3
2.00631e-202	0.964738	0.97	0.858	4.71824e-198	TFH CXCL13	GAPDH
6.93123e-184	0.535524	0.307	0.085	1.63002e-179	TFH CXCL13	NDFIP2
1.38766e-179	0.371007	0.214	0.043	3.26336e-175	TFH CXCL13	LAYN
1.11221e-177	0.560315	0.338	0.1	2.6156e-173	TFH CXCL13	CTLA4
2.53236e-167	0.756327	0.494	0.207	5.95535e-163	TFH CXCL13	PHLDA1
1.10198e-166	0.501797	0.32	0.096	2.59153e-162	TFH CXCL13	ITGA1
3.11532e-165	0.26601	0.15	0.023	7.32629e-161	TFH CXCL13	C15orf53
2.4323e-164	0.204326	0.121	0.015	5.72003e-160	TFH CXCL13	ATP8B4
1.37906e-161	1.10766	0.804	0.548	3.24313e-157	TFH CXCL13	RGS1
2.03384e-156	0.795076	0.656	0.384	4.78298e-152	TFH CXCL13	ALOX5AP
6.99613e-154	0.352	0.211	0.048	1.64528e-149	TFH CXCL13	HAVCR2
3.90033e-153	0.562321	0.263	0.072	9.17241e-149	TFH CXCL13	SPRY1
4.87823e-146	0.456892	0.389	0.147	1.14721e-141	TFH CXCL13	ITGAE
2.99649e-145	1.51748	0.673	0.424	7.04684e-141	TFH CXCL13	GZMA
5.44811e-145	0.19171	0.101	0.011	1.28123e-140	TFH CXCL13	KIR2DL4
9.13941e-143	0.704007	0.619	0.341	2.14932e-138	TFH CXCL13	CKLF
9.23714e-140	0.460324	0.314	0.105	2.1723e-135	TFH CXCL13	CDK6
3.15189e-135	0.178938	0.116	0.017	7.4123e-131	TFH CXCL13	CAMK1
9.31823e-132	0.751209	0.62	0.358	2.19137e-127	TFH CXCL13	NR3C1
9.91244e-132	0.552397	0.566	0.292	2.33111e-127	TFH CXCL13	PTPN22
3.42204e-131	0.618112	0.763	0.5	8.04762e-127	TFH CXCL13	IQGAP1
2.8751e-130	0.570561	0.645	0.374	6.76136e-126	TFH CXCL13	CD96
6.20089e-128	0.251588	0.171	0.038	1.45826e-123	TFH CXCL13	AKAP5
6.88954e-127	2.18764	0.372	0.153	1.62021e-122	TFH CXCL13	GNLY
2.52681e-126	0.719047	0.792	0.602	5.9423e-122	TFH CXCL13	CD3D
5.55793e-125	0.698686	0.572	0.316	1.30706e-120	TFH CXCL13	CCND2
1.4568e-122	0.342539	0.174	0.041	3.42595e-118	TFH CXCL13	CHN1
2.63154e-122	0.625147	0.634	0.367	6.18859e-118	TFH CXCL13	COTL1
8.4314e-120	0.255551	0.176	0.042	1.98281e-115	TFH CXCL13	DAPK2
1.81777e-119	0.617194	0.647	0.394	4.27484e-115	TFH CXCL13	EVL
2.18305e-117	0.396218	1	1	5.13387e-113	TFH CXCL13	B2M
4.3465e-117	0.194401	0.106	0.016	1.02217e-112	TFH CXCL13	PDLIM4
4.62102e-116	0.244704	0.145	0.03	1.08673e-111	TFH CXCL13	LINC02195
7.00673e-116	0.675894	0.531	0.27	1.64777e-111	TFH CXCL13	DUSP4
5.12139e-115	0.762668	0.78	0.543	1.2044e-110	TFH CXCL13	ID2
1.64325e-114	0.713094	0.912	0.794	3.86442e-110	TFH CXCL13	PFN1
3.69253e-113	0.731675	0.991	0.975	8.68372e-109	TFH CXCL13	ACTB
2.55505e-112	0.622058	0.421	0.189	6.00871e-108	TFH CXCL13	GZMH
4.41827e-112	0.557485	0.36	0.152	1.03905e-107	TFH CXCL13	BCL2L11
1.69318e-111	0.621873	0.446	0.207	3.98185e-107	TFH CXCL13	LDLRAD4
2.03231e-108	0.500682	0.522	0.28	4.77937e-104	TFH CXCL13	OXNAD1
4.88472e-108	0.28765	0.237	0.075	1.14874e-103	TFH CXCL13	SIRPG
1.32537e-106	0.514064	0.378	0.168	3.11687e-102	TFH CXCL13	LINC01871
3.82715e-106	0.663458	0.628	0.381	9.0003e-102	TFH CXCL13	PRDM1
5.12676e-105	0.608188	0.861	0.699	1.20566e-100	TFH CXCL13	ARPC2
5.13626e-105	0.620873	0.292	0.11	1.20789e-100	TFH CXCL13	RGS16
8.69876e-104	0.604496	0.327	0.134	2.04569e-99	TFH CXCL13	GADD45G
9.04443e-104	0.637336	0.692	0.468	2.12698e-99	TFH CXCL13	CD3G
5.608e-101	0.526574	0.445	0.22	1.31883e-96	TFH CXCL13	CAPG
1.50636e-100	0.209435	0.112	0.021	3.54251e-96	TFH CXCL13	PLPP1
1.66607e-100	0.255527	0.171	0.046	3.91809e-96	TFH CXCL13	GOLIM4
3.32963e-100	0.496247	0.478	0.249	7.8303e-96	TFH CXCL13	NAP1L4
7.24781e-100	0.453152	0.471	0.241	1.70447e-95	TFH CXCL13	LSP1
1.36017e-99	0.968009	0.828	0.666	3.1987e-95	TFH CXCL13	CCL5
3.69598e-99	0.426134	0.286	0.109	8.69185e-95	TFH CXCL13	CXCR6
2.68001e-98	0.217839	0.111	0.021	6.30258e-94	TFH CXCL13	ZFHX3
2.2492e-97	0.564625	0.786	0.593	5.28945e-93	TFH CXCL13	CD2
2.28548e-96	0.301444	0.227	0.075	5.37476e-92	TFH CXCL13	PDCD1
2.44696e-96	0.649031	0.7	0.476	5.75451e-92	TFH CXCL13	HMGB2
1.95262e-94	0.802523	0.604	0.404	4.59198e-90	TFH CXCL13	CD7
1.71567e-93	0.414547	0.447	0.225	4.03473e-89	TFH CXCL13	FKBP1A
1.90071e-93	0.568118	0.598	0.371	4.4699e-89	TFH CXCL13	CLEC2D
4.09878e-92	0.635314	0.344	0.159	9.6391e-88	TFH CXCL13	HOPX
9.94521e-91	0.377795	0.298	0.123	2.33881e-86	TFH CXCL13	AGFG1
1.21636e-89	0.542406	0.955	0.892	2.86052e-85	TFH CXCL13	MYL6
2.52393e-89	0.670889	0.717	0.531	5.93553e-85	TFH CXCL13	CD63
1.97346e-87	0.347528	0.266	0.103	4.64098e-83	TFH CXCL13	ARHGAP18
1.48416e-86	0.43731	0.411	0.204	3.4903e-82	TFH CXCL13	PTMS
2.5661e-86	0.407203	0.375	0.175	6.0347e-82	TFH CXCL13	TIGIT
6.64879e-86	0.450952	0.204	0.07	1.5636e-81	TFH CXCL13	TMIGD2
2.55393e-84	0.205899	0.111	0.024	6.00609e-80	TFH CXCL13	ZNF683
2.7258e-84	0.464161	0.267	0.107	6.41025e-80	TFH CXCL13	IFI44L
1.54073e-83	0.212435	0.169	0.05	3.62333e-79	TFH CXCL13	RIN3
2.00423e-83	0.517262	0.602	0.383	4.71334e-79	TFH CXCL13	TRAC
2.05703e-83	0.536931	0.974	0.927	4.83751e-79	TFH CXCL13	SERF2
3.36506e-82	0.592283	0.651	0.432	7.91362e-78	TFH CXCL13	SAMSN1
2.75937e-81	0.531816	0.61	0.384	6.48921e-77	TFH CXCL13	CYTOR
4.66908e-81	0.478822	0.568	0.357	1.09803e-76	TFH CXCL13	DRAP1
1.234e-80	0.36298	0.997	0.986	2.902e-76	TFH CXCL13	HLA-A
2.52686e-79	0.292158	0.329	0.147	5.94241e-75	TFH CXCL13	CD82
6.3522e-79	0.479711	0.618	0.404	1.49385e-74	TFH CXCL13	IFI16
1.10417e-78	0.537517	0.668	0.465	2.59668e-74	TFH CXCL13	ENO1
1.56203e-78	0.43445	0.537	0.321	3.67342e-74	TFH CXCL13	BST2
3.12911e-78	0.298759	0.309	0.136	7.35873e-74	TFH CXCL13	PTTG1
1.42832e-77	0.412182	0.636	0.422	3.35899e-73	TFH CXCL13	CTSD
7.44506e-77	0.557306	0.627	0.43	1.75085e-72	TFH CXCL13	FKBP5
5.02677e-76	0.554292	0.898	0.761	1.18215e-71	TFH CXCL13	S100A4
7.14083e-76	0.395358	0.469	0.261	1.67931e-71	TFH CXCL13	CBLB
9.34937e-76	0.330828	0.284	0.123	2.19869e-71	TFH CXCL13	SMC4
1.67899e-75	0.464793	1	0.997	3.94849e-71	TFH CXCL13	TMSB10
1.80193e-75	0.446394	0.427	0.228	4.23761e-71	TFH CXCL13	CARD16
2.08145e-75	0.289667	0.14	0.039	4.89495e-71	TFH CXCL13	GEM
2.52754e-75	0.593802	0.691	0.514	5.94401e-71	TFH CXCL13	TPI1
1.73338e-74	0.367487	0.293	0.13	4.0764e-70	TFH CXCL13	CD8B
2.20241e-74	0.488264	0.688	0.489	5.17942e-70	TFH CXCL13	CDV3
2.2472e-74	0.392165	0.574	0.349	5.28475e-70	TFH CXCL13	PSMB8
2.8754e-74	0.20694	0.171	0.055	6.76208e-70	TFH CXCL13	ACP5
3.04307e-74	0.179888	0.135	0.037	7.15638e-70	TFH CXCL13	ATP10D
3.27642e-74	0.434581	0.646	0.433	7.70515e-70	TFH CXCL13	PARK7
7.13751e-74	0.323304	0.211	0.079	1.67853e-69	TFH CXCL13	TRG-AS1
3.79085e-73	0.438665	0.918	0.834	8.91495e-69	TFH CXCL13	PTPRC
1.41305e-72	0.47826	0.625	0.429	3.32308e-68	TFH CXCL13	RAC2
2.16037e-72	0.423469	0.596	0.387	5.08054e-68	TFH CXCL13	MSN
7.49407e-72	0.378579	0.499	0.287	1.76238e-67	TFH CXCL13	SRI
1.32382e-71	0.454062	0.639	0.434	3.11323e-67	TFH CXCL13	HLA-DRB1
8.40635e-71	0.331479	0.418	0.224	1.97692e-66	TFH CXCL13	2022-09-02
1.91211e-70	0.42587	0.353	0.176	4.4967e-66	TFH CXCL13	PRF1
4.09199e-70	0.376603	0.501	0.294	9.62313e-66	TFH CXCL13	BLOC1S1
4.58464e-70	0.393381	0.276	0.124	1.07817e-65	TFH CXCL13	FAM3C
7.82893e-70	0.325229	0.152	0.048	1.84113e-65	TFH CXCL13	KLRC2
1.25472e-69	0.61987	0.997	0.994	2.95073e-65	TFH CXCL13	MT-CO1
7.40688e-69	0.233166	0.232	0.094	1.74188e-64	TFH CXCL13	ARHGEF12
9.08823e-69	0.45186	0.979	0.943	2.13728e-64	TFH CXCL13	ATP5F1E
9.36158e-69	0.349249	0.44	0.241	2.20156e-64	TFH CXCL13	PHPT1
1.83239e-68	0.39782	0.61	0.392	4.30923e-64	TFH CXCL13	PSMB9
4.56391e-68	0.261485	0.242	0.101	1.0733e-63	TFH CXCL13	CD226
6.36883e-68	0.265312	0.173	0.059	1.49776e-63	TFH CXCL13	KLRC4
9.67968e-68	0.298823	0.262	0.114	2.27637e-63	TFH CXCL13	JAML
1.87296e-67	0.51867	0.184	0.067	4.40463e-63	TFH CXCL13	KLRC1
2.4043e-67	0.484726	0.606	0.41	5.65418e-63	TFH CXCL13	LY6E
5.98926e-67	0.230647	0.207	0.08	1.40849e-62	TFH CXCL13	FAM102B
1.15845e-66	0.449904	0.446	0.256	2.72432e-62	TFH CXCL13	IFI6
1.21969e-65	0.848954	0.724	0.593	2.86835e-61	TFH CXCL13	LGALS1
1.22189e-65	0.433891	0.55	0.344	2.87352e-61	TFH CXCL13	ITM2A
1.42506e-65	0.32952	0.362	0.187	3.35131e-61	TFH CXCL13	ETFB
1.84752e-65	0.441931	0.955	0.872	4.34481e-61	TFH CXCL13	HMGB1
5.15792e-65	0.300788	0.209	0.083	1.21299e-60	TFH CXCL13	ECI2
6.14991e-65	0.397264	0.692	0.485	1.44628e-60	TFH CXCL13	ARL6IP5
1.40768e-64	0.469701	0.682	0.498	3.31045e-60	TFH CXCL13	PGK1
1.6744e-64	0.333103	0.414	0.228	3.9377e-60	TFH CXCL13	ECH1
3.45526e-64	0.168997	0.111	0.03	8.12573e-60	TFH CXCL13	ELOVL6
4.84897e-64	0.485521	0.747	0.585	1.14033e-59	TFH CXCL13	HCST
6.39328e-64	0.477733	0.952	0.897	1.50351e-59	TFH CXCL13	ACTG1
2.45685e-63	0.329533	0.382	0.206	5.77776e-59	TFH CXCL13	MSI2
2.70174e-63	0.18673	0.156	0.052	6.35368e-59	TFH CXCL13	FUT8
3.51138e-63	0.152723	0.125	0.036	8.25771e-59	TFH CXCL13	PARD6G
5.39886e-63	0.216043	0.142	0.046	1.26965e-58	TFH CXCL13	CARS
1.61726e-62	0.451889	0.564	0.376	3.80332e-58	TFH CXCL13	SLA
1.65288e-62	0.398383	0.56	0.362	3.88707e-58	TFH CXCL13	CTSC
3.29618e-62	0.347608	0.9	0.755	7.75162e-58	TFH CXCL13	S100A11
3.44691e-62	0.22026	0.187	0.071	8.1061e-58	TFH CXCL13	TOX
4.14501e-62	0.312623	0.327	0.165	9.74781e-58	TFH CXCL13	MAP4
8.31502e-62	0.478339	0.796	0.65	1.95544e-57	TFH CXCL13	CLIC1
8.58539e-62	0.409641	0.735	0.571	2.01903e-57	TFH CXCL13	CD3E
9.89151e-62	0.300101	0.39	0.212	2.32619e-57	TFH CXCL13	PGAM1
6.4225e-61	0.383454	0.477	0.292	1.51038e-56	TFH CXCL13	IKZF3
1.79283e-60	0.42392	0.62	0.444	4.2162e-56	TFH CXCL13	CORO1A
3.67591e-60	0.178207	0.168	0.06	8.64464e-56	TFH CXCL13	TSPAN13
3.69181e-60	0.451301	0.938	0.87	8.68204e-56	TFH CXCL13	CFL1
6.79806e-60	0.662287	0.874	0.777	1.5987e-55	TFH CXCL13	IL32
8.15575e-60	0.384087	0.527	0.334	1.91799e-55	TFH CXCL13	EID1
1.44287e-59	0.34734	0.433	0.249	3.39321e-55	TFH CXCL13	IFI27L2
2.08426e-59	0.173234	0.144	0.048	4.90155e-55	TFH CXCL13	ITGA2
2.82241e-59	0.289263	0.358	0.19	6.63747e-55	TFH CXCL13	RAB27A
7.29416e-59	0.590137	0.929	0.853	1.71537e-54	TFH CXCL13	TXNIP
1.12353e-58	0.22133	0.14	0.046	2.6422e-54	TFH CXCL13	EPAS1
3.18487e-58	0.153065	0.171	0.063	7.48986e-54	TFH CXCL13	SMCO4
3.92521e-58	0.403332	0.384	0.215	9.23092e-54	TFH CXCL13	CD8A
5.00654e-58	0.190436	0.159	0.056	1.17739e-53	TFH CXCL13	CDKN2A
7.95046e-58	0.180556	0.127	0.04	1.86971e-53	TFH CXCL13	ADGRG1
1.55721e-57	0.123299	0.106	0.029	3.66208e-53	TFH CXCL13	ADCY3
1.87653e-57	0.422306	0.505	0.323	4.41303e-53	TFH CXCL13	PKM
6.67614e-57	0.321433	0.543	0.348	1.57003e-52	TFH CXCL13	HLA-DPA1
8.05054e-57	0.309339	0.309	0.157	1.89325e-52	TFH CXCL13	GNPTAB
1.0128e-56	0.227041	0.183	0.071	2.3818e-52	TFH CXCL13	DGKH
2.69099e-56	0.389597	0.565	0.374	6.3284e-52	TFH CXCL13	LGALS3
2.85819e-56	0.328644	0.349	0.189	6.72162e-52	TFH CXCL13	SLC4A7
7.37268e-56	0.267313	0.215	0.093	1.73383e-51	TFH CXCL13	LAG3
1.27061e-55	0.384967	0.516	0.335	2.98809e-51	TFH CXCL13	PSME2
1.36811e-55	0.456922	0.446	0.27	3.21738e-51	TFH CXCL13	ANKRD28
1.56941e-55	0.286556	0.377	0.209	3.69079e-51	TFH CXCL13	DGUOK
1.58255e-54	0.328552	0.397	0.226	3.72168e-50	TFH CXCL13	APOBEC3G
2.00496e-54	0.371851	0.611	0.43	4.71507e-50	TFH CXCL13	ATP5MC3
3.49663e-54	0.4221	0.542	0.366	8.22303e-50	TFH CXCL13	IVNS1ABP
5.03621e-54	0.313963	0.291	0.147	1.18436e-49	TFH CXCL13	MIS18BP1
6.82587e-54	0.405411	0.894	0.801	1.60524e-49	TFH CXCL13	MYL12A
1.24811e-53	0.25793	0.26	0.125	2.93517e-49	TFH CXCL13	THEMIS
1.50703e-53	0.249337	0.329	0.171	3.54409e-49	TFH CXCL13	PLA2G16
4.37254e-53	0.405318	0.78	0.663	1.02829e-48	TFH CXCL13	ARPC3
1.3409e-52	0.225233	0.236	0.109	3.1534e-48	TFH CXCL13	TRAF5
1.45429e-52	0.206509	0.215	0.094	3.42005e-48	TFH CXCL13	NME1
1.95742e-52	0.220045	0.228	0.103	4.60327e-48	TFH CXCL13	SLA2
5.48193e-52	0.332004	0.357	0.204	1.28919e-47	TFH CXCL13	RASGRP1
5.67188e-52	0.219918	0.231	0.105	1.33386e-47	TFH CXCL13	CHST12
1.05079e-51	0.503951	0.315	0.175	2.47114e-47	TFH CXCL13	CTSW
1.17395e-51	0.411083	0.629	0.458	2.76078e-47	TFH CXCL13	FYB1
1.54058e-51	0.345612	0.544	0.365	3.62299e-47	TFH CXCL13	ATP5MF
1.56362e-51	0.249266	0.278	0.138	3.67716e-47	TFH CXCL13	CENPX
1.811e-51	0.126478	0.108	0.033	4.25892e-47	TFH CXCL13	AC090152.1
1.94695e-51	0.451301	0.743	0.589	4.57864e-47	TFH CXCL13	STK17B
2.33645e-51	0.334668	0.355	0.202	5.49464e-47	TFH CXCL13	IL2RB
2.45952e-51	0.597429	0.991	0.983	5.78406e-47	TFH CXCL13	MT-ND4
5.36753e-51	0.221318	0.217	0.097	1.26228e-46	TFH CXCL13	MPG
9.25501e-51	0.355773	0.433	0.266	2.1765e-46	TFH CXCL13	TLN1
1.19766e-50	0.406997	0.615	0.448	2.81654e-46	TFH CXCL13	DBI
2.89464e-50	0.20198	0.198	0.086	6.80733e-46	TFH CXCL13	DENND1B
3.61276e-50	0.373207	0.138	0.049	8.49612e-46	TFH CXCL13	SOX4
3.80201e-50	0.270791	0.271	0.136	8.94119e-46	TFH CXCL13	APOBEC3C
4.13726e-50	0.186656	0.179	0.073	9.72959e-46	TFH CXCL13	MAST4
8.32735e-50	0.366072	0.783	0.645	1.95834e-45	TFH CXCL13	TPM3
8.41226e-50	0.208794	0.2	0.086	1.97831e-45	TFH CXCL13	VEGFA
8.47865e-50	0.307684	0.357	0.205	1.99393e-45	TFH CXCL13	TRAPPC1
3.31009e-49	0.186366	0.166	0.066	7.78435e-45	TFH CXCL13	ADAM19
9.8943e-49	0.172073	0.205	0.09	2.32684e-44	TFH CXCL13	TESC
1.06999e-48	0.339013	0.505	0.332	2.51629e-44	TFH CXCL13	CAP1
1.10397e-48	0.360397	0.637	0.467	2.5962e-44	TFH CXCL13	CD53
1.30751e-48	0.446395	0.673	0.521	3.07486e-44	TFH CXCL13	IFITM2
3.16017e-48	0.358782	0.604	0.429	7.43176e-44	TFH CXCL13	MZT2A
5.75407e-48	0.322391	0.45	0.289	1.35318e-43	TFH CXCL13	BUB3
7.11927e-48	0.167447	0.134	0.048	1.67424e-43	TFH CXCL13	GALNT2
9.01846e-48	0.383977	0.69	0.529	2.12087e-43	TFH CXCL13	COX8A
1.11417e-47	0.216265	0.279	0.141	2.6202e-43	TFH CXCL13	HDLBP
1.17506e-47	0.513991	0.581	0.42	2.76338e-43	TFH CXCL13	NKG7
1.24747e-47	0.310232	0.431	0.27	2.93368e-43	TFH CXCL13	DOCK8
1.26141e-47	0.136793	0.116	0.039	2.96645e-43	TFH CXCL13	SNAP47
1.31132e-47	0.380051	0.741	0.608	3.08382e-43	TFH CXCL13	COX6C
1.32611e-47	0.287774	0.394	0.232	3.11862e-43	TFH CXCL13	PDIA6
1.70083e-47	0.157179	0.115	0.038	3.99985e-43	TFH CXCL13	UBASH3B
1.7062e-47	0.154261	0.135	0.049	4.01248e-43	TFH CXCL13	MAD2L2
2.36005e-47	0.219237	0.174	0.072	5.55014e-43	TFH CXCL13	TTN
2.97797e-47	0.526577	0.992	0.99	7.00329e-43	TFH CXCL13	MT-CO2
3.01347e-47	0.426092	0.407	0.253	7.08678e-43	TFH CXCL13	RHOB
3.93337e-47	0.212956	0.309	0.164	9.25012e-43	TFH CXCL13	HM13
5.28588e-47	0.367546	0.78	0.655	1.24308e-42	TFH CXCL13	ARHGDIB
5.5909e-47	0.220117	0.2	0.089	1.31481e-42	TFH CXCL13	SIPA1L1
5.64001e-47	0.423727	0.645	0.498	1.32636e-42	TFH CXCL13	MIF
8.25859e-47	0.230435	0.215	0.1	1.94217e-42	TFH CXCL13	RUNX2
1.02859e-46	0.278778	0.522	0.341	2.41893e-42	TFH CXCL13	CAPZB
1.44278e-46	0.254852	0.469	0.295	3.39298e-42	TFH CXCL13	PSMA1
1.52646e-46	0.289012	0.355	0.204	3.58977e-42	TFH CXCL13	LCP2
1.85693e-46	0.326388	0.393	0.239	4.36693e-42	TFH CXCL13	ITGA4
7.09902e-46	0.458462	0.31	0.168	1.66948e-41	TFH CXCL13	IFNG
1.00471e-45	0.301444	0.573	0.388	2.36278e-41	TFH CXCL13	ARPC1B
1.15761e-45	0.416493	0.999	0.999	2.72236e-41	TFH CXCL13	RPS19
1.21313e-45	0.221292	0.233	0.113	2.85291e-41	TFH CXCL13	WEE1
1.68572e-45	0.154511	0.131	0.048	3.96431e-41	TFH CXCL13	NELL2
1.76015e-45	0.231491	0.254	0.128	4.13933e-41	TFH CXCL13	IFI44
2.07395e-45	0.391049	0.563	0.401	4.87731e-41	TFH CXCL13	C9orf16
2.61766e-45	0.336363	0.546	0.379	6.15594e-41	TFH CXCL13	NEDD8
6.32593e-45	0.3176	0.479	0.316	1.48767e-40	TFH CXCL13	SELENOH
8.95725e-45	0.28314	0.475	0.307	2.10648e-40	TFH CXCL13	ACTN4
9.07634e-45	0.266271	0.434	0.262	2.13448e-40	TFH CXCL13	ZEB2
3.00771e-44	0.323011	0.591	0.429	7.07323e-40	TFH CXCL13	GNG5
3.18935e-44	0.356873	0.74	0.596	7.5004e-40	TFH CXCL13	2022-09-07
4.28542e-44	0.543619	0.905	0.857	1.0078e-39	TFH CXCL13	MT-ND5
4.3794e-44	0.394686	0.718	0.595	1.0299e-39	TFH CXCL13	ETS1
4.8583e-44	0.220823	0.276	0.145	1.14253e-39	TFH CXCL13	GPI
5.26609e-44	0.277775	0.437	0.278	1.23843e-39	TFH CXCL13	CALM3
8.15525e-44	0.263334	0.23	0.112	1.91787e-39	TFH CXCL13	SAMD9L
1.10293e-43	0.226932	0.309	0.17	2.59375e-39	TFH CXCL13	PIN1
1.61481e-43	0.242577	0.318	0.177	3.79755e-39	TFH CXCL13	STMP1
2.56885e-43	0.331906	0.401	0.248	6.04116e-39	TFH CXCL13	PDE4D
2.84132e-43	0.241578	0.345	0.197	6.68192e-39	TFH CXCL13	SCP2
4.14055e-43	0.338604	0.583	0.421	9.73734e-39	TFH CXCL13	TSPO
4.35886e-43	0.340434	0.411	0.266	1.02507e-38	TFH CXCL13	BCL2
4.74452e-43	0.320615	0.647	0.474	1.11577e-38	TFH CXCL13	MYH9
5.84675e-43	0.216519	0.288	0.154	1.37498e-38	TFH CXCL13	DR1
6.39201e-43	0.195467	0.18	0.08	1.50321e-38	TFH CXCL13	ASXL2
6.41748e-43	0.149547	0.152	0.062	1.5092e-38	TFH CXCL13	SYT11
1.0285e-42	0.349655	0.688	0.539	2.41872e-38	TFH CXCL13	HNRNPA3
1.07226e-42	0.264208	0.375	0.227	2.52164e-38	TFH CXCL13	TBL1XR1
1.31822e-42	0.430466	0.598	0.44	3.10006e-38	TFH CXCL13	ISG15
1.84338e-42	0.141943	0.113	0.039	4.33508e-38	TFH CXCL13	LINC01588
1.87818e-42	0.31325	0.606	0.441	4.4169e-38	TFH CXCL13	ACTR2
2.74868e-42	0.228945	0.216	0.105	6.46408e-38	TFH CXCL13	NFIL3
3.46475e-42	0.293966	0.513	0.347	8.14806e-38	TFH CXCL13	UBXN4
4.06512e-42	0.220422	0.397	0.238	9.55993e-38	TFH CXCL13	PPM1G
4.61741e-42	0.215718	0.312	0.175	1.08588e-37	TFH CXCL13	CALCOCO2
4.74887e-42	0.326516	0.622	0.457	1.11679e-37	TFH CXCL13	ARF6
4.89715e-42	0.214524	0.335	0.191	1.15166e-37	TFH CXCL13	MDH2
5.06899e-42	0.183523	0.196	0.091	1.19208e-37	TFH CXCL13	COMMD8
6.19564e-42	0.28478	0.475	0.308	1.45703e-37	TFH CXCL13	ROCK1
6.23142e-42	0.32818	0.501	0.339	1.46544e-37	TFH CXCL13	WDR83OS
8.60012e-42	0.275771	0.515	0.349	2.02249e-37	TFH CXCL13	SEM1
8.6384e-42	0.26784	0.304	0.171	2.03149e-37	TFH CXCL13	EIF2AK2
9.04868e-42	0.200808	0.134	0.052	2.12798e-37	TFH CXCL13	CSF1
1.08159e-41	0.302545	0.441	0.291	2.54357e-37	TFH CXCL13	ANXA5
1.21586e-41	0.247766	0.352	0.204	2.85933e-37	TFH CXCL13	RHOC
1.26389e-41	0.12835	0.123	0.045	2.97228e-37	TFH CXCL13	SSH1
2.17973e-41	0.136733	0.156	0.065	5.12608e-37	TFH CXCL13	SCCPDH
2.5047e-41	0.266639	0.341	0.201	5.89031e-37	TFH CXCL13	ATXN1
3.08606e-41	0.162743	0.174	0.077	7.25748e-37	TFH CXCL13	IDH1
3.09217e-41	0.114053	0.101	0.033	7.27185e-37	TFH CXCL13	CLIC5
4.11052e-41	0.323838	0.71	0.559	9.66671e-37	TFH CXCL13	CYTIP
4.54486e-41	0.249178	0.382	0.23	1.06882e-36	TFH CXCL13	PSMA4
4.86051e-41	0.329481	0.901	0.842	1.14305e-36	TFH CXCL13	SRP14
6.31742e-41	0.337218	0.517	0.361	1.48567e-36	TFH CXCL13	MACF1
6.62552e-41	0.183831	0.242	0.123	1.55812e-36	TFH CXCL13	LIMA1
7.74086e-41	0.251465	0.401	0.251	1.82042e-36	TFH CXCL13	DIAPH1
1.40617e-40	0.229354	0.343	0.201	3.30689e-36	TFH CXCL13	NDUFS8
1.58341e-40	0.266478	0.353	0.212	3.72371e-36	TFH CXCL13	PPP1CA
1.82432e-40	0.302635	0.222	0.112	4.29026e-36	TFH CXCL13	MIR155HG
2.16626e-40	0.205861	0.22	0.109	5.0944e-36	TFH CXCL13	SLFN12L
2.53014e-40	0.257768	0.196	0.092	5.95013e-36	TFH CXCL13	TNFRSF9
2.83397e-40	0.246937	0.343	0.2	6.66464e-36	TFH CXCL13	GTF2I
2.91954e-40	0.255499	0.363	0.222	6.86589e-36	TFH CXCL13	ARHGAP9
3.2439e-40	0.240128	0.345	0.201	7.62869e-36	TFH CXCL13	ATP5MC1
4.61654e-40	0.157373	0.195	0.092	1.08567e-35	TFH CXCL13	TMEM14A
7.17505e-40	0.279644	0.413	0.262	1.68736e-35	TFH CXCL13	ARPC4
1.39233e-39	0.312565	0.373	0.233	3.27434e-35	TFH CXCL13	RANBP1
1.56789e-39	0.288172	0.506	0.345	3.68721e-35	TFH CXCL13	VPS28
2.01848e-39	0.231381	0.263	0.142	4.74685e-35	TFH CXCL13	COMMD7
2.72114e-39	0.299717	0.625	0.462	6.3993e-35	TFH CXCL13	CFLAR
2.75568e-39	0.348527	0.724	0.599	6.48053e-35	TFH CXCL13	LCP1
3.05793e-39	0.361834	0.708	0.575	7.19134e-35	TFH CXCL13	AKAP13
3.48236e-39	0.284753	0.569	0.41	8.18947e-35	TFH CXCL13	CAPZA1
3.57418e-39	0.248343	0.295	0.164	8.40539e-35	TFH CXCL13	DNPH1
4.00359e-39	0.288566	0.416	0.272	9.41525e-35	TFH CXCL13	TNFRSF1B
5.43071e-39	0.316974	0.988	0.972	1.27714e-34	TFH CXCL13	HLA-C
7.11523e-39	0.265103	0.414	0.265	1.67329e-34	TFH CXCL13	TYMP
7.24467e-39	0.319597	0.414	0.265	1.70373e-34	TFH CXCL13	FAM129A
7.7186e-39	0.408107	0.58	0.405	1.81518e-34	TFH CXCL13	KLRB1
9.81991e-39	0.304151	0.379	0.239	2.30935e-34	TFH CXCL13	SMARCA2
1.05705e-38	0.266607	0.452	0.294	2.48587e-34	TFH CXCL13	TGOLN2
1.1211e-38	0.200047	0.266	0.143	2.6365e-34	TFH CXCL13	TNFSF10
1.32324e-38	0.340723	0.88	0.81	3.11186e-34	TFH CXCL13	MYL12B
1.42239e-38	0.215776	0.271	0.148	3.34504e-34	TFH CXCL13	SMC3
1.48049e-38	0.512704	0.994	0.992	3.48167e-34	TFH CXCL13	MT-ATP6
2.57733e-38	0.312208	0.481	0.329	6.06112e-34	TFH CXCL13	SEC11A
2.70582e-38	0.380085	0.274	0.155	6.36327e-34	TFH CXCL13	IRS2
2.83269e-38	0.408664	0.655	0.514	6.66164e-34	TFH CXCL13	CLEC2B
4.35414e-38	0.221903	0.285	0.159	1.02396e-33	TFH CXCL13	CAPNS1
5.11807e-38	0.24544	0.389	0.246	1.20362e-33	TFH CXCL13	LCK
5.61297e-38	0.244526	0.292	0.166	1.32e-33	TFH CXCL13	EPSTI1
6.7306e-38	0.337049	0.785	0.678	1.58284e-33	TFH CXCL13	SUMO2
8.41296e-38	0.231682	0.346	0.208	1.97848e-33	TFH CXCL13	PSMB2
1.07402e-37	0.219863	0.36	0.218	2.52577e-33	TFH CXCL13	ANP32A
1.2825e-37	0.145214	0.173	0.079	3.01606e-33	TFH CXCL13	AP1S1
1.42487e-37	0.248928	0.358	0.217	3.35088e-33	TFH CXCL13	LIMS1
1.5777e-37	0.275334	0.363	0.224	3.71028e-33	TFH CXCL13	SLFN5
1.8406e-37	0.341851	0.606	0.46	4.32854e-33	TFH CXCL13	CELF2
2.01462e-37	0.202131	0.279	0.155	4.73779e-33	TFH CXCL13	SLC16A3
2.10947e-37	0.161306	0.156	0.069	4.96085e-33	TFH CXCL13	GRAP2
2.12021e-37	0.197105	0.23	0.12	4.98611e-33	TFH CXCL13	RNF187
2.23444e-37	0.192838	0.334	0.196	5.25474e-33	TFH CXCL13	RER1
2.68373e-37	0.292888	0.361	0.225	6.31134e-33	TFH CXCL13	PTPN7
3.59163e-37	0.255136	0.545	0.384	8.44644e-33	TFH CXCL13	ARPC5
4.16223e-37	0.135631	0.11	0.041	9.78832e-33	TFH CXCL13	AGPAT5
6.61063e-37	0.204482	0.291	0.165	1.55462e-32	TFH CXCL13	PYCARD
7.18048e-37	0.218395	0.38	0.235	1.68863e-32	TFH CXCL13	MRPL51
8.30157e-37	0.123815	0.103	0.037	1.95228e-32	TFH CXCL13	CD38
8.68004e-37	0.320316	0.28	0.16	2.04128e-32	TFH CXCL13	CLIC3
9.73531e-37	0.306071	0.516	0.363	2.28945e-32	TFH CXCL13	SOCS1
1.13348e-36	0.289791	0.507	0.357	2.66561e-32	TFH CXCL13	DAD1
1.19137e-36	0.280614	0.453	0.305	2.80173e-32	TFH CXCL13	RBX1
1.5334e-36	0.205078	0.291	0.166	3.60609e-32	TFH CXCL13	CPD
1.61031e-36	0.150363	0.152	0.066	3.78696e-32	TFH CXCL13	KDM5B
1.69447e-36	0.214858	0.281	0.156	3.98489e-32	TFH CXCL13	FDPS
2.24933e-36	0.254839	0.31	0.182	5.28974e-32	TFH CXCL13	SEC14L1
2.52187e-36	0.207637	0.268	0.148	5.93068e-32	TFH CXCL13	MIEN1
3.21214e-36	0.297407	0.673	0.52	7.55399e-32	TFH CXCL13	PSME1
3.36941e-36	0.137539	0.136	0.057	7.92385e-32	TFH CXCL13	PHTF1
3.95461e-36	0.292065	0.295	0.171	9.30006e-32	TFH CXCL13	SNX9
4.16018e-36	0.17568	0.2	0.099	9.78349e-32	TFH CXCL13	IDH2
5.18443e-36	0.277603	0.514	0.364	1.21922e-31	TFH CXCL13	ACAP1
7.00407e-36	0.250222	0.256	0.141	1.64715e-31	TFH CXCL13	UCP2
7.78031e-36	0.144905	0.133	0.055	1.82969e-31	TFH CXCL13	METTL8
1.07645e-35	0.281085	0.387	0.246	2.53148e-31	TFH CXCL13	SLC5A3
1.20225e-35	0.219772	0.354	0.217	2.82733e-31	TFH CXCL13	TMOD3
1.35084e-35	0.271993	0.486	0.334	3.17677e-31	TFH CXCL13	DYNLRB1
1.55367e-35	0.274151	0.489	0.345	3.65376e-31	TFH CXCL13	IL2RG
1.59866e-35	0.150713	0.144	0.063	3.75958e-31	TFH CXCL13	ARL3
1.7969e-35	0.13192	0.113	0.043	4.22576e-31	TFH CXCL13	SRGAP2
1.80582e-35	0.15573	0.11	0.041	4.24675e-31	TFH CXCL13	RSAD2
1.93338e-35	0.287837	0.328	0.2	4.54672e-31	TFH CXCL13	LMO4
2.30948e-35	0.150243	0.171	0.08	5.4312e-31	TFH CXCL13	UTS2
2.65504e-35	0.247907	0.288	0.168	6.24387e-31	TFH CXCL13	GOLGA8B
2.78906e-35	0.262559	0.487	0.335	6.55904e-31	TFH CXCL13	COPE
2.82906e-35	0.283952	0.54	0.392	6.6531e-31	TFH CXCL13	ATP5PF
3.37548e-35	0.265437	0.307	0.183	7.93812e-31	TFH CXCL13	NEDD9
3.54782e-35	0.284941	0.361	0.226	8.34341e-31	TFH CXCL13	BAX
4.32571e-35	0.23365	0.421	0.276	1.01728e-30	TFH CXCL13	NDUFC2
4.35528e-35	0.292053	0.52	0.371	1.02423e-30	TFH CXCL13	ACTR3
5.00362e-35	0.191529	0.293	0.169	1.1767e-30	TFH CXCL13	PSMD4
5.59581e-35	0.33377	0.544	0.397	1.31597e-30	TFH CXCL13	DEK
7.4708e-35	0.255265	0.387	0.246	1.75691e-30	TFH CXCL13	ZNHIT1
7.93048e-35	0.133767	0.111	0.043	1.86501e-30	TFH CXCL13	CDKN2C
8.08125e-35	0.274878	0.44	0.293	1.90047e-30	TFH CXCL13	TSTD1
8.18539e-35	0.237714	0.439	0.291	1.92496e-30	TFH CXCL13	PSMB3
8.54176e-35	0.250126	0.287	0.169	2.00876e-30	TFH CXCL13	PAG1
8.70026e-35	0.163517	0.163	0.076	2.04604e-30	TFH CXCL13	CRIM1
9.87527e-35	0.247636	0.441	0.296	2.32237e-30	TFH CXCL13	PRELID1
1.011e-34	0.251436	0.281	0.162	2.37758e-30	TFH CXCL13	XAF1
1.06356e-34	0.196843	0.225	0.118	2.50117e-30	TFH CXCL13	TMEM14C
1.14491e-34	0.295754	0.626	0.471	2.69249e-30	TFH CXCL13	RNF213
1.15041e-34	0.214988	0.156	0.071	2.70542e-30	TFH CXCL13	HIST1H2BN
1.47639e-34	0.158156	0.162	0.075	3.47204e-30	TFH CXCL13	SLF1
1.59993e-34	0.214927	0.312	0.186	3.76255e-30	TFH CXCL13	ARF5
1.65975e-34	0.188767	0.187	0.091	3.90325e-30	TFH CXCL13	MPST
1.8297e-34	0.204131	0.315	0.186	4.30289e-30	TFH CXCL13	MDH1
1.88604e-34	0.229377	0.357	0.225	4.43539e-30	TFH CXCL13	LPIN1
2.86792e-34	0.20136	0.195	0.099	6.74448e-30	TFH CXCL13	PCID2
3.6627e-34	0.20056	0.341	0.209	8.61358e-30	TFH CXCL13	TMEM167A
4.3285e-34	0.141144	0.187	0.091	1.01793e-29	TFH CXCL13	CTNNA1
5.11951e-34	0.246515	0.442	0.295	1.20395e-29	TFH CXCL13	ATP5F1C
5.33745e-34	0.227068	0.373	0.238	1.25521e-29	TFH CXCL13	PSMA5
5.55941e-34	0.213643	0.372	0.231	1.30741e-29	TFH CXCL13	ANAPC11
6.37886e-34	0.208041	0.36	0.226	1.50012e-29	TFH CXCL13	AP2S1
9.1029e-34	0.308241	0.462	0.321	2.14073e-29	TFH CXCL13	PRDX5
9.7949e-34	0.316482	0.654	0.518	2.30347e-29	TFH CXCL13	TRBC2
1.0786e-33	0.295671	0.56	0.406	2.53654e-29	TFH CXCL13	H1FX
1.47286e-33	0.200639	0.223	0.119	3.46373e-29	TFH CXCL13	CMIP
1.52795e-33	0.206593	0.268	0.151	3.59328e-29	TFH CXCL13	ATP1B1
1.5349e-33	0.200699	0.35	0.215	3.60963e-29	TFH CXCL13	POLR2J
1.60084e-33	0.243316	0.393	0.257	3.7647e-29	TFH CXCL13	PRKAR1A
2.08502e-33	0.209523	0.294	0.171	4.90334e-29	TFH CXCL13	NT5C
2.72204e-33	0.224303	0.568	0.404	6.40142e-29	TFH CXCL13	HLA-DPB1
3.77153e-33	0.200275	0.256	0.144	8.8695e-29	TFH CXCL13	MRPS34
4.36836e-33	0.118362	0.102	0.039	1.02731e-28	TFH CXCL13	CASS4
4.57059e-33	0.135802	0.18	0.088	1.07486e-28	TFH CXCL13	DPYSL2
5.42079e-33	0.147829	0.157	0.073	1.27481e-28	TFH CXCL13	LINC01934
7.96825e-33	0.213833	0.399	0.26	1.87389e-28	TFH CXCL13	WASF2
8.73011e-33	0.282846	0.605	0.465	2.05306e-28	TFH CXCL13	UQCR10
9.54082e-33	0.184713	0.244	0.136	2.24371e-28	TFH CXCL13	SP140
9.79384e-33	0.148353	0.186	0.093	2.30322e-28	TFH CXCL13	ARHGEF6
1.74403e-32	0.251641	0.397	0.263	4.10143e-28	TFH CXCL13	ADAR
1.97289e-32	0.14935	0.244	0.134	4.63965e-28	TFH CXCL13	ITPA
2.29809e-32	0.211124	0.278	0.162	5.40443e-28	TFH CXCL13	NHP2
2.58849e-32	0.199983	0.286	0.168	6.08735e-28	TFH CXCL13	LSM2
2.70121e-32	0.160195	0.366	0.228	6.35244e-28	TFH CXCL13	BATF
2.84821e-32	0.266449	0.542	0.402	6.69813e-28	TFH CXCL13	NOP10
3.03723e-32	0.232036	0.339	0.212	7.14266e-28	TFH CXCL13	NDUFB3
3.31519e-32	0.265991	0.64	0.498	7.79633e-28	TFH CXCL13	UQCR11
3.7438e-32	0.167376	0.259	0.146	8.80429e-28	TFH CXCL13	SPATS2L
3.92305e-32	0.216951	0.476	0.324	9.22584e-28	TFH CXCL13	SH3BGRL
3.97228e-32	0.144508	0.149	0.068	9.34161e-28	TFH CXCL13	ABI3
4.27011e-32	0.17957	0.202	0.105	1.0042e-27	TFH CXCL13	STAM
5.1352e-32	0.326302	0.433	0.302	1.20765e-27	TFH CXCL13	TRIM22
5.2686e-32	0.284491	0.537	0.395	1.23902e-27	TFH CXCL13	C4orf3
6.0397e-32	0.244011	0.421	0.286	1.42036e-27	TFH CXCL13	COX5A
6.3138e-32	0.141758	0.191	0.096	1.48482e-27	TFH CXCL13	SQLE
7.44482e-32	0.302124	0.676	0.551	1.7508e-27	TFH CXCL13	RHOA
7.49815e-32	0.211457	0.22	0.12	1.76334e-27	TFH CXCL13	GOLGA8A
7.652e-32	0.174268	0.169	0.083	1.79952e-27	TFH CXCL13	N4BP2
8.35203e-32	0.292712	0.702	0.568	1.96415e-27	TFH CXCL13	TXN
8.47292e-32	0.152291	0.316	0.19	1.99258e-27	TFH CXCL13	TFRC
8.81103e-32	0.258386	0.469	0.328	2.07209e-27	TFH CXCL13	PAK2
1.02756e-31	0.196646	0.19	0.098	2.41651e-27	TFH CXCL13	PLSCR1
1.16088e-31	0.210914	0.24	0.134	2.73005e-27	TFH CXCL13	CD84
1.16291e-31	0.206432	0.193	0.1	2.73482e-27	TFH CXCL13	MX1
1.24511e-31	0.304433	0.786	0.681	2.92813e-27	TFH CXCL13	ATP5MC2
1.458e-31	0.288836	0.535	0.394	3.42879e-27	TFH CXCL13	RABAC1
2.63149e-31	0.182255	0.271	0.157	6.18847e-27	TFH CXCL13	SHISA5
2.97327e-31	0.144037	0.205	0.108	6.99225e-27	TFH CXCL13	PFKP
3.07193e-31	0.275532	0.598	0.454	7.22426e-27	TFH CXCL13	GNAI2
4.69949e-31	0.153089	0.251	0.141	1.10518e-26	TFH CXCL13	SCAMP2
4.8763e-31	0.12051	0.105	0.041	1.14676e-26	TFH CXCL13	OAS1
4.88618e-31	0.18793	0.3	0.182	1.14908e-26	TFH CXCL13	MFSD10
6.13231e-31	0.162659	0.202	0.106	1.44213e-26	TFH CXCL13	TWF2
7.58559e-31	0.154784	0.21	0.111	1.7839e-26	TFH CXCL13	MIR4435-2HG
8.61537e-31	0.119918	0.12	0.051	2.02608e-26	TFH CXCL13	AK4
9.32844e-31	0.220241	0.474	0.328	2.19377e-26	TFH CXCL13	PSMD8
1.21371e-30	0.255649	0.526	0.388	2.85428e-26	TFH CXCL13	SP100
1.29684e-30	0.294543	0.678	0.549	3.04978e-26	TFH CXCL13	CD99
1.31887e-30	0.290821	0.351	0.228	3.10159e-26	TFH CXCL13	SAMD9
1.58585e-30	0.260839	0.468	0.326	3.72945e-26	TFH CXCL13	LSM7
1.85332e-30	0.112085	0.115	0.048	4.35845e-26	TFH CXCL13	NCF4
1.90842e-30	0.214071	0.442	0.298	4.48804e-26	TFH CXCL13	LPIN2
2.20634e-30	0.276113	0.567	0.429	5.18865e-26	TFH CXCL13	NDUFA13
2.34697e-30	0.203857	0.361	0.234	5.51936e-26	TFH CXCL13	APBB1IP
2.47399e-30	0.241509	0.493	0.347	5.81809e-26	TFH CXCL13	CCDC85B
2.52521e-30	0.142462	0.139	0.063	5.93853e-26	TFH CXCL13	SH3BP1
2.67342e-30	0.14079	0.164	0.08	6.28707e-26	TFH CXCL13	NUDT1
2.94239e-30	0.127436	0.102	0.041	6.91963e-26	TFH CXCL13	KIF5C
3.01488e-30	0.153405	0.215	0.117	7.09009e-26	TFH CXCL13	FDFT1
3.09119e-30	0.222213	0.435	0.294	7.26955e-26	TFH CXCL13	RAD21
3.31236e-30	0.139846	0.169	0.083	7.78968e-26	TFH CXCL13	TRIM8
3.57917e-30	0.177225	0.284	0.168	8.41714e-26	TFH CXCL13	SNX5
4.6547e-30	0.139518	0.211	0.113	1.09465e-25	TFH CXCL13	UQCC2
4.86527e-30	0.266962	0.485	0.345	1.14416e-25	TFH CXCL13	RAB11FIP1
4.89753e-30	0.155387	0.19	0.099	1.15175e-25	TFH CXCL13	TSEN54
5.03374e-30	0.12149	0.135	0.061	1.18379e-25	TFH CXCL13	SEL1L3
6.41592e-30	0.261704	0.513	0.374	1.50883e-25	TFH CXCL13	SPCS2
6.72118e-30	0.111983	0.117	0.05	1.58062e-25	TFH CXCL13	DLEU2
6.91538e-30	0.144347	0.145	0.068	1.62629e-25	TFH CXCL13	PELO
7.10082e-30	0.163919	0.256	0.148	1.6699e-25	TFH CXCL13	PPP1R7
7.35603e-30	0.205325	0.421	0.284	1.72992e-25	TFH CXCL13	LAMTOR5
7.38498e-30	0.244787	0.31	0.196	1.73673e-25	TFH CXCL13	TMPO
7.41054e-30	0.210358	0.351	0.224	1.74274e-25	TFH CXCL13	GCHFR
7.4983e-30	0.119142	0.127	0.056	1.76338e-25	TFH CXCL13	KCTD9
7.59529e-30	0.203869	0.361	0.232	1.78618e-25	TFH CXCL13	RSBN1L
8.54424e-30	0.165752	0.297	0.179	2.00935e-25	TFH CXCL13	HSBP1
8.75893e-30	0.167323	0.211	0.115	2.05984e-25	TFH CXCL13	MCRIP1
9.30477e-30	0.26165	0.331	0.213	2.1882e-25	TFH CXCL13	LYST
1.04541e-29	0.182874	0.283	0.169	2.45849e-25	TFH CXCL13	LSM4
1.16583e-29	0.14426	0.208	0.111	2.74167e-25	TFH CXCL13	CISD3
1.22138e-29	0.23214	0.409	0.276	2.87232e-25	TFH CXCL13	FIS1
1.35949e-29	0.168543	0.303	0.184	3.1971e-25	TFH CXCL13	RBCK1
1.88446e-29	0.156952	0.212	0.115	4.43169e-25	TFH CXCL13	COA1
2.14468e-29	0.288376	0.515	0.377	5.04365e-25	TFH CXCL13	NUCKS1
2.49247e-29	0.507942	0.336	0.222	5.86155e-25	TFH CXCL13	CCL3
2.58558e-29	0.166273	0.322	0.196	6.08051e-25	TFH CXCL13	RALBP1
3.01742e-29	0.169448	0.315	0.195	7.09606e-25	TFH CXCL13	PPP4C
3.66228e-29	0.150848	0.213	0.117	8.61259e-25	TFH CXCL13	LYPLA1
3.69192e-29	0.174874	0.26	0.152	8.68229e-25	TFH CXCL13	DYNC1I2
3.87526e-29	0.22438	0.491	0.348	9.11346e-25	TFH CXCL13	NDUFA11
6.19501e-29	0.179513	0.329	0.207	1.45688e-24	TFH CXCL13	TMEM230
6.31381e-29	0.458305	0.602	0.466	1.48482e-24	TFH CXCL13	CCL4
6.72237e-29	0.150099	0.259	0.151	1.5809e-24	TFH CXCL13	PHB2
7.92403e-29	0.232782	0.394	0.267	1.86349e-24	TFH CXCL13	GSTO1
8.58198e-29	0.205792	0.326	0.206	2.01822e-24	TFH CXCL13	DCXR
8.62161e-29	0.188534	0.242	0.14	2.02754e-24	TFH CXCL13	ZCRB1
9.60854e-29	0.240348	0.433	0.298	2.25964e-24	TFH CXCL13	BRK1
1.16768e-28	0.118058	0.12	0.052	2.74603e-24	TFH CXCL13	OAS2
1.30354e-28	0.15221	0.219	0.122	3.06554e-24	TFH CXCL13	ZKSCAN1
2.09336e-28	0.191623	0.331	0.209	4.92294e-24	TFH CXCL13	CHMP2A
2.12525e-28	0.303402	0.659	0.545	4.99795e-24	TFH CXCL13	SET
2.40941e-28	0.198676	0.263	0.155	5.66621e-24	TFH CXCL13	PELI1
2.45624e-28	0.465475	0.572	0.467	5.77634e-24	TFH CXCL13	CEBPB
2.60462e-28	0.201755	0.246	0.145	6.12528e-24	TFH CXCL13	CREBZF
3.11499e-28	0.152473	0.172	0.088	7.32552e-24	TFH CXCL13	FIBP
3.54879e-28	0.304028	0.658	0.546	8.34569e-24	TFH CXCL13	COX6B1
3.6505e-28	0.121672	0.191	0.101	8.58487e-24	TFH CXCL13	PFKL
3.69436e-28	0.208517	0.404	0.276	8.68802e-24	TFH CXCL13	PSMA2
3.88669e-28	0.236453	0.474	0.34	9.14034e-24	TFH CXCL13	FAM96B
3.96358e-28	0.290119	0.685	0.581	9.32116e-24	TFH CXCL13	MT-ND4L
4.12299e-28	0.122621	0.137	0.064	9.69602e-24	TFH CXCL13	S100PBP
4.22566e-28	0.169781	0.309	0.194	9.93748e-24	TFH CXCL13	TAP1
4.46011e-28	0.128748	0.127	0.058	1.04888e-23	TFH CXCL13	DDX60
4.76655e-28	0.180323	0.315	0.198	1.12095e-23	TFH CXCL13	TMED9
4.95225e-28	0.147718	0.164	0.083	1.16462e-23	TFH CXCL13	NUDT14
5.14695e-28	0.198917	0.355	0.234	1.21041e-23	TFH CXCL13	CCT8
5.20145e-28	0.139299	0.13	0.06	1.22323e-23	TFH CXCL13	PLEKHF1
5.71153e-28	0.143591	0.19	0.101	1.34318e-23	TFH CXCL13	AKR7A2
5.77761e-28	0.122002	0.128	0.059	1.35872e-23	TFH CXCL13	TRIB2
5.96287e-28	0.236041	0.469	0.332	1.40229e-23	TFH CXCL13	CBX3
6.09393e-28	0.123911	0.115	0.05	1.43311e-23	TFH CXCL13	RETREG1
7.65856e-28	0.119812	0.119	0.053	1.80106e-23	TFH CXCL13	ITGB7
7.73686e-28	0.184067	0.302	0.19	1.81948e-23	TFH CXCL13	SSNA1
8.15281e-28	0.278678	0.528	0.406	1.9173e-23	TFH CXCL13	VAMP8
8.87503e-28	0.143864	0.119	0.053	2.08714e-23	TFH CXCL13	FAM13A
9.93408e-28	0.163774	0.208	0.116	2.3362e-23	TFH CXCL13	CCDC167
1.21108e-27	0.218141	0.389	0.262	2.8481e-23	TFH CXCL13	OSBPL8
1.70645e-27	0.197734	0.293	0.182	4.01306e-23	TFH CXCL13	RALA
1.77441e-27	0.134394	0.201	0.11	4.17287e-23	TFH CXCL13	PRDX3
2.08279e-27	0.233263	0.436	0.307	4.8981e-23	TFH CXCL13	SNRPD3
2.20626e-27	0.19603	0.305	0.192	5.18846e-23	TFH CXCL13	AP2M1
2.58704e-27	0.187895	0.305	0.192	6.08393e-23	TFH CXCL13	PTPRA
2.83899e-27	0.237857	0.247	0.148	6.67646e-23	TFH CXCL13	SAP30
2.91195e-27	0.191212	0.261	0.158	6.84803e-23	TFH CXCL13	PSMD13
2.96225e-27	0.157569	0.202	0.11	6.96633e-23	TFH CXCL13	UBE2L6
2.97659e-27	0.264343	0.582	0.452	7.00005e-23	TFH CXCL13	SNRPB
3.27115e-27	0.219436	0.471	0.338	7.69276e-23	TFH CXCL13	WNK1
3.29648e-27	0.202959	0.405	0.274	7.75233e-23	TFH CXCL13	CD46
4.84941e-27	0.207225	0.358	0.238	1.14043e-22	TFH CXCL13	PPP1R12A
5.9377e-27	0.241273	0.516	0.381	1.39637e-22	TFH CXCL13	PRDX6
6.36069e-27	0.192254	0.338	0.218	1.49584e-22	TFH CXCL13	NDUFS7
7.37015e-27	0.178508	0.277	0.169	1.73324e-22	TFH CXCL13	VAMP5
7.45079e-27	0.172422	0.229	0.132	1.7522e-22	TFH CXCL13	CAB39
7.51911e-27	0.10082	0.108	0.047	1.76827e-22	TFH CXCL13	GRAMD1B
7.74791e-27	0.208707	0.334	0.22	1.82208e-22	TFH CXCL13	SKAP1
8.59165e-27	0.268833	0.519	0.393	2.0205e-22	TFH CXCL13	EMB
8.59353e-27	0.238946	0.433	0.304	2.02094e-22	TFH CXCL13	TPR
9.10448e-27	0.127409	0.198	0.106	2.1411e-22	TFH CXCL13	NBL1
9.25882e-27	0.254161	0.433	0.306	2.1774e-22	TFH CXCL13	NDUFS6
9.41374e-27	0.117292	0.115	0.051	2.21383e-22	TFH CXCL13	DZIP3
1.01369e-26	0.147853	0.3	0.186	2.3839e-22	TFH CXCL13	PDCD6
1.05475e-26	0.168675	0.232	0.135	2.48045e-22	TFH CXCL13	ECHS1
1.07048e-26	0.266544	0.52	0.387	2.51744e-22	TFH CXCL13	PNN
1.20191e-26	0.187897	0.31	0.198	2.82653e-22	TFH CXCL13	PDAP1
1.24847e-26	0.186106	0.332	0.213	2.93602e-22	TFH CXCL13	TMEM160
1.76247e-26	0.215679	0.365	0.242	4.14481e-22	TFH CXCL13	MAP2K2
1.97192e-26	0.160607	0.292	0.18	4.63737e-22	TFH CXCL13	C19orf24
2.05478e-26	0.267587	0.698	0.583	4.83223e-22	TFH CXCL13	YWHAB
2.06538e-26	0.220284	0.454	0.327	4.85716e-22	TFH CXCL13	HNRNPD
2.1989e-26	0.157652	0.207	0.116	5.17115e-22	TFH CXCL13	LGALS8
2.21723e-26	0.23871	0.85	0.777	5.21427e-22	TFH CXCL13	TMA7
2.42715e-26	0.207942	0.357	0.237	5.70792e-22	TFH CXCL13	HIST1H1C
2.73347e-26	0.135784	0.167	0.086	6.4283e-22	TFH CXCL13	FUOM
3.07002e-26	0.223788	0.537	0.401	7.21978e-22	TFH CXCL13	C11orf58
3.1825e-26	0.209453	0.422	0.292	7.48427e-22	TFH CXCL13	ERH
3.43689e-26	0.239211	0.652	0.515	8.08252e-22	TFH CXCL13	ARGLU1
3.66115e-26	0.141313	0.225	0.13	8.60992e-22	TFH CXCL13	HLA-DMA
3.68612e-26	0.1246	0.18	0.095	8.66865e-22	TFH CXCL13	TMED3
3.89191e-26	0.109723	0.148	0.073	9.15259e-22	TFH CXCL13	CERS6
4.33968e-26	0.231202	0.427	0.303	1.02056e-21	TFH CXCL13	VDAC1
4.99652e-26	0.141612	0.262	0.157	1.17503e-21	TFH CXCL13	DNM2
5.02453e-26	0.135062	0.253	0.15	1.18162e-21	TFH CXCL13	RAB10
5.59006e-26	0.223056	0.419	0.293	1.31461e-21	TFH CXCL13	TCEA1
5.77704e-26	0.217031	0.317	0.207	1.35859e-21	TFH CXCL13	SEMA4D
6.98298e-26	0.211707	0.276	0.171	1.64219e-21	TFH CXCL13	CORO1B
8.27441e-26	0.254836	0.598	0.467	1.94589e-21	TFH CXCL13	ANAPC16
8.87717e-26	0.155323	0.191	0.106	2.08764e-21	TFH CXCL13	IL4R
1.19205e-25	0.27938	0.606	0.484	2.80335e-21	TFH CXCL13	KIAA1551
1.2141e-25	0.182279	0.237	0.141	2.8552e-21	TFH CXCL13	ATP2A2
1.24966e-25	0.192199	0.343	0.226	2.93883e-21	TFH CXCL13	HADHA
1.2565e-25	0.218247	0.368	0.248	2.9549e-21	TFH CXCL13	GPR171
1.32709e-25	0.146733	0.194	0.107	3.12092e-21	TFH CXCL13	TBC1D2B
1.33664e-25	0.117384	0.116	0.053	3.14337e-21	TFH CXCL13	TCTN3
1.419e-25	0.130851	0.151	0.076	3.33707e-21	TFH CXCL13	CCDC69
1.46834e-25	0.322716	0.533	0.409	3.45309e-21	TFH CXCL13	TRBC1
1.58006e-25	0.289463	0.846	0.79	3.71584e-21	TFH CXCL13	CHCHD2
1.63126e-25	0.162617	0.239	0.141	3.83623e-21	TFH CXCL13	CD58
1.9569e-25	0.154781	0.238	0.142	4.60204e-21	TFH CXCL13	RASAL3
2.03969e-25	0.194049	0.317	0.206	4.79674e-21	TFH CXCL13	NAA38
2.0722e-25	0.151726	0.244	0.145	4.87319e-21	TFH CXCL13	VPS36
2.08756e-25	0.209683	0.472	0.339	4.90931e-21	TFH CXCL13	RNF7
2.37318e-25	0.293868	0.866	0.792	5.58101e-21	TFH CXCL13	CYBA
2.5127e-25	0.294108	0.639	0.521	5.90912e-21	TFH CXCL13	PPDPF
2.62479e-25	0.135431	0.166	0.087	6.17272e-21	TFH CXCL13	NMI
2.6295e-25	0.177497	0.339	0.222	6.1838e-21	TFH CXCL13	RIOK3
3.80649e-25	0.0936638	0.151	0.075	8.95173e-21	TFH CXCL13	NPDC1
3.90146e-25	0.123082	0.137	0.067	9.17506e-21	TFH CXCL13	SKA2
4.07092e-25	0.243285	0.447	0.325	9.57358e-21	TFH CXCL13	PAXX
4.10786e-25	0.139954	0.185	0.101	9.66046e-21	TFH CXCL13	ZEB1
4.28813e-25	0.216117	0.483	0.348	1.00844e-20	TFH CXCL13	HP1BP3
4.51243e-25	0.127255	0.257	0.154	1.06119e-20	TFH CXCL13	CLTC
4.7917e-25	0.2143	0.431	0.306	1.12687e-20	TFH CXCL13	DDX46
6.36743e-25	0.159509	0.295	0.187	1.49743e-20	TFH CXCL13	ETNK1
6.39118e-25	0.143218	0.135	0.066	1.50301e-20	TFH CXCL13	CCDC50
8.27674e-25	0.115005	0.148	0.075	1.94644e-20	TFH CXCL13	ARHGAP21
8.44431e-25	0.187724	0.272	0.171	1.98585e-20	TFH CXCL13	BIN1
9.7962e-25	0.523384	0.484	0.375	2.30377e-20	TFH CXCL13	RGS2
1.14723e-24	0.156923	0.208	0.119	2.69794e-20	TFH CXCL13	RAPGEF1
1.17667e-24	0.159201	0.253	0.155	2.76717e-20	TFH CXCL13	DOCK2
1.24729e-24	0.102643	0.115	0.053	2.93324e-20	TFH CXCL13	ORMDL3
1.3079e-24	0.179017	0.414	0.286	3.0758e-20	TFH CXCL13	PRPF40A
1.31346e-24	0.24768	0.633	0.514	3.08886e-20	TFH CXCL13	RAP1B
1.42162e-24	0.146685	0.141	0.071	3.34322e-20	TFH CXCL13	PARP9
1.49811e-24	0.166827	0.281	0.176	3.52311e-20	TFH CXCL13	TSPAN14
1.622e-24	0.232166	0.409	0.293	3.81447e-20	TFH CXCL13	CASP8
1.75547e-24	0.208567	0.445	0.318	4.12834e-20	TFH CXCL13	SLTM
1.77774e-24	0.160387	0.307	0.198	4.18072e-20	TFH CXCL13	RNF181
2.03268e-24	0.1577	0.231	0.136	4.78026e-20	TFH CXCL13	PNKD
2.05397e-24	0.136828	0.158	0.083	4.83032e-20	TFH CXCL13	TSPAN5
2.10631e-24	0.11288	0.163	0.086	4.9534e-20	TFH CXCL13	DCTPP1
2.14511e-24	0.219548	0.616	0.485	5.04467e-20	TFH CXCL13	ATP5IF1
2.14615e-24	0.268269	0.249	0.153	5.04711e-20	TFH CXCL13	ID3
2.21906e-24	0.152325	0.171	0.093	5.21855e-20	TFH CXCL13	GALNT1
2.45147e-24	0.191226	0.431	0.305	5.76512e-20	TFH CXCL13	NDUFA2
2.46816e-24	0.216021	0.3	0.198	5.80438e-20	TFH CXCL13	MDFIC
2.7974e-24	0.195036	0.431	0.304	6.57866e-20	TFH CXCL13	RGS10
2.87796e-24	0.255801	0.321	0.214	6.7681e-20	TFH CXCL13	DUT
2.93094e-24	0.181454	0.421	0.296	6.89268e-20	TFH CXCL13	UBE2L3
2.9589e-24	0.111265	0.171	0.091	6.95844e-20	TFH CXCL13	CISD1
3.00409e-24	0.198261	0.445	0.321	7.06471e-20	TFH CXCL13	FGFR1OP2
3.10363e-24	0.127131	0.195	0.109	7.29882e-20	TFH CXCL13	AHCYL1
3.85252e-24	0.153309	0.216	0.127	9.05998e-20	TFH CXCL13	ARHGAP30
4.15705e-24	0.130797	0.153	0.08	9.77615e-20	TFH CXCL13	ATP6V0E2
4.19935e-24	0.186906	0.238	0.144	9.8756e-20	TFH CXCL13	SYNGR2
4.31945e-24	0.140111	0.278	0.173	1.01581e-19	TFH CXCL13	CARHSP1
4.34975e-24	0.196874	0.326	0.215	1.02293e-19	TFH CXCL13	AGO2
5.00595e-24	0.132421	0.23	0.136	1.17725e-19	TFH CXCL13	CYC1
5.05063e-24	0.246176	0.433	0.314	1.18776e-19	TFH CXCL13	BPTF
5.07864e-24	0.210975	0.44	0.314	1.19434e-19	TFH CXCL13	MINOS1
5.23538e-24	0.114967	0.134	0.065	1.23121e-19	TFH CXCL13	FBXO2
5.43743e-24	0.0901373	0.106	0.047	1.27872e-19	TFH CXCL13	CYSLTR1
5.56698e-24	0.145019	0.195	0.11	1.30919e-19	TFH CXCL13	HIPK2
5.68193e-24	0.202454	0.307	0.2	1.33622e-19	TFH CXCL13	PDE3B
5.85899e-24	0.2807	0.633	0.512	1.37786e-19	TFH CXCL13	RNF19A
5.9453e-24	0.194243	0.343	0.23	1.39816e-19	TFH CXCL13	RSF1
7.07957e-24	0.169459	0.29	0.183	1.6649e-19	TFH CXCL13	TALDO1
8.00726e-24	0.28812	0.581	0.468	1.88307e-19	TFH CXCL13	NDUFB2
8.09172e-24	0.153574	0.351	0.234	1.90293e-19	TFH CXCL13	PSMD7
8.3688e-24	0.147441	0.28	0.174	1.96809e-19	TFH CXCL13	CAPN2
9.72074e-24	0.179902	0.361	0.243	2.28603e-19	TFH CXCL13	MRPS6
9.90101e-24	0.111596	0.106	0.048	2.32842e-19	TFH CXCL13	NUSAP1
1.20929e-23	0.124592	0.27	0.167	2.84389e-19	TFH CXCL13	AP2B1
1.29221e-23	0.123645	0.133	0.066	3.0389e-19	TFH CXCL13	COMMD4
1.34041e-23	0.164125	0.171	0.094	3.15225e-19	TFH CXCL13	PHYKPL
1.36155e-23	0.175761	0.384	0.265	3.20197e-19	TFH CXCL13	SERPINB1
1.43895e-23	0.207402	0.407	0.288	3.38398e-19	TFH CXCL13	MRPL33
1.52798e-23	0.147584	0.264	0.165	3.59335e-19	TFH CXCL13	CHCHD1
1.56026e-23	0.195892	0.421	0.302	3.66926e-19	TFH CXCL13	SRSF9
1.58184e-23	0.181657	0.287	0.186	3.72002e-19	TFH CXCL13	TBC1D10C
1.58607e-23	0.209896	0.559	0.425	3.72995e-19	TFH CXCL13	ATP5ME
1.61201e-23	0.188443	0.286	0.185	3.79097e-19	TFH CXCL13	MBD2
1.64186e-23	0.156442	0.306	0.199	3.86116e-19	TFH CXCL13	RALY
1.67477e-23	0.119718	0.147	0.076	3.93855e-19	TFH CXCL13	FAM104A
1.92085e-23	0.239223	0.436	0.319	4.51727e-19	TFH CXCL13	RHOH
2.03605e-23	0.154344	0.244	0.148	4.78817e-19	TFH CXCL13	ZYX
2.05683e-23	0.149582	0.299	0.192	4.83706e-19	TFH CXCL13	TUFM
2.16844e-23	0.248126	0.423	0.309	5.09952e-19	TFH CXCL13	PRPF4B
2.22405e-23	0.141753	0.178	0.099	5.23029e-19	TFH CXCL13	PTPN18
2.23148e-23	0.188125	0.258	0.163	5.24777e-19	TFH CXCL13	GPR174
2.46321e-23	0.145973	0.191	0.108	5.79272e-19	TFH CXCL13	SUSD6
2.48581e-23	0.274454	0.895	0.843	5.84588e-19	TFH CXCL13	PPIA
2.64317e-23	0.139195	0.152	0.08	6.21594e-19	TFH CXCL13	CBL
3.26191e-23	0.251568	0.719	0.624	7.67104e-19	TFH CXCL13	UBL5
3.52287e-23	0.136653	0.22	0.131	8.28473e-19	TFH CXCL13	NCOA4
3.56199e-23	0.32406	0.273	0.179	8.37672e-19	TFH CXCL13	CD9
3.60894e-23	0.195023	0.275	0.176	8.48714e-19	TFH CXCL13	CCDC6
3.84211e-23	0.0971532	0.166	0.089	9.0355e-19	TFH CXCL13	MRPL12
3.99449e-23	0.196882	0.419	0.299	9.39384e-19	TFH CXCL13	TMBIM4
4.13766e-23	0.138879	0.284	0.18	9.73054e-19	TFH CXCL13	NDUFB5
4.80901e-23	0.210677	0.445	0.323	1.13094e-18	TFH CXCL13	XRCC5
4.87907e-23	0.286522	0.549	0.437	1.14741e-18	TFH CXCL13	ATP5F1D
4.92144e-23	0.121729	0.146	0.076	1.15738e-18	TFH CXCL13	PTPRJ
5.23734e-23	0.242298	0.315	0.214	1.23167e-18	TFH CXCL13	GPRIN3
5.47283e-23	0.238489	0.599	0.48	1.28704e-18	TFH CXCL13	HMGN1
5.57516e-23	0.112845	0.15	0.078	1.31111e-18	TFH CXCL13	LAPTM4B
5.74865e-23	0.150481	0.262	0.162	1.35191e-18	TFH CXCL13	NENF
5.93166e-23	0.177693	0.275	0.177	1.39495e-18	TFH CXCL13	PREX1
7.50342e-23	0.181014	0.27	0.172	1.76458e-18	TFH CXCL13	TRAF3IP3
8.23222e-23	0.154043	0.222	0.133	1.93597e-18	TFH CXCL13	ADD1
8.82903e-23	0.136927	0.28	0.178	2.07632e-18	TFH CXCL13	DPY30
9.02526e-23	0.102259	0.123	0.06	2.12247e-18	TFH CXCL13	RASA1
9.10797e-23	0.151279	0.194	0.112	2.14192e-18	TFH CXCL13	POLR2G
1.09493e-22	0.141998	0.207	0.122	2.57496e-18	TFH CXCL13	TSTA3
1.13479e-22	0.199106	0.261	0.166	2.66868e-18	TFH CXCL13	PARP14
1.29522e-22	0.130942	0.183	0.104	3.04596e-18	TFH CXCL13	DMTF1
1.35043e-22	0.173711	0.306	0.202	3.17581e-18	TFH CXCL13	MRPL52
1.40791e-22	0.213945	0.469	0.348	3.31098e-18	TFH CXCL13	JTB
1.45427e-22	0.24975	0.61	0.496	3.42e-18	TFH CXCL13	SERBP1
1.51236e-22	0.176112	0.338	0.226	3.55663e-18	TFH CXCL13	ANXA11
1.71974e-22	0.119231	0.19	0.108	4.04431e-18	TFH CXCL13	JOSD2
1.76301e-22	0.255246	0.841	0.798	4.14606e-18	TFH CXCL13	ATP5MG
1.7713e-22	0.0960345	0.111	0.052	4.16556e-18	TFH CXCL13	MCM6
1.87727e-22	0.15916	0.267	0.169	4.41478e-18	TFH CXCL13	LAMTOR2
1.97529e-22	0.112758	0.206	0.12	4.64529e-18	TFH CXCL13	EIF2AK1
2.18755e-22	0.158255	0.239	0.148	5.14445e-18	TFH CXCL13	CYFIP2
2.39588e-22	0.115356	0.143	0.074	5.63439e-18	TFH CXCL13	ACSL4
2.4981e-22	0.164473	0.305	0.2	5.87479e-18	TFH CXCL13	DNAJC15
2.50904e-22	0.125261	0.145	0.076	5.9005e-18	TFH CXCL13	SIT1
2.61787e-22	0.111405	0.138	0.071	6.15643e-18	TFH CXCL13	FAM126A
2.83213e-22	0.128484	0.151	0.08	6.66031e-18	TFH CXCL13	PPIP5K2
2.89358e-22	0.272993	0.82	0.738	6.80484e-18	TFH CXCL13	OST4
2.92675e-22	0.147874	0.257	0.162	6.88284e-18	TFH CXCL13	PSMB7
2.95138e-22	0.286825	0.134	0.068	6.94076e-18	TFH CXCL13	XCL1
3.15663e-22	0.144067	0.208	0.124	7.42344e-18	TFH CXCL13	ST8SIA4
3.20444e-22	0.224043	0.21	0.124	7.53589e-18	TFH CXCL13	XCL2
3.22677e-22	0.179009	0.365	0.248	7.58839e-18	TFH CXCL13	TMCO1
3.22761e-22	0.150084	0.293	0.191	7.59036e-18	TFH CXCL13	LBR
3.32507e-22	0.187664	0.281	0.186	7.81956e-18	TFH CXCL13	DOCK10
3.40662e-22	0.231339	0.336	0.233	8.01134e-18	TFH CXCL13	PTPN1
3.58156e-22	0.182564	0.285	0.185	8.42274e-18	TFH CXCL13	NDUFAF8
3.84703e-22	0.187932	0.35	0.241	9.04705e-18	TFH CXCL13	NCOR1
4.09122e-22	0.171802	0.382	0.266	9.62131e-18	TFH CXCL13	PTBP3
4.27386e-22	0.187352	0.288	0.189	1.00508e-17	TFH CXCL13	LNPEP
4.29162e-22	0.270351	0.634	0.534	1.00926e-17	TFH CXCL13	PPIB
4.39113e-22	0.236784	0.295	0.198	1.03266e-17	TFH CXCL13	GATA3
4.56411e-22	0.101578	0.147	0.077	1.07334e-17	TFH CXCL13	SLC39A4
4.57425e-22	0.187961	0.239	0.149	1.07573e-17	TFH CXCL13	TMEM173
5.40254e-22	0.163785	0.297	0.196	1.27051e-17	TFH CXCL13	CHMP5
5.58911e-22	0.141831	0.169	0.094	1.31439e-17	TFH CXCL13	PRKD3
5.69841e-22	0.156576	0.236	0.145	1.34009e-17	TFH CXCL13	TIMM13
5.81087e-22	0.135875	0.227	0.138	1.36654e-17	TFH CXCL13	ADH5
6.00642e-22	0.121772	0.215	0.128	1.41253e-17	TFH CXCL13	ETHE1
7.46257e-22	0.159037	0.245	0.154	1.75497e-17	TFH CXCL13	CPNE3
7.92607e-22	0.155467	0.147	0.078	1.86397e-17	TFH CXCL13	IRF4
8.12066e-22	0.149189	0.293	0.19	1.90974e-17	TFH CXCL13	LAMTOR1
9.09943e-22	0.176873	0.41	0.291	2.13991e-17	TFH CXCL13	KIF5B
9.17598e-22	0.136186	0.166	0.092	2.15792e-17	TFH CXCL13	MRPS12
9.31189e-22	0.166195	0.385	0.27	2.18988e-17	TFH CXCL13	PSMB6
9.70743e-22	0.187022	0.523	0.395	2.2829e-17	TFH CXCL13	PSMB1
9.84857e-22	0.144409	0.184	0.106	2.31609e-17	TFH CXCL13	JARID2
1.0287e-21	0.202169	0.463	0.335	2.41918e-17	TFH CXCL13	EIF3A
1.08116e-21	0.271903	0.673	0.58	2.54257e-17	TFH CXCL13	ELOB
1.13775e-21	0.159101	0.253	0.16	2.67565e-17	TFH CXCL13	PPP1R18
1.23379e-21	0.108827	0.105	0.049	2.9015e-17	TFH CXCL13	MCAM
1.25108e-21	0.0970067	0.162	0.088	2.94215e-17	TFH CXCL13	MGAT4B
1.29709e-21	0.0706756	0.112	0.053	3.05036e-17	TFH CXCL13	PRSS21
1.30622e-21	0.18179	0.374	0.263	3.07185e-17	TFH CXCL13	ATF7IP
1.39891e-21	0.239963	0.506	0.393	3.28981e-17	TFH CXCL13	PDIA3
1.44854e-21	0.141254	0.213	0.128	3.40654e-17	TFH CXCL13	NRDC
1.54128e-21	0.100989	0.113	0.055	3.62463e-17	TFH CXCL13	SMARCAD1
1.77322e-21	0.144542	0.31	0.204	4.17008e-17	TFH CXCL13	AHR
2.04904e-21	0.155717	0.249	0.158	4.81873e-17	TFH CXCL13	HERC1
2.07739e-21	0.237929	0.827	0.762	4.88539e-17	TFH CXCL13	CDC42
2.21507e-21	0.170148	0.36	0.246	5.20918e-17	TFH CXCL13	BHLHE40
2.44535e-21	0.212614	0.14	0.073	5.75074e-17	TFH CXCL13	CH25H
2.71324e-21	0.161968	0.219	0.135	6.38072e-17	TFH CXCL13	SSBP4
2.7828e-21	0.210333	0.509	0.38	6.54431e-17	TFH CXCL13	SPCS1
3.50101e-21	0.165703	0.424	0.306	8.23333e-17	TFH CXCL13	ENSA
3.51414e-21	0.193057	0.472	0.347	8.26421e-17	TFH CXCL13	GTF3A
3.62863e-21	0.264187	0.666	0.563	8.53344e-17	TFH CXCL13	CIB1
4.09174e-21	0.0920529	0.119	0.059	9.62255e-17	TFH CXCL13	R3HDM1
4.51557e-21	0.152218	0.299	0.199	1.06193e-16	TFH CXCL13	IAH1
4.539e-21	0.175414	0.273	0.178	1.06744e-16	TFH CXCL13	FOXO1
4.58163e-21	0.190508	0.339	0.233	1.07746e-16	TFH CXCL13	C19orf70
4.5817e-21	0.192233	0.53	0.409	1.07748e-16	TFH CXCL13	UBE2D2
4.71401e-21	0.165486	0.129	0.065	1.10859e-16	TFH CXCL13	NQO1
4.92063e-21	0.190547	0.489	0.366	1.15718e-16	TFH CXCL13	TMEM258
5.30996e-21	0.106785	0.115	0.057	1.24874e-16	TFH CXCL13	NAB1
6.11174e-21	0.101314	0.137	0.072	1.4373e-16	TFH CXCL13	ZNRF1
6.22182e-21	0.106885	0.19	0.11	1.46318e-16	TFH CXCL13	CYB5R3
6.67503e-21	0.149511	0.276	0.179	1.56977e-16	TFH CXCL13	DARS
7.18157e-21	0.214443	0.722	0.622	1.68889e-16	TFH CXCL13	EDF1
7.46291e-21	0.141644	0.93	0.878	1.75505e-16	TFH CXCL13	S100A6
7.87985e-21	0.120605	0.123	0.063	1.8531e-16	TFH CXCL13	ITPR1
8.58499e-21	0.151649	0.255	0.163	2.01893e-16	TFH CXCL13	STIM2
8.62743e-21	0.231799	0.567	0.46	2.02891e-16	TFH CXCL13	APRT
8.7033e-21	0.155355	0.194	0.115	2.04675e-16	TFH CXCL13	LRBA
8.92046e-21	0.105998	0.139	0.073	2.09782e-16	TFH CXCL13	PAK1
8.97457e-21	0.199989	0.37	0.265	2.11055e-16	TFH CXCL13	OGA
9.25206e-21	0.131116	0.312	0.207	2.17581e-16	TFH CXCL13	RAD23A
9.53439e-21	0.129474	0.188	0.109	2.2422e-16	TFH CXCL13	GATAD1
9.55932e-21	0.153963	0.331	0.224	2.24807e-16	TFH CXCL13	KPNB1
9.95646e-21	0.202973	0.36	0.256	2.34146e-16	TFH CXCL13	ITK
1.00752e-20	0.107546	0.149	0.081	2.36939e-16	TFH CXCL13	C19orf12
1.01401e-20	0.201372	0.426	0.314	2.38464e-16	TFH CXCL13	ZNF207
1.06914e-20	0.19857	0.449	0.332	2.51429e-16	TFH CXCL13	DYNC1H1
1.11459e-20	0.137118	0.187	0.11	2.62117e-16	TFH CXCL13	SFXN1
1.20861e-20	0.156957	0.27	0.176	2.84229e-16	TFH CXCL13	RNASEH2C
1.24222e-20	0.0967025	0.18	0.103	2.92133e-16	TFH CXCL13	ECI1
1.33709e-20	0.1024	0.119	0.06	3.14444e-16	TFH CXCL13	MFSD6
1.3745e-20	0.236476	0.918	0.887	3.23242e-16	TFH CXCL13	NEAT1
1.39888e-20	0.131253	0.234	0.145	3.28974e-16	TFH CXCL13	DDRGK1
1.43842e-20	0.288076	0.54	0.437	3.38274e-16	TFH CXCL13	G3BP2
1.47082e-20	0.0841338	0.132	0.068	3.45893e-16	TFH CXCL13	SLC22A18
1.58297e-20	0.180979	0.319	0.214	3.72266e-16	TFH CXCL13	PDCD5
1.59307e-20	0.145549	0.27	0.174	3.74643e-16	TFH CXCL13	SYTL2
1.68546e-20	0.259997	0.475	0.37	3.96371e-16	TFH CXCL13	HLA-DRA
1.80489e-20	0.251451	0.584	0.479	4.24455e-16	TFH CXCL13	RAC1
2.02314e-20	0.126058	0.234	0.145	4.75782e-16	TFH CXCL13	EPRS
2.02784e-20	0.141014	0.221	0.136	4.76886e-16	TFH CXCL13	CASP3
2.29908e-20	0.128808	0.244	0.153	5.40675e-16	TFH CXCL13	POLR2E
2.3023e-20	0.198684	0.239	0.151	5.41432e-16	TFH CXCL13	HIST1H2AC
2.32079e-20	0.108636	0.208	0.124	5.4578e-16	TFH CXCL13	NDUFS2
2.42948e-20	0.130202	0.23	0.143	5.71342e-16	TFH CXCL13	SMIM7
2.43729e-20	0.147454	0.246	0.156	5.73177e-16	TFH CXCL13	PLEKHJ1
2.49526e-20	0.219838	0.437	0.324	5.86811e-16	TFH CXCL13	DDT
2.5913e-20	0.134126	0.244	0.153	6.09395e-16	TFH CXCL13	ERO1A
2.62329e-20	0.106389	0.192	0.112	6.16919e-16	TFH CXCL13	MVP
2.88121e-20	0.0653031	0.113	0.055	6.77575e-16	TFH CXCL13	TST
2.89413e-20	0.161924	0.304	0.203	6.80611e-16	TFH CXCL13	LMAN1
2.94653e-20	0.186961	0.395	0.285	6.92936e-16	TFH CXCL13	SNRPD1
2.95713e-20	0.183441	0.371	0.266	6.95429e-16	TFH CXCL13	GRB2
2.98279e-20	0.193674	0.405	0.291	7.01463e-16	TFH CXCL13	GOLGA4
3.03322e-20	0.133402	0.224	0.138	7.13323e-16	TFH CXCL13	P4HA1
3.04102e-20	0.16669	0.45	0.329	7.15156e-16	TFH CXCL13	SNRPB2
3.07812e-20	0.0811911	0.101	0.047	7.23882e-16	TFH CXCL13	SDR16C5
3.28731e-20	0.14192	0.332	0.225	7.73078e-16	TFH CXCL13	NDUFAB1
3.39564e-20	0.11579	0.152	0.084	7.98553e-16	TFH CXCL13	TRPS1
3.51398e-20	0.178146	0.452	0.332	8.26382e-16	TFH CXCL13	KMT2A
3.54209e-20	0.162184	0.317	0.216	8.32992e-16	TFH CXCL13	CSNK2B
3.60391e-20	0.127896	0.185	0.109	8.47532e-16	TFH CXCL13	ATP8A1
4.03666e-20	0.21143	0.921	0.869	9.49302e-16	TFH CXCL13	JUN
4.58333e-20	0.0967072	0.125	0.065	1.07786e-15	TFH CXCL13	SUSD3
4.6161e-20	0.144293	0.307	0.206	1.08557e-15	TFH CXCL13	EIF6
4.81295e-20	0.176427	0.423	0.307	1.13186e-15	TFH CXCL13	ANKRD11
4.82238e-20	0.153101	0.303	0.203	1.13408e-15	TFH CXCL13	TMEM14B
4.97753e-20	0.133173	0.218	0.134	1.17057e-15	TFH CXCL13	FKBP3
5.02803e-20	0.101547	0.113	0.057	1.18244e-15	TFH CXCL13	TOPBP1
5.12625e-20	0.195762	0.397	0.286	1.20554e-15	TFH CXCL13	HNRNPR
5.24558e-20	0.123377	0.186	0.11	1.2336e-15	TFH CXCL13	RECQL
6.5134e-20	0.120258	0.118	0.06	1.53176e-15	TFH CXCL13	STAMBP
7.0081e-20	0.371122	0.928	0.88	1.64809e-15	TFH CXCL13	ZFP36L2
7.04922e-20	0.109051	0.127	0.066	1.65777e-15	TFH CXCL13	FAM192A
7.11214e-20	0.131927	0.225	0.141	1.67256e-15	TFH CXCL13	NDUFS3
7.60723e-20	0.144395	0.284	0.186	1.78899e-15	TFH CXCL13	PHB
8.36854e-20	0.0860884	0.13	0.068	1.96803e-15	TFH CXCL13	ACOX1
9.26605e-20	0.134721	0.258	0.166	2.1791e-15	TFH CXCL13	NBDY
9.52126e-20	0.0721135	0.101	0.048	2.23912e-15	TFH CXCL13	RNF128
1.06536e-19	0.111879	0.175	0.101	2.50541e-15	TFH CXCL13	AGPAT2
1.06934e-19	0.134541	0.254	0.163	2.51476e-15	TFH CXCL13	TIMM8B
1.07169e-19	0.109787	0.113	0.057	2.5203e-15	TFH CXCL13	SNX10
1.1951e-19	0.0767742	0.116	0.058	2.81051e-15	TFH CXCL13	DEGS2
1.19787e-19	0.154976	0.195	0.116	2.81703e-15	TFH CXCL13	TMEM141
1.21575e-19	0.199839	0.293	0.201	2.85909e-15	TFH CXCL13	RASA2
1.29967e-19	0.186745	0.469	0.349	3.05643e-15	TFH CXCL13	ATRX
1.37084e-19	0.168164	0.329	0.228	3.22381e-15	TFH CXCL13	POLR3GL
1.41439e-19	0.101609	0.175	0.1	3.32623e-15	TFH CXCL13	PDIA4
1.47721e-19	0.0992386	0.146	0.08	3.47395e-15	TFH CXCL13	CCDC88B
1.53747e-19	0.198049	0.267	0.178	3.61566e-15	TFH CXCL13	STAT1
1.54891e-19	0.141177	0.292	0.195	3.64258e-15	TFH CXCL13	POLR2F
1.55282e-19	0.101864	0.128	0.067	3.65176e-15	TFH CXCL13	POLK
1.69901e-19	0.142741	0.225	0.142	3.99556e-15	TFH CXCL13	ATP11B
1.75501e-19	0.188058	0.999	0.999	4.12725e-15	TFH CXCL13	RPS24
1.89265e-19	0.192392	0.492	0.374	4.45094e-15	TFH CXCL13	SF3B6
1.90175e-19	0.131298	0.249	0.16	4.47235e-15	TFH CXCL13	SNF8
1.91859e-19	0.208279	0.344	0.245	4.51194e-15	TFH CXCL13	CANX
1.94142e-19	0.185704	0.331	0.231	4.56564e-15	TFH CXCL13	SNRPE
1.96983e-19	0.104451	0.186	0.109	4.63246e-15	TFH CXCL13	UQCRC1
2.04181e-19	0.147984	0.314	0.214	4.80173e-15	TFH CXCL13	FKBP8
2.07788e-19	0.210565	0.317	0.219	4.88654e-15	TFH CXCL13	URI1
2.09529e-19	0.173398	0.36	0.257	4.92749e-15	TFH CXCL13	HCLS1
2.10534e-19	0.187859	0.411	0.301	4.95112e-15	TFH CXCL13	ABRACL
2.1447e-19	0.147886	0.341	0.236	5.04369e-15	TFH CXCL13	SRSF4
2.16174e-19	0.132325	0.176	0.103	5.08377e-15	TFH CXCL13	DUSP23
2.29405e-19	0.126961	0.181	0.107	5.39492e-15	TFH CXCL13	NPIPB5
2.31586e-19	0.0763959	0.108	0.053	5.44622e-15	TFH CXCL13	TMPRSS4
2.33093e-19	0.108035	0.169	0.097	5.48164e-15	TFH CXCL13	IARS2
2.53145e-19	0.182459	0.381	0.272	5.9532e-15	TFH CXCL13	MRPS21
2.56175e-19	0.150346	0.219	0.138	6.02446e-15	TFH CXCL13	PPM1B
2.57549e-19	0.144221	0.323	0.221	6.05677e-15	TFH CXCL13	GDI2
2.72289e-19	0.143343	0.245	0.157	6.40342e-15	TFH CXCL13	PARP1
2.92169e-19	0.152663	0.261	0.171	6.87094e-15	TFH CXCL13	UBE2K
3.02321e-19	0.245044	0.531	0.422	7.10968e-15	TFH CXCL13	HMGN2
3.08323e-19	0.130188	0.244	0.155	7.25084e-15	TFH CXCL13	MGMT
3.17226e-19	0.120621	0.209	0.128	7.4602e-15	TFH CXCL13	ANXA6
3.25038e-19	0.0709375	0.102	0.049	7.64393e-15	TFH CXCL13	ONECUT2
3.25885e-19	0.192536	0.46	0.346	7.66385e-15	TFH CXCL13	PRR13
3.37813e-19	0.10427	0.109	0.054	7.94434e-15	TFH CXCL13	ATAD2
3.71875e-19	0.264293	0.679	0.601	8.74539e-15	TFH CXCL13	HSPB1
3.74547e-19	0.108094	0.166	0.095	8.80823e-15	TFH CXCL13	GIPC1
3.99642e-19	0.287331	0.69	0.598	9.39839e-15	TFH CXCL13	GUK1
4.31198e-19	0.141774	0.188	0.113	1.01405e-14	TFH CXCL13	AHI1
5.58343e-19	0.108825	0.152	0.085	1.31305e-14	TFH CXCL13	BCL2L1
5.63823e-19	0.110887	0.14	0.076	1.32594e-14	TFH CXCL13	PFDN6
5.79012e-19	0.107149	0.135	0.073	1.36166e-14	TFH CXCL13	TRIM13
5.82736e-19	0.0979078	0.139	0.075	1.37042e-14	TFH CXCL13	C11orf54
5.84935e-19	0.0668318	0.11	0.055	1.37559e-14	TFH CXCL13	BACE2
6.19161e-19	0.131836	0.179	0.106	1.45608e-14	TFH CXCL13	FOXN2
6.20683e-19	0.0816154	0.103	0.05	1.45966e-14	TFH CXCL13	CLASP1
6.24751e-19	0.0667493	0.102	0.049	1.46923e-14	TFH CXCL13	BCAS1
6.39211e-19	0.173842	0.533	0.412	1.50323e-14	TFH CXCL13	TMEM50A
6.89406e-19	0.113368	0.181	0.107	1.62128e-14	TFH CXCL13	SLAMF1
6.99219e-19	0.102502	0.197	0.119	1.64435e-14	TFH CXCL13	ABHD14B
7.18015e-19	0.143926	0.186	0.113	1.68856e-14	TFH CXCL13	MIAT
7.79935e-19	0.170919	0.48	0.363	1.83417e-14	TFH CXCL13	GSTK1
8.0461e-19	0.0874519	0.115	0.058	1.8922e-14	TFH CXCL13	SLC9A3R2
8.3861e-19	0.0888306	0.121	0.062	1.97216e-14	TFH CXCL13	CTTN
8.78283e-19	0.102473	0.118	0.061	2.06546e-14	TFH CXCL13	ARHGEF9
9.00265e-19	0.18467	0.264	0.178	2.11715e-14	TFH CXCL13	CDK12
9.48976e-19	0.116849	0.2	0.121	2.23171e-14	TFH CXCL13	PCBD1
9.49385e-19	0.113375	0.146	0.082	2.23267e-14	TFH CXCL13	CDC123
9.74062e-19	0.106416	0.201	0.122	2.2907e-14	TFH CXCL13	AKR1A1
1.0568e-18	0.143969	0.29	0.195	2.48529e-14	TFH CXCL13	RPA3
1.07379e-18	0.119611	0.162	0.094	2.52523e-14	TFH CXCL13	IFI35
1.10706e-18	0.140361	0.278	0.185	2.60348e-14	TFH CXCL13	TGIF1
1.11421e-18	0.136582	0.295	0.2	2.62029e-14	TFH CXCL13	PUM1
1.17012e-18	0.159932	0.379	0.272	2.75177e-14	TFH CXCL13	RPS19BP1
1.27512e-18	0.0998889	0.1	0.049	2.99871e-14	TFH CXCL13	CENPK
1.40721e-18	0.151255	0.232	0.148	3.30934e-14	TFH CXCL13	ICOS
1.42463e-18	0.198102	0.421	0.316	3.35031e-14	TFH CXCL13	SPCS3
1.51547e-18	0.139012	0.207	0.129	3.56394e-14	TFH CXCL13	BAZ1B
1.57136e-18	0.124326	0.176	0.104	3.69537e-14	TFH CXCL13	MSMO1
1.63473e-18	0.161245	0.329	0.231	3.84438e-14	TFH CXCL13	ATP5F1A
1.64768e-18	0.400429	0.99	0.98	3.87486e-14	TFH CXCL13	MT-CO3
1.65753e-18	0.126314	0.25	0.163	3.89802e-14	TFH CXCL13	WDR1
1.77901e-18	0.100977	0.12	0.063	4.1837e-14	TFH CXCL13	CYTH4
1.78471e-18	0.136223	0.259	0.17	4.19711e-14	TFH CXCL13	FAAP20
1.91276e-18	0.107406	0.194	0.118	4.49823e-14	TFH CXCL13	TDP2
1.91985e-18	0.1102	0.178	0.104	4.51491e-14	TFH CXCL13	POP4
2.05233e-18	0.105665	0.116	0.06	4.82646e-14	TFH CXCL13	TIMMDC1
2.12666e-18	0.080426	0.104	0.052	5.00127e-14	TFH CXCL13	LIPH
2.19332e-18	0.211359	0.681	0.574	5.15802e-14	TFH CXCL13	ELF1
2.2003e-18	0.148383	0.271	0.182	5.17445e-14	TFH CXCL13	STUB1
2.2916e-18	0.110362	0.166	0.097	5.38916e-14	TFH CXCL13	SACM1L
2.3167e-18	0.078141	0.101	0.05	5.44818e-14	TFH CXCL13	TMEM45B
2.31694e-18	0.278878	0.665	0.578	5.44874e-14	TFH CXCL13	MZT2B
2.36574e-18	0.114568	0.263	0.173	5.56352e-14	TFH CXCL13	CLNS1A
2.45283e-18	0.209333	0.436	0.333	5.76831e-14	TFH CXCL13	ATP5PD
2.51222e-18	0.135779	0.252	0.165	5.90799e-14	TFH CXCL13	RFC1
2.64375e-18	0.150195	0.3	0.205	6.2173e-14	TFH CXCL13	LSM5
2.72449e-18	0.147976	0.223	0.143	6.40718e-14	TFH CXCL13	ATP2B4
2.86637e-18	0.0790682	0.101	0.05	6.74084e-14	TFH CXCL13	TMEM98
2.88169e-18	0.19055	0.285	0.198	6.77687e-14	TFH CXCL13	TTC14
2.98367e-18	0.265565	0.268	0.184	7.0167e-14	TFH CXCL13	GABPB1-AS1
3.05173e-18	0.192183	0.434	0.324	7.17675e-14	TFH CXCL13	MAP3K2
3.27874e-18	0.127172	0.183	0.111	7.71061e-14	TFH CXCL13	RNASEH2B
3.31398e-18	0.0862116	0.127	0.068	7.79348e-14	TFH CXCL13	APOL1
3.39661e-18	0.135616	0.297	0.204	7.9878e-14	TFH CXCL13	STK24
3.41609e-18	0.220648	0.38	0.282	8.03361e-14	TFH CXCL13	NDUFB7
3.71756e-18	0.20642	0.683	0.586	8.74259e-14	TFH CXCL13	HNRNPK
3.94277e-18	0.148121	0.304	0.21	9.27222e-14	TFH CXCL13	MEAF6
3.94317e-18	0.0956393	0.163	0.094	9.27315e-14	TFH CXCL13	EI24
4.19529e-18	0.111761	0.142	0.08	9.86606e-14	TFH CXCL13	DMAC1
4.22184e-18	0.132061	0.157	0.091	9.92851e-14	TFH CXCL13	SNX17
4.4025e-18	0.200186	0.497	0.386	1.03533e-13	TFH CXCL13	NKTR
4.78353e-18	0.0776264	0.119	0.061	1.12494e-13	TFH CXCL13	CLDN15
4.86514e-18	0.084946	0.134	0.073	1.14413e-13	TFH CXCL13	CRYL1
4.89125e-18	0.13619	0.351	0.248	1.15028e-13	TFH CXCL13	CCT6A
4.97392e-18	0.0919593	0.14	0.077	1.16972e-13	TFH CXCL13	ASPH
5.09811e-18	0.114464	0.201	0.125	1.19892e-13	TFH CXCL13	MRPS16
5.25086e-18	0.199387	0.737	0.649	1.23484e-13	TFH CXCL13	TMBIM6
5.53482e-18	0.122848	0.152	0.087	1.30162e-13	TFH CXCL13	NBN
5.59754e-18	0.198068	0.363	0.264	1.31637e-13	TFH CXCL13	BSG
5.86346e-18	0.163032	0.253	0.169	1.37891e-13	TFH CXCL13	AKIRIN2
6.30678e-18	0.195853	0.326	0.233	1.48317e-13	TFH CXCL13	RSBN1
6.56918e-18	0.105166	0.111	0.057	1.54487e-13	TFH CXCL13	LINC01133
6.71866e-18	0.13297	0.115	0.06	1.58003e-13	TFH CXCL13	VSIG2
6.74278e-18	0.241945	0.583	0.476	1.5857e-13	TFH CXCL13	PNISR
6.88888e-18	0.0958882	0.116	0.061	1.62006e-13	TFH CXCL13	PHF19
6.95723e-18	0.140046	0.257	0.17	1.63613e-13	TFH CXCL13	USP47
7.03446e-18	0.0583205	0.101	0.05	1.65429e-13	TFH CXCL13	CA9
7.17743e-18	0.112105	0.21	0.131	1.68792e-13	TFH CXCL13	COMTD1
7.34506e-18	0.089914	0.108	0.054	1.72734e-13	TFH CXCL13	MUC3A
7.55478e-18	0.173268	0.404	0.298	1.77666e-13	TFH CXCL13	MRPL57
7.57663e-18	0.204327	0.639	0.522	1.7818e-13	TFH CXCL13	DDX17
7.84619e-18	0.140029	0.32	0.223	1.84519e-13	TFH CXCL13	FMNL1
8.0473e-18	0.172674	0.394	0.292	1.89248e-13	TFH CXCL13	NDUFA3
8.15182e-18	0.128506	0.268	0.178	1.91706e-13	TFH CXCL13	POLE4
8.39372e-18	0.0952462	0.169	0.099	1.97395e-13	TFH CXCL13	NAXE
8.41711e-18	0.203547	0.566	0.463	1.97945e-13	TFH CXCL13	NDUFA1
8.82377e-18	0.210707	0.688	0.596	2.07508e-13	TFH CXCL13	COX7A2
8.85315e-18	0.196533	0.545	0.443	2.08199e-13	TFH CXCL13	TMEM59
9.15858e-18	0.0621979	0.105	0.053	2.15382e-13	TFH CXCL13	AZGP1
9.34059e-18	0.241362	0.398	0.301	2.19663e-13	TFH CXCL13	CHCHD10
9.58187e-18	0.119668	0.229	0.147	2.25337e-13	TFH CXCL13	TXN2
1.05164e-17	0.0816825	0.111	0.056	2.47313e-13	TFH CXCL13	SULT1C2
1.12571e-17	0.108501	0.128	0.07	2.64733e-13	TFH CXCL13	PDE4A
1.14464e-17	0.123338	0.199	0.124	2.69184e-13	TFH CXCL13	CASC4
1.188e-17	0.155018	0.258	0.173	2.79382e-13	TFH CXCL13	POLR2I
1.23326e-17	0.144955	0.258	0.17	2.90026e-13	TFH CXCL13	RPN2
1.25124e-17	0.192315	0.492	0.38	2.94254e-13	TFH CXCL13	TAPBP
1.2837e-17	0.126038	0.148	0.085	3.01887e-13	TFH CXCL13	MNAT1
1.2839e-17	0.122169	0.174	0.104	3.01935e-13	TFH CXCL13	CBFB
1.43429e-17	0.0824902	0.111	0.058	3.37302e-13	TFH CXCL13	MACC1
1.45123e-17	0.0799699	0.109	0.056	3.41287e-13	TFH CXCL13	DHCR24
1.47898e-17	0.0849526	0.148	0.084	3.47811e-13	TFH CXCL13	AKAP1
1.51963e-17	0.119074	0.212	0.134	3.57372e-13	TFH CXCL13	PTK2B
1.57301e-17	0.138072	0.21	0.133	3.69924e-13	TFH CXCL13	VPS26A
1.59963e-17	0.13755	0.171	0.103	3.76184e-13	TFH CXCL13	SMARCC1
1.63299e-17	0.099866	0.125	0.067	3.84031e-13	TFH CXCL13	GGCT
1.68229e-17	0.152343	0.437	0.326	3.95625e-13	TFH CXCL13	REEP5
1.7579e-17	0.187894	0.377	0.281	4.13405e-13	TFH CXCL13	CCSER2
1.77363e-17	0.209861	0.999	0.994	4.17105e-13	TFH CXCL13	HLA-B
1.80872e-17	0.177869	0.372	0.272	4.25357e-13	TFH CXCL13	SIVA1
1.87093e-17	0.178544	0.314	0.222	4.39988e-13	TFH CXCL13	C12orf75
1.94042e-17	0.172465	0.377	0.277	4.56328e-13	TFH CXCL13	CCDC107
1.99275e-17	0.0599213	0.112	0.057	4.68635e-13	TFH CXCL13	IFT172
2.13068e-17	0.120308	0.186	0.114	5.01072e-13	TFH CXCL13	COPZ1
2.14396e-17	0.0901617	0.104	0.052	5.04194e-13	TFH CXCL13	NDUFA4L2
2.31606e-17	0.176551	0.392	0.292	5.44667e-13	TFH CXCL13	AKNA
2.34773e-17	0.132339	0.185	0.114	5.52115e-13	TFH CXCL13	CAPRIN1
2.57081e-17	0.24405	0.33	0.236	6.04577e-13	TFH CXCL13	IER5L
2.6096e-17	0.137223	0.213	0.136	6.13701e-13	TFH CXCL13	PMF1
2.61066e-17	0.0599652	0.105	0.053	6.13948e-13	TFH CXCL13	CAPN8
2.61503e-17	0.146086	0.234	0.154	6.14976e-13	TFH CXCL13	PLEKHO1
2.64446e-17	0.180099	0.442	0.34	6.21898e-13	TFH CXCL13	GYPC
2.67583e-17	0.0911807	0.118	0.063	6.29276e-13	TFH CXCL13	UCHL5
2.71147e-17	0.0829141	0.111	0.058	6.37656e-13	TFH CXCL13	MGLL
2.71545e-17	0.14315	0.236	0.155	6.38592e-13	TFH CXCL13	HIST1H1D
2.77115e-17	0.11645	0.287	0.194	6.51691e-13	TFH CXCL13	CCT7
2.82319e-17	0.104296	0.174	0.103	6.6393e-13	TFH CXCL13	HACD3
2.87138e-17	0.208634	0.527	0.424	6.75262e-13	TFH CXCL13	SEC61G
2.94029e-17	0.253657	0.412	0.316	6.91468e-13	TFH CXCL13	CD247
2.94133e-17	0.106155	0.229	0.148	6.91713e-13	TFH CXCL13	BOLA3
2.97573e-17	0.142416	0.249	0.166	6.99803e-13	TFH CXCL13	AP3S1
2.99985e-17	0.12763	0.251	0.166	7.05475e-13	TFH CXCL13	FAM120A
3.11614e-17	0.141807	0.249	0.166	7.32822e-13	TFH CXCL13	CISD2
3.16579e-17	0.134584	0.154	0.09	7.44498e-13	TFH CXCL13	IRF9
3.2496e-17	0.226917	0.375	0.283	7.64208e-13	TFH CXCL13	CTNNB1
3.27862e-17	0.108326	0.258	0.17	7.71034e-13	TFH CXCL13	MESD
3.48029e-17	0.176427	0.382	0.284	8.18459e-13	TFH CXCL13	RAB8B
3.61288e-17	0.0657733	0.114	0.06	8.49642e-13	TFH CXCL13	NET1
3.62819e-17	0.362554	0.536	0.442	8.53242e-13	TFH CXCL13	ATP1B3
3.66079e-17	0.145967	0.279	0.191	8.60909e-13	TFH CXCL13	GBP2
3.72713e-17	0.123632	0.236	0.154	8.76509e-13	TFH CXCL13	ANKRD10
3.74813e-17	0.121151	0.236	0.154	8.81449e-13	TFH CXCL13	DDOST
4.25289e-17	0.0900971	0.167	0.099	1.00015e-12	TFH CXCL13	ARPC1A
4.31715e-17	0.139737	0.174	0.107	1.01527e-12	TFH CXCL13	TSC22D4
4.34409e-17	0.352256	0.497	0.408	1.0216e-12	TFH CXCL13	GSTP1
4.35989e-17	0.137561	0.355	0.255	1.02531e-12	TFH CXCL13	CAPZA2
4.41298e-17	0.13227	0.212	0.137	1.0378e-12	TFH CXCL13	ANAPC5
4.44171e-17	0.143415	0.235	0.155	1.04456e-12	TFH CXCL13	METTL26
4.47861e-17	0.170988	0.33	0.238	1.05324e-12	TFH CXCL13	ARAP2
4.57164e-17	0.0780398	0.115	0.06	1.07511e-12	TFH CXCL13	TMEM54
4.89685e-17	0.0955876	0.18	0.109	1.15159e-12	TFH CXCL13	YIF1A
4.96163e-17	0.146156	0.183	0.112	1.16683e-12	TFH CXCL13	ABHD2
5.36576e-17	0.164209	0.353	0.257	1.26187e-12	TFH CXCL13	CHMP4A
5.56881e-17	0.144706	0.29	0.2	1.30962e-12	TFH CXCL13	TMEM219
5.77077e-17	0.0737867	0.116	0.062	1.35711e-12	TFH CXCL13	NTS
5.85087e-17	0.074963	0.147	0.083	1.37595e-12	TFH CXCL13	RRAS
6.01968e-17	0.0647911	0.107	0.055	1.41565e-12	TFH CXCL13	EMP2
6.22437e-17	0.103168	0.186	0.114	1.46379e-12	TFH CXCL13	SDHC
6.24547e-17	0.117306	0.186	0.115	1.46875e-12	TFH CXCL13	SMIM10L1
6.32008e-17	0.0623742	0.103	0.052	1.48629e-12	TFH CXCL13	PLBD1
6.46046e-17	0.109255	0.103	0.052	1.51931e-12	TFH CXCL13	MACROD2
6.77463e-17	0.116068	0.263	0.177	1.59319e-12	TFH CXCL13	NDUFA10
6.88031e-17	0.164982	0.421	0.319	1.61804e-12	TFH CXCL13	COPS9
6.9272e-17	0.107212	0.19	0.117	1.62907e-12	TFH CXCL13	TRPM7
7.05001e-17	0.121922	0.244	0.161	1.65795e-12	TFH CXCL13	PLEC
7.06549e-17	0.0896489	0.174	0.105	1.66159e-12	TFH CXCL13	BAD
7.13804e-17	0.0981827	0.144	0.082	1.67865e-12	TFH CXCL13	PANK2
7.17047e-17	0.10251	0.188	0.116	1.68628e-12	TFH CXCL13	PSMD1
7.81676e-17	0.14715	0.348	0.249	1.83827e-12	TFH CXCL13	TMX4
8.17938e-17	0.0654268	0.112	0.059	1.92354e-12	TFH CXCL13	CAVIN3
8.23277e-17	0.125126	0.26	0.175	1.9361e-12	TFH CXCL13	SDHD
8.33774e-17	0.121565	0.211	0.135	1.96079e-12	TFH CXCL13	SMIM37
8.437e-17	0.0878282	0.164	0.097	1.98413e-12	TFH CXCL13	ELOVL1
8.72306e-17	0.152098	0.491	0.378	2.0514e-12	TFH CXCL13	NDUFB8
8.75703e-17	0.194509	0.533	0.422	2.05939e-12	TFH CXCL13	SRSF11
8.76408e-17	0.115595	0.211	0.135	2.06105e-12	TFH CXCL13	DYNC1LI2
9.39304e-17	0.11589	0.229	0.149	2.20896e-12	TFH CXCL13	CSNK2A1
9.59394e-17	0.120005	0.171	0.103	2.25621e-12	TFH CXCL13	MYO9B
9.89114e-17	0.102814	0.163	0.097	2.3261e-12	TFH CXCL13	CCNT2
1.01398e-16	0.125508	0.183	0.114	2.38458e-12	TFH CXCL13	PHTF2
1.07816e-16	0.120283	0.287	0.197	2.53551e-12	TFH CXCL13	PSMG2
1.08507e-16	0.184437	0.547	0.441	2.55175e-12	TFH CXCL13	SF3B5
1.1255e-16	0.20196	0.562	0.458	2.64685e-12	TFH CXCL13	PIK3IP1
1.14024e-16	0.0791771	0.115	0.061	2.68151e-12	TFH CXCL13	CYP3A5
1.14402e-16	0.100611	0.112	0.06	2.69038e-12	TFH CXCL13	MPHOSPH9
1.14727e-16	0.21479	0.66	0.565	2.69804e-12	TFH CXCL13	UQCRH
1.1541e-16	0.0772965	0.105	0.054	2.7141e-12	TFH CXCL13	EGLN3
1.17471e-16	0.153449	0.462	0.352	2.76257e-12	TFH CXCL13	MOB1A
1.19951e-16	0.233885	0.48	0.373	2.8209e-12	TFH CXCL13	ARID5B
1.20947e-16	0.21901	0.717	0.631	2.84432e-12	TFH CXCL13	PSMA7
1.24237e-16	0.135267	0.213	0.138	2.92168e-12	TFH CXCL13	HSPB11
1.29508e-16	0.0944109	0.123	0.067	3.04564e-12	TFH CXCL13	ERCC1
1.42357e-16	0.103848	0.156	0.092	3.34781e-12	TFH CXCL13	KIF20B
1.47456e-16	0.163188	0.472	0.362	3.46772e-12	TFH CXCL13	PPIG
1.54531e-16	0.115088	0.212	0.136	3.6341e-12	TFH CXCL13	PDS5A
1.60277e-16	0.141378	0.333	0.237	3.76922e-12	TFH CXCL13	LMAN2
1.61126e-16	0.0874323	0.113	0.06	3.78921e-12	TFH CXCL13	MRPL28
1.62165e-16	0.124312	0.271	0.184	3.81363e-12	TFH CXCL13	CFDP1
1.62479e-16	0.0740236	0.109	0.057	3.82102e-12	TFH CXCL13	CAVIN1
1.62486e-16	0.114076	0.219	0.142	3.82119e-12	TFH CXCL13	FBXW5
1.63671e-16	0.0876083	0.131	0.073	3.84906e-12	TFH CXCL13	C3orf38
1.68711e-16	0.147228	0.246	0.164	3.96757e-12	TFH CXCL13	SDF2L1
1.72386e-16	0.162246	0.37	0.274	4.05399e-12	TFH CXCL13	RNPS1
1.72634e-16	0.071422	0.108	0.056	4.05983e-12	TFH CXCL13	AKR1B10
1.80825e-16	0.0634431	0.11	0.057	4.25247e-12	TFH CXCL13	TMC5
1.81416e-16	0.219378	0.477	0.385	4.26636e-12	TFH CXCL13	ITGB1
1.8945e-16	0.325182	0.928	0.906	4.45529e-12	TFH CXCL13	H3F3A
1.94177e-16	0.172591	0.409	0.309	4.56647e-12	TFH CXCL13	REX1BD
1.95152e-16	0.0845765	0.102	0.053	4.58939e-12	TFH CXCL13	WDR54
1.98826e-16	0.154983	0.327	0.236	4.6758e-12	TFH CXCL13	ANKRD44
2.02605e-16	0.113679	0.225	0.145	4.76465e-12	TFH CXCL13	COA4
2.22036e-16	0.112767	0.158	0.094	5.22162e-12	TFH CXCL13	EED
2.28572e-16	0.0905376	0.139	0.079	5.37532e-12	TFH CXCL13	NAPRT
2.4201e-16	0.102282	0.207	0.131	5.69136e-12	TFH CXCL13	VKORC1
2.45202e-16	0.106626	0.157	0.092	5.76642e-12	TFH CXCL13	QSOX1
2.48954e-16	0.0958167	0.122	0.067	5.85464e-12	TFH CXCL13	TRIM69
2.55779e-16	0.0982968	0.207	0.131	6.01514e-12	TFH CXCL13	TM9SF2
2.57175e-16	0.0677481	0.106	0.055	6.04799e-12	TFH CXCL13	CMBL
2.79564e-16	0.100612	0.127	0.071	6.57452e-12	TFH CXCL13	YPEL2
2.99415e-16	0.107479	0.141	0.081	7.04135e-12	TFH CXCL13	NSMCE1
3.01171e-16	0.128315	0.201	0.128	7.08263e-12	TFH CXCL13	CASP1
3.05997e-16	0.101053	0.235	0.154	7.19613e-12	TFH CXCL13	MRPL21
3.14172e-16	0.154005	0.307	0.218	7.38838e-12	TFH CXCL13	BANF1
3.16828e-16	0.0937493	0.206	0.131	7.45085e-12	TFH CXCL13	RPN1
3.2699e-16	0.0886207	0.144	0.083	7.68982e-12	TFH CXCL13	ASL
3.30914e-16	0.111141	0.129	0.073	7.78211e-12	TFH CXCL13	GDE1
3.43968e-16	0.171131	0.207	0.134	8.08909e-12	TFH CXCL13	CD151
3.53878e-16	0.168011	0.467	0.363	8.32216e-12	TFH CXCL13	FNBP1
3.63898e-16	0.123804	0.169	0.104	8.55779e-12	TFH CXCL13	TCIRG1
3.66527e-16	0.126553	0.275	0.188	8.61962e-12	TFH CXCL13	PRKACB
3.72717e-16	0.0951276	0.111	0.058	8.76519e-12	TFH CXCL13	SDC1
3.83073e-16	0.153103	0.315	0.224	9.00872e-12	TFH CXCL13	H2AFY
3.86188e-16	0.110158	0.137	0.078	9.08199e-12	TFH CXCL13	MIB1
3.90923e-16	0.0663614	0.101	0.052	9.19333e-12	TFH CXCL13	GPRC5C
3.91165e-16	0.116987	0.258	0.174	9.19903e-12	TFH CXCL13	RAB6A
3.92952e-16	0.116118	0.213	0.137	9.24105e-12	TFH CXCL13	IDH3G
4.26215e-16	0.0997863	0.154	0.091	1.00233e-11	TFH CXCL13	ECHDC1
4.35941e-16	0.120861	0.161	0.098	1.0252e-11	TFH CXCL13	MYSM1
4.63944e-16	0.152814	0.379	0.281	1.09106e-11	TFH CXCL13	AURKAIP1
4.85956e-16	0.159827	0.251	0.172	1.14282e-11	TFH CXCL13	RIF1
4.9269e-16	0.0823542	0.109	0.058	1.15866e-11	TFH CXCL13	PCED1B
5.11588e-16	0.118547	0.116	0.063	1.2031e-11	TFH CXCL13	JSRP1
5.2062e-16	0.109358	0.128	0.072	1.22434e-11	TFH CXCL13	MKNK1
5.33458e-16	0.187133	0.572	0.479	1.25453e-11	TFH CXCL13	POMP
5.49037e-16	0.103951	0.186	0.116	1.29117e-11	TFH CXCL13	ST3GAL1
5.85948e-16	0.12052	0.203	0.13	1.37797e-11	TFH CXCL13	ANKRD36C
6.01468e-16	0.113993	0.187	0.118	1.41447e-11	TFH CXCL13	CCDC57
6.02789e-16	0.111823	0.264	0.18	1.41758e-11	TFH CXCL13	IMP3
6.21769e-16	0.0712375	0.105	0.055	1.46222e-11	TFH CXCL13	PPIC
6.39353e-16	0.135936	0.284	0.198	1.50357e-11	TFH CXCL13	ADAM10
6.56823e-16	0.0786266	0.101	0.053	1.54465e-11	TFH CXCL13	BLMH
6.77538e-16	0.142883	0.333	0.238	1.59337e-11	TFH CXCL13	YWHAH
7.07213e-16	0.0784923	0.117	0.064	1.66315e-11	TFH CXCL13	NTHL1
7.0775e-16	0.0982425	0.191	0.12	1.66441e-11	TFH CXCL13	PGM2L1
7.70393e-16	0.0981492	0.191	0.121	1.81173e-11	TFH CXCL13	RDH11
8.08091e-16	0.116125	0.151	0.089	1.90039e-11	TFH CXCL13	GBP1
8.21162e-16	0.123261	0.211	0.137	1.93113e-11	TFH CXCL13	CTSH
8.43045e-16	0.152824	0.393	0.294	1.98259e-11	TFH CXCL13	SNX6
8.46669e-16	0.154987	0.345	0.249	1.99111e-11	TFH CXCL13	SRP9
8.63058e-16	0.154439	0.145	0.086	2.02965e-11	TFH CXCL13	TP53INP1
8.63544e-16	0.15236	0.384	0.283	2.0308e-11	TFH CXCL13	BTN3A2
8.75273e-16	0.114836	0.164	0.1	2.05838e-11	TFH CXCL13	MEX3C
9.27176e-16	0.144431	0.29	0.206	2.18044e-11	TFH CXCL13	PRKCH
9.60229e-16	0.0667536	0.107	0.057	2.25817e-11	TFH CXCL13	ALDH1A1
9.96939e-16	0.110144	0.253	0.171	2.3445e-11	TFH CXCL13	PDCD6IP
1.00808e-15	0.106333	0.174	0.108	2.37069e-11	TFH CXCL13	IMMT
1.02995e-15	0.128375	0.324	0.231	2.42213e-11	TFH CXCL13	CCT5
1.05176e-15	0.226445	0.576	0.478	2.47342e-11	TFH CXCL13	RPS27L
1.06511e-15	0.0599956	0.103	0.054	2.50481e-11	TFH CXCL13	KCNK1
1.0919e-15	0.148042	0.385	0.286	2.56782e-11	TFH CXCL13	PA2G4
1.09364e-15	0.169333	0.334	0.245	2.57192e-11	TFH CXCL13	DNAJC7
1.14361e-15	0.0645683	0.105	0.055	2.68943e-11	TFH CXCL13	NR2F6
1.1873e-15	0.117481	0.254	0.172	2.79218e-11	TFH CXCL13	SPPL2A
1.18919e-15	0.128503	0.124	0.069	2.79661e-11	TFH CXCL13	SLC44A4
1.19433e-15	0.143916	0.252	0.174	2.8087e-11	TFH CXCL13	CLPP
1.20208e-15	0.207068	0.608	0.515	2.82694e-11	TFH CXCL13	ATP6V0E1
1.22806e-15	0.075779	0.106	0.056	2.88803e-11	TFH CXCL13	ERBB3
1.28053e-15	0.102267	0.217	0.141	3.01143e-11	TFH CXCL13	ERLEC1
1.39236e-15	0.0634761	0.107	0.057	3.27441e-11	TFH CXCL13	OCLN
1.44529e-15	0.109597	0.145	0.086	3.39888e-11	TFH CXCL13	PTPN11
1.45725e-15	0.0926799	0.139	0.08	3.42701e-11	TFH CXCL13	HLA-DQA1
1.48937e-15	0.19398	0.489	0.392	3.50254e-11	TFH CXCL13	ATP5MPL
1.50721e-15	0.0815798	0.136	0.078	3.5445e-11	TFH CXCL13	PGD
1.51422e-15	0.0618478	0.1	0.052	3.56099e-11	TFH CXCL13	TJP1
1.67057e-15	0.139729	0.159	0.096	3.92869e-11	TFH CXCL13	TSPAN3
1.72952e-15	0.14316	0.349	0.255	4.0673e-11	TFH CXCL13	RTF1
1.88275e-15	0.0982745	0.125	0.071	4.42766e-11	TFH CXCL13	ACYP1
1.91864e-15	0.124509	0.194	0.125	4.51206e-11	TFH CXCL13	IRF2
1.91879e-15	0.138376	0.196	0.127	4.51243e-11	TFH CXCL13	GALM
2.00621e-15	0.136411	0.384	0.285	4.71801e-11	TFH CXCL13	NDUFA6
2.09759e-15	0.106545	0.15	0.09	4.93289e-11	TFH CXCL13	CIAO1
2.10569e-15	0.0565122	0.112	0.06	4.95195e-11	TFH CXCL13	KRTCAP3
2.15779e-15	0.0894223	0.108	0.057	5.07448e-11	TFH CXCL13	IMPA2
2.16136e-15	0.204057	0.737	0.661	5.08287e-11	TFH CXCL13	MBNL1
2.26815e-15	0.151605	0.433	0.333	5.33402e-11	TFH CXCL13	TPM4
2.33791e-15	0.123791	0.223	0.149	5.49807e-11	TFH CXCL13	DDX39B
2.50124e-15	0.0881384	0.105	0.056	5.88217e-11	TFH CXCL13	NCR3
2.632e-15	0.0896106	0.144	0.085	6.18967e-11	TFH CXCL13	KAT2B
2.68287e-15	0.190434	0.606	0.522	6.3093e-11	TFH CXCL13	LAPTM5
2.86435e-15	0.094388	0.137	0.08	6.73609e-11	TFH CXCL13	CXorf38
2.94517e-15	0.0938266	0.175	0.108	6.92615e-11	TFH CXCL13	CBR1
2.96783e-15	0.146821	0.329	0.237	6.97945e-11	TFH CXCL13	TM9SF3
3.0501e-15	0.12679	0.291	0.205	7.17292e-11	TFH CXCL13	RAB1A
3.20223e-15	0.123794	0.223	0.148	7.53068e-11	TFH CXCL13	PHC3
3.21505e-15	0.13523	0.115	0.063	7.56082e-11	TFH CXCL13	AGR3
3.40868e-15	0.0965579	0.141	0.083	8.01619e-11	TFH CXCL13	THYN1
3.42839e-15	0.099434	0.205	0.132	8.06254e-11	TFH CXCL13	CHCHD5
3.43081e-15	0.109673	0.205	0.133	8.06824e-11	TFH CXCL13	ASCC3
3.47728e-15	0.160134	0.448	0.347	8.17752e-11	TFH CXCL13	YWHAE
3.57691e-15	0.0966303	0.149	0.089	8.41182e-11	TFH CXCL13	OXR1
3.7273e-15	0.109853	0.187	0.119	8.7655e-11	TFH CXCL13	PACS1
3.76238e-15	0.126283	0.303	0.213	8.84798e-11	TFH CXCL13	BCAP31
3.81887e-15	0.190506	0.418	0.323	8.98083e-11	TFH CXCL13	LUC7L3
3.9233e-15	0.148283	0.369	0.275	9.22644e-11	TFH CXCL13	OPTN
4.19487e-15	0.108391	0.2	0.129	9.86507e-11	TFH CXCL13	2022-09-11
4.20268e-15	0.0959973	0.118	0.065	9.88345e-11	TFH CXCL13	MMP23B
4.35258e-15	0.1336	0.258	0.178	1.0236e-10	TFH CXCL13	RTF2
4.41235e-15	0.0586612	0.105	0.056	1.03765e-10	TFH CXCL13	PTPRF
4.64508e-15	0.16055	0.45	0.346	1.09238e-10	TFH CXCL13	MPHOSPH8
4.69273e-15	0.052203	0.101	0.053	1.10359e-10	TFH CXCL13	AKR7A3
4.70859e-15	0.0777546	0.105	0.056	1.10732e-10	TFH CXCL13	ANG
4.74854e-15	0.143033	0.363	0.27	1.11671e-10	TFH CXCL13	SH3GLB1
4.97179e-15	0.0941184	0.147	0.088	1.16922e-10	TFH CXCL13	COA3
4.98405e-15	0.141747	0.263	0.184	1.1721e-10	TFH CXCL13	HNRNPL
4.9966e-15	0.166204	0.436	0.339	1.17505e-10	TFH CXCL13	UQCRQ
5.03002e-15	0.101448	0.117	0.066	1.18291e-10	TFH CXCL13	CCDC14
5.35186e-15	0.066818	0.101	0.054	1.2586e-10	TFH CXCL13	ARSD
5.39446e-15	0.155401	0.453	0.351	1.26861e-10	TFH CXCL13	LSM8
5.76428e-15	0.0886316	0.104	0.056	1.35558e-10	TFH CXCL13	SLF2
5.80506e-15	0.168926	0.123	0.069	1.36518e-10	TFH CXCL13	MUCL3
5.88212e-15	0.116444	0.223	0.148	1.3833e-10	TFH CXCL13	SRP72
5.9802e-15	0.0755844	0.1	0.053	1.40636e-10	TFH CXCL13	PMM1
6.04164e-15	0.124783	0.35	0.256	1.42081e-10	TFH CXCL13	OSTF1
6.13352e-15	0.125677	0.288	0.202	1.44242e-10	TFH CXCL13	ATP5PB
6.13887e-15	0.105237	0.23	0.155	1.44368e-10	TFH CXCL13	SUMF2
6.14672e-15	0.114315	0.37	0.271	1.44552e-10	TFH CXCL13	EIF3D
6.22324e-15	0.0904498	0.11	0.06	1.46352e-10	TFH CXCL13	ITGB4
6.22585e-15	0.112583	0.168	0.105	1.46413e-10	TFH CXCL13	RAB1B
6.30308e-15	0.196305	0.52	0.422	1.4823e-10	TFH CXCL13	MTDH
6.51708e-15	0.146486	0.351	0.26	1.53262e-10	TFH CXCL13	THRAP3
6.63638e-15	0.103193	0.164	0.101	1.56068e-10	TFH CXCL13	TMX1
6.66587e-15	0.0735087	0.13	0.074	1.56761e-10	TFH CXCL13	NOL8
6.66777e-15	0.125544	0.196	0.127	1.56806e-10	TFH CXCL13	FAM89B
6.74474e-15	0.157344	0.483	0.381	1.58616e-10	TFH CXCL13	SYTL3
6.77928e-15	0.0770869	0.126	0.071	1.59428e-10	TFH CXCL13	LINC01943
6.89534e-15	0.130549	0.331	0.242	1.62158e-10	TFH CXCL13	N4BP1
6.96956e-15	0.164664	0.261	0.184	1.63903e-10	TFH CXCL13	XRN1
7.05753e-15	0.065781	0.1	0.053	1.65972e-10	TFH CXCL13	GCNT3
7.08063e-15	0.115765	0.147	0.089	1.66515e-10	TFH CXCL13	ACAA2
7.11365e-15	0.07761	0.116	0.065	1.67292e-10	TFH CXCL13	TBK1
7.39828e-15	0.131637	0.272	0.191	1.73985e-10	TFH CXCL13	2022-09-01
7.46205e-15	0.100686	0.242	0.164	1.75485e-10	TFH CXCL13	NUMA1
7.83995e-15	0.115544	0.182	0.116	1.84372e-10	TFH CXCL13	POLR2H
7.98842e-15	0.110693	0.173	0.109	1.87864e-10	TFH CXCL13	MYO1G
8.13745e-15	0.143167	0.273	0.193	1.91368e-10	TFH CXCL13	THOC2
8.88182e-15	0.221	0.641	0.56	2.08874e-10	TFH CXCL13	COX5B
8.94104e-15	0.113801	0.176	0.112	2.10266e-10	TFH CXCL13	ZNF217
8.986e-15	0.102413	0.24	0.161	2.11324e-10	TFH CXCL13	SMS
9.29174e-15	0.0604286	0.113	0.062	2.18514e-10	TFH CXCL13	SERINC2
9.49694e-15	0.0840205	0.129	0.074	2.2334e-10	TFH CXCL13	CCND1
9.85867e-15	0.10845	0.232	0.156	2.31846e-10	TFH CXCL13	PHF14
1.08323e-14	0.136161	0.154	0.095	2.54743e-10	TFH CXCL13	TRIM56
1.09163e-14	0.115087	0.199	0.128	2.56718e-10	TFH CXCL13	TMBIM1
1.09766e-14	0.0808649	0.159	0.097	2.58136e-10	TFH CXCL13	PRDX4
1.10899e-14	0.0668866	0.101	0.054	2.60801e-10	TFH CXCL13	DDR1
1.14082e-14	0.105773	0.161	0.1	2.68287e-10	TFH CXCL13	RNF167
1.14549e-14	0.0613725	0.1	0.053	2.69384e-10	TFH CXCL13	FKBP1B
1.17766e-14	0.0816923	0.123	0.07	2.7695e-10	TFH CXCL13	HK1
1.17975e-14	0.160203	0.399	0.308	2.77442e-10	TFH CXCL13	NSD3
1.17981e-14	0.0739172	0.114	0.063	2.77457e-10	TFH CXCL13	USO1
1.18854e-14	0.0906076	0.106	0.057	2.79508e-10	TFH CXCL13	TM4SF5
1.19229e-14	0.114996	0.206	0.135	2.80392e-10	TFH CXCL13	PICALM
1.30576e-14	0.104683	0.286	0.2	3.07075e-10	TFH CXCL13	ATRAID
1.33178e-14	0.0899462	0.166	0.103	3.13195e-10	TFH CXCL13	PARVG
1.34066e-14	0.113007	0.181	0.116	3.15282e-10	TFH CXCL13	HSD17B10
1.37363e-14	0.0904057	0.109	0.06	3.23037e-10	TFH CXCL13	DPM2
1.37802e-14	0.115301	0.123	0.071	3.2407e-10	TFH CXCL13	GXYLT1
1.38774e-14	0.120725	0.236	0.16	3.26354e-10	TFH CXCL13	RBM26
1.42975e-14	0.16422	0.22	0.15	3.36235e-10	TFH CXCL13	PBDC1
1.42989e-14	0.163389	0.452	0.352	3.36268e-10	TFH CXCL13	CD164
1.43063e-14	0.111884	0.149	0.09	3.3644e-10	TFH CXCL13	GGA1
1.47711e-14	0.133334	0.356	0.264	3.47372e-10	TFH CXCL13	GHITM
1.49527e-14	0.141086	0.273	0.192	3.51642e-10	TFH CXCL13	XPO1
1.51289e-14	0.0823283	0.128	0.074	3.55786e-10	TFH CXCL13	GAPVD1
1.52279e-14	0.124062	0.242	0.167	3.58115e-10	TFH CXCL13	WAS
1.54932e-14	0.120411	0.259	0.179	3.64354e-10	TFH CXCL13	KDELR1
1.56377e-14	0.0471915	0.105	0.056	3.67752e-10	TFH CXCL13	GDF15
1.60527e-14	0.0635365	0.105	0.056	3.77512e-10	TFH CXCL13	MLPH
1.61858e-14	0.0662951	0.107	0.058	3.80642e-10	TFH CXCL13	F12
1.82049e-14	0.133706	0.254	0.177	4.28126e-10	TFH CXCL13	ACAP2
1.88896e-14	0.112037	0.185	0.119	4.44226e-10	TFH CXCL13	ITGB1BP1
1.94653e-14	0.193727	0.458	0.364	4.57765e-10	TFH CXCL13	ROMO1
1.96496e-14	0.0602894	0.107	0.058	4.62099e-10	TFH CXCL13	RAB25
1.96921e-14	0.0611873	0.107	0.058	4.63099e-10	TFH CXCL13	TRIM54
1.99143e-14	0.118493	0.297	0.212	4.68325e-10	TFH CXCL13	PSMC5
2.00696e-14	0.0851185	0.114	0.064	4.71976e-10	TFH CXCL13	IBTK
2.08371e-14	0.138274	0.191	0.126	4.90025e-10	TFH CXCL13	EFCAB14
2.09196e-14	0.124797	0.159	0.099	4.91966e-10	TFH CXCL13	MDM2
2.16811e-14	0.0918626	0.173	0.108	5.09874e-10	TFH CXCL13	EPS8
2.21334e-14	0.118014	0.262	0.181	5.20511e-10	TFH CXCL13	PGLS
2.23114e-14	0.0640216	0.108	0.06	5.24696e-10	TFH CXCL13	PON2
2.42762e-14	0.106916	0.143	0.086	5.70903e-10	TFH CXCL13	RAB3GAP1
2.45191e-14	0.0667667	0.115	0.065	5.76617e-10	TFH CXCL13	ADAM9
2.49471e-14	0.106054	0.247	0.169	5.86682e-10	TFH CXCL13	SUMO3
2.54896e-14	0.0874739	0.136	0.08	5.9944e-10	TFH CXCL13	SCD
2.55105e-14	0.131451	0.307	0.222	5.9993e-10	TFH CXCL13	SNRNP200
2.56088e-14	0.116841	0.366	0.27	6.02242e-10	TFH CXCL13	SLC20A1
2.58377e-14	0.070143	0.1	0.054	6.07624e-10	TFH CXCL13	CAT
2.63074e-14	0.120313	0.253	0.176	6.1867e-10	TFH CXCL13	COPS6
2.63617e-14	0.113465	0.317	0.228	6.19948e-10	TFH CXCL13	MAPRE2
2.7285e-14	0.0709428	0.101	0.055	6.41661e-10	TFH CXCL13	PLS1
2.91826e-14	0.152932	0.279	0.198	6.86287e-10	TFH CXCL13	FAM162A
3.06297e-14	0.12099	0.115	0.064	7.20319e-10	TFH CXCL13	DSG2
3.23189e-14	0.170914	0.554	0.454	7.60043e-10	TFH CXCL13	RBM25
3.43353e-14	0.143278	0.304	0.222	8.07463e-10	TFH CXCL13	LSM3
3.45278e-14	0.130095	0.118	0.067	8.1199e-10	TFH CXCL13	ST14
3.51214e-14	0.113032	0.261	0.182	8.25949e-10	TFH CXCL13	C1orf43
3.57836e-14	0.155756	0.54	0.442	8.41524e-10	TFH CXCL13	ATP5MD
3.61985e-14	0.0482434	0.108	0.058	8.5128e-10	TFH CXCL13	AL365226.2
3.66302e-14	0.140696	0.453	0.353	8.61433e-10	TFH CXCL13	CSNK1A1
3.72514e-14	0.140537	0.442	0.338	8.76042e-10	TFH CXCL13	ZC3H15
3.81872e-14	0.131062	0.227	0.154	8.98048e-10	TFH CXCL13	TAF15
3.88104e-14	0.0818307	0.104	0.057	9.12705e-10	TFH CXCL13	EIF3J-DT
4.01027e-14	0.124604	0.24	0.165	9.43095e-10	TFH CXCL13	PUF60
4.02829e-14	0.150316	0.365	0.277	9.47332e-10	TFH CXCL13	COX14
4.06129e-14	0.0899278	0.105	0.058	9.55094e-10	TFH CXCL13	SUPT3H
4.10174e-14	0.0847138	0.104	0.057	9.64606e-10	TFH CXCL13	GUSB
4.15361e-14	0.156616	0.676	0.576	9.76803e-10	TFH CXCL13	EIF4G2
4.30658e-14	0.120087	0.181	0.117	1.01278e-09	TFH CXCL13	NCKAP1L
4.32504e-14	0.130058	0.358	0.266	1.01712e-09	TFH CXCL13	DYNLT1
4.43481e-14	0.112035	0.269	0.189	1.04293e-09	TFH CXCL13	TRABD
4.58783e-14	0.115443	0.174	0.112	1.07892e-09	TFH CXCL13	NFATC3
4.65342e-14	0.140475	0.286	0.206	1.09434e-09	TFH CXCL13	BDP1
4.71378e-14	0.148995	0.308	0.225	1.10854e-09	TFH CXCL13	CCDC12
4.91265e-14	0.076912	0.106	0.059	1.15531e-09	TFH CXCL13	PLXNB2
4.93231e-14	0.091179	0.135	0.08	1.15993e-09	TFH CXCL13	ABCB1
4.98675e-14	0.243257	0.624	0.556	1.17273e-09	TFH CXCL13	CALR
5.00334e-14	0.0998446	0.175	0.112	1.17663e-09	TFH CXCL13	ALG5
5.07953e-14	0.136383	0.384	0.289	1.19455e-09	TFH CXCL13	KRTCAP2
5.13616e-14	0.127628	0.322	0.236	1.20787e-09	TFH CXCL13	CASP4
5.42857e-14	0.123295	0.237	0.162	1.27664e-09	TFH CXCL13	AIP
5.49635e-14	0.0973421	0.161	0.101	1.29258e-09	TFH CXCL13	MRPL36
5.53458e-14	0.131862	0.28	0.201	1.30157e-09	TFH CXCL13	TKT
5.62352e-14	0.102166	0.121	0.07	1.32248e-09	TFH CXCL13	PTPN6
5.81643e-14	0.100454	0.147	0.089	1.36785e-09	TFH CXCL13	KIF21A
6.06902e-14	0.122384	0.226	0.154	1.42725e-09	TFH CXCL13	NUTM2B-AS1
6.08704e-14	0.127232	0.291	0.208	1.43149e-09	TFH CXCL13	ACP1
6.14108e-14	0.0775657	0.137	0.081	1.4442e-09	TFH CXCL13	FAM207A
6.31152e-14	0.0942292	0.194	0.126	1.48428e-09	TFH CXCL13	MRPL27
6.5903e-14	0.125214	0.144	0.086	1.54984e-09	TFH CXCL13	S100A13
6.70655e-14	0.100092	0.258	0.18	1.57718e-09	TFH CXCL13	TMEM208
6.7159e-14	0.133905	0.404	0.307	1.57938e-09	TFH CXCL13	EIF5B
6.9729e-14	0.102541	0.168	0.107	1.63982e-09	TFH CXCL13	ILK
6.98141e-14	0.089275	0.156	0.095	1.64182e-09	TFH CXCL13	LLGL2
7.13198e-14	0.105601	0.212	0.141	1.67723e-09	TFH CXCL13	HIST3H2A
7.3358e-14	0.116751	0.129	0.075	1.72516e-09	TFH CXCL13	CTSE
7.4806e-14	0.216987	0.717	0.632	1.75921e-09	TFH CXCL13	SSR4
7.49769e-14	0.104647	0.141	0.086	1.76323e-09	TFH CXCL13	TET2
7.53141e-14	0.0844615	0.195	0.127	1.77116e-09	TFH CXCL13	ZNF593
7.58788e-14	0.113991	0.116	0.066	1.78444e-09	TFH CXCL13	ZG16B
7.75476e-14	0.114834	0.195	0.128	1.82369e-09	TFH CXCL13	GLO1
8.33485e-14	0.119159	0.23	0.158	1.96011e-09	TFH CXCL13	TBCB
8.73993e-14	0.14466	0.246	0.173	2.05537e-09	TFH CXCL13	PCMTD1
8.78076e-14	0.0637941	0.103	0.056	2.06497e-09	TFH CXCL13	THOP1
8.88236e-14	0.0936372	0.137	0.082	2.08887e-09	TFH CXCL13	CBX5
9.03573e-14	0.0894344	0.127	0.074	2.12493e-09	TFH CXCL13	STAT2
9.06382e-14	0.173319	0.51	0.416	2.13154e-09	TFH CXCL13	TAX1BP1
9.1431e-14	0.1387	0.12	0.069	2.15018e-09	TFH CXCL13	TSPAN1
9.14604e-14	0.0620341	0.1	0.054	2.15087e-09	TFH CXCL13	VIL1
9.17929e-14	0.127008	0.424	0.323	2.15869e-09	TFH CXCL13	YY1
9.93127e-14	0.133664	0.261	0.185	2.33554e-09	TFH CXCL13	TACC1
1.02973e-13	0.128592	0.152	0.093	2.42162e-09	TFH CXCL13	S100P
1.0433e-13	0.0740969	0.101	0.056	2.45353e-09	TFH CXCL13	TMEM97
1.05465e-13	0.101184	0.192	0.127	2.48021e-09	TFH CXCL13	HPRT1
1.12256e-13	0.101838	0.246	0.169	2.63993e-09	TFH CXCL13	REXO2
1.15217e-13	0.0882119	0.144	0.088	2.70956e-09	TFH CXCL13	ELMO1
1.17549e-13	0.105874	0.233	0.16	2.7644e-09	TFH CXCL13	YIPF4
1.20473e-13	0.158635	0.583	0.492	2.83317e-09	TFH CXCL13	GMFG
1.21259e-13	0.13875	0.401	0.306	2.85165e-09	TFH CXCL13	EIF2S2
1.2178e-13	0.0646676	0.115	0.065	2.86391e-09	TFH CXCL13	RETSAT
1.26789e-13	0.109021	0.198	0.131	2.98169e-09	TFH CXCL13	NEMF
1.29119e-13	0.0766791	0.116	0.067	3.03648e-09	TFH CXCL13	CAPS
1.31297e-13	0.0538404	0.103	0.057	3.08772e-09	TFH CXCL13	ALDH2
1.33204e-13	0.0851354	0.184	0.119	3.13256e-09	TFH CXCL13	PMVK
1.33501e-13	0.108866	0.144	0.088	3.13955e-09	TFH CXCL13	DCAF7
1.34824e-13	0.132938	0.388	0.296	3.17065e-09	TFH CXCL13	EIF3M
1.36131e-13	0.100636	0.148	0.091	3.2014e-09	TFH CXCL13	NDUFV1
1.37913e-13	0.138221	0.343	0.257	3.24329e-09	TFH CXCL13	RAP1A
1.41517e-13	0.368425	0.141	0.089	3.32806e-09	TFH CXCL13	TRDC
1.42412e-13	0.104956	0.2	0.133	3.3491e-09	TFH CXCL13	DEF6
1.43939e-13	0.120101	0.194	0.128	3.38501e-09	TFH CXCL13	NFATC2IP
1.46091e-13	0.0883853	0.164	0.103	3.43563e-09	TFH CXCL13	CLSTN1
1.50979e-13	0.0886961	0.204	0.135	3.55057e-09	TFH CXCL13	LAMP2
1.51143e-13	0.0831645	0.115	0.066	3.55442e-09	TFH CXCL13	PCNX2
1.52149e-13	0.0967784	0.253	0.174	3.57808e-09	TFH CXCL13	HLA-DQB1
1.5419e-13	0.172775	0.382	0.298	3.62608e-09	TFH CXCL13	OGT
1.55088e-13	0.13979	0.245	0.172	3.64721e-09	TFH CXCL13	TMEM165
1.55436e-13	0.117425	0.124	0.072	3.65538e-09	TFH CXCL13	SFN
1.70838e-13	0.137624	0.236	0.165	4.01759e-09	TFH CXCL13	KAT6B
1.73883e-13	0.118261	0.193	0.128	4.0892e-09	TFH CXCL13	FERMT3
1.73905e-13	0.117861	0.384	0.29	4.08973e-09	TFH CXCL13	ARPP19
1.74555e-13	0.114069	0.219	0.149	4.10501e-09	TFH CXCL13	CSNK1G3
1.7641e-13	0.0707334	0.106	0.059	4.14863e-09	TFH CXCL13	VILL
1.78079e-13	0.17639	0.703	0.622	4.18789e-09	TFH CXCL13	NDUFS5
1.82126e-13	0.0785257	0.168	0.106	4.28306e-09	TFH CXCL13	ATP6AP1
1.82529e-13	0.105972	0.219	0.148	4.29253e-09	TFH CXCL13	XIAP
1.87942e-13	0.111669	0.215	0.145	4.41984e-09	TFH CXCL13	GTF2H5
1.88022e-13	0.130292	0.357	0.265	4.42172e-09	TFH CXCL13	NDUFB9
1.88691e-13	0.135358	0.378	0.285	4.43745e-09	TFH CXCL13	RAB2A
1.89442e-13	0.0960853	0.15	0.093	4.4551e-09	TFH CXCL13	MON2
1.93723e-13	0.0982925	0.225	0.153	4.55579e-09	TFH CXCL13	ARCN1
1.93983e-13	0.113505	0.256	0.18	4.56189e-09	TFH CXCL13	DNAJC3
2.0117e-13	0.0691329	0.11	0.062	4.73093e-09	TFH CXCL13	SDCBP2
2.04558e-13	0.0883642	0.171	0.109	4.8106e-09	TFH CXCL13	MRPS18B
2.17857e-13	0.0566378	0.112	0.064	5.12334e-09	TFH CXCL13	CLDN3
2.20462e-13	0.0768683	0.115	0.066	5.1846e-09	TFH CXCL13	CCDC28A
2.24556e-13	0.0875828	0.18	0.117	5.28089e-09	TFH CXCL13	RNF103
2.26088e-13	0.127918	0.319	0.235	5.3169e-09	TFH CXCL13	OSTC
2.34104e-13	0.0729653	0.182	0.117	5.50542e-09	TFH CXCL13	SDC4
2.35008e-13	0.144959	0.423	0.327	5.52668e-09	TFH CXCL13	SSBP1
2.37991e-13	0.115256	0.133	0.081	5.59684e-09	TFH CXCL13	SECISBP2L
2.42612e-13	0.130958	0.271	0.196	5.70552e-09	TFH CXCL13	TIAL1
2.4377e-13	0.10821	0.221	0.152	5.73273e-09	TFH CXCL13	SUZ12
2.45542e-13	0.108757	0.271	0.193	5.77441e-09	TFH CXCL13	TXNL4A
2.48281e-13	0.091843	0.144	0.088	5.83882e-09	TFH CXCL13	PSENEN
2.51724e-13	0.116707	0.171	0.111	5.91979e-09	TFH CXCL13	SNTB2
2.52068e-13	0.228528	0.729	0.665	5.92788e-09	TFH CXCL13	NDUFA4
2.54161e-13	0.129512	0.332	0.248	5.9771e-09	TFH CXCL13	TMED4
2.5919e-13	0.0690699	0.135	0.08	6.09538e-09	TFH CXCL13	GALNT3
2.60214e-13	0.104797	0.246	0.172	6.11944e-09	TFH CXCL13	MRPL34
2.6175e-13	0.110882	0.133	0.08	6.15556e-09	TFH CXCL13	SRM
2.63641e-13	0.0749466	0.173	0.111	6.20004e-09	TFH CXCL13	ACOT13
2.67168e-13	0.141783	0.383	0.293	6.28299e-09	TFH CXCL13	GNB1
2.68424e-13	0.0920968	0.132	0.079	6.31254e-09	TFH CXCL13	GRIPAP1
2.73235e-13	0.126128	0.285	0.207	6.42566e-09	TFH CXCL13	IL10RA
2.73656e-13	0.101448	0.109	0.062	6.43558e-09	TFH CXCL13	ALAS1
2.85287e-13	0.0886321	0.138	0.084	6.70909e-09	TFH CXCL13	SLC50A1
3.09035e-13	0.54121	0.414	0.355	7.26757e-09	TFH CXCL13	PLIN2
3.13668e-13	0.0751878	0.122	0.072	7.37653e-09	TFH CXCL13	DHCR7
3.26228e-13	0.0499123	0.104	0.058	7.67191e-09	TFH CXCL13	MISP
3.26941e-13	0.0918542	0.183	0.12	7.68868e-09	TFH CXCL13	ATP6V1E1
3.27621e-13	0.0769905	0.116	0.068	7.70466e-09	TFH CXCL13	RNPEP
3.35839e-13	0.0746371	0.152	0.094	7.89793e-09	TFH CXCL13	HSD17B12
3.38732e-13	0.0997731	0.19	0.126	7.96596e-09	TFH CXCL13	NARF
3.47126e-13	0.111851	0.227	0.157	8.16336e-09	TFH CXCL13	SPN
3.47192e-13	0.0799265	0.113	0.065	8.1649e-09	TFH CXCL13	NLRC3
3.49002e-13	0.100093	0.232	0.161	8.20749e-09	TFH CXCL13	LASP1
3.5315e-13	0.0659327	0.1	0.055	8.30504e-09	TFH CXCL13	ADAP1
3.61697e-13	0.0683572	0.101	0.056	8.50602e-09	TFH CXCL13	TFPI
3.69969e-13	0.0832463	0.273	0.192	8.70056e-09	TFH CXCL13	ADRM1
3.77951e-13	0.0690276	0.111	0.062	8.88828e-09	TFH CXCL13	PDZK1IP1
3.91395e-13	0.0850307	0.125	0.074	9.20443e-09	TFH CXCL13	CKS1B
3.91638e-13	0.09832	0.149	0.093	9.21014e-09	TFH CXCL13	MRPL11
3.96787e-13	0.0760981	0.144	0.088	9.33124e-09	TFH CXCL13	SPTSSA
4.11761e-13	0.0773382	0.108	0.061	9.68339e-09	TFH CXCL13	ANPEP
4.1502e-13	0.099983	0.3	0.216	9.76003e-09	TFH CXCL13	RAB11A
4.15243e-13	0.115208	0.208	0.141	9.76526e-09	TFH CXCL13	CAMK2D
4.2165e-13	0.106422	0.181	0.119	9.91595e-09	TFH CXCL13	ZBTB8OS
4.28188e-13	0.0879771	0.173	0.112	1.00697e-08	TFH CXCL13	MRPL40
4.33263e-13	0.0885269	0.199	0.133	1.0189e-08	TFH CXCL13	CHMP4B
4.48788e-13	0.107972	0.173	0.113	1.05542e-08	TFH CXCL13	PPP6R1
4.60182e-13	0.209683	0.275	0.2	1.08221e-08	TFH CXCL13	AC025164.1
4.67491e-13	0.145847	0.266	0.192	1.0994e-08	TFH CXCL13	KDELR2
4.69098e-13	0.106539	0.169	0.11	1.10318e-08	TFH CXCL13	SLC6A6
4.79479e-13	0.123935	0.234	0.163	1.12759e-08	TFH CXCL13	RBBP4
4.80125e-13	0.176547	0.464	0.375	1.12911e-08	TFH CXCL13	LAMTOR4
4.83792e-13	0.117022	0.272	0.194	1.13773e-08	TFH CXCL13	LAMP1
4.95837e-13	0.143048	0.365	0.279	1.16606e-08	TFH CXCL13	TAF10
5.00989e-13	0.0468653	0.11	0.061	1.17818e-08	TFH CXCL13	FHL2
5.0469e-13	0.0870746	0.128	0.077	1.18688e-08	TFH CXCL13	PNKP
5.08264e-13	0.14561	0.521	0.431	1.19529e-08	TFH CXCL13	ARF1
5.28869e-13	0.169203	0.846	0.799	1.24374e-08	TFH CXCL13	COX4I1
5.38209e-13	0.104265	0.191	0.127	1.26571e-08	TFH CXCL13	TAB2
5.45772e-13	0.0553745	0.108	0.06	1.28349e-08	TFH CXCL13	ABCC3
5.45878e-13	0.107331	0.189	0.125	1.28374e-08	TFH CXCL13	TMEM179B
5.54759e-13	0.0911072	0.131	0.079	1.30463e-08	TFH CXCL13	MRPS10
5.60226e-13	0.0632531	0.101	0.056	1.31748e-08	TFH CXCL13	LAD1
5.6485e-13	0.103675	0.254	0.179	1.32836e-08	TFH CXCL13	NFAT5
5.98593e-13	0.132297	0.364	0.277	1.40771e-08	TFH CXCL13	SH3KBP1
6.00893e-13	0.0811445	0.111	0.064	1.41312e-08	TFH CXCL13	LGALS9
6.05274e-13	0.0834083	0.123	0.073	1.42342e-08	TFH CXCL13	PWWP2A
6.18869e-13	0.0576635	0.1	0.056	1.45539e-08	TFH CXCL13	RBM47
6.25728e-13	0.159472	0.604	0.516	1.47152e-08	TFH CXCL13	COX6A1
6.35151e-13	0.0927091	0.191	0.126	1.49369e-08	TFH CXCL13	SEPHS2
6.80543e-13	0.113498	0.339	0.253	1.60043e-08	TFH CXCL13	SELENOF
7.09424e-13	0.0955795	0.168	0.109	1.66835e-08	TFH CXCL13	JAK3
7.19536e-13	0.0488521	0.101	0.056	1.69213e-08	TFH CXCL13	PPP1R16A
7.23931e-13	0.0862133	0.146	0.091	1.70247e-08	TFH CXCL13	VGLL4
7.25195e-13	0.0794932	0.154	0.097	1.70544e-08	TFH CXCL13	HIGD1A
7.39168e-13	0.104355	0.156	0.099	1.7383e-08	TFH CXCL13	CARD19
7.39258e-13	0.1045	0.181	0.12	1.73851e-08	TFH CXCL13	UBR2
7.79263e-13	0.119762	0.249	0.176	1.83259e-08	TFH CXCL13	MTHFD2
7.80082e-13	0.0588166	0.116	0.067	1.83452e-08	TFH CXCL13	IL18
7.90862e-13	0.0691101	0.177	0.114	1.85987e-08	TFH CXCL13	CALU
8.21932e-13	0.110679	0.219	0.151	1.93294e-08	TFH CXCL13	MRPS5
8.30489e-13	0.177507	0.309	0.232	1.95306e-08	TFH CXCL13	ZNF292
8.47195e-13	0.0871222	0.114	0.066	1.99235e-08	TFH CXCL13	NUDT22
8.72454e-13	0.101169	0.149	0.094	2.05175e-08	TFH CXCL13	POP5
8.95497e-13	0.136314	0.396	0.306	2.10594e-08	TFH CXCL13	NDUFB10
9.17322e-13	0.102507	0.115	0.066	2.15727e-08	TFH CXCL13	MGST1
9.24666e-13	0.0649691	0.108	0.061	2.17454e-08	TFH CXCL13	KRT17
9.30839e-13	0.0981413	0.191	0.128	2.18905e-08	TFH CXCL13	FBXO7
9.37021e-13	0.120659	0.241	0.17	2.20359e-08	TFH CXCL13	CDK2AP2
9.52413e-13	0.071703	0.101	0.056	2.23979e-08	TFH CXCL13	SOX9
9.52862e-13	0.113257	0.216	0.149	2.24085e-08	TFH CXCL13	SMC5
9.84819e-13	0.08261	0.102	0.057	2.316e-08	TFH CXCL13	NHLRC3
1.00047e-12	0.0905975	0.125	0.075	2.35281e-08	TFH CXCL13	RCC2
1.02975e-12	0.184901	0.894	0.869	2.42165e-08	TFH CXCL13	HNRNPA2B1
1.07142e-12	0.132706	0.326	0.244	2.51967e-08	TFH CXCL13	RAB5IF
1.07159e-12	0.1043	0.116	0.068	2.52005e-08	TFH CXCL13	MEF2A
1.10268e-12	0.185479	0.526	0.436	2.59317e-08	TFH CXCL13	STAT3
1.11712e-12	0.107435	0.17	0.111	2.62713e-08	TFH CXCL13	UBA6
1.13352e-12	0.064676	0.105	0.059	2.6657e-08	TFH CXCL13	CTNND1
1.13466e-12	0.114039	0.23	0.161	2.66838e-08	TFH CXCL13	MMADHC
1.16469e-12	0.100965	0.164	0.106	2.73901e-08	TFH CXCL13	NUDT21
1.17675e-12	0.0672438	0.127	0.076	2.76736e-08	TFH CXCL13	AAMDC
1.20468e-12	0.0712993	0.101	0.057	2.83305e-08	TFH CXCL13	ANKRA2
1.21134e-12	0.138601	0.173	0.114	2.8487e-08	TFH CXCL13	TPM1
1.2238e-12	0.0803569	0.176	0.115	2.87802e-08	TFH CXCL13	MRPL4
1.23272e-12	0.16342	0.246	0.178	2.89898e-08	TFH CXCL13	HMGN3
1.23357e-12	0.0882971	0.128	0.077	2.90098e-08	TFH CXCL13	DDX60L
1.24087e-12	0.106992	0.332	0.247	2.91815e-08	TFH CXCL13	STAG2
1.27499e-12	0.105262	0.213	0.146	2.99838e-08	TFH CXCL13	FBXW7
1.31021e-12	0.0890297	0.127	0.077	3.08122e-08	TFH CXCL13	DCTN2
1.32012e-12	0.102623	0.147	0.092	3.10452e-08	TFH CXCL13	HTATSF1
1.33838e-12	0.107787	0.167	0.109	3.14746e-08	TFH CXCL13	CHD8
1.3692e-12	0.0902958	0.109	0.063	3.21995e-08	TFH CXCL13	UBE2F
1.36979e-12	0.147841	0.323	0.245	3.22134e-08	TFH CXCL13	RPS6KA3
1.46371e-12	0.099415	0.146	0.092	3.44222e-08	TFH CXCL13	GALNT10
1.4692e-12	0.0858402	0.126	0.076	3.45511e-08	TFH CXCL13	C1orf131
1.49224e-12	0.108116	0.249	0.176	3.5093e-08	TFH CXCL13	DCTN3
1.50318e-12	0.108916	0.186	0.125	3.53503e-08	TFH CXCL13	STX16
1.51226e-12	0.0936415	0.125	0.074	3.55639e-08	TFH CXCL13	CES2
1.60319e-12	0.140716	0.446	0.353	3.77023e-08	TFH CXCL13	SRSF10
1.67681e-12	0.0975387	0.127	0.076	3.94336e-08	TFH CXCL13	CLDN7
1.67787e-12	0.0786288	0.121	0.072	3.94585e-08	TFH CXCL13	MEA1
1.71599e-12	0.125318	0.28	0.205	4.0355e-08	TFH CXCL13	SH2D2A
1.72681e-12	0.100538	0.172	0.113	4.06093e-08	TFH CXCL13	CEP85L
1.74828e-12	0.119036	0.394	0.304	4.11142e-08	TFH CXCL13	COX17
1.75324e-12	0.152852	0.175	0.117	4.12309e-08	TFH CXCL13	CTSA
1.7775e-12	0.0989943	0.227	0.157	4.18015e-08	TFH CXCL13	B4GALT5
1.89171e-12	0.118458	0.23	0.162	4.44874e-08	TFH CXCL13	BNIP3L
1.9886e-12	0.126358	0.334	0.252	4.6766e-08	TFH CXCL13	BTG3
2.04563e-12	0.127175	0.23	0.161	4.81071e-08	TFH CXCL13	ADSS
2.07421e-12	0.0976657	0.118	0.07	4.87792e-08	TFH CXCL13	DTX3L
2.17828e-12	0.0819735	0.19	0.127	5.12266e-08	TFH CXCL13	NDUFV3
2.26926e-12	0.0977976	0.292	0.211	5.33661e-08	TFH CXCL13	NT5C3A
2.27456e-12	0.135988	0.346	0.263	5.34908e-08	TFH CXCL13	MRPL20
2.33283e-12	0.100739	0.142	0.089	5.48612e-08	TFH CXCL13	SYNJ2
2.42007e-12	0.0995833	0.31	0.227	5.69128e-08	TFH CXCL13	CWC15
2.46283e-12	0.128318	0.232	0.164	5.79184e-08	TFH CXCL13	SETX
2.48757e-12	0.100618	0.226	0.157	5.85002e-08	TFH CXCL13	RTN3
2.6835e-12	0.0883445	0.111	0.066	6.3108e-08	TFH CXCL13	NIT2
2.79637e-12	0.0973976	0.181	0.12	6.57622e-08	TFH CXCL13	ZCCHC2
2.87504e-12	0.0990109	0.161	0.103	6.76123e-08	TFH CXCL13	AFTPH
2.88699e-12	0.0960581	0.212	0.145	6.78934e-08	TFH CXCL13	METTL5
2.89412e-12	0.136538	0.491	0.391	6.8061e-08	TFH CXCL13	YWHAQ
2.93657e-12	0.109793	0.225	0.157	6.90594e-08	TFH CXCL13	ZMAT2
3.15945e-12	0.119469	0.13	0.08	7.43007e-08	TFH CXCL13	MAL2
3.1809e-12	0.136492	0.364	0.28	7.48052e-08	TFH CXCL13	COX20
3.24717e-12	0.0448685	0.102	0.058	7.63638e-08	TFH CXCL13	AMN
3.40436e-12	0.114461	0.302	0.224	8.00602e-08	TFH CXCL13	ATP6AP2
3.42309e-12	0.184953	0.435	0.35	8.05007e-08	TFH CXCL13	GSPT1
3.51294e-12	0.147203	0.605	0.508	8.26137e-08	TFH CXCL13	SNRPD2
3.60606e-12	0.107274	0.251	0.179	8.48037e-08	TFH CXCL13	NDUFAF3
3.62485e-12	0.119484	0.224	0.157	8.52455e-08	TFH CXCL13	ZMYM2
3.70233e-12	0.0631181	0.106	0.061	8.70677e-08	TFH CXCL13	HNMT
3.93104e-12	0.0906964	0.121	0.073	9.24462e-08	TFH CXCL13	SFMBT2
3.94604e-12	0.153456	0.359	0.279	9.2799e-08	TFH CXCL13	KLF13
3.94855e-12	0.0758725	0.121	0.073	9.28581e-08	TFH CXCL13	RTL8A
4.12636e-12	0.0692269	0.118	0.07	9.70397e-08	TFH CXCL13	SPINT1
4.14837e-12	0.0680548	0.104	0.06	9.75573e-08	TFH CXCL13	SMARCB1
4.235e-12	0.168275	0.128	0.078	9.95946e-08	TFH CXCL13	SFTA2
4.25876e-12	0.163629	0.351	0.274	1.00153e-07	TFH CXCL13	TMED10
4.49703e-12	0.112515	0.198	0.137	1.05757e-07	TFH CXCL13	SUPT16H
4.52982e-12	0.10574	0.145	0.092	1.06528e-07	TFH CXCL13	PARP4
4.57263e-12	0.13829	0.426	0.34	1.07535e-07	TFH CXCL13	ATP6V1F
4.63423e-12	0.097418	0.215	0.149	1.08983e-07	TFH CXCL13	C1orf122
4.8701e-12	0.0767864	0.184	0.122	1.1453e-07	TFH CXCL13	AFG3L2
4.9246e-12	0.0719716	0.158	0.101	1.15812e-07	TFH CXCL13	EIF4EBP1
4.98187e-12	0.082039	0.186	0.124	1.17159e-07	TFH CXCL13	LEPROT
5.04037e-12	0.100012	0.195	0.132	1.18534e-07	TFH CXCL13	NDUFS4
5.06477e-12	0.147623	0.406	0.319	1.19108e-07	TFH CXCL13	HNRNPM
5.08629e-12	0.0730468	0.126	0.077	1.19614e-07	TFH CXCL13	ASNA1
5.20573e-12	0.0816054	0.123	0.074	1.22423e-07	TFH CXCL13	SHPRH
5.22892e-12	0.0819425	0.161	0.104	1.22968e-07	TFH CXCL13	ZMYM5
5.25923e-12	0.104657	0.203	0.139	1.23681e-07	TFH CXCL13	UHRF2
5.65963e-12	0.0556998	0.108	0.063	1.33098e-07	TFH CXCL13	DST
5.80644e-12	0.0926331	0.149	0.096	1.3655e-07	TFH CXCL13	ZBTB25
5.84907e-12	0.108083	0.274	0.198	1.37552e-07	TFH CXCL13	SDF4
5.88347e-12	0.132455	0.45	0.356	1.38361e-07	TFH CXCL13	OCIAD2
6.00975e-12	0.150984	0.688	0.595	1.41331e-07	TFH CXCL13	DDIT4
6.44561e-12	0.10436	0.21	0.145	1.51581e-07	TFH CXCL13	LAP3
6.45484e-12	0.189853	0.457	0.371	1.51798e-07	TFH CXCL13	GOLGB1
6.46045e-12	0.0838388	0.125	0.076	1.5193e-07	TFH CXCL13	LMNB1
6.71327e-12	0.0882513	0.231	0.162	1.57876e-07	TFH CXCL13	IPO7
6.76211e-12	0.114308	0.173	0.115	1.59025e-07	TFH CXCL13	CEBPZOS
6.94472e-12	0.0708909	0.196	0.132	1.63319e-07	TFH CXCL13	MRPS26
6.97692e-12	0.210746	0.505	0.425	1.64076e-07	TFH CXCL13	VMP1
7.09459e-12	0.10994	0.395	0.306	1.66843e-07	TFH CXCL13	CLTA
7.20255e-12	0.0892144	0.184	0.124	1.69382e-07	TFH CXCL13	HBS1L
7.26963e-12	0.0890273	0.185	0.124	1.7096e-07	TFH CXCL13	TEX264
7.33329e-12	0.0927823	0.233	0.164	1.72457e-07	TFH CXCL13	PPP4R2
7.49653e-12	0.0968578	0.278	0.201	1.76296e-07	TFH CXCL13	NDUFC1
7.67233e-12	0.155127	0.322	0.247	1.8043e-07	TFH CXCL13	APOL6
7.8438e-12	0.0826332	0.187	0.126	1.84463e-07	TFH CXCL13	CD2AP
7.8986e-12	0.167837	0.48	0.397	1.85751e-07	TFH CXCL13	PRPF38B
8.03464e-12	0.0596274	0.149	0.093	1.88951e-07	TFH CXCL13	CLU
8.07522e-12	0.11246	0.346	0.262	1.89905e-07	TFH CXCL13	EIF3I
8.20478e-12	0.0812379	0.136	0.085	1.92952e-07	TFH CXCL13	DBNL
8.24159e-12	0.0961375	0.26	0.187	1.93817e-07	TFH CXCL13	FAM50A
8.34973e-12	0.0944206	0.307	0.226	1.96361e-07	TFH CXCL13	STAU1
8.50199e-12	0.0519297	0.1	0.057	1.99941e-07	TFH CXCL13	CDC42EP1
8.59449e-12	0.125035	0.399	0.312	2.02117e-07	TFH CXCL13	MTPN
8.70714e-12	0.100688	0.326	0.245	2.04766e-07	TFH CXCL13	DPP7
8.79101e-12	0.0540968	0.103	0.059	2.06738e-07	TFH CXCL13	ADCY7
9.18644e-12	0.104618	0.228	0.161	2.16037e-07	TFH CXCL13	CAMK4
9.27404e-12	0.0871303	0.162	0.105	2.18097e-07	TFH CXCL13	CYBC1
9.7499e-12	0.0907584	0.178	0.119	2.29288e-07	TFH CXCL13	CHP1
9.83732e-12	0.137082	0.282	0.211	2.31344e-07	TFH CXCL13	RBM5
9.83742e-12	0.0726624	0.1	0.058	2.31347e-07	TFH CXCL13	IKBIP
9.95469e-12	0.0928586	0.222	0.155	2.34104e-07	TFH CXCL13	CNIH4
1.00029e-11	0.0979336	0.156	0.102	2.35238e-07	TFH CXCL13	MKLN1
1.00161e-11	0.105227	0.332	0.25	2.35547e-07	TFH CXCL13	XRCC6
1.0296e-11	0.113096	0.33	0.249	2.4213e-07	TFH CXCL13	OCIAD1
1.0789e-11	0.0816485	0.108	0.064	2.53724e-07	TFH CXCL13	PLCL2
1.11171e-11	0.0824668	0.143	0.091	2.61441e-07	TFH CXCL13	TNFSF12
1.12411e-11	0.0763451	0.12	0.073	2.64358e-07	TFH CXCL13	SLC35A3
1.21069e-11	0.060742	0.103	0.059	2.84719e-07	TFH CXCL13	METTL17
1.21128e-11	0.0554837	0.106	0.061	2.84856e-07	TFH CXCL13	PLPP2
1.29782e-11	0.12679	0.413	0.323	3.05209e-07	TFH CXCL13	MPC2
1.3362e-11	0.146056	0.288	0.215	3.14233e-07	TFH CXCL13	HMGCS1
1.37163e-11	0.0733024	0.108	0.064	3.22566e-07	TFH CXCL13	FASTK
1.39828e-11	0.133184	0.397	0.313	3.28833e-07	TFH CXCL13	KHDRBS1
1.40957e-11	0.0867433	0.195	0.133	3.31488e-07	TFH CXCL13	CNTRL
1.4798e-11	0.0683272	0.118	0.072	3.48005e-07	TFH CXCL13	CANT1
1.50604e-11	0.0845199	0.155	0.101	3.54175e-07	TFH CXCL13	ST3GAL5
1.51186e-11	0.137205	0.419	0.331	3.55545e-07	TFH CXCL13	ARHGDIA
1.63405e-11	0.0660446	0.105	0.062	3.8428e-07	TFH CXCL13	TOR1A
1.69036e-11	0.0845836	0.105	0.062	3.97523e-07	TFH CXCL13	GANAB
1.81835e-11	0.120196	0.398	0.311	4.27622e-07	TFH CXCL13	C6orf62
1.89389e-11	0.129522	0.458	0.373	4.45387e-07	TFH CXCL13	NDUFB4
1.90257e-11	0.0787047	0.16	0.105	4.47427e-07	TFH CXCL13	NUTF2
1.9265e-11	0.123835	0.215	0.152	4.53054e-07	TFH CXCL13	PTPN4
1.933e-11	0.116705	0.206	0.144	4.54582e-07	TFH CXCL13	ZNF638
2.00325e-11	0.126338	0.278	0.206	4.71105e-07	TFH CXCL13	CDC14A
2.02151e-11	0.12739	0.521	0.426	4.75398e-07	TFH CXCL13	BCLAF1
2.02969e-11	0.153491	0.611	0.525	4.77322e-07	TFH CXCL13	RBM3
2.09258e-11	0.0951311	0.136	0.086	4.92112e-07	TFH CXCL13	ACBD5
2.11157e-11	0.140814	0.394	0.308	4.96578e-07	TFH CXCL13	USP15
2.1699e-11	0.14344	0.361	0.278	5.10296e-07	TFH CXCL13	COX7A2L
2.22122e-11	0.105384	0.179	0.122	5.22364e-07	TFH CXCL13	PSME4
2.22615e-11	0.0752459	0.116	0.07	5.23524e-07	TFH CXCL13	SF3B3
2.23869e-11	0.0842915	0.191	0.13	5.26473e-07	TFH CXCL13	EIF4E2
2.32629e-11	0.162653	0.351	0.273	5.47074e-07	TFH CXCL13	UPP1
2.48698e-11	0.109803	0.227	0.162	5.84864e-07	TFH CXCL13	CDC40
2.64918e-11	0.0715644	0.105	0.062	6.23007e-07	TFH CXCL13	ENDOD1
2.67119e-11	0.124552	0.309	0.234	6.28185e-07	TFH CXCL13	PABPN1
2.68589e-11	0.070125	0.107	0.064	6.31641e-07	TFH CXCL13	APOBEC3H
2.74136e-11	0.125416	0.358	0.278	6.44687e-07	TFH CXCL13	NONO
2.77559e-11	0.101285	0.173	0.116	6.52735e-07	TFH CXCL13	TOP2B
2.84266e-11	0.0854682	0.12	0.073	6.68508e-07	TFH CXCL13	UBE2V2
2.86504e-11	0.12167	0.372	0.285	6.73772e-07	TFH CXCL13	PPP1R14B
2.91952e-11	0.103201	0.15	0.098	6.86583e-07	TFH CXCL13	TBC1D4
2.9229e-11	0.103547	0.174	0.118	6.87379e-07	TFH CXCL13	CMTM3
2.98588e-11	0.143121	0.329	0.253	7.0219e-07	TFH CXCL13	TMF1
3.00347e-11	0.10516	0.258	0.189	7.06326e-07	TFH CXCL13	ILF3
3.01614e-11	0.0508339	0.1	0.058	7.09305e-07	TFH CXCL13	TSPAN15
3.05212e-11	0.162497	0.531	0.448	7.17767e-07	TFH CXCL13	SELENOW
3.29027e-11	0.0848258	0.12	0.074	7.73773e-07	TFH CXCL13	ATL3
3.42021e-11	0.13262	0.249	0.179	8.04331e-07	TFH CXCL13	LPP
3.4413e-11	0.077518	0.153	0.099	8.0929e-07	TFH CXCL13	NFIC
3.5423e-11	0.120366	0.12	0.073	8.33044e-07	TFH CXCL13	GPRC5A
3.62102e-11	0.174927	0.543	0.458	8.51554e-07	TFH CXCL13	RUNX3
3.68867e-11	0.161833	0.524	0.444	8.67464e-07	TFH CXCL13	IKZF1
3.76008e-11	0.117757	0.329	0.253	8.84258e-07	TFH CXCL13	SMG1
3.7809e-11	0.0671723	0.134	0.085	8.89155e-07	TFH CXCL13	RASSF7
3.81301e-11	0.0830649	0.108	0.065	8.96705e-07	TFH CXCL13	PVT1
3.9061e-11	0.0993226	0.31	0.233	9.18597e-07	TFH CXCL13	SPAG9
4.10882e-11	0.101959	0.2	0.14	9.66271e-07	TFH CXCL13	TIPRL
4.13682e-11	0.0668425	0.114	0.069	9.72856e-07	TFH CXCL13	PARP15
4.15653e-11	0.0840303	0.178	0.12	9.77492e-07	TFH CXCL13	HIST1H1E
4.23e-11	0.055489	0.116	0.071	9.94769e-07	TFH CXCL13	ACTN1
4.35634e-11	0.0842523	0.19	0.13	1.02448e-06	TFH CXCL13	COMT
4.3725e-11	0.0999745	0.166	0.111	1.02828e-06	TFH CXCL13	FAM111A
4.40307e-11	0.0933334	0.179	0.122	1.03547e-06	TFH CXCL13	DENR
4.55591e-11	0.0952112	0.143	0.093	1.07141e-06	TFH CXCL13	AFF1
4.60009e-11	0.111545	0.189	0.13	1.0818e-06	TFH CXCL13	CSK
4.62585e-11	0.0792089	0.119	0.073	1.08786e-06	TFH CXCL13	MXRA7
4.65218e-11	0.115305	0.3	0.227	1.09405e-06	TFH CXCL13	ICAM3
4.70263e-11	0.142543	0.471	0.387	1.10592e-06	TFH CXCL13	NAMPT
4.72757e-11	0.0914897	0.148	0.097	1.11178e-06	TFH CXCL13	CAPN7
4.7351e-11	0.0924703	0.215	0.151	1.11355e-06	TFH CXCL13	SUCLG1
4.76378e-11	0.104537	0.181	0.124	1.1203e-06	TFH CXCL13	EIF1AY
4.79595e-11	0.091302	0.193	0.134	1.12786e-06	TFH CXCL13	NUCB1
4.81696e-11	0.141407	0.345	0.269	1.1328e-06	TFH CXCL13	CHD4
4.83371e-11	0.0766022	0.416	0.326	1.13674e-06	TFH CXCL13	UGP2
4.83478e-11	0.0807178	0.202	0.14	1.137e-06	TFH CXCL13	PSMC1
4.92233e-11	0.0897639	0.173	0.116	1.15758e-06	TFH CXCL13	HMOX2
4.92475e-11	0.0593893	0.197	0.135	1.15815e-06	TFH CXCL13	SERPINH1
4.93965e-11	0.0847635	0.132	0.083	1.16166e-06	TFH CXCL13	CNDP2
4.94144e-11	0.0864712	0.217	0.153	1.16208e-06	TFH CXCL13	DCP2
4.95128e-11	0.154397	0.356	0.281	1.16439e-06	TFH CXCL13	CDKN1B
5.14007e-11	0.232724	0.256	0.19	1.20879e-06	TFH CXCL13	TFF3
5.3712e-11	0.101507	0.276	0.204	1.26314e-06	TFH CXCL13	MANF
5.46689e-11	0.121948	0.249	0.182	1.28565e-06	TFH CXCL13	FAS
5.50371e-11	0.161479	0.53	0.441	1.29431e-06	TFH CXCL13	TAF1D
5.86105e-11	0.0870011	0.15	0.098	1.37834e-06	TFH CXCL13	CD2BP2
5.95231e-11	0.0666067	0.115	0.07	1.3998e-06	TFH CXCL13	AK2
5.95656e-11	0.0749481	0.142	0.091	1.4008e-06	TFH CXCL13	TTC1
6.03159e-11	0.0995495	0.215	0.152	1.41845e-06	TFH CXCL13	DPM3
6.12907e-11	0.100847	0.145	0.095	1.44137e-06	TFH CXCL13	GMNN
6.17078e-11	0.0947374	0.288	0.212	1.45118e-06	TFH CXCL13	GNB2
6.19198e-11	0.0917225	0.373	0.287	1.45617e-06	TFH CXCL13	CMTM6
6.26144e-11	0.114306	0.113	0.068	1.4725e-06	TFH CXCL13	TM4SF4
6.4201e-11	0.123313	0.327	0.249	1.50981e-06	TFH CXCL13	NORAD
6.4707e-11	0.0780836	0.142	0.091	1.52171e-06	TFH CXCL13	EIF4G3
6.68082e-11	0.112597	0.353	0.273	1.57113e-06	TFH CXCL13	TRAM1
6.72346e-11	0.123245	0.418	0.327	1.58116e-06	TFH CXCL13	EIF3J
6.84238e-11	0.0891245	0.142	0.092	1.60912e-06	TFH CXCL13	RTCA
6.84626e-11	0.0811422	0.312	0.233	1.61003e-06	TFH CXCL13	UBE2H
7.15294e-11	0.100813	0.304	0.229	1.68216e-06	TFH CXCL13	EMC7
7.21193e-11	0.194247	0.593	0.51	1.69603e-06	TFH CXCL13	JAK1
7.29751e-11	0.268652	0.187	0.133	1.71616e-06	TFH CXCL13	SGK1
7.40394e-11	0.160625	0.679	0.598	1.74119e-06	TFH CXCL13	SON
7.55909e-11	0.104889	0.246	0.179	1.77767e-06	TFH CXCL13	MMP24OS
7.70986e-11	0.0793546	0.151	0.099	1.81313e-06	TFH CXCL13	MRPS31
7.91397e-11	0.0919825	0.259	0.188	1.86113e-06	TFH CXCL13	HDGF
8.47104e-11	0.104102	0.232	0.167	1.99214e-06	TFH CXCL13	CHST11
8.47695e-11	0.11136	0.641	0.547	1.99352e-06	TFH CXCL13	CRIP1
8.56996e-11	0.0936446	0.154	0.102	2.0154e-06	TFH CXCL13	FAM126B
8.74659e-11	0.0656988	0.117	0.072	2.05694e-06	TFH CXCL13	CUL2
8.92486e-11	0.111024	0.409	0.323	2.09886e-06	TFH CXCL13	ATP5F1B
9.07157e-11	0.103703	0.236	0.169	2.13336e-06	TFH CXCL13	KCNQ1OT1
9.35591e-11	0.103868	0.288	0.214	2.20023e-06	TFH CXCL13	RNH1
9.40349e-11	0.0830407	0.224	0.159	2.21142e-06	TFH CXCL13	UPF3A
9.41789e-11	0.099024	0.271	0.201	2.2148e-06	TFH CXCL13	COPB1
9.54231e-11	0.146155	0.484	0.4	2.24406e-06	TFH CXCL13	ARL6IP4
9.56019e-11	0.0954154	0.353	0.269	2.24827e-06	TFH CXCL13	SSR3
9.6617e-11	0.1095	0.178	0.122	2.27214e-06	TFH CXCL13	SMC1A
9.66378e-11	0.0919464	0.192	0.133	2.27263e-06	TFH CXCL13	ERGIC3
9.74156e-11	0.0729266	0.118	0.073	2.29092e-06	TFH CXCL13	TMEM156
9.85207e-11	0.120858	0.367	0.289	2.31691e-06	TFH CXCL13	DNAJC8
1.0073e-10	0.228521	0.732	0.654	2.36886e-06	TFH CXCL13	CD69
1.01413e-10	0.146245	0.588	0.502	2.38493e-06	TFH CXCL13	PCBP2
1.03543e-10	0.0391285	0.104	0.061	2.43503e-06	TFH CXCL13	CDH1
1.03591e-10	0.0763115	0.142	0.092	2.43615e-06	TFH CXCL13	SMARCC2
1.08454e-10	0.101222	0.183	0.126	2.55052e-06	TFH CXCL13	METTL23
1.08536e-10	0.0721559	0.106	0.064	2.55245e-06	TFH CXCL13	KIF3A
1.09088e-10	0.151304	0.329	0.258	2.56543e-06	TFH CXCL13	ARID1B
1.10116e-10	0.166281	0.52	0.438	2.58961e-06	TFH CXCL13	C19orf53
1.11777e-10	0.113686	0.336	0.257	2.62867e-06	TFH CXCL13	TTC3
1.13336e-10	0.106938	0.168	0.114	2.66532e-06	TFH CXCL13	PRMT9
1.15453e-10	0.0492929	0.108	0.065	2.71511e-06	TFH CXCL13	SELENOP
1.19348e-10	0.0944124	0.181	0.125	2.8067e-06	TFH CXCL13	CTBP1
1.21139e-10	0.105275	0.197	0.138	2.84882e-06	TFH CXCL13	TARSL2
1.22142e-10	0.0602207	0.159	0.105	2.87241e-06	TFH CXCL13	CSRP1
1.23754e-10	0.0947569	0.193	0.134	2.91032e-06	TFH CXCL13	HAUS3
1.24179e-10	0.0748998	0.143	0.093	2.92031e-06	TFH CXCL13	CCDC90B
1.24932e-10	0.105374	0.172	0.118	2.93802e-06	TFH CXCL13	GMCL1
1.27781e-10	0.0822781	0.12	0.075	3.00503e-06	TFH CXCL13	AKT1
1.27968e-10	0.06613	0.113	0.069	3.00942e-06	TFH CXCL13	NDUFA8
1.2937e-10	0.168528	0.594	0.526	3.04239e-06	TFH CXCL13	COX7B
1.29989e-10	0.128159	0.147	0.097	3.05695e-06	TFH CXCL13	POLR1E
1.30039e-10	0.11872	0.265	0.197	3.05813e-06	TFH CXCL13	PDCD10
1.30076e-10	0.0749365	0.22	0.156	3.05899e-06	TFH CXCL13	PAFAH1B2
1.30566e-10	0.0950421	0.195	0.137	3.07051e-06	TFH CXCL13	C21orf91
1.30859e-10	0.112028	0.234	0.17	3.07741e-06	TFH CXCL13	ZC3H13
1.33827e-10	0.092411	0.249	0.181	3.14721e-06	TFH CXCL13	PSMD11
1.34013e-10	0.0729536	0.106	0.064	3.15159e-06	TFH CXCL13	LEO1
1.3406e-10	0.0878589	0.225	0.161	3.15269e-06	TFH CXCL13	MLF2
1.35473e-10	0.068795	0.106	0.064	3.18591e-06	TFH CXCL13	TPST2
1.38739e-10	0.131792	0.426	0.343	3.26272e-06	TFH CXCL13	SMARCA5
1.4038e-10	0.0518649	0.107	0.064	3.30132e-06	TFH CXCL13	INF2
1.40968e-10	0.114222	0.132	0.084	3.31514e-06	TFH CXCL13	MDK
1.44746e-10	0.044986	0.108	0.065	3.40399e-06	TFH CXCL13	SLC40A1
1.4497e-10	0.194895	0.46	0.387	3.40927e-06	TFH CXCL13	CEMIP2
1.48406e-10	0.0921612	0.208	0.147	3.49007e-06	TFH CXCL13	APH1A
1.48709e-10	0.093602	0.148	0.098	3.4972e-06	TFH CXCL13	HNRNPLL
1.50071e-10	0.133488	0.277	0.208	3.52922e-06	TFH CXCL13	AC243960.1
1.52136e-10	0.0880891	0.351	0.27	3.57777e-06	TFH CXCL13	PSMA3
1.56172e-10	0.177555	0.293	0.227	3.67269e-06	TFH CXCL13	RRBP1
1.62315e-10	0.0777895	0.212	0.149	3.81717e-06	TFH CXCL13	TXNRD1
1.62524e-10	0.0682387	0.123	0.077	3.82207e-06	TFH CXCL13	INO80C
1.63054e-10	0.0780235	0.111	0.068	3.83454e-06	TFH CXCL13	RDX
1.65187e-10	0.0763721	0.12	0.075	3.88471e-06	TFH CXCL13	FAR1
1.69607e-10	0.130783	0.151	0.1	3.98865e-06	TFH CXCL13	HERC5
1.70948e-10	0.0568341	0.125	0.078	4.0202e-06	TFH CXCL13	IGFBP4
1.74026e-10	0.104805	0.289	0.218	4.09258e-06	TFH CXCL13	GTF2A2
1.74349e-10	0.0967479	0.249	0.182	4.10017e-06	TFH CXCL13	TRAPPC4
1.79725e-10	0.118155	0.185	0.129	4.22658e-06	TFH CXCL13	CCAR1
1.79851e-10	0.0789934	0.135	0.087	4.22956e-06	TFH CXCL13	MTR
1.81056e-10	0.0662092	0.106	0.065	4.2579e-06	TFH CXCL13	PCYOX1
1.86644e-10	0.0637813	0.162	0.108	4.38932e-06	TFH CXCL13	ERGIC1
1.89212e-10	0.0842396	0.155	0.103	4.44969e-06	TFH CXCL13	RABL6
1.96551e-10	0.133058	0.151	0.1	4.6223e-06	TFH CXCL13	FXYD3
2.04607e-10	0.0694059	0.165	0.111	4.81174e-06	TFH CXCL13	UBA1
2.14443e-10	0.175628	0.761	0.71	5.04305e-06	TFH CXCL13	DYNLL1
2.15539e-10	0.140314	0.394	0.316	5.06884e-06	TFH CXCL13	NDUFB1
2.25502e-10	0.0736012	0.149	0.098	5.30312e-06	TFH CXCL13	CCDC91
2.27809e-10	0.0970348	0.154	0.104	5.35739e-06	TFH CXCL13	C7orf50
2.32002e-10	0.105214	0.254	0.187	5.45598e-06	TFH CXCL13	ATOX1
2.36814e-10	0.108814	0.405	0.321	5.56917e-06	TFH CXCL13	MRPL41
2.38988e-10	0.177839	0.657	0.583	5.62028e-06	TFH CXCL13	STK4
2.40905e-10	0.0822599	0.149	0.098	5.66537e-06	TFH CXCL13	SUPV3L1
2.4307e-10	0.0733111	0.134	0.087	5.71627e-06	TFH CXCL13	TSG101
2.43148e-10	0.0658445	0.231	0.165	5.7181e-06	TFH CXCL13	AUP1
2.48433e-10	0.175278	0.128	0.082	5.8424e-06	TFH CXCL13	CLDN18
2.52441e-10	0.0901314	0.142	0.093	5.93666e-06	TFH CXCL13	CEACAM6
2.55802e-10	0.0913318	0.258	0.19	6.01571e-06	TFH CXCL13	RAB5C
2.69226e-10	0.0842544	0.207	0.146	6.33138e-06	TFH CXCL13	MTIF3
2.74441e-10	0.11004	0.256	0.19	6.45403e-06	TFH CXCL13	SYNCRIP
2.78979e-10	0.0715557	0.112	0.069	6.56075e-06	TFH CXCL13	GIT2
2.82124e-10	0.0628743	0.16	0.107	6.6347e-06	TFH CXCL13	ETS2
2.84534e-10	0.0561216	0.162	0.109	6.69138e-06	TFH CXCL13	PIGP
2.85261e-10	0.124487	0.256	0.193	6.70849e-06	TFH CXCL13	PRKDC
2.88117e-10	0.134517	0.259	0.195	6.77564e-06	TFH CXCL13	TMEM238
2.95284e-10	0.0982323	0.292	0.22	6.94418e-06	TFH CXCL13	PSMC6
2.97001e-10	0.105249	0.197	0.14	6.98456e-06	TFH CXCL13	TAOK1
2.98572e-10	0.122838	0.44	0.352	7.02152e-06	TFH CXCL13	METRNL
3.00262e-10	0.0650345	0.113	0.07	7.06127e-06	TFH CXCL13	UTP6
3.21378e-10	0.0772682	0.242	0.175	7.55784e-06	TFH CXCL13	RNPEPL1
3.2339e-10	0.0747365	0.147	0.097	7.60516e-06	TFH CXCL13	SLC25A39
3.29024e-10	0.0832516	0.141	0.093	7.73766e-06	TFH CXCL13	NPTN
3.30975e-10	0.0770174	0.123	0.078	7.78353e-06	TFH CXCL13	TBCD
3.32953e-10	0.0747065	0.128	0.082	7.83006e-06	TFH CXCL13	HIST1H2BD
3.36367e-10	0.0615377	0.103	0.062	7.91033e-06	TFH CXCL13	MRPS11
3.50004e-10	0.0621012	0.121	0.075	8.23104e-06	TFH CXCL13	MGST2
3.50187e-10	0.0967107	0.252	0.185	8.23535e-06	TFH CXCL13	ACBD3
3.53013e-10	0.0844999	0.195	0.137	8.3018e-06	TFH CXCL13	GSDMD
3.58806e-10	0.116476	0.21	0.152	8.43805e-06	TFH CXCL13	SNRPA1
3.69707e-10	0.0988391	0.254	0.189	8.69439e-06	TFH CXCL13	GTF3C6
3.78152e-10	0.0679783	0.114	0.07	8.893e-06	TFH CXCL13	GOLM1
3.83214e-10	0.111279	0.348	0.27	9.01205e-06	TFH CXCL13	PPA1
3.96149e-10	0.136208	0.829	0.776	9.31623e-06	TFH CXCL13	GNAS
3.984e-10	0.0842006	0.314	0.238	9.36917e-06	TFH CXCL13	RAB7A
4.11469e-10	0.0627807	0.12	0.076	9.67652e-06	TFH CXCL13	GALNT7
4.19862e-10	0.0718687	0.132	0.085	9.8739e-06	TFH CXCL13	CTBS
4.22717e-10	0.0678291	0.181	0.125	9.94104e-06	TFH CXCL13	PSMB5
4.22735e-10	0.100623	0.213	0.154	9.94147e-06	TFH CXCL13	ARHGEF3
4.35383e-10	0.0783195	0.182	0.126	1.02389e-05	TFH CXCL13	ERP44
4.39011e-10	0.112981	0.433	0.347	1.03242e-05	TFH CXCL13	AKAP9
4.41187e-10	0.0921834	0.141	0.093	1.03754e-05	TFH CXCL13	FAM173A
4.41596e-10	0.0870739	0.363	0.282	1.0385e-05	TFH CXCL13	SNX3
4.42815e-10	0.0864304	0.154	0.104	1.04137e-05	TFH CXCL13	VBP1
4.45664e-10	0.0692533	0.115	0.072	1.04807e-05	TFH CXCL13	STX10
4.5151e-10	0.109044	0.196	0.141	1.06182e-05	TFH CXCL13	CAND1
4.53867e-10	0.0792263	0.154	0.103	1.06736e-05	TFH CXCL13	EIF4EBP2
4.56668e-10	0.0976178	0.139	0.091	1.07395e-05	TFH CXCL13	DAZAP1
4.62553e-10	0.106766	0.218	0.158	1.08779e-05	TFH CXCL13	RBBP7
4.73119e-10	0.0927083	0.182	0.127	1.11263e-05	TFH CXCL13	NPEPPS
4.82656e-10	0.0654284	0.105	0.064	1.13506e-05	TFH CXCL13	ZNF224
4.84201e-10	0.139331	0.365	0.293	1.1387e-05	TFH CXCL13	ARHGEF1
4.94691e-10	0.0895535	0.246	0.181	1.16337e-05	TFH CXCL13	ZBTB7A
4.94747e-10	0.0781183	0.161	0.109	1.1635e-05	TFH CXCL13	STX8
4.99062e-10	0.085196	0.264	0.196	1.17364e-05	TFH CXCL13	BAG1
5.00075e-10	0.0856392	0.153	0.103	1.17603e-05	TFH CXCL13	GOLPH3
5.05879e-10	0.125586	0.401	0.322	1.18968e-05	TFH CXCL13	ATP5PO
5.07265e-10	0.0970067	0.258	0.192	1.19293e-05	TFH CXCL13	SAR1B
5.131e-10	0.0693316	0.12	0.076	1.20666e-05	TFH CXCL13	ZCCHC17
5.1931e-10	0.151321	0.84	0.798	1.22126e-05	TFH CXCL13	RPS26
5.21921e-10	0.0865965	0.226	0.164	1.2274e-05	TFH CXCL13	SNRPC
5.26972e-10	0.130196	0.336	0.263	1.23928e-05	TFH CXCL13	U2SURP
5.36106e-10	0.0709584	0.137	0.09	1.26076e-05	TFH CXCL13	PQLC3
5.53136e-10	0.0984069	0.178	0.124	1.30081e-05	TFH CXCL13	ZDHHC20
5.65049e-10	0.112352	0.309	0.238	1.32883e-05	TFH CXCL13	PAFAH1B1
5.76157e-10	0.0922404	0.131	0.084	1.35495e-05	TFH CXCL13	S100A16
5.7903e-10	0.0572007	0.108	0.067	1.36171e-05	TFH CXCL13	CHPF
5.81601e-10	0.0563906	0.121	0.076	1.36775e-05	TFH CXCL13	MSRB2
5.86738e-10	0.137019	0.376	0.304	1.37983e-05	TFH CXCL13	2022-09-06
5.88317e-10	0.0626993	0.184	0.128	1.38355e-05	TFH CXCL13	GFPT1
5.99078e-10	0.21726	0.181	0.13	1.40885e-05	TFH CXCL13	STMN1
6.05971e-10	0.0936703	0.407	0.32	1.42506e-05	TFH CXCL13	RSL1D1
6.06342e-10	0.108689	0.241	0.178	1.42594e-05	TFH CXCL13	ARID4A
6.11717e-10	0.0608025	0.156	0.104	1.43858e-05	TFH CXCL13	NMB
6.29294e-10	0.0645459	0.1	0.061	1.47991e-05	TFH CXCL13	TADA3
6.32872e-10	0.0749373	0.122	0.078	1.48832e-05	TFH CXCL13	PSMB10
6.42682e-10	0.0752604	0.127	0.082	1.5114e-05	TFH CXCL13	OXLD1
6.56156e-10	0.133534	0.393	0.311	1.54308e-05	TFH CXCL13	GADD45GIP1
6.62502e-10	0.082727	0.114	0.071	1.558e-05	TFH CXCL13	RND3
6.63821e-10	0.0744062	0.122	0.078	1.56111e-05	TFH CXCL13	CTNNBL1
6.66393e-10	0.112408	0.191	0.136	1.56716e-05	TFH CXCL13	TMEM147
6.68481e-10	0.112134	0.266	0.2	1.57207e-05	TFH CXCL13	PIM1
6.69184e-10	0.1162	0.298	0.229	1.57372e-05	TFH CXCL13	SNRNP70
6.69498e-10	0.0693272	0.105	0.065	1.57446e-05	TFH CXCL13	ARFRP1
7.27558e-10	0.110716	0.239	0.177	1.711e-05	TFH CXCL13	PPP3CA
7.62555e-10	0.117043	0.259	0.197	1.7933e-05	TFH CXCL13	WDR82
7.71468e-10	0.0715604	0.161	0.109	1.81426e-05	TFH CXCL13	DDAH2
7.75873e-10	0.143684	0.388	0.318	1.82462e-05	TFH CXCL13	TMEM123
7.80681e-10	0.0653793	0.112	0.07	1.83593e-05	TFH CXCL13	RCOR3
7.83835e-10	0.132434	0.432	0.355	1.84334e-05	TFH CXCL13	GNG2
7.8605e-10	0.0771349	0.11	0.069	1.84855e-05	TFH CXCL13	KXD1
8.11575e-10	0.110649	0.436	0.352	1.90858e-05	TFH CXCL13	RTRAF
8.2426e-10	0.101148	0.297	0.226	1.93841e-05	TFH CXCL13	LRPAP1
8.26606e-10	0.101237	0.365	0.285	1.94393e-05	TFH CXCL13	CAMLG
8.49557e-10	0.0936645	0.241	0.177	1.9979e-05	TFH CXCL13	TMEM87A
8.57914e-10	0.0851544	0.19	0.134	2.01756e-05	TFH CXCL13	UBE3A
8.58595e-10	0.119177	0.251	0.189	2.01916e-05	TFH CXCL13	RICTOR
8.60271e-10	0.0657281	0.1	0.061	2.0231e-05	TFH CXCL13	SMG7
9.06621e-10	0.0713557	0.187	0.131	2.1321e-05	TFH CXCL13	SELPLG
9.50697e-10	0.0968158	0.176	0.122	2.23575e-05	TFH CXCL13	CHD9
9.5222e-10	0.0875678	0.151	0.101	2.23934e-05	TFH CXCL13	ZC3H8
9.64118e-10	0.0769331	0.149	0.1	2.26732e-05	TFH CXCL13	PFDN4
9.96224e-10	0.116717	0.198	0.142	2.34282e-05	TFH CXCL13	LARP7
1.01265e-09	0.0864666	0.24	0.176	2.38144e-05	TFH CXCL13	PLEKHA2
1.03623e-09	0.0989916	0.318	0.247	2.43691e-05	TFH CXCL13	SF3B2
1.04224e-09	0.084459	0.211	0.152	2.45103e-05	TFH CXCL13	HSD17B11
1.06791e-09	0.0987446	0.176	0.123	2.5114e-05	TFH CXCL13	IRF7
1.09096e-09	0.0724164	0.129	0.084	2.56562e-05	TFH CXCL13	TXNDC15
1.09613e-09	0.112826	0.297	0.231	2.57776e-05	TFH CXCL13	CENPC
1.09859e-09	0.0576677	0.111	0.068	2.58356e-05	TFH CXCL13	JUP
1.10642e-09	0.101302	0.523	0.437	2.60198e-05	TFH CXCL13	EFHD2
1.12382e-09	0.107164	0.268	0.203	2.64288e-05	TFH CXCL13	DNAJB14
1.13088e-09	0.157078	0.64	0.569	2.6595e-05	TFH CXCL13	CLK1
1.18147e-09	0.104142	0.169	0.118	2.77847e-05	TFH CXCL13	PGP
1.2083e-09	0.297168	0.978	0.971	2.84156e-05	TFH CXCL13	MT-ND2
1.25103e-09	0.150205	0.52	0.449	2.94205e-05	TFH CXCL13	RARRES3
1.28901e-09	0.0585696	0.114	0.072	3.03137e-05	TFH CXCL13	VPS25
1.32951e-09	0.0799703	0.156	0.107	3.1266e-05	TFH CXCL13	ERG28
1.33659e-09	0.0942819	0.183	0.129	3.14325e-05	TFH CXCL13	MARK3
1.35979e-09	0.0838936	0.105	0.065	3.19781e-05	TFH CXCL13	AKR1C3
1.36313e-09	0.0780375	0.177	0.123	3.20567e-05	TFH CXCL13	PPP6R3
1.56045e-09	0.0660799	0.103	0.063	3.66972e-05	TFH CXCL13	LZIC
1.62501e-09	0.191685	0.417	0.348	3.82153e-05	TFH CXCL13	MGST3
1.63344e-09	0.100355	0.293	0.224	3.84136e-05	TFH CXCL13	HEBP2
1.70104e-09	0.113682	0.243	0.182	4.00034e-05	TFH CXCL13	PHIP
1.73133e-09	0.0379129	0.106	0.065	4.07157e-05	TFH CXCL13	HES1
1.78618e-09	0.0766105	0.174	0.121	4.20057e-05	TFH CXCL13	YIPF3
1.81185e-09	0.0843277	0.179	0.126	4.26093e-05	TFH CXCL13	ETFA
1.81481e-09	0.0585179	0.116	0.074	4.26788e-05	TFH CXCL13	UBE2Q2
1.82509e-09	0.10432	0.239	0.179	4.29207e-05	TFH CXCL13	UHMK1
1.84273e-09	0.132613	0.476	0.399	4.33356e-05	TFH CXCL13	ANP32B
1.87669e-09	0.069587	0.115	0.074	4.41341e-05	TFH CXCL13	DDX23
1.8776e-09	0.107306	0.411	0.333	4.41556e-05	TFH CXCL13	PPP1R10
1.93139e-09	0.0833921	0.141	0.094	4.54205e-05	TFH CXCL13	NUDT5
1.96533e-09	0.110066	0.278	0.214	4.62186e-05	TFH CXCL13	VASP
2.06494e-09	0.18714	0.323	0.26	4.85612e-05	TFH CXCL13	P4HB
2.0661e-09	0.068181	0.146	0.098	4.85885e-05	TFH CXCL13	DGAT1
2.07326e-09	0.159204	0.139	0.093	4.87568e-05	TFH CXCL13	S100A14
2.10008e-09	0.0972465	0.168	0.117	4.93876e-05	TFH CXCL13	CGAS
2.11724e-09	0.119887	0.323	0.253	4.97912e-05	TFH CXCL13	GGNBP2
2.12905e-09	0.0842962	0.211	0.153	5.0069e-05	TFH CXCL13	KIAA1109
2.19021e-09	0.108543	0.373	0.298	5.15072e-05	TFH CXCL13	UFM1
2.20273e-09	0.0611534	0.13	0.085	5.18016e-05	TFH CXCL13	LIPA
2.21866e-09	0.100929	0.31	0.242	5.21762e-05	TFH CXCL13	CNOT2
2.24187e-09	0.12641	0.31	0.243	5.27221e-05	TFH CXCL13	BOD1L1
2.25138e-09	0.068744	0.145	0.098	5.29458e-05	TFH CXCL13	GBP4
2.2887e-09	0.11498	0.22	0.164	5.38233e-05	TFH CXCL13	PFKFB3
2.33161e-09	0.0550456	0.125	0.081	5.48325e-05	TFH CXCL13	RNF38
2.36203e-09	0.0709245	0.179	0.125	5.55478e-05	TFH CXCL13	MTF2
2.37537e-09	0.089893	0.184	0.13	5.58615e-05	TFH CXCL13	PDCD7
2.54164e-09	0.119249	0.502	0.416	5.97718e-05	TFH CXCL13	TCF25
2.57322e-09	0.144924	0.466	0.388	6.05145e-05	TFH CXCL13	EPC1
2.61711e-09	0.0899513	0.47	0.386	6.15466e-05	TFH CXCL13	YME1L1
2.7332e-09	0.0785535	0.146	0.099	6.42767e-05	TFH CXCL13	C5orf24
2.76482e-09	0.116031	0.247	0.188	6.50203e-05	TFH CXCL13	RBM33
2.81136e-09	0.0665554	0.106	0.067	6.61148e-05	TFH CXCL13	C16orf87
2.85286e-09	0.0909592	0.137	0.092	6.70907e-05	TFH CXCL13	AASDHPPT
2.91093e-09	0.0566562	0.156	0.106	6.84564e-05	TFH CXCL13	EBPL
3.0171e-09	0.0827759	0.142	0.096	7.09531e-05	TFH CXCL13	JAZF1
3.22226e-09	0.118245	0.195	0.142	7.57779e-05	TFH CXCL13	SLAIN2
3.237e-09	0.0850077	0.147	0.1	7.61246e-05	TFH CXCL13	RAB11B
3.23857e-09	0.0682334	0.103	0.064	7.61615e-05	TFH CXCL13	PARP10
3.25392e-09	0.0697174	0.142	0.095	7.65225e-05	TFH CXCL13	LAGE3
3.26353e-09	0.0902229	0.16	0.111	7.67485e-05	TFH CXCL13	TMEM134
3.29362e-09	0.111895	0.327	0.257	7.7456e-05	TFH CXCL13	ASH1L
3.44618e-09	0.177553	0.788	0.73	8.10437e-05	TFH CXCL13	HNRNPU
3.46746e-09	0.0822855	0.134	0.089	8.15442e-05	TFH CXCL13	RPA2
3.50858e-09	0.0760688	0.168	0.117	8.25112e-05	TFH CXCL13	TIA1
3.52845e-09	0.0731116	0.1	0.062	8.29785e-05	TFH CXCL13	TFDP1
3.67487e-09	0.0532537	0.105	0.065	8.64219e-05	TFH CXCL13	RAMP1
3.75911e-09	0.104048	0.224	0.167	8.8403e-05	TFH CXCL13	PYURF
3.85597e-09	0.0550986	0.103	0.064	9.06809e-05	TFH CXCL13	SLC25A11
3.85672e-09	0.165304	0.991	0.991	9.06986e-05	TFH CXCL13	RPL15
3.87306e-09	0.090688	0.179	0.127	9.10826e-05	TFH CXCL13	CCDC82
3.97309e-09	0.0616516	0.104	0.065	9.34351e-05	TFH CXCL13	SGMS1
4.03554e-09	0.0528685	0.122	0.079	9.49038e-05	TFH CXCL13	WASL
4.04109e-09	0.105245	0.218	0.161	9.50342e-05	TFH CXCL13	SYNRG
4.27829e-09	0.103391	0.264	0.201	0.000100613	TFH CXCL13	ENSG00000285437
4.43816e-09	0.0580552	0.122	0.079	0.000104372	TFH CXCL13	RAB13
4.46303e-09	0.0768417	0.376	0.296	0.000104957	TFH CXCL13	G3BP1
4.52185e-09	0.0702786	0.151	0.103	0.00010634	TFH CXCL13	AKAP17A
4.54975e-09	0.0791682	0.145	0.099	0.000106996	TFH CXCL13	IL21R
4.64259e-09	0.094057	0.222	0.164	0.00010918	TFH CXCL13	ZNRD1
4.71123e-09	0.112471	0.348	0.277	0.000110794	TFH CXCL13	ISCU
4.76051e-09	0.082727	0.168	0.118	0.000111953	TFH CXCL13	ELK4
4.77112e-09	0.0814224	0.141	0.095	0.000112202	TFH CXCL13	C19orf33
4.81705e-09	0.101408	0.325	0.255	0.000113283	TFH CXCL13	UQCRFS1
4.86741e-09	0.0803616	0.173	0.122	0.000114467	TFH CXCL13	ARRB2
4.88345e-09	0.114265	0.242	0.184	0.000114844	TFH CXCL13	DERL1
5.18026e-09	0.0674857	0.125	0.082	0.000121824	TFH CXCL13	OTUD4
5.3806e-09	0.056154	0.105	0.066	0.000126536	TFH CXCL13	NCOR2
5.54148e-09	0.0635539	0.109	0.069	0.000130319	TFH CXCL13	SLC39A7
5.69535e-09	0.069521	0.122	0.08	0.000133938	TFH CXCL13	PREPL
[truncated: 20,148 more rows]
