# Supplementary material for: Single cell transcriptomic analyses implicate an immunosuppressive tumor microenvironment in pancreatic cancer liver metastasis
Source: Nat Commun. 2023 Aug 23;14:5123. doi: 10.1038/s41467-023-40727-7 (PMC10447466; doi:10.1038/s41467-023-40727-7)
Supplement: Supplementary file 11 — Source Data [file 41467_2023_40727_MOESM11_ESM.xlsx]

## Sheet: Figure 1e
Figure 1e	NKT	T cell	MKI67+ cell	Epithelial cell	Acinar cell	Endocrine cell	Fibroblasts	Endothelial cell	Mac/Mono	Mast cell	B cell	Plasma cell	sample
	0	0.163601	0.010109	0.0858647	0	0.00605746	0.237185	0.314227	0.132062	0	0.0508935	0	RJPDAC10HM
	0.00178018	0	0	0	0.575166	0.312463	0.0239686	0.0520716	0.0100722	0	0.017967	0.00651127	RJPDAC10N
	0	0	0	0	0	0.0949967	0.550464	0.153484	0.0288862	0	0.17217	0	RJPDAC10PT
	0	0.0548299	0.0124393	0.0164522	0	0	0.185506	0.333466	0.2415	0	0.155806	0	RJPDAC12HM
	0	0.0210858	0	0	0.622697	0.26733	0	0.0662507	0	0.00577895	0.0168583	0	RJPDAC12N
	0	0	0.0905893	0.325105	0	0	0.347983	0.0389768	0.09141	0	0.0912364	0.0147001	RJPDAC12PT
	0	0.0552224	0.0309305	0.130293	0	0	0.326915	0.270062	0.186578	0	0	0	RJPDAC13HM
	0	0.00714246	0	0	0.59027	0.299881	0	0.0378066	0.0208204	0.00787483	0.0362046	0	RJPDAC13N
	0	0	0	0	0.450991	0	0.344298	0.0778054	0.0338799	0	0.0930253	0	RJPDAC13PT
	0.138308	0	0.225296	0	0.0571264	0	0.149094	0.185846	0.047985	0	0.196344	0	RJPDAC14HM
	0.0311312	0	0.0972328	0	0	0.0411803	0.356651	0.190776	0.0777704	0	0.124759	0.080498	RJPDAC14PT
	0	0	0.137553	0	0.00099159	0	0.287531	0.261544	0.231738	0	0.0806422	0	RJPDAC15HM
	0	0.0174448	0	0	0.560522	0.291632	0	0.0430495	0.0302314	0.0172873	0.0398328	0	RJPDAC15N
	0	0	0	0	0.615668	0.0190958	0.273388	0.075279	0	0	0.0165686	0	RJPDAC15PT
	0	0.0623127	0.1117	0.174276	0	0	0.232226	0.172649	0.16022	0	0.0866158	0	RJPDAC17HM
	0.0195583	0	0	0.31858	0.0732492	0	0.389442	0.0772798	0.0759015	0	0.0306142	0.0153755	RJPDAC17PT
	0	0.0261209	0.0460958	0.192946	0	0	0.183297	0.239316	0.293483	0	0	0.0187401	RJPDAC18HM
	0	0	0.181906	0.15786	0.131391	0	0.303129	0.13203	0.0240408	0	0.0696437	0	RJPDAC18PT
	0	0	0.0930042	0.155515	0	0	0.331919	0.169639	0.0563208	0	0.137337	0.0562654	RJPDAC01HM
	0	0.0388698	0	0	0.622183	0.248947	0	0.0365731	0.0330827	0	0.0203453	0	RJPDAC01N
	0.0267824	0	0	0.0339536	0	0	0.724654	0.081874	0.0961947	0	0.0294044	0.00713727	RJPDAC01PT
	0	0.184677	0.146799	0.229115	0.14546	0	0.065855	0.139203	0.0476316	0	0.0412595	0	RJPDAC02HM
	0	0	0.0808999	0.165608	0.0751027	0	0.250716	0.121941	0.164234	0	0.141498	0	RJPDAC03HM
	0	0	0.0161387	0.303769	0.0216778	0	0.425222	0.0947702	0.00777837	0	0.130644	0	RJPDAC03PT
	0.0101019	0	0.195392	0.0678623	0.0424724	0	0.29029	0.0928727	0.219668	0	0.0721353	0.00920592	RJPDAC04HM
	0	0.00293943	0.199184	0.107249	0.234293	0	0.157535	0.150705	0.0619379	0	0.0861577	0	RJPDAC04PT
	0	0.180646	0.189778	0.417509	0.0257372	0	0.0322069	0.106485	0	0	0.0476379	0	RJPDAC07HM
	0	0.0753828	0.104564	0.245497	0.0281254	0	0.222839	0.172481	0.0379584	0	0.113152	0	RJPDAC07PT
	0	0.0163053	0.236394	0.130163	0.0385132	0	0.0943149	0.219146	0.139001	0	0.126163	0	RJPDAC08HM
	0	0.0460947	0	0	0.534298	0.276911	0	0.0844531	0.00457965	0.0187568	0.0349066	0	RJPDAC08N
	0.0761456	0	0.0139832	0.37285	0	0	0.101473	0.227366	0.0227002	0	0.185482	0	RJPDAC08PT
	0	0	0	0.597165	0.00134806	0	0.0782059	0.13929	0.120071	0	0.0639199	0	RJPDAC09HM
	0	0	0.0195074	0.219654	0.137399	0	0.334785	0.144171	0	0	0.144484	0	RJPDAC09PT

## Sheet: Figure 2b
Figure 2b	Gene Expression
	P1_0	P1_1	P1_2	P1_3	P1_4	P1_5	P2_0	P2_1	P2_2	P2_3	P2_4	P2_5	P3_0	P3_1	P3_2	P3_3	P3_4	P3_5	P4_0	P4_1	P4_2	P4_3	P4_4	P4_5
RPS3	1.67041	0.0210784	-0.267872	-1.27068	-0.582048	0.429114	-0.107197	0.352118	-0.142792	-0.95318	-0.911156	1.76221	0.484094	0.754112	0.42092	-0.949457	-1.55202	0.842352	-0.126038	1.0923	-0.353814	-0.879169	-1.0619	1.32862
RPL7	1.57256	-0.448463	-0.219697	-1.02345	-0.722507	0.841549	-0.443315	0.584822	0.456951	0.446423	-1.84673	0.801846	0.77057	-0.0824638	0.401688	-1.17314	-1.15381	1.23715	-0.548945	1.0812	1.3577	-1.20349	-0.377084	-0.309381
CTGF	1.64438	-1.44711	0.201743	0.0856492	-0.377227	-0.10744	2.01618	-0.514331	-0.109868	-0.513772	-0.505565	-0.372642	1.76773	-0.823341	0.556115	-0.543656	-0.218986	-0.737866	-0.585676	-0.312787	0.104573	-0.585676	1.96524	-0.585676
RPL23	1.81197	-0.622925	-0.0710271	-0.942591	-0.545867	0.370437	0.0247409	1.13678	0.143182	-0.0152758	-1.83951	0.550086	0.955423	0.148583	0.994186	-0.00497949	-1.71215	-0.381064	-0.344238	1.8962	-0.104496	-0.99026	-0.536714	0.0795061
RPS4X	1.4611	0.0587731	-0.221531	-1.09517	-0.993945	0.790771	0.129861	0.575067	-0.119735	-0.631773	-1.43237	1.47895	0.589046	0.837621	0.399422	-0.798456	-1.65975	0.632118	0.129922	1.55696	-0.648243	-0.981647	-0.7945	0.73751
IGKC	0.190119	-0.734048	-0.705365	-0.883553	0.406005	1.72684	1.32813	-0.091226	0.132067	-1.01202	0.851679	-1.20863	-0.446127	-0.4492	2.03808	-0.460621	-0.358541	-0.323588	-0.408248	-0.408248	-0.408248	-0.408248	-0.408248	2.04124
DEFB1	1.18458	0.672438	0.243558	0.336391	-1.18166	-1.25531	1.6536	0.29271	0.420653	-0.491205	-0.90294	-0.972822	-0.261546	1.24145	1.01324	0.160702	-1.1728	-0.981046	NA	NA	NA	NA	NA	NA
EGR1	1.25783	-0.901952	0.25131	-0.762767	1.06452	-0.908941	0.373033	-1.41984	-0.81647	-0.170329	0.814926	1.21868	0.513362	-1.76042	0.363221	-0.411575	1.14621	0.149204	-0.367763	-1.21523	1.14442	-0.21064	1.27937	-0.630164
ATF3	1.20676	-0.962003	0.812609	-0.173437	0.43473	-1.31866	-0.414547	-1.05285	0.044071	1.77383	-0.680135	0.329633	0.0850609	-1.3766	0.778254	1.37474	-0.0907994	-0.770655	-0.0138643	-1.33059	0.852398	1.14572	0.371895	-1.02556
S100A6	-0.430245	0.882884	0.670986	1.07789	-1.10347	-1.09805	-0.536755	1.32521	0.575515	0.701164	-1.01677	-1.04836	-0.59503	1.15873	0.623682	0.768478	-1.43128	-0.524588	-0.063099	1.86213	0.0969685	-0.501549	-1.08147	-0.312981
FXYD3	-0.193283	0.853422	0.461171	1.17343	-1.22412	-1.07062	-0.797719	0.952664	0.240552	1.36145	-0.903306	-0.853642	-0.201742	1.18606	0.558881	0.718579	-1.419	-0.842783	-0.90613	1.25257	0.645121	0.742824	-1.12985	-0.604533
TFF1	-0.741729	1.07922	0.200632	1.26935	-0.912594	-0.894875	-0.81139	1.32676	0.213099	1.01119	-0.880289	-0.859373	-0.50528	1.28234	0.956482	0.249309	-1.27199	-0.71086	-0.907828	1.35683	0.15252	1.00579	-0.867956	-0.739354
TFF2	-0.761138	1.34715	0.313578	0.90761	-0.744264	-1.06294	-0.77713	1.29354	0.917652	0.414628	-0.924814	-0.923874	-0.493545	0.670857	0.709047	1.21564	-1.2925	-0.809499	-0.792113	-0.0671774	0.13528	1.89555	-0.773376	-0.398161
TFF3	-0.360554	1.69062	0.177171	0.251351	-0.448644	-1.30995	-0.830105	0.692773	-0.0692562	1.66225	-0.685038	-0.77062	0.0250193	1.27627	1.13135	-0.753943	-1.07718	-0.60151	-0.827973	1.28933	0.0646174	1.12997	-0.827973	-0.827973
PHGR1	-0.902102	1.01471	0.0278772	1.36607	-0.475073	-1.03148	-0.967313	1.00896	0.328453	1.2648	-0.851016	-0.783885	-0.785002	1.39076	0.103879	0.979079	-1.00909	-0.67963	-0.784366	-0.784366	-0.146776	1.31351	-0.784366	1.18636
REG4	-0.706864	1.84354	-0.342004	0.446272	-0.708828	-0.532115	-0.868402	0.231136	-0.242198	1.88801	-0.330162	-0.678384	-0.200564	1.1698	1.08926	-0.920278	-1.24371	0.105502	-0.929385	1.06141	-0.509756	1.37181	-0.929385	-0.0646947
TM4SF1	-0.0675843	-0.615059	0.796295	1.58669	-0.94985	-0.750493	0.927483	-0.33025	0.874861	0.798288	-0.975894	-1.29449	-0.270341	-0.351883	0.688834	1.67453	-0.804458	-0.936686	0.0599766	-0.738573	0.758029	1.54855	-1.0907	-0.537285
CEACAM6	-0.56223	0.00370093	0.644555	1.6519	-0.747623	-0.990306	-0.630459	0.0468391	-0.1472	1.95638	-0.624219	-0.601336	-0.458704	-0.0614389	0.295752	1.82927	-0.981761	-0.623116	-0.599017	1.40466	0.0507263	0.984735	-0.943018	-0.898084
NDRG1	-0.333677	-0.436115	1.27967	1.01155	-0.0972746	-1.42415	-0.831214	-0.577383	0.0913373	1.8985	0.0209439	-0.602184	0.432228	-0.332314	0.83799	0.60296	0.336326	-1.87719	0.0192844	-0.999197	1.42802	0.938454	-0.448309	-0.938252
ERO1A	-0.359847	-0.372038	0.919371	1.54035	-0.760249	-0.967581	-0.403384	-0.417121	0.218471	1.9217	-0.820896	-0.498767	0.227103	-0.23685	0.923877	1.20627	-0.65054	-1.46986	0.339306	0.395663	0.566089	1.15301	-1.41035	-1.04371
SPRR3	NA	NA	NA	NA	NA	NA	-0.525362	-0.296576	-0.157579	2.01792	-0.525883	-0.512515	-0.402841	-0.262769	-0.331106	2.03064	-0.539697	-0.494228	-0.638473	-0.638473	1.50957	1.04432	-0.638473	-0.638473
CEACAM5	-0.595292	-0.209577	0.21113	1.9182	-0.645553	-0.678905	-0.646717	0.10828	-0.299748	1.96171	-0.581081	-0.542439	-0.432517	-0.243571	0.00546362	1.97538	-0.663668	-0.641087	-0.491201	1.23777	-0.184528	1.2442	-0.98471	-0.82153
SPRR1B	NA	NA	NA	NA	NA	NA	-0.501511	-0.269918	-0.14493	2.01309	-0.53002	-0.566714	-0.446564	-0.0666998	-0.231232	1.99132	-0.618673	-0.628147	0.493057	-0.681542	1.27187	0.872695	-0.978042	-0.978042
LMO7	-0.233728	-0.749921	0.760755	1.58643	-0.258764	-1.10477	-0.526921	-0.522219	0.329639	1.90605	-0.548494	-0.638054	-0.195299	-0.754666	0.284151	1.80323	-0.114224	-1.02319	0.0112217	-0.965026	0.233086	1.77923	-0.149537	-0.908978
KLK11	-0.433307	-0.0282596	0.554733	1.69627	-1.00725	-0.782191	-0.733188	0.263238	0.314369	1.74159	-0.751377	-0.834632	-0.495765	-0.0591493	0.17086	1.89275	-0.776196	-0.732497	-0.660361	1.36815	0.350408	0.856897	-0.932605	-0.982488
DHRS9	-0.524432	-0.462351	0.046905	1.98885	-0.483779	-0.565191	-0.529011	-0.446712	-0.0730498	2.01244	-0.459352	-0.504317	-0.521345	-0.114515	0.128917	1.92235	-0.733498	-0.681912	-0.401608	-0.548192	0.0699547	1.98105	-0.516016	-0.585193
KLK7	-0.336824	-0.093684	-0.413467	1.99427	-0.759677	-0.39062	-0.801043	-0.152746	-0.212947	1.90606	0.068124	-0.807444	-0.593065	-0.114019	0.11021	1.93143	-0.700336	-0.63422	-0.876607	1.36528	-0.103335	1.1023	-0.876607	-0.611039
COL17A1	-0.709297	-0.157119	0.0299206	1.9555	-0.456364	-0.662636	-0.721078	0.167574	-0.105513	1.91199	-0.635977	-0.616992	-0.471441	0.447548	0.484531	1.534	-1.00751	-0.987131	-0.552123	1.33546	0.575948	0.644989	-0.723389	-1.28089
EPS8L1	-0.660691	-0.156319	0.567881	1.72167	-0.446254	-1.02629	-0.447976	-0.371484	0.0302399	1.96852	-0.377579	-0.801722	-0.459315	-0.361655	-0.0699987	1.99456	-0.369962	-0.733627	-0.308165	-1.28044	0.383137	1.2845	0.81654	-0.895567
CD55	-0.349033	-0.709931	0.865744	1.55377	-0.302827	-1.05772	-0.786266	-0.323656	0.0774544	1.95796	-0.530437	-0.395055	-0.306145	-0.502832	0.192826	1.90413	-0.360179	-0.927799	-0.318398	1.50209	-0.277673	0.928411	-1.01903	-0.815399
LAMC2	-0.415827	-0.147497	0.763433	1.60643	-0.832269	-0.974271	-0.358533	0.1024	0.610838	1.60086	-0.897316	-1.05825	-0.568792	0.257038	0.227184	1.76791	-0.750894	-0.932445	0.204969	1.5048	-0.0948235	0.547929	-0.930843	-1.23203
PRSS8	-0.596578	0.00697565	0.482003	1.74593	-0.7157	-0.922626	0.108492	-0.258358	0.392546	1.68497	-0.776294	-1.15136	-0.390803	-0.36546	0.0466403	1.96579	-0.457474	-0.798696	-0.386273	-0.684593	0.0726951	1.93868	-0.173531	-0.766978
NECTIN4	-0.248775	-0.394199	0.81933	1.51322	-0.400808	-1.28877	-0.357566	-0.433423	0.376963	1.86598	-0.670114	-0.781837	-0.273912	-0.403393	0.0235814	1.95714	-0.449426	-0.853992	-0.620343	-0.86102	0.400244	1.57909	0.491326	-0.989295
CST6	-0.305362	-0.481156	-0.547288	-0.395257	-0.302657	2.03172	-0.604392	1.47905	0.0885123	0.86938	-0.962923	-0.869625	-0.512336	0.243594	-0.16507	1.8933	-0.754946	-0.704545	-0.848173	0.598789	-0.325321	1.73235	-0.848173	-0.309477
TRIM29	-0.156282	-0.484473	0.893395	1.53094	-0.827206	-0.956375	-0.612747	-0.173385	0.0266382	1.96608	-0.589306	-0.617277	-0.280681	-0.184816	0.118838	1.90246	-0.63069	-0.925108	-0.56104	-0.56104	1.904	0.340158	-0.56104	-0.56104
LRRC8A	-0.152697	-0.649986	0.887155	1.55599	-0.804473	-0.835989	-0.456012	-0.455234	0.0700098	1.97713	-0.681374	-0.454522	-0.468401	-0.34114	0.146684	1.94687	-0.523512	-0.760497	0.834683	-1.72826	0.231638	0.421305	0.847064	-0.606432
MALL	-0.553489	-0.0546982	0.495443	1.74868	-0.661133	-0.974798	-0.350957	-0.0903951	0.32055	1.82096	-0.80143	-0.898729	-0.440113	-0.0886029	0.138921	1.90385	-0.821576	-0.692478	1.00648	-0.79978	1.23902	-0.41878	-1.25828	0.231339
TIMP2	-0.430962	-0.337963	0.654345	1.69522	-0.517442	-1.06319	-0.512357	-0.681148	-0.1016	1.48711	-1.10429	0.912282	-0.491836	-0.312399	-0.0157276	1.993	-0.577	-0.596041	-0.0184963	0.13081	-0.427864	1.76638	-0.165523	-1.2853
KLK10	-0.44095	-0.00524351	0.568105	1.6858	-0.962847	-0.844864	-0.722931	0.0894811	0.345694	1.79256	-0.79915	-0.705654	-0.58398	0.073274	0.0242323	1.90766	-0.755203	-0.665979	-0.352299	0.137601	-0.196841	1.91859	-0.725319	-0.781737
RHOD	-0.471595	0.193016	0.674654	1.54496	-0.885384	-1.05565	-0.187027	-0.114005	0.471135	1.71513	-0.867302	-1.01793	-0.383929	-0.0445083	-0.0684298	1.9472	-0.688855	-0.761474	0.265948	-1.22664	0.795823	1.41615	-0.664213	-0.58707
CEACAM1	-0.58114	-0.162615	0.482729	1.79457	-0.709929	-0.823611	-0.751551	-0.316002	0.522094	1.80524	-0.558013	-0.701765	-0.359094	-0.353868	0.0601617	1.9637	-0.539602	-0.771301	-0.237197	0.646744	-0.415223	1.70485	-0.888044	-0.811126
HK2	-0.486855	-0.417667	0.725284	1.70327	-0.759771	-0.764263	-0.965093	-0.631432	0.292186	1.85235	-0.234143	-0.313863	0.244831	-0.584051	0.494702	1.60263	-0.532415	-1.2257	0.323346	-1.02143	1.51608	-0.98481	0.617207	-0.450389
TMEM106B	0.165188	-0.653486	0.845018	1.47044	-0.904572	-0.922588	-0.50523	-0.425943	-0.0449115	2.00727	-0.49986	-0.531325	-0.171182	-0.473458	0.0464694	1.91346	-0.327435	-0.98785	-0.108519	-0.254954	0.071386	1.83175	-0.335356	-1.20431
CDCP1	-0.342447	-0.533807	0.907933	1.56726	-0.66017	-0.938774	-0.368945	-0.154335	0.71756	1.63074	-0.896464	-0.928553	-0.208805	-0.337336	0.275745	1.8669	-0.739812	-0.856694	0.653981	-0.922536	0.561004	1.34514	-0.460839	-1.17675
LY6K	-0.408248	-0.408248	-0.408248	-0.408248	-0.408248	2.04124	-1.23568	-0.115774	0.122629	0.423543	1.61529	-0.81001	-0.255991	-0.293079	0.171188	1.90845	-0.818932	-0.711639	-0.535983	-0.131734	-0.273051	1.88317	0.0902256	-1.03263
SDCBP2	-0.37627	0.0235119	0.852144	1.44341	-0.687643	-1.25516	-0.400078	0.320907	0.779251	1.39275	-1.04805	-1.04478	-0.301464	-0.313731	0.14784	1.92592	-0.639947	-0.818618	-0.507378	-0.406302	1.22546	1.30488	-0.626359	-0.990301
PLEC	-0.722478	-0.481062	0.638583	1.34429	0.539853	-1.31919	-0.766114	-0.350611	0.463489	1.75163	-0.0998272	-0.998569	-0.626304	-0.204633	0.117997	1.70965	0.25408	-1.25079	-0.0390866	-0.967082	0.618864	-0.108741	1.57945	-1.0834
GCNT3	-0.550458	-0.381623	0.584915	1.77735	-0.597711	-0.832471	-0.539971	-0.149666	0.549398	1.75427	-0.761389	-0.852646	-0.222156	-0.313992	0.147667	1.91355	-0.709232	-0.815833	-0.070175	-0.783658	0.466355	1.77543	-0.538844	-0.849105
KCNK1	-0.226284	-0.385875	0.865366	1.55436	-0.877689	-0.929877	-0.454108	0.0818707	0.691647	1.5816	-0.937378	-0.963629	-0.159373	-0.349134	0.472549	1.76568	-0.775922	-0.953798	-0.194504	-1.0069	0.473829	1.77478	-0.636878	-0.410329
PRSS22	-0.27323	-0.38462	0.815116	1.53676	-0.449204	-1.24482	0.138412	-0.391914	1.00508	1.29258	-0.853197	-1.19095	-0.200868	-0.35368	0.298339	1.85524	-0.687234	-0.911793	-0.281986	0.126189	0.0330353	1.8478	-0.837746	-0.887292
FAM3C	0.0132207	-0.404559	0.954205	1.40481	-1.07411	-0.893567	-0.484983	-0.178773	0.0546628	1.95091	-0.779425	-0.562393	-0.390628	-0.183054	0.188632	1.89837	-0.635379	-0.877946	0.361181	0.831709	0.906671	0.399253	-1.44217	-1.05664
SPNS2	-0.116769	-0.608346	0.856292	1.56199	-0.776411	-0.916751	-0.356708	-0.513245	0.435777	1.8487	-0.681686	-0.732837	-0.267032	-0.445984	0.147993	1.93308	-0.551147	-0.816908	0.200074	-0.925114	0.072292	1.83089	-0.426716	-0.75143
MACC1	-0.171608	-1.04332	0.671106	1.28493	0.497201	-1.23831	-0.288017	-0.635367	0.206348	1.92197	-0.443003	-0.761934	-0.255406	-0.658095	0.254425	1.8826	-0.343202	-0.880323	-0.00311883	-1.01261	0.812453	1.54762	-0.583397	-0.760947
ITGA2	-0.256872	-0.571317	0.793558	1.61881	-0.56568	-1.0185	-0.339346	-0.414212	0.618995	1.74263	-0.818687	-0.789378	-0.139412	-0.315635	0.201619	1.87592	-0.761283	-0.861205	0.476893	-0.672745	-0.227354	1.80958	-0.565306	-0.821067
GALNT5	-0.450827	-0.338059	0.78901	1.64354	-0.759008	-0.884657	-0.920973	-0.103629	0.405445	1.79746	-0.428508	-0.749796	-0.491685	-0.397085	0.166719	1.95308	-0.599012	-0.632015	0.288273	0.433784	1.15999	0.575095	-1.3583	-1.09884
F3	-0.426567	-0.385583	0.718103	1.68162	-0.61263	-0.974946	-0.39382	-0.355762	1.15299	1.33342	-0.641889	-1.09495	-0.103918	-0.397931	0.284535	1.84004	-0.657239	-0.96549	-0.543504	-0.104939	1.92899	0.0890401	-0.800496	-0.569092
PARD6B	0.570013	-1.28563	1.29467	0.713529	-0.674146	-0.618444	0.066328	-0.669443	0.595473	1.67344	-0.782934	-0.882869	-0.229992	-0.662712	0.186493	1.91453	-0.407076	-0.801245	0.812945	-1.18681	-0.297391	1.55715	-0.55486	-0.331037
GULP1	0.0237094	-0.911182	0.893481	1.35158	-0.120847	-1.23674	-0.386816	-0.519576	0.278023	1.80825	-0.0716195	-1.10826	-0.285026	-0.604979	-0.16862	1.86825	0.189422	-0.999046	0.251885	-0.968254	0.843414	1.4366	-0.755613	-0.808033
WNT7B	-0.257688	-0.39998	1.10529	1.35017	-0.661219	-1.13657	-0.529518	-0.22335	0.62168	1.73212	-0.827946	-0.772985	-0.32838	-0.16621	0.527825	1.73733	-0.894771	-0.875793	0.00471796	-0.734167	1.90264	-0.734167	0.101094	-0.540116
MROH6	-0.192488	-0.559233	-1.28033	0.497695	-0.123358	1.65772	-0.587646	-0.560961	0.144654	1.95675	-0.341727	-0.611074	-0.462961	-0.164486	-0.0992779	1.9714	-0.412894	-0.831781	0.137378	-0.628984	-1.20813	1.45052	0.828477	-0.579259
ISG20	-0.583596	-0.140973	0.852712	1.54475	-0.584548	-1.08834	-0.93508	0.28998	1.03437	0.334417	-1.50156	0.777872	-0.441223	-0.397609	-0.0461867	1.99588	-0.704651	-0.406214	-0.51698	-0.407222	1.02871	1.47867	-0.977294	-0.605883
FAM129B	-0.224063	0.268893	0.871395	1.29399	-1.0806	-1.12963	0.661894	-0.103386	0.689172	1.11845	-1.06897	-1.29716	-0.41561	-0.1376	0.0973324	1.9196	-0.585666	-0.878059	0.127063	-0.552956	1.26156	1.10042	-0.941403	-0.994683
AL121761.2	0.0653054	-0.165268	1.12504	1.13738	-0.892868	-1.26959	-0.719016	0.0705882	0.0651221	1.89667	-0.573146	-0.740222	-0.241162	-0.0994196	0.204641	1.8497	-0.846291	-0.867465	-0.796394	0.175508	1.66195	0.551728	-0.796394	-0.796394
ANXA3	-0.137573	-0.0266906	0.83418	1.43695	-1.04224	-1.06463	-0.267038	0.240862	0.420785	1.62378	-0.909109	-1.10928	-0.332289	0.149093	0.215336	1.77943	-0.988635	-0.822933	0.604024	-0.73489	0.854343	1.16926	-1.26792	-0.624813
SAMD9	-0.522637	-0.350523	0.674159	1.72689	-0.755943	-0.771945	-0.858481	-1.01838	0.310416	1.74593	-0.270236	0.0907497	-0.378251	-0.489443	-0.0188147	1.97065	-0.272002	-0.812139	-0.882722	-0.703196	-0.259963	0.191621	1.88867	-0.234408
CDC42EP5	-0.435609	1.62467	-0.472834	0.699913	-1.18478	-0.23136	-0.511748	0.723509	0.21401	1.51298	-0.983171	-0.955576	-0.299817	0.0317255	0.097922	1.86219	-0.858559	-0.833458	-0.133875	-0.227937	0.788074	1.54054	-0.954534	-1.01226
MXD1	-0.346702	-0.631932	0.479014	1.51376	0.343018	-1.35716	-1.08767	-0.899029	0.0713234	1.71844	-0.0264396	0.22337	-0.195157	-0.918734	-0.321788	1.9284	0.0487712	-0.541487	-0.67874	-0.794934	-0.298393	1.49236	1.02079	-0.741083
C4orf48	-0.475271	-0.21426	-0.552236	-0.349658	-0.436088	2.02751	0.0858049	0.62721	0.524521	1.18024	-1.27338	-1.1444	-0.579893	0.673977	0.19262	1.56569	-0.97767	-0.874726	-0.937321	1.01565	0.0165845	0.688055	-1.46612	0.683148
ECM1	-0.609581	0.290574	0.496614	1.61212	-1.11491	-0.674817	-0.872722	-0.538048	-0.0457663	1.8051	-0.734473	0.385907	-0.3598	-0.240168	0.0147533	1.96443	-0.654042	-0.725176	-0.497946	0.953129	-0.298686	1.52795	-0.819015	-0.86543
ITGB8	0.667103	-0.727187	0.708142	1.26598	-0.744638	-1.1694	-0.014053	-0.486713	0.0982411	1.89651	-0.604685	-0.889303	-0.0259308	-0.50313	0.339219	1.80702	-0.638035	-0.97914	0.265299	-0.65797	1.00315	1.29454	-0.952509	-0.952509
MALAT1	-0.381465	-0.480814	-0.151109	-0.0820706	1.96083	-0.865373	-1.03196	-0.951619	-0.401216	0.0624111	1.4509	0.871491	0.132689	-1.01393	0.18829	0.390512	1.51516	-1.21272	-0.0544652	-1.12487	-0.0364455	0.553548	1.59695	-0.934722
PPP1R10	-0.132724	-0.445176	-0.45765	-0.648749	2.01165	-0.327349	-0.652741	-0.804477	-0.0168954	-0.421529	1.93576	-0.0401179	-0.355738	-0.613895	-0.319618	-0.482551	2.02431	-0.252504	-0.128748	-0.923435	-0.587106	-0.340831	1.91456	0.0655624
NEAT1	-0.0455635	-0.621199	-0.124662	-0.191795	1.91926	-0.936037	-1.07223	-0.957239	-0.265171	0.69734	1.54085	0.0564508	-0.301233	-1.03256	0.00332099	0.580267	1.64494	-0.894729	0.548542	-1.17856	-0.226813	1.03043	0.957663	-1.13126
HEXIM1	-0.139181	-0.492875	-0.233119	-0.357671	1.99123	-0.768388	-0.564373	-0.896299	-0.242218	0.0874437	1.92732	-0.311871	-0.255714	-0.573435	-0.415978	-0.492635	2.0265	-0.288734	-0.471509	-0.794557	-0.245923	-0.254332	1.9925	-0.226175
KCNQ1OT1	0.223374	-0.627894	-0.344806	-0.548228	1.93225	-0.634691	-0.488103	-0.673953	-0.351653	-0.351224	2.00986	-0.144924	-0.223572	-0.885991	0.139517	-0.521707	1.92077	-0.429012	-0.102354	-0.754844	-0.388115	0.0863347	1.91927	-0.760293
GOLGA8B	-0.469567	-0.241555	-0.270109	-0.0619816	1.95343	-0.910213	-0.602992	-0.735481	0.143615	-0.456761	1.94436	-0.292737	0.210189	-0.77306	-0.439957	-0.635786	1.91883	-0.280212	-0.390324	-0.52858	-0.472608	-0.446728	2.02722	-0.188977
ARGLU1	-0.125118	-0.536055	-0.313677	-0.466246	2.01338	-0.572285	-1.09233	-1.11092	0.351114	-0.315578	1.09594	1.07178	-0.129338	-0.730224	-0.546452	-0.683723	1.91103	0.17871	1.05377	-1.41462	-0.0276587	-0.831919	1.085	0.135427
FUS	0.230922	-0.858189	-0.383372	-0.885513	1.80871	0.0874424	-0.495506	-0.850193	-0.564336	-0.638837	1.44279	1.10609	-0.233659	-0.912762	-0.242816	-0.53081	1.94192	-0.0218778	-0.254005	-0.879383	-0.481127	-0.309687	1.95797	-0.0337653
PPP1R15A	0.405036	-0.934044	-0.117552	-0.658335	1.80677	-0.501872	-0.201056	-1.80481	0.444365	1.19973	0.178611	0.183157	-0.221371	-1.09238	-0.00103832	-0.117815	1.88199	-0.44938	-0.291249	-0.783698	-0.444084	-0.287058	1.9963	-0.190208
IER2	0.498551	-0.698829	-0.154611	-0.814252	1.78722	-0.618078	-0.79214	-0.831023	-0.122612	-0.0999496	1.91118	-0.0654544	-0.202345	-0.968901	-0.18012	-0.644365	1.88701	0.108719	-0.446748	-0.803507	-0.440671	-0.34511	1.95844	0.077598
JUN	0.242596	-0.687531	-0.0646445	-0.653448	1.87785	-0.714819	-0.494564	-1.05627	-0.630256	-0.0307052	0.475222	1.73658	0.0245988	-1.33109	-0.254128	-0.659789	1.47253	0.747878	-0.505882	-0.668214	-0.394057	-0.366946	2.00083	-0.0657308
HMGB2	-0.356555	-0.439711	-0.447988	-0.46103	-0.333166	2.03845	-0.420468	-0.406452	-0.394145	-0.408971	-0.411133	2.04117	-0.449795	-0.481295	-0.468593	-0.508985	-0.110064	2.01873	-0.535858	-0.535858	-0.375401	-0.359873	-0.219596	2.02659
STMN1	-0.382702	-0.417904	-0.418551	-0.422656	-0.399195	2.04101	-0.427121	-0.386904	-0.41298	-0.384385	-0.429474	2.04086	-0.37977	-0.370807	-0.411643	-0.450617	-0.427508	2.04035	-0.381756	-0.505918	-0.435212	-0.227853	-0.480534	2.03127
TUBA1B	-0.454554	-0.426639	-0.402229	-0.404478	-0.352182	2.04008	-0.396785	-0.433825	-0.374723	-0.372829	-0.461847	2.04001	-0.469018	-0.366816	-0.487719	-0.484662	-0.222366	2.03058	-0.375943	-0.318435	-0.440592	-0.558524	-0.340105	2.0336
CENPF	-0.39219	-0.43857	-0.43084	-0.455121	-0.322217	2.03894	-0.448208	-0.417965	-0.412112	-0.446927	-0.313544	2.03876	-0.343209	-0.422019	-0.43316	-0.45537	-0.385899	2.03966	-0.392499	-0.348205	-0.405303	-0.446917	-0.446917	2.03984
HMGN2	-0.233619	-0.457176	-0.442862	-0.496202	-0.402824	2.03268	-0.422137	-0.401288	-0.399009	-0.337812	-0.478896	2.03914	-0.398565	-0.352962	-0.467022	-0.563399	-0.247745	2.02969	-0.467499	-0.35628	-0.49965	-0.260334	-0.449676	2.03344
MKI67	-0.398962	-0.4259	-0.429493	-0.438685	-0.347075	2.04011	-0.42998	-0.415832	-0.401417	-0.424765	-0.368755	2.04075	-0.362831	-0.413281	-0.418772	-0.447448	-0.398126	2.04046	-0.408248	-0.408248	-0.408248	-0.408248	-0.408248	2.04124
PTTG1	-0.344309	-0.410114	-0.409747	-0.45977	-0.415912	2.03985	-0.42409	-0.380008	-0.368244	-0.433072	-0.435015	2.04043	-0.392156	-0.405062	-0.42906	-0.453107	-0.360842	2.04023	-0.443688	-0.33783	-0.443688	-0.37027	-0.443688	2.03916
TOP2A	-0.395276	-0.414204	-0.418124	-0.430934	-0.3824	2.04094	-0.419534	-0.379675	-0.413019	-0.426409	-0.402334	2.04097	-0.412603	-0.402247	-0.408383	-0.421846	-0.396083	2.04116	-0.408248	-0.408248	-0.408248	-0.408248	-0.408248	2.04124
UBE2C	-0.393741	-0.40668	-0.422288	-0.412715	-0.405728	2.04115	-0.425133	-0.419176	-0.383882	-0.401554	-0.411281	2.04103	-0.394173	-0.377774	-0.414975	-0.427402	-0.426535	2.04086	-0.234815	-0.502856	-0.40037	-0.390452	-0.502856	2.03135
NUSAP1	-0.362148	-0.431567	-0.410724	-0.428468	-0.407705	2.04061	-0.412822	-0.418071	-0.415579	-0.435134	-0.358957	2.04056	-0.413277	-0.402067	-0.411453	-0.420644	-0.393711	2.04115	-0.408248	-0.408248	-0.408248	-0.408248	-0.408248	2.04124
PCLAF	-0.373185	-0.391536	-0.427397	-0.427184	-0.421449	2.04075	-0.413809	-0.378213	-0.408789	-0.409501	-0.430636	2.04095	-0.378193	-0.320636	-0.433894	-0.460167	-0.445629	2.03852	-0.602264	0.158977	-0.602264	-0.300574	-0.602264	1.94839
ASPM	-0.398763	-0.421973	-0.436355	-0.408012	-0.375705	2.04081	-0.422219	-0.424968	-0.416939	-0.409434	-0.367225	2.04079	-0.371616	-0.423311	-0.430044	-0.442674	-0.372679	2.04032	-0.423985	-0.423985	-0.344262	-0.423985	-0.423985	2.0402
BIRC5	-0.376301	-0.407584	-0.411499	-0.424107	-0.421453	2.04094	-0.413892	-0.396692	-0.418089	-0.394366	-0.418089	2.04113	-0.404973	-0.397227	-0.403666	-0.418663	-0.416644	2.04117	-0.470677	-0.14067	-0.470677	-0.470677	-0.470677	2.02338
NUCKS1	-0.119824	-0.425114	-0.511799	-0.654549	-0.295508	2.00679	-0.374877	-0.440587	-0.391284	-0.397589	-0.436222	2.04056	-0.323931	0.0930712	-0.219365	-0.508294	-0.956105	1.91462	-0.535361	-0.735324	-0.37248	0.691638	-0.769805	1.72133
CCNB1	-0.38752	-0.412899	-0.416493	-0.428363	-0.395746	2.04102	-0.417781	-0.437302	-0.399283	-0.400522	-0.386033	2.04092	-0.40957	-0.414584	-0.423175	-0.443186	-0.349725	2.04024	-0.453955	-0.453955	-0.453955	-0.453955	-0.216169	2.03199
TPX2	-0.395487	-0.399369	-0.429997	-0.396819	-0.419371	2.04104	-0.421481	-0.384833	-0.425466	-0.425466	-0.383602	2.04085	-0.395613	-0.406457	-0.414966	-0.435392	-0.388541	2.04097	-0.442382	-0.366198	-0.346032	-0.442382	-0.442382	2.03938
CKS2	-0.067585	-0.512877	-0.330473	-0.597736	-0.496234	2.0049	-0.487719	-0.474408	-0.269832	-0.476169	-0.324637	2.03276	-0.33415	-0.531807	-0.415595	-0.558992	-0.181212	2.02176	-0.469387	-0.57567	-0.327063	-0.512747	-0.130422	2.01529
CDKN3	-0.343518	-0.39944	-0.422255	-0.446786	-0.42795	2.03995	-0.41235	-0.405078	-0.389617	-0.417044	-0.417044	2.04113	-0.403101	-0.378707	-0.410023	-0.418869	-0.430235	2.04094	-0.43476	-0.299197	-0.43476	-0.43476	-0.43476	2.03824
TK1	-0.383029	-0.370287	-0.391589	-0.385733	-0.507988	2.03863	-0.441196	-0.360351	-0.380723	-0.401511	-0.456138	2.03992	-0.343468	-0.252955	-0.431239	-0.475696	-0.528115	2.03147	-0.907369	1.83019	-0.041816	0.0419472	-0.907369	-0.0155871
SMC4	-0.313059	-0.446037	-0.458019	-0.437419	-0.383763	2.0383	-0.419552	-0.451279	-0.430905	-0.358009	-0.380312	2.04006	-0.352678	-0.458265	-0.497156	-0.503294	-0.217819	2.02921	-0.458213	-0.515717	-0.38121	-0.237692	-0.439242	2.03207
TYMS	-0.370849	-0.402724	-0.42508	-0.417831	-0.424336	2.04082	-0.432135	-0.38783	-0.37866	-0.415806	-0.426352	2.04078	-0.403282	-0.314651	-0.419533	-0.449088	-0.452134	2.03869	-0.534438	0.182167	-0.534438	-0.534438	-0.534438	1.95559
HMMR	-0.409327	-0.425837	-0.429947	-0.422472	-0.352831	2.04041	-0.410115	-0.400214	-0.397834	-0.416507	-0.416507	2.04118	-0.4428	-0.435803	-0.447966	-0.456562	-0.251916	2.03505	-0.408248	-0.408248	-0.408248	-0.408248	-0.408248	2.04124
DTYMK	-0.281026	-0.339836	-0.419514	-0.489919	-0.503438	2.03373	-0.400917	-0.392345	-0.289793	-0.429104	-0.523356	2.03551	-0.414477	-0.292594	-0.424602	-0.471738	-0.434077	2.03749	-1.07438	0.390329	-0.148167	-0.566456	-0.389787	1.78846
H2AFV	-0.0432007	-0.435059	-0.501666	-0.694904	-0.31839	1.99322	-0.548288	-0.390199	-0.385985	-0.0360848	-0.637159	1.99772	-0.356925	-0.388192	-0.382391	-0.588315	-0.316301	2.03212	-0.699726	-0.104157	-0.281271	-0.221106	-0.673215	1.97947
CCNB2	-0.373943	-0.412026	-0.417634	-0.427988	-0.40931	2.0409	-0.41042	-0.417487	-0.396841	-0.417487	-0.398926	2.04116	-0.382057	-0.408944	-0.417182	-0.442332	-0.390267	2.04078	-0.408248	-0.408248	-0.408248	-0.408248	-0.408248	2.04124
RRM2	-0.408113	-0.409864	-0.410316	-0.423826	-0.388997	2.04111	-0.427465	-0.424651	-0.422742	-0.408741	-0.356932	2.04053	-0.414594	-0.399395	-0.42228	-0.398465	-0.406423	2.04116	-0.198322	-0.253636	-0.565587	-0.543585	-0.456852	2.01798
CKS1B	-0.231809	-0.391702	-0.368254	-0.400331	-0.632107	2.0242	-0.442791	-0.397377	-0.366027	-0.305075	-0.524406	2.03568	-0.380998	-0.111207	-0.29661	-0.565225	-0.64931	2.00335	-0.773567	1.57788	-0.449142	-0.101462	-1.04	0.786292
CDK1	-0.398597	-0.405503	-0.414062	-0.41478	-0.408262	2.04121	-0.430127	-0.418661	-0.390705	-0.430127	-0.37106	2.04068	-0.401704	-0.403324	-0.388315	-0.413226	-0.434434	2.041	-0.460394	-0.187466	-0.460394	-0.460394	-0.460394	2.02904
TMPO	-0.14138	-0.508401	-0.541984	-0.552164	-0.268707	2.01264	-0.436439	-0.393358	-0.418236	-0.387695	-0.405198	2.04093	-0.35713	-0.450858	-0.406655	-0.463276	-0.361349	2.03927	-0.516313	-0.550232	-0.11415	-0.651578	-0.159612	1.99188
MAD2L1	-0.358469	-0.393449	-0.420712	-0.432172	-0.435587	2.04039	-0.444199	-0.40858	-0.416813	-0.467194	-0.301123	2.03791	-0.422012	-0.315582	-0.457964	-0.495746	-0.345265	2.03657	-0.343133	0.451532	-0.0465708	-0.903307	-0.903307	1.74479
CDC20	-0.396631	-0.437248	-0.397665	-0.418117	-0.39128	2.04094	-0.430673	-0.388713	-0.406628	-0.384152	-0.430673	2.04084	-0.413051	-0.393464	-0.403647	-0.437072	-0.393741	2.04098	-0.458934	-0.458934	-0.458934	-0.19401	-0.458934	2.02975
ANP32E	-0.136347	-0.412872	-0.379671	-0.492906	-0.59545	2.01725	-0.389229	-0.473435	-0.3315	-0.453619	-0.390831	2.03861	-0.318883	-0.425293	-0.441771	-0.596978	-0.243546	2.02647	0.100447	-0.283955	-0.376176	-0.871865	-0.505486	1.93704
KIF20B	-0.3633	-0.432072	-0.443013	-0.478093	-0.321453	2.03793	-0.410477	-0.440239	-0.418215	-0.419489	-0.351917	2.04034	-0.404535	-0.408327	-0.437982	-0.443934	-0.345209	2.03999	-0.453955	-0.453955	-0.453955	-0.453955	-0.216169	2.03199
DLGAP5	-0.411095	-0.414671	-0.42095	-0.418939	-0.375298	2.04095	-0.408248	-0.408248	-0.408248	-0.408248	-0.408248	2.04124	-0.399069	-0.388817	-0.419382	-0.425617	-0.408174	2.04106	-0.26744	-0.442202	-0.442202	-0.442202	-0.442202	2.03625
GTSE1	-0.393355	-0.43278	-0.401455	-0.423885	-0.389468	2.04094	-0.47042	-0.452455	-0.449831	-0.430584	-0.229794	2.03308	-0.413581	-0.403069	-0.435246	-0.417698	-0.37119	2.04078	-0.450731	-0.450731	-0.450731	-0.230374	-0.450731	2.0333
ZWINT	-0.347281	-0.386304	-0.411361	-0.44992	-0.444888	2.03975	-0.424398	-0.350488	-0.437264	-0.370979	-0.456448	2.03958	-0.400648	-0.290356	-0.421841	-0.4718	-0.452482	2.03713	-0.626024	-0.131744	-0.626024	0.0595906	-0.626024	1.95022
CEP55	-0.40771	-0.435854	-0.423289	-0.414576	-0.359109	2.04054	-0.443919	-0.399615	-0.443919	-0.443919	-0.30698	2.03835	-0.378506	-0.402376	-0.444137	-0.435902	-0.379546	2.04047	-0.0860612	-0.482343	-0.482343	-0.482343	-0.482343	2.01543
UBE2T	-0.227216	-0.323646	-0.460293	-0.466662	-0.549892	2.02771	-0.378618	-0.334191	-0.442143	-0.442143	-0.442143	2.03924	-0.370738	-0.272139	-0.440294	-0.454793	-0.496944	2.03491	-0.529365	-0.203701	-0.529365	-0.529365	-0.22494	2.01674
ANLN	-0.357083	-0.447582	-0.400185	-0.444213	-0.39099	2.04005	-0.418525	-0.40324	-0.376531	-0.440381	-0.402114	2.04079	-0.336627	-0.4892	-0.41938	-0.463661	-0.328018	2.03689	-0.47936	-0.318691	-0.27616	-0.47936	-0.47936	2.03293
NUDT1	-0.266706	-0.315571	-0.518952	-0.538679	-0.389416	2.02932	-0.53775	-0.148896	-0.35365	-0.424189	-0.554477	2.01896	-0.382318	-0.24123	-0.481528	-0.424235	-0.503098	2.03241	-0.840635	1.05531	-0.840635	0.145563	-0.840635	1.32103
NUF2	-0.393589	-0.411769	-0.403169	-0.425391	-0.407211	2.04113	-0.410512	-0.419845	-0.419845	-0.419845	-0.370824	2.04087	-0.386969	-0.409648	-0.415701	-0.404243	-0.42452	2.04108	-0.408248	-0.408248	-0.408248	-0.408248	-0.408248	2.04124
CENPW	-0.358265	-0.400509	-0.407622	-0.44651	-0.427439	2.04035	-0.363519	-0.384883	-0.397998	-0.386633	-0.505635	2.03867	-0.390914	-0.356	-0.42041	-0.437206	-0.435738	2.04027	-0.550081	-0.550081	-0.195529	-0.161218	-0.550081	2.00699
PRC1	-0.358056	-0.41677	-0.424545	-0.431036	-0.410144	2.04055	-0.401993	-0.423056	-0.419856	-0.396389	-0.399823	2.04112	-0.422259	-0.390749	-0.444913	-0.452356	-0.328905	2.03918	0.0355653	-0.373057	-0.550127	-0.550127	-0.550127	1.98787
LMNB1	-0.231365	-0.42433	-0.455725	-0.441033	-0.480588	2.03304	-0.400019	-0.449164	-0.425236	-0.402868	-0.363118	2.04041	-0.253323	-0.402563	-0.4002	-0.482867	-0.494696	2.03365	-0.408248	-0.408248	-0.408248	-0.408248	-0.408248	2.04124
CCNA2	-0.388029	-0.413065	-0.426279	-0.427179	-0.386364	2.04092	-0.472317	-0.439338	-0.396723	-0.326059	-0.404359	2.0388	-0.39433	-0.386045	-0.401134	-0.438361	-0.421003	2.04087	-0.508526	-0.508526	-0.508526	-0.508526	0.0431899	1.99091
KNL1	-0.401646	-0.428883	-0.467036	-0.436466	-0.304028	2.03806	-0.452235	-0.452235	-0.452235	-0.452235	-0.223758	2.0327	-0.39548	-0.390376	-0.429973	-0.422023	-0.403151	2.041	-0.408248	-0.408248	-0.408248	-0.408248	-0.408248	2.04124
SMC2	-0.335509	-0.44377	-0.390896	-0.445	-0.424338	2.03951	-0.400636	-0.415428	-0.426522	-0.383794	-0.41464	2.04102	-0.319442	-0.335976	-0.399802	-0.481378	-0.499168	2.03577	-0.0109601	-0.853384	-1.21843	0.300646	0.146537	1.6356
ARHGAP11A	-0.343894	-0.422725	-0.452575	-0.495209	-0.322502	2.0369	-0.450029	-0.409735	-0.403849	-0.450029	-0.325483	2.03913	-0.360401	-0.425261	-0.460424	-0.457518	-0.334962	2.03857	-0.408248	-0.408248	-0.408248	-0.408248	-0.408248	2.04124
CENPK	-0.377198	-0.413843	-0.453366	-0.444483	-0.350791	2.03968	-0.432943	-0.436741	-0.433606	-0.410611	-0.325521	2.03942	-0.340803	-0.35168	-0.479777	-0.476079	-0.38926	2.0376	-0.653022	0.558272	-0.653022	-0.653022	-0.4014	1.80219
UBE2S	-0.0168696	-0.636935	-0.403634	-0.628717	-0.30022	1.98638	-0.172688	-0.54237	-0.32851	-0.483305	-0.495302	2.02217	-0.444263	-0.566385	-0.504115	-0.574271	0.118265	1.97077	-0.101927	-0.61962	-0.710211	-0.56696	0.0553232	1.94339

## Sheet: Figure 2f
	Normal			Low			Medium			High
	P1	P2	P3	P1	P2	P3	P1	P2	P3	P1	P2	P3
INS	0.133937	1.43488	-0.799803	1.36016	-0.0661299	1.26952	-0.657953	-0.684376	0.33009	-0.836141	-0.684376	-0.799803
REG1A	-0.5	1.42613	1.09928	1.5	-0.0370826	-0.79055	-0.5	-0.689558	0.593624	-0.5	-0.69949	-0.902349
CTRB2	-0.822508	1.5	-0.5	1.20586	-0.5	-0.5	0.439152	-0.5	-0.5	-0.822508	-0.5	1.5
IGKC	1.17458	1.49994	-1.08531	-1.20159	-0.490686	-0.0918812	0.310292	-0.497817	1.33718	-0.283282	-0.511442	-0.15999
SPP1	1.49999	1.03213	1.49966	-0.500337	0.681763	-0.471531	-0.503475	-0.83241	-0.522801	-0.496181	-0.88148	-0.505328
CELA3A	-0.833282	1.5	0	1.16687	-0.5	0	0.499691	-0.5	0	-0.833282	-0.5	0
MT2A	1.49394	1.41566	0.706181	-0.372029	-0.2491	1.00793	-0.574686	-0.939254	-0.947318	-0.54723	-0.227303	-0.766794
PRSS2	-0.5	1.46119	-0.727901	1.5	-0.693361	-0.636692	-0.5	-0.172487	1.4352	-0.5	-0.59534	-0.0706061
APOE	1.49998	1.4859	1.49715	-0.504373	-0.454651	-0.414546	-0.502854	-0.351823	-0.559536	-0.492753	-0.679425	-0.523071
IGLC2	-0.665859	1.49989	-0.400438	1.46918	-0.485875	1.4944	-0.595947	-0.498831	-0.610334	-0.207369	-0.515186	-0.483632
MT1G	1.49966	0.157522	1.40939	-0.500259	-1.42258	0.0120586	-0.473612	0.3575	-0.67071	-0.525789	0.907555	-0.750741
IGHA1	1.03784	1.49987	-0.73317	0.670814	-0.482113	1.46498	-0.935404	-0.50454	-0.210131	-0.77325	-0.513218	-0.521677
CPB1	0	1.49999	0	0	-0.495155	0	0	-0.502418	0	0	-0.502418	0
CLPS	-0.5	1.5	0	1.5	-0.5	0	-0.5	-0.5	0	-0.5	-0.5	0
PRSS1	-0.527618	1.5	-1.04015	1.49882	-0.5	-0.452086	-0.443587	-0.5	1.29398	-0.527618	-0.5	0.198257
CXCL8	1.47656	1.42194	1.4925	-0.372085	-0.720229	-0.45162	-0.363308	-0.024397	-0.636148	-0.741167	-0.677316	-0.40473
VIM	1.49994	-0.247584	1.38905	-0.487849	1.44562	0.0706721	-0.502736	-0.342838	-0.738645	-0.509354	-0.855195	-0.721076
REG3A	0	1.5	0	0	-0.5	0	0	-0.5	0	0	-0.5	0
IGHG4	1.37146	1.49964	-0.948556	-0.238628	-0.469811	0.965208	-0.107894	-0.508364	-0.772681	-1.02494	-0.521464	0.756028
TFPI2	1.47125	1.49342	1.49999	-0.214868	-0.369686	-0.50214	-0.628192	-0.533211	-0.495714	-0.628192	-0.590523	-0.50214
MT1X	1.38681	1.19265	0.625055	0.0725697	0.0412765	1.0743	-0.787103	0.0212258	-0.924756	-0.672278	-1.25516	-0.774601
SERPINA1	1.49857	1.37405	0.466579	-0.441049	-0.114188	-1.49953	-0.54582	-0.239199	0.526489	-0.511703	-1.02066	0.506467
FXYD2	1.4981	1.11243	0.671382	-0.439781	0.577738	1.03976	-0.495356	-0.830967	-0.900985	-0.56296	-0.859198	-0.810162
CTRB1	0	1.5	0	0	-0.5	0	0	-0.5	0	0	-0.5	0
PLA2G1B	-0.836648	1.4999	-0.5	0.520359	-0.483959	-0.5	1.15294	-0.507973	1.5	-0.836648	-0.507973	-0.5
SRGN	1.49999	-0.219986	1.46336	-0.49812	1.44621	-0.177516	-0.497988	-0.38046	-0.656344	-0.503886	-0.845767	-0.629501
CCL2	1.49998	1.49426	1.49993	-0.497717	-0.450798	-0.51188	-0.494783	-0.422873	-0.500438	-0.507479	-0.620592	-0.487609
TTR	-0.490491	1.49709	-0.802971	-0.60156	-0.413457	-0.802971	-0.40299	-0.559948	0.344196	1.49504	-0.523682	1.26175
CTRC	0	1.5	0	0	-0.5	0	0	-0.5	0	0	-0.5	0
CPA1	0	1.5	0	0	-0.5	0	0	-0.5	0	0	-0.5	0
SST	0	1.49999	-0.733706	0	-0.49796	1.45123	0	-0.497158	-0.137194	0	-0.504873	-0.580331
CELA3B	-1.30836	1.5	0	0.741346	-0.5	0	-0.254018	-0.5	0	0.821028	-0.5	0
CD81	1.49943	1.02326	1.47616	-0.46098	0.675987	-0.240939	-0.518956	-0.687972	-0.619418	-0.519498	-1.01127	-0.615805
OLFM4	-0.5	1.3983	-0.127233	1.5	0.0457677	-0.749618	-0.5	-0.719311	1.44774	-0.5	-0.724753	-0.570894
REG1B	0	1.5	0	0	-0.5	0	0	-0.5	0	0	-0.5	0
MT1M	1.49522	1.43641	0.988292	-0.480016	-0.885367	0.733311	-0.411203	-0.252822	-0.90308	-0.604	-0.298221	-0.818523
CEL	1.39206	1.49928	0	0.049493	-0.526552	0	-0.619083	-0.516378	0	-0.82247	-0.45635	0
IGLC3	-0.242456	1.49972	-0.570867	1.43289	-0.473119	1.49805	-0.29567	-0.508252	-0.455333	-0.894768	-0.518346	-0.471846
RBP1	1.49263	1.42563	1.49871	-0.357516	-0.914777	-0.477336	-0.567556	-0.267479	-0.463744	-0.567556	-0.243369	-0.557632
IGFBP7	1.49375	0.257196	1.49571	-0.373292	1.26553	-0.398082	-0.53163	-0.467289	-0.580384	-0.588832	-1.05543	-0.517243
LAPTM5	1.49984	1.30431	1.46904	-0.505702	0.245474	-0.203972	-0.514359	-0.637764	-0.640888	-0.479778	-0.912019	-0.624175
CPA2	0	1.5	0	0	-0.5	0	0	-0.5	0	0	-0.5	0
REG3G	0	1.5	0	0	-0.5	0	0	-0.5	0	0	-0.5	0
GCG	0	1.5	0	0	-0.5	0	0	-0.5	0	0	-0.5	0
SERPING1	1.49595	1.06682	1.49894	-0.410781	0.635995	-0.447188	-0.494679	-0.789665	-0.518494	-0.590491	-0.913148	-0.533259
CELA2A	-0.5	1.5	-0.673738	-0.5	-0.5	1.44325	1.5	-0.5	-0.0957765	-0.5	-0.5	-0.673738
C3	1.47949	1.21378	1.49691	-0.299823	0.411561	-0.557355	-0.477105	-0.947723	-0.409671	-0.70256	-0.67762	-0.529886
PNLIP	0	1.5	0	0	-0.5	0	0	-0.5	0	0	-0.5	0
MT1E	-0.881438	0.166485	0.261693	1.36242	-1.33952	1.30527	-0.594899	0.0915724	-0.776654	0.113919	1.08147	-0.790311
C1QB	1.49981	1.49379	1.49922	-0.510229	-0.372054	-0.454658	-0.51199	-0.538455	-0.528775	-0.477593	-0.583285	-0.515784
MMP7	-0.174636	1.48871	-0.918979	1.45426	-0.571401	-0.602403	-0.773839	-0.323561	0.197093	-0.505781	-0.593751	1.32429
SOD2	1.42805	1.04692	1.48881	-0.058951	0.43143	-0.352745	-0.58464	-0.180139	-0.65074	-0.784463	-1.29822	-0.485329
C1QA	1.49999	1.47963	1.49871	-0.497022	-0.278673	-0.441332	-0.497966	-0.523447	-0.534717	-0.505003	-0.677515	-0.522661
APOC1	1.49996	1.45454	1.49876	-0.496778	-0.611415	-0.443393	-0.510276	-0.143121	-0.53801	-0.492905	-0.700003	-0.517359
TYROBP	1.49995	1.12903	1.4979	-0.50847	0.554296	-0.425368	-0.502064	-0.866875	-0.546013	-0.489419	-0.816446	-0.526521
MUC6	-1.09372	0.984602	-0.825061	-0.00195437	0.738699	-0.551853	-0.227888	-0.86165	-0.0418795	1.32357	-0.86165	1.41879
FCER1G	1.49996	1.45404	1.49825	-0.507991	-0.645948	-0.431772	-0.501245	-0.670506	-0.541078	-0.490726	-0.137589	-0.525402
ALOX5AP	1.49986	1.14286	1.45678	-0.503248	0.503122	-0.148886	-0.481929	-0.615471	-0.666608	-0.514686	-1.03051	-0.641289
DEFB1	-1.10596	0.52174	-0.326307	1.24034	1.15198	-0.658072	0.271468	-0.831457	-0.501784	-0.405853	-0.842264	1.48616
S100A9	1.4999	-0.235109	1.49991	-0.516383	-0.645744	-0.510857	-0.494339	1.47478	-0.485195	-0.489174	-0.59393	-0.50386
HLA-DRA	1.38532	1.47983	1.495	0.0797933	-0.271631	-0.382947	-0.707763	-0.547391	-0.557478	-0.757354	-0.660812	-0.554573
SPINK1	-0.828005	1.49253	-0.515503	1.38929	-0.59862	-0.536211	0.0560865	-0.361932	-0.447201	-0.617368	-0.531982	1.49891
CCL3	1.49987	0.961965	1.48335	-0.497827	0.759527	-0.284982	-0.484789	-0.77138	-0.613316	-0.51725	-0.950112	-0.585056
CCL4	1.49996	-0.507913	1.43394	-0.48918	1.48757	-0.063345	-0.504436	-0.646803	-0.701589	-0.50634	-0.332858	-0.669007
PGC	-0.828231	1.5	-0.832189	-0.282724	-0.5	-0.832189	-0.343686	-0.5	0.493189	1.45464	-0.5	1.17119
FOS	-0.570699	-1.21118	1.48054	1.49801	1.23655	-0.672731	-0.476419	0.0301077	-0.283147	-0.450889	-0.0554806	-0.52466
RPS4X	-0.459734	0.292924	-0.756043	1.49223	1.22889	1.38749	-0.396116	-0.410147	-0.705537	-0.636382	-1.11167	0.0740902
RPS3	-0.71816	0.456038	-0.667441	1.48082	1.16667	1.26441	-0.364055	-0.572258	0.325063	-0.398604	-1.05045	-0.922027
XIST	-0.566479	0	0	1.49824	0	0	-0.47811	0	0	-0.453648	0	0
CLDN18	-0.836123	-0.711778	-0.750237	1.41676	-0.908046	-0.309817	-0.0401837	1.23235	-0.413186	-0.540449	0.387472	1.47324
HLA-B	-0.309384	-1.0027	1.05893	1.43607	0.618549	0.391091	-0.241412	1.06906	-1.30571	-0.885273	-0.684904	-0.144314
GPX2	-1.03636	-0.6193	-1.02929	1.36464	-0.871243	-0.539626	-0.0940285	0.13431	0.326952	-0.234255	1.35623	1.24196
LYZ	-1.0537	0.0247183	1.43838	1.32555	-1.39421	-0.744632	-0.354655	0.927463	-0.0861554	0.0828061	0.442026	-0.607591
NDUFA4L2	-0.732293	-0.6666	0.0193219	1.45224	-0.452284	-1.38316	-0.141345	1.48819	0.402215	-0.578599	-0.369303	0.961623
CSTB	-0.323189	0.214066	-0.72015	1.45783	-1.45025	-0.485071	-0.31576	0.826495	-0.269115	-0.818883	0.409692	1.47434
AGR2	-1.17873	-0.651289	-0.974021	1.26597	-0.624903	-0.719022	0.00173285	1.46604	1.07135	-0.0889683	-0.189849	0.621696
RPS25	-0.557493	0.449971	-0.715683	1.48966	1.17744	0.326387	-0.332545	-0.60524	-0.879012	-0.599618	-1.02217	1.26831
HLA-C	-0.374653	-1.20167	0.476308	1.4285	0.427023	0.573533	-0.163801	1.11999	-1.49783	-0.890049	-0.34534	0.447989
URI1	-0.854905	-0.671395	-1.09472	1.44699	1.48244	0.0276795	-0.290575	-0.29894	1.31823	-0.301514	-0.512101	-0.251191
RPL23A	-0.468101	0.329358	-0.790633	1.4992	1.14951	0.83497	-0.486428	-0.251264	-0.937794	-0.544671	-1.2276	0.893457
C15orf48	-0.540371	0.508382	-0.867561	1.44629	-1.01009	-0.103456	-0.132087	1.144	-0.453959	-0.773828	-0.642288	1.42498
HLA-A	-0.680448	-1.30601	0.907558	1.43104	0.393151	0.591125	-0.0532592	1.05773	-1.34259	-0.697334	-0.144874	-0.156095
TPT1	-0.506006	-0.408159	1.45494	1.43719	1.07515	-0.691736	-0.115678	0.519444	-0.143475	-0.815508	-1.18644	-0.619729
HSPA1B	-0.505902	-0.921137	0.20975	1.45941	1.40489	0.930796	-0.759243	-0.0675348	-1.41857	-0.194265	-0.416216	0.278019
RPL10	-0.451324	0.711607	-1.27586	1.488	0.729472	-0.317028	-0.368632	-0.0411536	0.757494	-0.668041	-1.39993	0.835393
MGST3	-0.490932	1.40246	0.510929	1.44843	0.0275952	-1.05587	-0.160441	-0.645039	-0.586484	-0.797056	-0.78502	1.13143
ATF3	-0.579179	-1.44618	-0.197266	1.48585	0.162967	-0.172686	-0.302033	0.470308	-1.01144	-0.604636	0.812906	1.38139
SOD1	-0.791883	0.155077	-0.889151	1.46222	1.32427	0.637872	-0.263845	-0.486674	-0.81536	-0.406488	-0.992675	1.06664
DSTN	-0.803533	-0.722834	-0.999601	1.44856	1.144	-0.00669704	-0.167603	0.524294	-0.361268	-0.47742	-0.945459	1.36757
HSP90AB1	-0.100363	-0.751572	-0.504439	1.44245	1.46511	-0.262237	-0.605139	-0.22635	-0.708192	-0.736943	-0.48719	1.47487
RPS13	-0.0730832	-0.45481	1.13889	1.42227	1.15816	0.183362	-0.498985	0.424364	-1.29166	-0.850197	-1.12771	-0.0305928
BTF3	-0.109463	-0.105536	-0.722878	1.417	1.28694	1.33123	-0.403467	-0.027323	-0.814185	-0.90407	-1.15408	0.205829
IFI27	-0.968487	-0.934197	0.489448	1.34291	-0.794913	-0.544882	0.119802	0.84906	-1.08179	-0.494229	0.88005	1.13722
RPS8	-0.277658	-1.37212	0.517572	1.4617	0.989801	-0.900811	-0.798595	0.370731	1.15267	-0.385451	0.0115891	-0.769427
RPS18	-0.738877	-0.61592	-1.13013	1.42325	-0.561635	-0.158766	-0.653813	-0.308966	-0.0139396	-0.0305645	1.48652	1.30284
JUN	-0.899758	-1.1757	0.91168	1.21544	1.2582	0.774731	-0.73374	-0.166236	-1.11398	0.418061	0.0837384	-0.572429
MACROD2	-0.794124	-0.155046	-0.651575	1.40982	1.44423	-0.600192	0.0021864	-0.47257	-0.220213	-0.61788	-0.81661	1.47198
RPS14	-0.266227	0.980809	-0.956218	1.46302	0.708682	-0.351851	-0.407938	-0.611727	-0.0897157	-0.788853	-1.07776	1.39778
HSP90AA1	0.772694	-0.583537	0.653195	0.953714	1.46487	0.995577	-0.902786	-0.190401	-1.15826	-0.823621	-0.690932	-0.490516
CALM1	0.517379	-0.62057	1.15853	1.14264	1.43032	0.403327	-0.673713	-0.0575927	-1.15204	-0.986307	-0.752162	-0.409809
RRBP1	-1.29362	-1.43926	-0.611674	0.934199	0.0996176	-0.705894	-0.261444	0.772976	-0.134808	0.620863	0.566667	1.45238
HLA-E	-0.173358	-0.699475	0.993989	1.44945	1.48295	0.488717	-0.472465	-0.440045	-1.32184	-0.803627	-0.343434	-0.160864
MUC1	-1.19056	0.082589	-0.974216	1.12979	-1.39333	-0.583436	0.420444	0.344894	0.280145	-0.359682	0.965847	1.27751
HSPA8	-0.250326	-0.440083	0.477014	1.47575	1.49342	0.876981	-0.678491	-0.423598	-1.41412	-0.546936	-0.629743	0.060129
HSPA1A	-0.743244	-0.964995	0.0268824	1.46215	1.40434	0.0782516	-0.519584	-0.226605	-1.27478	-0.199325	-0.212742	1.16965
SUMO2	0.0274455	-0.175813	1.15623	1.38359	1.26921	0.437147	-0.494094	0.0699134	-0.478409	-0.916945	-1.16331	-1.11497
PRDX1	-0.0244697	0.515555	1.01702	1.39884	-0.938835	-1.37704	-0.465617	1.15058	0.132007	-0.908756	-0.727298	0.228017
B2M	0.270643	-0.474025	0.347018	1.2508	1.27044	1.08258	-0.440684	0.251467	-1.30035	-1.08076	-1.04788	-0.129249
TFF3	-1.14509	-1.07148	-0.790798	1.11697	-0.440582	-0.590895	0.483509	1.26331	1.42261	-0.455385	0.248749	-0.0409131
AGR3	-0.786125	-0.535969	-0.959097	1.44569	-0.936384	-0.764767	-0.13682	1.34937	0.793335	-0.522747	0.122983	0.930529
EGR1	-1.03151	-1.15194	1.48361	1.36745	1.26101	-0.452552	-0.237394	-0.250671	-0.692375	-0.0985466	0.141604	-0.338686
RPLP1	0.0884357	0.526337	0.61516	1.37952	1.09963	0.955638	-0.657681	-0.503214	-1.27255	-0.810278	-1.12275	-0.298248
RPL7	-0.13078	0.305572	0.801105	1.44711	0.924807	0.782847	-0.552366	0.189311	-1.28742	-0.763969	-1.41969	-0.296531
HMGCS1	-0.587033	-0.79765	-1.27125	1.47662	-0.670198	-0.302129	-0.245692	1.38096	0.621046	-0.643899	0.0868932	0.952334
P4HB	-0.812733	0.2676	0.987588	1.45954	-1.48073	-1.16325	-0.320505	0.60797	0.660582	-0.326306	0.605155	-0.484916
HSPB1	-0.862738	-1.03404	-0.706907	1.42839	-0.278171	-0.393899	-0.116408	-0.0483191	-0.382132	-0.449248	1.36053	1.48294
CYSTM1	-0.925246	1.4655	-1.14823	1.35359	-0.533329	-0.0562283	0.117458	-0.207803	-0.088084	-0.545807	-0.724363	1.29254
EEF2	-0.746464	-0.908913	-0.0473681	1.47545	-0.81797	0.567737	-0.356139	0.946329	0.866767	-0.372845	0.780554	-1.38714
RPLP2	-0.163653	-1.03086	0.960708	1.44102	-0.679415	0.692031	-0.839722	0.936345	-1.16722	-0.437648	0.773934	-0.485516
JPT1	-0.607183	1.22532	1.3793	1.4268	0.0362679	0.0714632	-0.0494782	-0.0385597	-0.583841	-0.770141	-1.22303	-0.866923
APLP2	-0.691216	-0.455502	1.08584	1.48266	1.04205	-1.03123	-0.322479	0.582686	-0.642131	-0.46897	-1.16924	0.587526
DNAJB1	0.712251	-0.80843	0.412375	1.00666	1.45731	1.21786	-0.891019	-0.402425	-0.909757	-0.827896	-0.246456	-0.720482
NQO1	-0.949525	-0.726417	-0.866606	1.38163	-0.827851	-0.523789	0.00319671	1.31524	-0.0147459	-0.435302	0.239033	1.40514
AKR1C3	-0.847918	0.408222	-0.183721	1.44667	1.07036	-1.33367	-0.232547	-0.194039	0.623883	-0.366204	-1.28454	0.893504
RHOB	-0.538364	-1.35247	-0.323269	1.49411	0.414739	-0.571524	-0.375213	-0.0598768	-0.593884	-0.580533	0.99761	1.48868
MARCKSL1	-0.709469	-0.618568	-0.833232	1.44229	-0.923495	-0.732671	-0.094431	1.30748	1.30396	-0.638389	0.234584	0.261947
RPS6	0.0609142	0.21237	0.771008	1.35808	1.26564	0.674816	-0.440128	-0.377904	-1.39558	-0.97887	-1.10011	-0.0502434
RPL23	0.254589	0.728514	-0.458376	1.30418	0.799416	-0.365679	-0.680833	-0.188241	-0.664224	-0.877934	-1.33969	1.48828
HMGB1	1.00342	-0.705983	0.897456	0.386342	1.40257	0.829539	-1.35751	0.0336655	-0.776375	-0.0322541	-0.730249	-0.950621
RPL27A	-0.384913	-1.29238	0.9566	1.48747	-0.20696	0.678154	-0.676691	1.03508	-1.19739	-0.425866	0.464263	-0.437367
PDIA6	-0.397527	-0.743045	-0.624312	1.49498	0.492357	-1.00532	-0.499803	1.16795	0.446215	-0.597655	-0.91726	1.18341
RPS2	-0.449759	0.570731	1.42084	1.38011	1.01847	-0.0247937	-0.94488	-1.22715	-0.753447	0.0145272	-0.362052	-0.642595
LGALS3	-0.964073	0.0585665	-0.700189	1.33028	-1.04118	-0.582637	0.158844	1.33681	-0.179394	-0.525053	-0.354197	1.46222
CLIC1	-0.675172	1.18522	-0.592811	1.47459	-0.391233	-0.133853	-0.241311	0.35366	-0.724472	-0.55811	-1.14765	1.45114
STARD10	-1.39726	-0.632315	-0.917337	0.932978	-0.649085	-0.466086	0.0457934	-0.183277	-0.00983153	0.418485	1.46468	1.39325
LMO4	-0.811747	-0.469387	-0.902092	1.45661	1.43825	-0.693765	-0.246882	-0.136751	0.333417	-0.397984	-0.832112	1.26244
SPCS2	-0.321428	0.490909	-0.924553	1.46989	0.973444	0.467339	-0.378477	-0.124209	-0.725927	-0.769982	-1.34014	1.18314
PPIB	-0.408882	-0.456929	0.401065	1.49377	1.26566	-1.25963	-0.622958	0.252253	-0.235516	-0.461933	-1.06098	1.09408
RAC1	-0.411991	-0.784849	-0.239884	1.45895	-0.463267	-1.17447	-0.246297	1.45787	0.176662	-0.800663	-0.209758	1.23769
TOMM7	-0.352633	1.30735	-0.377314	1.48264	-1.06671	0.465409	-0.425393	0.128684	-1.19234	-0.704612	-0.36932	1.10424
NTS	-1.07851	1.5	0	1.094	-0.5	0	0.557879	-0.5	0	-0.573368	-0.5	0
RPS15	-0.894352	-0.902755	-1.08623	1.34019	-0.496098	0.295934	-0.613208	0.00641674	1.23783	0.167375	1.39244	-0.447537
EEF1B2	-0.4537	0.803952	-0.817746	1.49178	0.838193	-0.259418	-0.641377	-0.431988	-0.378984	-0.396706	-1.21016	1.45615
RPS11	0.0310228	0.757889	-1.07797	1.4034	0.760894	-0.237567	-0.698036	-0.170623	-0.0190757	-0.736384	-1.34816	1.33461
TSTD1	-0.743122	0.829756	-1.28117	1.44578	0.686037	0.122596	-0.11616	-0.169661	-0.000561092	-0.586502	-1.34613	1.15913
RPL11	-0.442352	1.09358	0.0318594	1.49634	0.598222	0.011653	-0.456899	-0.932863	1.20256	-0.597094	-0.758937	-1.24607
ZG16B	-1.13159	-0.22316	-0.945533	1.28171	-1.16144	-0.74131	0.105845	1.25917	0.58486	-0.255963	0.12543	1.10198
ANXA4	-1.02817	-0.24675	-0.928047	1.34727	1.46325	-0.552617	0.0364059	-0.437826	0.133224	-0.355506	-0.778672	1.34744
BAG3	-0.742483	-1.14355	-0.433196	1.47359	-0.512968	0.873734	-0.436201	0.997255	-1.20817	-0.294908	0.659266	0.767631
SERF2	-0.263837	-0.489829	-0.0582894	1.45603	-0.708209	-0.0428775	-0.372803	-0.278722	-1.17205	-0.819387	1.47676	1.27321
PGK1	-0.0636063	-0.560896	-0.778075	1.42378	1.13923	-0.940117	-0.532153	0.49196	0.727402	-0.82802	-1.07029	0.99079
HSPA5	-0.102843	-1.27785	-1.48672	1.43993	0.0158939	0.511373	-0.563366	1.1651	0.325658	-0.773721	0.0968561	0.649692
JUND	0.000626377	-0.75822	1.04244	1.41308	1.45487	0.656057	-0.662532	-0.529716	-0.70703	-0.751173	-0.166931	-0.991469
ADIRF	-1.47562	-0.0495096	-0.943647	0.744345	-1.38601	-0.439961	0.341889	0.565806	-0.00057595	0.389383	0.869711	1.38418
RPS20	0.201893	-0.295337	-0.215896	1.33154	1.22952	0.20254	-0.694154	0.227427	-1.20003	-0.83928	-1.16161	1.21338
ATP5MG	-0.401562	0.557222	0.0365418	1.49628	1.03166	0.819145	-0.528928	-0.368473	-1.41819	-0.565793	-1.22041	0.562502
MGST1	-0.505336	0.279318	-0.850008	1.48535	1.0717	-0.605276	-0.319501	-0.0194602	0.0748779	-0.660515	-1.33156	1.38041
IMPA2	-1.05992	1.40616	0.871631	1.3529	-0.359531	-1.413	-0.105889	-0.107553	0.491093	-0.187092	-0.939081	0.0502732
CALR	0.183289	-1.12799	1.46857	1.33712	-0.553919	-0.201814	-0.866746	0.897545	-0.644736	-0.653661	0.784363	-0.622015
RPL19	-0.655821	1.17985	-0.969362	1.49032	0.476493	-0.272655	-0.435112	-0.760466	-0.158316	-0.399391	-0.895878	1.40033
RPL31	-0.459299	-1.34022	-0.937729	1.48986	-0.155657	1.13656	-0.653694	0.57363	-0.73547	-0.376872	0.922245	0.536643
CLDN15	-0.993603	-0.590308	-1.03251	1.39013	-0.0161951	-0.401743	-0.227284	-0.807458	0.107211	-0.16924	1.41396	1.32704
S100A4	-0.510101	-0.991383	-0.297911	1.26895	-0.661816	-0.0231215	0.269275	1.15266	-1.03514	-1.02813	0.500543	1.35617
TFF1	-1.32651	0.611593	-1.31992	0.682632	-1.20648	-0.217138	0.854429	1.00222	0.889766	-0.21055	-0.407337	0.64729
DSG2	-0.798988	0.159098	-0.94549	1.42213	-0.490318	-0.51752	-0.0422993	1.32307	0.111818	-0.580842	-0.991849	1.35119
OST4	-0.386284	-0.73128	-0.728953	1.47113	-0.432728	0.17325	-0.32091	1.47658	-0.790841	-0.763932	-0.312569	1.34654
RPL13	-0.773103	-0.503705	-0.88731	1.4239	-0.0885894	-0.334553	-0.610922	-0.835892	-0.211954	-0.039876	1.42819	1.43382
UBA52	0.279783	0.963606	1.30446	1.29607	0.713404	0.200284	-0.776295	-0.558917	-0.501216	-0.799558	-1.11809	-1.00352
RPL36	-1.0024	0.496969	-0.799004	1.3701	-1.18247	0.630277	-0.342624	-0.405525	1.07181	-0.0250677	1.09103	-0.903085
FOSB	-0.529029	-0.880381	1.25592	1.46337	1.4378	0.0558572	-0.733812	-0.312707	-1.18465	-0.200525	-0.244709	-0.127131
LGALS4	-1.05102	-0.122812	-1.0054	1.21391	-1.29477	-0.633416	0.370495	1.09848	0.469328	-0.533386	0.319103	1.16948
JSRP1	-1.37993	-0.772977	-0.219828	1.01054	-0.874904	-1.09205	0.24124	0.450248	-0.01436	0.128147	1.19763	1.32624
MZT2B	-0.875575	-1.17648	0.283984	1.0775	1.15021	0.943332	-0.826214	-0.369338	-1.41251	0.624293	0.395601	0.185193
IER2	-1.0824	-1.16677	1.36863	0.802673	-0.241249	0.121281	-0.616775	0.161234	-0.778316	0.896502	1.24678	-0.711595
FBXO2	-1.08434	1.02406	-1.12585	1.30213	0.26026	-0.549099	0.120171	0.0854453	0.718669	-0.337955	-1.36977	0.956279
RPL29	-0.605043	0.740845	-1.18132	1.48252	0.975017	-0.164768	-0.598546	-0.738768	0.0936752	-0.27893	-0.977094	1.25242
CBR1	-0.954299	-0.567753	1.36024	1.40094	-0.407519	-0.921984	-0.339347	1.4966	-0.538235	-0.107297	-0.521326	0.0999781
RPL13A	-0.323816	-0.169852	-0.490826	1.44366	-0.302525	0.2865	-0.863204	-0.940259	-1.05025	-0.256642	1.41264	1.25458
SFTA2	-1.09894	0.81781	-0.86777	1.29296	-1.35787	-0.0655885	0.128567	0.683281	-0.483871	-0.322584	-0.143225	1.41723
RPL18A	-0.796431	0.692069	-0.458092	1.32283	0.642345	0.0161021	-0.751703	-1.44762	1.38121	0.225305	0.11321	-0.939223
ITM2B	-0.0156292	-0.0972662	1.4714	1.38863	1.10008	-0.556486	-0.432624	0.297832	-0.226395	-0.940375	-1.30064	-0.688518
RPL8	-0.917989	-0.476935	-1.07703	1.42416	-1.05457	-0.451921	-0.27509	0.271953	0.281289	-0.231079	1.25955	1.24766
ARL6IP1	0.000664609	0.0206959	1.38683	1.39534	1.33311	-0.102493	-0.896242	-0.285767	-0.989603	-0.499766	-1.06804	-0.294739
BTG2	-0.91475	-1.37435	0.893319	1.30397	0.118967	0.8345	-0.634577	0.234612	-0.783555	0.245354	1.02077	-0.944263
RPL39	-0.404007	0.932318	-0.439301	1.47621	-0.548211	-0.441839	-0.332689	0.74509	-0.613847	-0.739518	-1.1292	1.49499
ZFP36L2	0.650873	-0.736796	0.0774816	1.05547	1.47202	1.38239	-0.795982	-0.267586	-0.823164	-0.910362	-0.467638	-0.636707
HIGD2A	-0.417334	0.186416	-1.45643	1.46044	1.3238	0.544495	-0.248687	-0.564821	0.167423	-0.794419	-0.945397	0.744513
CES2	-1.23492	-0.640361	-0.886823	1.18849	1.28022	-0.289191	0.198381	0.290918	-0.260052	-0.151952	-0.930776	1.43607
KLF2	-0.588362	-1.09544	1.32893	1.4815	0.159372	-0.216548	-0.273134	-0.349433	-1.08928	-0.62	1.2855	-0.0230986
BRI3	-0.204732	0.901589	0.779323	1.39642	-0.131708	-1.07598	-0.20981	0.5829	-0.623335	-0.981876	-1.35278	0.91999
CMBL	-1.1149	-1.10243	-0.5	1.31755	0.804296	-0.5	-0.0852571	-0.590296	1.5	-0.117399	0.888429	-0.5
BST2	0.329719	0.656667	1.30558	1.24512	1.03142	0.261056	-0.562808	-0.643885	-0.791563	-1.01203	-1.04421	-0.775073
SCD	-0.71651	-0.741964	0.0612341	1.42822	-0.810488	-1.42378	-0.0447651	1.31823	0.824142	-0.66694	0.234217	0.538407
TMEM123	-0.539544	-0.0342181	-1.12536	1.49348	1.28439	-0.490053	-0.368757	-0.0923082	0.500592	-0.585178	-1.15786	1.11482
RPL30	-0.526799	0.63964	-0.995697	1.49782	0.750073	0.0409643	-0.423883	0.034047	-0.403301	-0.547134	-1.42376	1.35803
RPS24	0.191591	0.213381	1.28671	1.33463	0.759828	0.294618	-0.669916	0.488988	-0.850925	-0.856307	-1.4622	-0.730407
TM4SF5	-1.16059	-0.113139	-0.825705	1.1275	-1.04572	-0.569577	0.45313	-0.202298	1.41192	-0.420041	1.36116	-0.0166365
NDUFC2	-0.428288	0.652905	-0.169874	1.45666	0.809738	-0.305805	-0.226158	-0.0800229	-0.93785	-0.802218	-1.38262	1.41353
LGALS3BP	-1.2942	-0.171318	0.926029	1.14427	-1.30962	-1.20149	0.0277057	0.458542	0.712602	0.12222	1.02239	-0.437144
RPS28	-0.404919	1.49158	1.44525	1.48568	-0.448808	-0.31468	-0.39079	-0.398804	-0.271063	-0.689975	-0.643973	-0.859508
COTL1	0.905139	0.235988	0.922123	0.818423	1.2908	0.752203	-0.7487	-0.526117	-1.13899	-0.974862	-1.00067	-0.535341
MYL12B	-0.59149	0.250091	-1.12068	1.33784	0.420198	0.143797	0.166174	0.790964	-0.300947	-0.912527	-1.46125	1.27783
CD9	-0.49156	1.07435	-0.859853	1.43641	-1.04146	-0.271486	-0.119784	0.600229	-0.313815	-0.825069	-0.633119	1.44515
ATP5F1D	-1.09387	-0.378806	-1.05995	1.0388	-0.640363	-0.0116074	-0.573636	-0.472019	-0.271151	0.628712	1.49119	1.3427
RPL5	0.332557	0.348218	-0.296319	1.26071	1.17522	1.38464	-0.672609	-0.351124	-0.992912	-0.920658	-1.17231	-0.0954048
RPL3	0.0497496	0.982493	0.035565	1.39682	0.69003	-0.223452	-0.731798	-0.553508	-1.11667	-0.71477	-1.11901	1.30455
MMP23B	-1.03044	-1.01821	0.120362	1.32392	-0.238418	-0.57008	0.120059	-0.118972	-0.906379	-0.413537	1.37559	1.3561
KLF6	-0.0697452	-0.426257	0.852605	1.43555	1.48785	0.0160467	-0.654507	-0.387423	-1.40786	-0.7113	-0.674171	0.539206
RPS9	0.0867484	1.2255	1.28022	1.37269	0.4004	0.310228	-0.876704	-0.902527	-0.791742	-0.582736	-0.723375	-0.798708
PDIA3	-0.460176	-0.397909	-0.207239	1.49932	0.903841	-1.06647	-0.53304	0.720881	-0.073254	-0.506106	-1.22681	1.34697
RPS29	-0.379957	1.43218	0.397006	1.49123	-0.0605337	1.1966	-0.640498	-0.638502	-1.06208	-0.470775	-0.733147	-0.531522
TSPAN3	-0.733889	-0.540317	-1.06192	1.37944	-0.839191	-0.539334	0.0956731	1.41511	0.41368	-0.741221	-0.0356066	1.18757
UBB	0.372094	-0.313505	0.921155	1.24522	1.48528	0.368207	-0.769051	-0.518267	-1.41431	-0.848258	-0.653504	0.124953
TM9SF3	-0.872707	-0.938395	-1.00101	1.44112	-0.069108	-0.429515	-0.282748	1.40016	0.0866523	-0.285666	-0.39266	1.34387
HSPD1	0.070537	-0.814411	-0.594159	1.38727	1.43612	0.503452	-0.791767	-0.10958	-1.04767	-0.666041	-0.512132	1.13838
TSPAN8	-0.841364	0.248584	-1.14597	1.32224	-1.06029	-0.528458	0.222253	1.26741	0.784213	-0.703129	-0.455702	0.890218
CALM2	0.0122802	-0.479082	-0.188014	1.39828	0.674749	-0.139849	-0.547447	0.973626	-1.03843	-0.863113	-1.16929	1.36629
BTN3A2	-0.881871	-0.584193	0.732121	1.43465	1.49413	0.985571	-0.201257	-0.376563	-0.952161	-0.351526	-0.533376	-0.765531
TM4SF4	-0.922578	0.0408029	-0.818933	1.39555	1.39993	-0.746253	-0.0250088	-0.738983	1.30583	-0.447961	-0.701745	0.259357
PHLDA2	-0.965854	-0.570631	-1.05933	1.26019	-1.07106	-0.375366	0.319583	0.52115	0.122471	-0.613924	1.12054	1.31222
CYCS	-0.222926	-0.721635	-0.033906	1.47247	0.647299	1.2758	-0.651872	1.05144	-1.16868	-0.597669	-0.977101	-0.0732198
MTDH	-0.132667	-0.822412	0.00277786	1.45225	1.41745	-0.230522	-0.622946	-0.0353898	-1.09462	-0.696638	-0.559652	1.32237
RPS3A	0.348993	0.0711651	-0.577294	1.25577	1.26155	-0.802346	-0.719924	-0.158725	-0.0420513	-0.884842	-1.17399	1.42169
SLC25A5	0.441041	0.000438655	1.00435	1.17952	1.28709	0.263756	-0.585437	-0.136559	-1.3816	-1.03512	-1.15097	0.113497
HLA-DRB1	1.02946	1.44208	1.49448	0.683833	-0.0916513	-0.377582	-0.807095	-0.66571	-0.548041	-0.906195	-0.684718	-0.568861
SYNGR2	-0.893465	0.732072	-0.879484	1.43275	-1.39905	-0.774289	-0.227631	-0.0435449	0.466676	-0.311655	0.710521	1.1871
SLC44A4	-1.14436	-0.27877	-0.865699	1.26459	-1.26835	-0.585766	0.144858	0.531909	0.0722531	-0.265093	1.01521	1.37921
DUSP1	0.476403	-0.192887	0.952587	1.16404	1.45306	-0.365764	-0.629798	-0.460702	-1.23856	-1.01065	-0.799474	0.651738
KDELR2	-0.516342	-0.708697	-0.203492	1.48267	-0.276805	-1.17242	-0.298503	1.4765	0.123388	-0.667822	-0.490996	1.25252
ALDH1A1	-0.872077	0.0493743	1.38114	1.44132	1.39287	-0.961496	-0.279254	-0.627763	-0.00993139	-0.289989	-0.814484	-0.409717
S100A14	-1.15595	-0.576994	-1.04059	1.22472	-0.940756	-0.379874	0.249755	0.197505	0.0921588	-0.318524	1.32025	1.3283
RPL21	-0.0134016	0.479715	1.16625	1.41089	1.15714	0.493073	-0.826656	-0.604841	-0.729549	-0.570833	-1.03202	-0.929778
C12orf75	-0.955764	0.485915	-0.927782	1.36006	0.939457	0.223291	0.0762572	-0.0548619	1.31173	-0.480554	-1.37051	-0.607235
RPL10A	-0.116354	0.495879	-1.1831	1.44636	1.10256	-0.144011	-0.594079	-0.437997	0.0723967	-0.735924	-1.16044	1.25471
POP4	-1.09488	-0.879363	-0.52934	1.30232	-0.833994	1.45182	0.10084	0.678661	-0.766638	-0.308276	1.0347	-0.15584
LDLR	-0.794177	-0.573358	-0.775568	1.43701	-1.11561	-0.678246	-0.100446	0.831084	0.0629464	-0.54239	0.857887	1.39087
HACD3	-0.653597	-0.526853	-0.410192	1.45025	1.46992	-0.65402	-0.122407	-0.229592	-0.426468	-0.674245	-0.713475	1.49068
IFT172	-1.03277	-0.498106	-1.04666	1.33452	-0.851739	-0.649146	0.0803146	-0.0718674	0.697497	-0.382065	1.42171	0.998306
ABHD2	-0.742896	1.43092	-0.786008	1.39284	-0.10821	-0.889593	0.0603187	-0.479714	0.532026	-0.710261	-0.842994	1.14358
RPS23	0.0318009	0.86804	0.167152	1.40066	0.851377	-0.386704	-0.790995	-0.712284	-1.07311	-0.641463	-1.00713	1.29266
CRIP1	-1.04477	-1.32688	-0.633633	1.33654	1.03454	1.32307	0.053538	-0.1052	-0.897139	-0.345306	0.39754	0.207704
VMP1	-0.884414	-1.06129	0.64824	1.43271	1.15383	1.05059	-0.360256	0.472416	-0.977936	-0.188043	-0.56495	-0.720893
TPI1	0.587067	-0.18649	1.36369	1.10225	1.29895	-0.0244165	-0.762492	0.0178623	-1.01814	-0.926824	-1.13032	-0.321136
IFITM3	-0.583269	-1.08454	1.48305	1.49717	-0.61249	-0.637971	-0.438669	0.914305	-0.287512	-0.475232	0.782729	-0.557569
TSPO	-0.111152	1.06529	-0.466907	1.44508	-0.640993	-1.033	-0.597275	0.613769	0.206791	-0.736652	-1.03806	1.29312
PSMB8	-0.350046	-0.308744	0.641539	1.48908	1.43723	0.892221	-0.493961	-0.246186	-1.32193	-0.645071	-0.882297	-0.211831
SLC25A6	-0.508253	1.18017	-0.91091	1.49725	-0.189311	-0.212175	-0.568162	-1.23043	-0.302912	-0.420838	0.239568	1.426
PPIA	0.4925	-1.22334	-0.374915	1.17059	0.160744	0.248186	-0.877564	1.20696	-1.1177	-0.785524	-0.14436	1.24443
PLP2	-1.16556	-0.755528	-0.709933	1.27763	1.15702	0.926659	-0.0183609	0.509847	-1.00664	-0.093714	-0.911339	0.789917
CIB1	-0.534849	1.13642	-1.0483	1.44434	0.237971	-0.258006	-0.127445	-0.0924453	-0.0473123	-0.782042	-1.28194	1.35361
HSPH1	0.299228	-0.614619	0.948407	1.28096	1.48321	0.771855	-0.892798	-0.284086	-0.972194	-0.687393	-0.5845	-0.748067
RPSA	0.570804	0.256513	-0.75271	1.082	1.27577	1.17333	-1.08867	-0.508572	-0.906104	-0.564139	-1.02371	0.485479
RPS27A	-0.106867	0.488219	-0.988724	1.44503	0.99276	-0.15672	-0.618471	-0.157643	-0.246376	-0.719693	-1.32334	1.39182
NR4A1	-0.533386	-1.13827	0.999573	1.42301	-0.208431	0.500113	-0.828753	0.0593007	-1.3094	-0.060872	1.2874	-0.190284
RPS5	0.126126	0.633421	-0.970682	1.35543	1.01534	-0.460633	-0.897949	-0.50137	0.0748522	-0.583605	-1.14739	1.35646
SOX9	-0.683685	-1.02464	-1.06252	1.47589	1.29827	-0.635658	-0.253762	0.200223	0.737074	-0.538445	-0.47385	0.961101
YWHAZ	-0.538791	-1.04086	-1.09196	1.47145	0.0598339	0.160501	-0.232221	1.33663	-0.355265	-0.700438	-0.355601	1.28672
CHCHD10	-1.13849	-0.768262	-0.74995	1.2277	-0.784328	-0.220364	-0.354923	0.233461	-0.494194	0.265715	1.31913	1.46451
DDT	-0.184208	1.0862	-0.966567	1.45291	0.15324	-0.524764	-0.475726	0.0974214	0.163284	-0.792975	-1.33686	1.32805
SRI	-0.432903	0.489952	-1.18484	1.44678	-0.202092	-0.437866	-0.186427	1.01315	0.601778	-0.827448	-1.30101	1.02093
MYDGF	-0.34266	0.13196	0.443542	1.47712	-0.42766	-1.14467	-0.398089	1.32173	1.14025	-0.736367	-1.02603	-0.439121
RPL14	-0.32183	0.370542	-1.18135	1.48617	1.21955	-0.0782693	-0.652514	-0.559258	-0.00460148	-0.511822	-1.03084	1.26422
RPLP0	-0.46952	0.220363	1.03327	1.40054	1.26535	-0.171741	-0.904047	-0.391672	0.444379	-0.0269766	-1.09404	-1.30591
DNPH1	-1.25818	0.868242	-1.01484	1.11386	-0.968787	0.558312	-0.215843	-0.756744	-0.653263	0.360157	0.857289	1.10979
MPST	-1.24537	-0.765539	-0.378065	1.20333	-0.0756504	-0.307879	0.0118929	-0.592921	-0.781087	0.0301535	1.43411	1.46703
YWHAB	-0.0315505	-1.08027	-0.436185	1.41995	0.560341	0.196723	-0.596898	1.09179	-1.05125	-0.791498	-0.571859	1.29071
MZT2A	-0.858153	-1.29934	-0.842506	1.20229	-0.272161	0.191402	-0.788048	0.823389	-0.68479	0.443914	0.748112	1.33589
TFF2	-1.13749	1.45925	-1.14669	0.738994	-0.692187	-0.502578	0.934301	-0.162977	0.634272	-0.535808	-0.604083	1.015
NEDD8	0.136233	-0.642011	0.20148	1.34288	1.18723	0.958961	-0.534338	0.44492	-1.40681	-0.944774	-0.990134	0.246365
SPTBN1	-0.961555	-1.37771	-0.924037	1.40583	-0.0505649	-0.408048	-0.208915	0.514944	-0.0730192	-0.235365	0.913335	1.4051
HSP90B1	-0.0663709	-1.18109	1.13463	1.4259	0.963609	-0.826254	-0.81808	0.680067	0.546664	-0.541445	-0.462581	-0.855036
NCL	0.517919	-1.15384	0.0611452	1.11822	1.28286	1.06201	-1.08533	0.0209127	-1.34823	-0.550813	-0.14993	0.225079
TMEM238	-1.27075	-0.825698	-1.04974	1.12496	-0.848243	-0.36235	-0.160612	0.522591	0.0856533	0.306402	1.15135	1.32643
INSIG1	-0.664773	-0.601272	0.0963344	1.4701	-0.763222	-1.23258	-0.21213	1.43226	-0.0745044	-0.593198	-0.0677666	1.21075
TSPAN1	-0.955951	-0.829917	-1.24398	1.21309	-0.785571	-0.360867	0.41064	1.24889	0.67108	-0.667783	0.366601	0.933772
CTSH	-0.409728	0.983182	1.08114	1.45581	0.680507	-0.736872	-0.23528	-0.526612	-0.956	-0.810798	-1.13708	0.611729
TKT	-0.756976	0.433653	1.04806	1.45204	-1.28678	-1.07443	-0.543769	-0.202815	-0.597891	-0.151292	1.05594	0.624259
RPL36AL	-0.66499	1.23714	0.426705	1.46989	0.367431	1.06526	-0.211052	-0.648729	-1.27992	-0.593851	-0.955841	-0.212045
CHCHD2	0.0654867	-0.42678	-0.881269	1.38871	0.101503	0.377824	-0.656918	1.33623	-0.736681	-0.797279	-1.01096	1.24013
PDIA4	-0.840494	-0.916134	-0.23669	1.43371	-0.607865	-1.1588	-0.47279	1.32321	0.137634	-0.120431	0.200789	1.25786
ELF3	-1.31669	-0.677547	-1.13142	1.04325	-0.953343	-0.176116	-0.128378	0.426749	0.00800139	0.401819	1.20414	1.29954
DDX5	0.145264	-0.201446	1.09356	1.35806	1.4394	0.596968	-0.703801	-0.372705	-0.942232	-0.799523	-0.865245	-0.748298
RPL27	0.042232	1.12078	0.00545345	1.39856	0.356193	-0.104503	-0.674113	-0.225527	-1.17198	-0.766684	-1.25145	1.27103
FABP5	1.30952	1.0693	1.3508	-0.0896579	0.580675	0.155297	-1.12621	-0.543756	-0.660695	-0.0936477	-1.10622	-0.845402
SNX5	-0.444124	-0.475896	0.49962	1.48969	1.49671	1.02433	-0.658747	-0.431875	-1.28155	-0.386819	-0.588943	-0.242407
CD99	0.315396	-0.669016	0.346485	1.27712	1.23917	1.25754	-0.769569	0.368505	-0.724203	-0.82295	-0.938659	-0.879818
PKM	-0.537531	-0.946859	0.019271	1.48703	-0.664491	-0.710605	-0.631337	0.379245	-0.716335	-0.318159	1.2321	1.40767
COMMD6	-0.311967	0.835252	0.774992	1.47153	0.787276	0.811756	-0.39954	-0.383333	-0.302683	-0.760025	-1.2392	-1.28407
LAMTOR4	-0.975285	0.638758	0.688964	1.39741	-1.35566	-1.11767	-0.152035	-0.140149	-0.555143	-0.27009	0.85705	0.983849
TRIM54	-1.28409	1.49761	-0.643051	1.04447	-0.578944	-0.973415	-0.220407	-0.457557	1.21595	0.460023	-0.461111	0.400515
AKR1B10	-1.40601	1.26626	-0.676227	0.944393	-0.00257788	-0.915759	0.341933	-0.0849643	0.328611	0.119689	-1.17871	1.26338
PSMB9	0.129729	-0.721093	0.664084	1.35159	1.47937	1.03797	-0.568573	-0.334503	-0.979701	-0.912745	-0.423778	-0.722354
TOMM20	-0.616154	0.261058	-1.05957	1.48455	1.1458	0.0109588	-0.293794	-0.142453	-0.290371	-0.574598	-1.2644	1.33898
TMEM59	-0.240999	-0.259031	-1.03749	1.41169	0.602481	0.192943	-0.222172	0.948753	-0.452302	-0.948519	-1.2922	1.29685
SLC9A3R1	-0.72185	0.543429	-1.13648	1.4282	1.10455	0.475612	-0.0452034	-0.572247	1.12537	-0.661151	-1.07573	-0.464499
FAM107B	-0.40354	-0.354725	-0.828665	1.48457	1.47794	1.09961	-0.384138	-0.389743	-0.866043	-0.696889	-0.733468	0.595096
EEF1A1	0.156062	0.090495	0.09815	1.33486	1.22616	-1.21683	-0.542544	-0.100849	1.22416	-0.948382	-1.2158	-0.105477
PTMS	-0.101579	-0.412819	1.36293	1.44476	1.39158	0.110809	-0.65946	-0.0343499	-0.885482	-0.683718	-0.944409	-0.588262
RPS16	0.354548	-0.0887361	-0.80516	1.24466	1.40355	0.061876	-0.95188	-0.376519	-0.646114	-0.647331	-0.938297	1.3894
LMNA	-0.941479	-0.261202	-0.386608	1.41451	1.472	-0.526427	-0.257807	-0.731864	-0.581892	-0.215221	-0.478931	1.49493
MUC3A	-1.38194	-0.648451	-0.396947	0.946463	-1.03952	-0.988967	0.440928	0.651273	1.36527	-0.00545072	1.0367	0.0206474
CUTA	-0.623495	0.607125	-1.15019	1.49	-0.0415338	0.144503	-0.344554	0.828448	-0.255594	-0.521952	-1.39404	1.26129
SNRPD1	-0.492278	0.747133	-1.06078	1.46438	0.87648	0.821586	-0.751336	-0.390194	-0.645629	-0.220768	-1.23342	0.884822
H3F3B	0.598596	-0.251973	0.683035	1.0876	1.43623	1.00402	-0.706722	-0.298412	-0.61734	-0.97947	-0.885841	-1.06972
ATP5MC3	0.444622	0.366382	-1.05665	1.19397	1.18407	0.632872	-0.688449	-0.413438	-0.622723	-0.950146	-1.13702	1.0465
VSIG2	-0.937321	-0.629519	-0.989972	1.1691	-1.05676	-0.161394	0.487338	0.662562	-0.240125	-0.719118	1.02371	1.39149
SRP14	0.101838	-0.294596	-0.573267	1.35638	1.37205	0.723852	-0.520968	-0.0642697	-1.10875	-0.937254	-1.01319	0.958164
SLPI	-0.893144	-0.205818	-0.927545	1.22181	-1.023	-0.189671	0.408151	1.37471	-0.301508	-0.736814	-0.145897	1.41872
SSR2	-0.182772	0.625347	0.31512	1.4413	1.02266	1.24362	-0.408687	-0.503732	-0.5155	-0.84984	-1.14427	-1.04324
ZFAND2A	-0.197375	-1.11978	-1.22277	1.4664	-0.567078	0.166244	-0.582094	0.873245	-0.149622	-0.686932	0.813611	1.20615
CTSE	-0.998125	0.846726	-1.10486	1.22678	-1.40019	-0.437722	0.371792	0.567734	0.325238	-0.600445	-0.0142712	1.21734
TAGLN2	-0.69617	1.15404	-0.881927	1.39214	-0.900191	-0.474531	0.0613409	0.515588	-0.0556098	-0.757313	-0.769433	1.41207
LAPTM4A	-0.315065	-0.0176182	1.09617	1.47481	1.01066	-1.3079	-0.416828	0.365223	-0.0749551	-0.742917	-1.35826	0.286686
PABPC1	-0.0788708	-0.0340406	0.451165	1.42744	0.959215	-0.00883165	-0.521155	0.44592	-1.38275	-0.827409	-1.3711	0.940415
MSMO1	-0.552104	-0.438882	-1.10674	1.45242	-0.228523	-0.271917	-0.149865	1.45897	0.0766148	-0.750456	-0.791564	1.30204
TMED10	-0.338784	0.159435	-1.23722	1.47825	0.429294	-0.332638	-0.410364	0.849529	0.533532	-0.729105	-1.43826	1.03633
OAZ1	0.843407	-0.0281213	1.44828	0.882955	1.18198	-0.144325	-0.765995	0.107332	-0.777528	-0.960367	-1.26119	-0.526422
PDZK1IP1	-0.82456	0.328062	-0.580008	1.36579	-1.44877	-0.772096	0.121971	0.84797	1.43545	-0.663203	0.272739	-0.0833444
ATP5MPL	-0.570982	-0.0443903	0.699692	1.49055	-1.39866	0.770171	-0.338486	0.704196	-1.38185	-0.581085	0.73885	-0.0880093
MGST2	-0.709145	0.365472	-0.805742	1.46381	0.359898	-0.771919	-0.190787	0.74948	0.28365	-0.563883	-1.47485	1.29401
GUK1	-0.797679	-0.548972	-0.919133	1.44304	-0.762012	-0.105956	-0.131489	-0.137801	-0.387056	-0.51387	1.44879	1.41215
COX6C	-0.606323	-0.713341	-0.561813	1.48923	-0.480644	0.262811	-0.330071	1.47657	-0.984208	-0.552834	-0.282589	1.28321
RPL38	-0.437315	1.48356	0.669593	1.49508	-0.304055	1.04106	-0.612712	-0.51562	-0.806998	-0.445054	-0.663884	-0.903655
GALNT3	-0.776229	-1.19514	-1.05441	1.43897	0.0387384	-0.593367	-0.0998512	1.24958	0.525116	-0.562894	-0.0931798	1.12267
ANXA5	0.242086	0.650797	1.38153	1.30161	0.717984	-0.327424	-0.60493	0.0653366	-0.989977	-0.938763	-1.43412	-0.0641303
SRSF3	0.606882	-0.429856	0.158744	1.0889	1.45776	1.29685	-0.911805	-0.229473	-1.06956	-0.783972	-0.798433	-0.386032
ENO1	0.463506	0.182348	1.08016	1.11576	1.28725	-0.257072	-1.17252	-0.395768	0.433571	-0.406747	-1.07383	-1.25666
ATP5MC1	-0.425979	1.39916	-1.35108	1.4979	-0.000595235	-0.147474	-0.523187	-0.878659	0.626813	-0.548735	-0.519907	0.871743
RABAC1	-0.774565	-0.0995993	-0.736931	1.44731	-1.1835	0.0532945	-0.137563	0.0225886	-0.711845	-0.535182	1.26051	1.39548
HERPUD1	-0.084973	-1.19673	0.658192	1.4299	-0.0574784	0.978227	-0.524566	1.25081	-1.18626	-0.820361	0.00339694	-0.450161
RAMP1	-1.15916	-0.63734	-0.402591	1.28173	-1.03791	-0.77004	-0.00639862	1.07565	-0.296132	-0.116171	0.599601	1.46876
NDUFB2	-0.358533	0.159488	-0.438537	1.49209	-1.45792	0.2	-0.530415	0.594097	-1.05104	-0.603142	0.704333	1.28957
HLA-F	-0.836079	-1.49862	0.305981	1.4477	0.448175	1.22213	-0.210699	0.497177	-1.11422	-0.400923	0.553265	-0.413891
HLA-DMA	0.558146	1.38867	1.49679	1.12317	0.0517647	-0.412583	-0.758372	-0.594713	-0.57082	-0.922946	-0.845719	-0.513385
TST	-1.01534	-1.15478	-0.622434	1.34477	0.223783	-0.766921	0.0659669	-0.303599	-0.0330774	-0.395399	1.2346	1.42243
CDC42	0.412083	-0.363796	0.940999	1.20324	1.35113	0.429571	-0.610473	0.0329631	0.0185461	-1.00485	-1.0203	-1.38912
UQCRH	0.0881541	-0.0722349	-0.484872	1.36482	0.892503	-0.126679	-0.53425	0.554698	1.43756	-0.918728	-1.37497	-0.826005
SELENOS	-0.757565	0.148468	-0.796117	1.43224	0.807352	-0.111216	-0.0660348	0.488875	-0.531778	-0.608635	-1.44469	1.43911
LY6E	-0.607441	-0.785754	-0.88251	1.49512	-0.936078	-0.154931	-0.472575	0.751379	-0.392057	-0.415102	0.970453	1.4295
VDAC1	-0.231043	-0.1064	-0.968737	1.46376	1.30409	-0.745262	-0.46762	-0.0646101	0.993448	-0.765093	-1.13308	0.720551
PDCD5	-1.01101	-0.651021	-0.530373	1.32089	-0.806594	0.154562	-0.459149	1.38579	-0.957564	0.149263	0.0718231	1.33337
AK4	-0.70346	-0.843927	-1.05047	1.45515	1.03718	-0.621925	-0.146537	0.675825	1.07206	-0.605153	-0.86908	0.60034
NT5C	-0.991152	1.00489	-1.40533	1.39062	-0.85707	0.072112	-0.244451	-0.862802	0.410578	-0.155019	0.714984	0.922642
COX5A	-0.234266	0.512414	0.727134	1.43694	0.849558	-0.753205	-0.321074	0.056646	0.988642	-0.881603	-1.41862	-0.962572
ATP5PO	-0.191333	0.590057	0.808043	1.44726	0.996685	-0.768359	-0.427789	-0.346393	-0.956833	-0.828141	-1.24035	0.917149
COX5B	-1.20226	-0.812894	-0.513029	1.23317	-0.908893	-0.656814	-0.144677	0.736716	-0.315392	0.113765	0.985071	1.48524
ATP1A1	-0.766254	0.649592	-0.713305	1.4652	1.04248	-0.542652	-0.24514	-0.673219	-0.211072	-0.453809	-1.01885	1.46703
CHORDC1	-0.253849	-0.617863	0.121673	1.45739	1.49377	1.34186	-0.392832	-0.397403	-0.970121	-0.810711	-0.478505	-0.493417
RPL18	0.148978	0.670203	-1.19073	1.35655	1.01656	-0.292468	-0.706592	-0.625608	0.296247	-0.798938	-1.06115	1.18695
EFHD2	-1.04878	-0.605698	-1.26573	1.35977	-0.805955	0.0257032	-0.192361	0.00326515	0.0594671	-0.118628	1.40839	1.18056
SEC11A	0.475637	0.626211	-0.835435	1.16035	1.0167	1.24359	-0.606885	-0.486344	-0.783835	-1.0291	-1.15657	0.37568
ANG	-0.892907	-0.319579	-0.881226	1.39222	1.26025	-0.727232	0.0147239	0.188151	0.356451	-0.514034	-1.12882	1.25201
PCBP1	-0.224309	0.889872	-0.388562	1.47044	-1.12286	0.0476422	-0.548635	0.794789	-1.01035	-0.697493	-0.561798	1.35127
ONECUT2	-1.0093	-0.517722	-0.275057	1.36621	1.48182	-0.886841	-0.0186382	-0.293079	1.43618	-0.33827	-0.671022	-0.274286
CIRBP	-0.0611138	-0.0830821	-0.781173	1.43082	1.43173	1.19861	-0.610837	-0.804396	-0.866738	-0.758873	-0.544247	0.449303
EPCAM	-0.911953	-0.509449	-1.17886	1.3603	-0.497651	-0.466183	0.105535	1.49996	0.681346	-0.553883	-0.492863	0.963701
RPL32	0.0150993	0.950166	-0.923437	1.40711	0.770631	0.174488	-0.776183	-0.753762	-0.583741	-0.646027	-0.967035	1.33269
GCHFR	0.454416	1.32729	1.4129	1.15382	0.199463	-0.0251286	-1.09481	-0.634888	-0.835549	-0.513426	-0.891868	-0.552219
DEGS2	-1.19721	0.613686	-1.09315	1.21964	-0.146075	-0.584399	0.187414	-1.35021	0.670805	-0.209846	0.8826	1.00674
LINC01133	-1.26398	-0.720233	-1.00053	1.06459	-0.997547	-0.56358	0.452629	0.785472	0.303472	-0.253233	0.932308	1.26064
MYL12A	-0.211303	0.0617924	-0.817356	1.39439	1.17692	0.223003	-0.197087	0.0301891	-0.728877	-0.985997	-1.26891	1.32323
VDAC2	-0.309322	-0.784198	-0.756662	1.40932	-0.291253	0.100866	-0.154309	1.4656	-0.721448	-0.945688	-0.39015	1.37724
H3F3A	0.661991	-0.377291	-0.540007	1.0279	1.00125	-0.22777	-0.648326	0.599199	-0.702797	-1.04157	-1.22316	1.47057
TPM1	-1.03246	-0.40594	0.889751	1.36887	1.29884	-0.969739	-0.125653	0.165763	-0.755226	-0.210761	-1.05866	0.835215
IFI27L2	-1.13838	-0.632616	0.874066	1.30035	-1.06978	0.833474	-0.075949	0.907257	-1.05808	-0.0860247	0.795141	-0.64946
LAPTM4B	-0.813694	0.276305	-1.13127	1.44173	0.713756	-0.518562	-0.13782	0.48581	0.612376	-0.490218	-1.47587	1.03746
UFC1	-0.626531	0.564581	-0.848877	1.45772	0.627374	-0.210221	-0.153808	0.292075	-0.385429	-0.677383	-1.48403	1.44453
HNMT	-0.228658	-0.0925662	1.46051	1.47382	1.42874	-0.791174	-0.609118	-0.837591	-0.426693	-0.636042	-0.49858	-0.242647
RPL34	-0.187565	1.11451	-0.820185	1.44334	0.446807	-0.340596	-0.412121	-0.368732	-0.296417	-0.843653	-1.19259	1.4572
CA9	-0.935664	-0.441417	-0.650809	1.41375	1.46861	-0.625811	-0.315064	-0.267863	1.46594	-0.163023	-0.759331	-0.189316
ST14	-1.06758	0.129822	-0.644648	1.32591	-1.26979	-0.730247	0.0564126	-0.0304353	-0.0561929	-0.314739	1.17041	1.43109
IDI1	-0.25681	-0.404158	-0.36668	1.44146	0.585438	0.815425	-0.314358	1.02235	-1.24905	-0.870295	-1.20363	0.800308
RPL28	-0.00828891	-1.06622	-0.685491	1.3608	-0.161716	0.579526	-1.01795	-0.121941	-0.993115	-0.334561	1.34987	1.09908
NDUFB7	-1.15898	-0.6325	0.960506	1.07639	-0.821677	0.712248	-0.456068	0.0685011	-0.543904	0.53866	1.38568	-1.12885
AKR7A3	-1.14916	-0.635827	-1.02374	1.2017	-1.05338	-0.663178	0.315757	0.672287	1.05475	-0.368292	1.01692	0.632167
RPS15A	0.407574	0.250374	-1.47263	1.21783	1.29555	0.726802	-0.690626	-0.594194	0.484714	-0.934778	-0.951731	0.261112
MPC2	-0.238724	0.595853	1.34028	1.43739	1.0617	-0.0906656	-0.317789	-0.56043	-1.08015	-0.880874	-1.09712	-0.169461
SERBP1	0.413648	-0.3634	0.947338	1.21092	1.49051	0.652835	-0.958853	-0.48895	-1.2451	-0.665713	-0.63816	-0.355068
EIF5	0.313571	-0.518874	0.663143	1.27789	1.43083	1.01934	-0.761979	-0.0901612	-1.07127	-0.829487	-0.821799	-0.611205
DNAJA1	0.921414	-0.707844	0.787143	0.801917	1.4468	0.841231	-0.754444	-0.111908	-1.23068	-0.968886	-0.627052	-0.397693
ERO1A	-0.584249	-0.498672	-0.372847	1.44748	-0.231677	-0.972432	-0.122675	1.46766	1.38344	-0.740552	-0.737311	-0.0381603
COA4	-0.861263	-0.305241	-1.02722	1.44338	0.322168	-0.378903	-0.238913	-1.19229	0.0656232	-0.343207	1.17536	1.3405
ZNF706	-0.343929	-0.35835	-0.599857	1.46131	-1.24373	-0.162055	-0.311685	0.657179	-0.696925	-0.805694	0.9449	1.45884
ITGB4	-1.28417	-0.531849	-0.9701	1.11562	-1.14154	-0.754047	0.298874	0.75334	0.817487	-0.130319	0.920052	0.90666
YWHAH	0.289333	0.0957982	0.900731	1.28983	-0.82903	-0.161793	-0.736	1.37526	-1.34145	-0.843164	-0.642027	0.602511
EIF1AX	0.0125319	-0.897666	-1.12307	1.38943	1.10086	0.103827	-0.492902	0.591822	-0.267711	-0.909057	-0.795016	1.28696
ARGLU1	-0.96363	-1.00139	0.171942	1.37938	1.03787	1.34742	-0.410742	0.659758	-0.777738	-0.00500585	-0.696241	-0.741627
CLU	-1.12295	0.047323	-0.630227	1.30763	1.39757	1.38559	-0.0147824	-0.703701	-0.82359	-0.169899	-0.741191	0.0682285
TMCO1	-0.579553	-0.911703	-1.07114	1.48033	0.895848	0.154157	-0.267324	0.834404	-0.380697	-0.633457	-0.818549	1.29768
DBI	0.575649	1.04611	0.579781	1.10831	0.535848	0.32579	-0.736129	-0.362484	-1.48905	-0.947833	-1.21948	0.583478
RALBP1	-0.889892	-1.18645	-0.848004	1.41148	0.731066	-0.0835957	-0.460521	0.918413	-0.493357	-0.06107	-0.463028	1.42496
TPM3	0.443914	-1.33125	0.773763	1.20118	1.04818	0.169801	-0.881498	-0.0694633	-1.45344	-0.763594	0.352526	0.509875
MRPL57	-0.666639	-0.525276	0.375329	1.48409	-0.82346	1.2436	-0.5061	-0.0794408	-0.776843	-0.311349	1.42818	-0.842085
ATP5MC2	0.724931	0.429178	1.06046	0.953454	1.01045	0.643337	-0.559094	-0.10397	-0.922883	-1.11929	-1.33566	-0.780915
PRDX2	-1.12097	0.771648	-0.910379	1.27491	0.747026	-0.658719	-0.307393	-0.170556	1.28767	0.153448	-1.34812	0.281426
CLDN4	-1.08215	-0.168441	-0.962011	1.301	-1.24775	-0.391203	0.127649	0.254253	-0.0325824	-0.346494	1.16194	1.3858
SQLE	-0.540399	-1.20177	-1.20085	1.48662	-0.445713	-0.218894	-0.314585	0.82374	0.20878	-0.631636	0.82374	1.21097
TMEM98	-0.850325	0.808464	1.34764	1.42016	0.44382	-1.04093	-0.063867	0.200084	0.00989088	-0.50597	-1.45237	-0.316599
HNRNPA3	-0.0256231	-0.636539	0.37916	1.31276	1.37775	1.23935	-1.11667	0.0887038	-0.881536	-0.170464	-0.829914	-0.736977
FHL2	-0.881236	0.0559124	-0.734802	1.359	-1.20365	-0.883106	0.123347	1.24074	0.378038	-0.601109	-0.093005	1.23987
VAPA	-0.506494	0.00888955	-0.671832	1.47911	1.20473	-0.656486	-0.282959	0.0304176	-0.121796	-0.689658	-1.24404	1.45011
SSR4	-0.531147	0.728097	-1.18478	1.48292	-1.46935	-0.433202	-0.294359	0.236179	0.585711	-0.657411	0.505075	1.03227
PSME1	0.272206	0.00416333	0.471024	1.29777	1.08298	1.15066	-0.71692	0.24262	-1.07463	-0.85306	-1.32976	-0.547054
LRRFIP1	-0.624613	-0.633226	-0.0197453	1.49101	1.37867	-0.466828	-0.508841	0.0857913	-0.910686	-0.357552	-0.831231	1.39726
ATP5IF1	-1.18407	-0.240803	-1.40554	1.15183	-0.82917	0.891974	-0.351816	-0.382092	0.47697	0.384056	1.45207	0.0365952
FDPS	-1.10876	-0.667707	-0.949129	1.19907	-0.427248	-0.485271	0.360315	1.4888	0.0710909	-0.450628	-0.393842	1.36331
RACK1	-0.0982022	0.806135	-0.950613	1.4435	0.915369	-0.650074	-0.64297	-0.737347	0.357263	-0.702325	-0.984157	1.24342
PLEKHJ1	-1.14455	0.64023	-0.330687	1.24256	-0.520225	1.37816	-0.314746	1.01523	-0.0532466	0.21674	-1.13524	-0.994226
RPS27	-0.96728	1.48028	-0.847829	1.40303	-0.298912	0.37354	-0.239527	-0.694619	-0.770124	-0.196223	-0.486749	1.24441
AC005550.2	-0.892196	-0.5	-0.865309	1.38362	-0.5	-0.865309	0.0448234	1.5	0.915114	-0.53625	-0.5	0.815504
DNAJC1	-0.498797	-0.475235	0.84536	1.47664	1.49126	0.461811	-0.273678	-0.377383	-1.43389	-0.704162	-0.638646	0.126718
EIF4A2	-0.339268	-1.35502	-0.557049	1.47103	0.793648	1.49171	-0.365209	0.71455	-0.584987	-0.76655	-0.153179	-0.349678
C19orf70	-1.07175	-0.300873	-0.922586	1.30588	-0.999537	-0.807508	-0.360613	-0.0794761	0.873773	0.126485	1.37989	0.856321
COX7A2L	-0.183092	0.00929579	-1.06437	1.43249	0.723962	-0.430366	-0.36589	0.683837	0.21597	-0.883506	-1.4171	1.27877
SNRPB2	-0.399248	-0.472191	-0.937268	1.47434	1.48825	0.733066	-0.3266	-0.356435	-0.782007	-0.748496	-0.659623	0.986209
ANXA2	-0.431676	0.605408	-0.745923	1.41898	-0.435736	-0.592244	-0.0982083	1.01726	-0.104706	-0.889099	-1.18693	1.44287
CLINT1	-0.833183	-0.355172	-0.955438	1.45367	1.46436	-0.677615	-0.318361	-0.315498	0.432763	-0.30213	-0.793695	1.20029
PTP4A2	-0.155648	-0.518177	-0.496498	1.44463	1.46347	1.34975	-0.474054	-0.205271	0.10613	-0.814924	-0.740018	-0.959379
TMPRSS4	-0.970047	-0.797887	-0.956177	1.36955	-0.770778	-0.716085	0.027764	1.30343	0.540565	-0.427271	0.265235	1.1317
RNF128	-0.779357	-0.175706	-0.950943	1.44589	1.43816	-0.649648	-0.133448	-0.403257	0.35717	-0.533089	-0.859194	1.24342
POMP	0.537665	0.71675	1.48296	1.09161	-0.190218	-0.296908	-0.504754	0.811785	-0.524779	-1.12452	-1.33832	-0.661274
KRTCAP3	-1.03814	1.33121	-1.00041	1.34474	-0.157921	-0.438507	0.0296416	-0.0793864	0.0983021	-0.336237	-1.09391	1.34061
HINT1	0.378611	0.653356	-1.3601	1.22592	0.998262	0.147147	-0.619913	-0.499712	0.163289	-0.98462	-1.15191	1.04967
RPL15	0.568819	0.716001	-0.54444	1.11296	0.909667	-0.305492	-0.732349	-0.401463	-0.635474	-0.949433	-1.2242	1.48541
CMPK1	-0.588405	-0.917295	-0.222959	1.48094	0.275451	-1.01788	-0.269798	1.28961	1.37685	-0.622738	-0.647766	-0.13601
PCBD1	-0.524258	-0.727067	-0.891907	1.48828	-0.806898	-0.389763	-0.331192	1.33433	-0.143782	-0.632833	0.199635	1.42545
SKP1	0.102674	-0.143999	0.982872	1.35064	1.29937	0.698261	-0.493028	-0.0193667	-1.09872	-0.960287	-1.13601	-0.582409
XBP1	-0.388357	-1.14971	0.775168	1.48444	-0.48572	-1.01087	-0.398191	0.58865	-0.703573	-0.697893	1.04678	0.939276
BACE2	-0.841008	-0.506084	-0.834577	1.4143	-0.0272149	-0.884527	-0.0335294	1.40703	1.00692	-0.539761	-0.873731	0.712186
PAPOLA	-0.482469	-0.791627	0.201875	1.49528	1.46509	1.2117	-0.410336	-0.342501	-1.20274	-0.602477	-0.33096	-0.210833
RIOK3	-0.713934	-0.6775	-1.02056	1.39652	0.336325	-0.163527	0.0505347	1.25909	-0.192397	-0.733123	-0.917916	1.37648
UQCR11	-0.36185	-0.521596	0.459842	1.49183	-0.976243	0.907035	-0.615486	0.177464	-1.40165	-0.51449	1.32038	0.0347727
SDF2L1	-0.718207	-0.997287	-0.208026	1.33603	-0.666912	-0.185916	-0.813069	0.535563	-0.995624	0.195244	1.12864	1.38957
PDLIM1	-0.726418	1.33687	-0.638599	1.44925	-0.457146	-1.0411	-0.126106	0.115502	0.618912	-0.596728	-0.995222	1.06078
BRD2	-0.157844	-1.44233	0.465867	1.43818	0.525676	1.16061	-0.848844	0.79241	-1.05117	-0.431493	0.124244	-0.575314
LAMTOR1	-0.334045	1.11935	-0.115341	1.41317	0.0420118	-0.503235	-0.14644	0.151065	-0.818128	-0.932689	-1.31243	1.4367
FIS1	-0.616991	1.17831	-0.980522	1.4299	-1.08777	-0.262229	-0.0569479	-0.505833	-0.152446	-0.755958	0.415292	1.3952
TAF1D	-0.83192	-0.847047	-0.989047	1.41495	1.44697	1.3698	-0.552143	-0.366392	-0.381349	-0.0308898	-0.233534	0.000593767
CA2	-0.993227	-0.0483172	-0.808891	1.3687	1.42935	-0.738294	-0.0011103	-0.668386	0.224171	-0.374366	-0.712651	1.32301
DHRS7	-0.620671	0.000240899	-1.47585	1.37462	1.0625	0.743457	0.0925777	0.276838	0.344549	-0.846528	-1.33958	0.387845
BRK1	0.154418	0.375264	-0.841127	1.32066	1.10382	-0.119196	-0.46912	-0.216607	-0.47304	-1.00596	-1.26247	1.43336
BSG	-0.980427	-0.623563	-1.23241	1.37564	-1.06844	-0.317796	-0.382392	0.707888	0.476284	-0.0128183	0.98412	1.07393
C4orf3	-0.158717	-0.703554	-0.919115	1.43611	1.3844	-0.441861	-0.418996	0.0818702	-0.0384903	-0.858395	-0.762719	1.39947
DHCR7	-0.828532	1.16227	-1.09141	1.43073	-1.27594	-0.597101	-0.0946559	-0.0287193	0.728584	-0.507538	0.142392	0.959927
GAPDH	0.544994	-0.742566	0.0472388	1.13272	1.29767	-1.41513	-0.918165	0.274971	0.856611	-0.759546	-0.830079	0.511277
CANX	-0.450864	0.0774004	-0.800478	1.49366	0.979747	-0.716056	-0.416584	0.330299	0.168114	-0.626216	-1.38745	1.34842
JUNB	0.903681	-1.29832	1.19909	0.818609	0.269539	0.449973	-0.983824	-0.0824833	-0.823346	-0.738465	1.11126	-0.825716
RPL4	-0.129405	0.134875	-1.19854	1.42743	1.3576	0.281183	-0.87623	-0.634475	-0.270592	-0.421797	-0.858002	1.18795
PTMA	1.12932	-0.993261	-0.17889	0.529753	1.31967	-1.01517	-1.01355	0.167431	1.3795	-0.645528	-0.493838	-0.185442
RNF213	-1.25485	-1.35132	1.05609	1.04218	0.738768	0.651828	-0.291535	-0.16305	-0.87942	0.504209	0.775606	-0.828499
CAVIN3	-1.27239	-1.24266	1.49637	1.17287	-0.175861	-0.452004	0.0350758	0.251676	-0.597043	0.0644429	1.16684	-0.447325
NDUFA4	-0.138675	-0.0622239	0.421138	1.38775	0.269525	0.55067	-0.253837	1.10092	-1.49764	-0.995236	-1.30822	0.525828
ID1	-1.24289	-0.837878	-1.20345	1.16904	-0.641072	-0.372027	0.244107	0.109658	0.494258	-0.170254	1.36929	1.08121
RPS10	-0.0931486	1.08719	0.31946	1.43811	0.406826	0.236771	-0.575735	-0.229092	-1.43725	-0.769222	-1.26492	0.88102
FCGRT	-0.0157021	1.47317	1.49856	1.40035	-0.411384	-0.440823	-0.492111	-0.750923	-0.545922	-0.892532	-0.310866	-0.511817
ANAPC11	0.450323	-0.0904485	1.25812	1.17951	1.02919	0.33406	-1.01214	0.39433	-0.6582	-0.617697	-1.33307	-0.933978
RBM39	0.260237	-1.11331	-0.698358	1.28731	1.31864	1.44624	-0.970839	-0.0843887	-0.639494	-0.576706	-0.120939	-0.108383
TXNIP	0.987832	-0.87956	1.48225	0.722087	1.33278	-0.3247	-0.712016	0.190152	-0.69617	-0.997903	-0.643369	-0.461375
PHB	-0.924533	-1.40032	-0.733466	1.41696	-0.0366329	-0.30839	-0.336293	0.666821	-0.434109	-0.156131	0.770134	1.47597
GPRC5A	-0.864108	-0.189321	-0.812506	1.34873	-1.27146	-0.533372	0.155696	1.10497	-0.0852346	-0.640317	0.355804	1.43111
AL365226.2	-1.01027	-0.0193753	-1.03706	1.30643	-1.0625	-0.492584	0.19012	-0.260781	0.258884	-0.486276	1.34265	1.27076
MAP2K2	-1.33035	-0.698064	-0.147612	0.925832	-0.625725	1.41181	-0.179295	-0.127082	-0.327234	0.583818	1.45087	-0.936968
ANKRD37	-0.520518	-1.10503	-1.45524	1.45778	-0.579149	0.210444	-0.181644	0.954449	0.800198	-0.755615	0.729735	0.4446
LPP	-0.640293	-0.810381	-0.376565	1.47237	1.29994	-1.10521	-0.221134	0.271752	0.221801	-0.610943	-0.76131	1.25997
LLGL2	-1.26418	-1.20584	-0.954434	1.13879	-0.298187	-0.590503	0.283086	0.348296	0.249522	-0.157696	1.15573	1.29542
CD151	-1.06582	-0.693295	0.575197	1.35023	-0.946003	-1.13948	-0.127	0.444967	-0.496173	-0.157407	1.19433	1.06045
CAPS	-1.02241	-0.337789	-0.996007	1.3258	-1.23968	-0.549644	0.122981	0.559719	0.267186	-0.426369	1.01775	1.27847
ANXA11	-0.80543	-0.326358	-0.484135	1.4129	-1.20759	-0.366239	-0.0117691	0.407294	-0.640157	-0.5957	1.12665	1.49053
RPN2	-0.352488	-0.247107	0.72199	1.46574	0.239779	-0.920304	-0.324593	1.20396	-0.798648	-0.788662	-1.19663	0.996962
PGLS	-0.648649	1.47285	-0.815415	1.47503	-0.390431	-0.181004	-0.237008	-0.756211	1.44845	-0.589375	-0.326211	-0.45203
COX4I1	-0.0296068	0.365148	0.0948865	1.42349	1.12072	0.0601258	-0.723015	-0.239564	-1.29721	-0.670865	-1.2463	1.1422
RPL26	0.81817	0.693708	0.8061	0.907682	0.967627	0.876081	-0.76958	-0.512506	-1.13076	-0.956272	-1.14883	-0.551418
GPX4	-0.173669	-0.174785	-0.294162	1.46207	-1.24148	-0.624677	-0.677338	0.247019	-0.565547	-0.611065	1.16925	1.48439
ATP5PD	-0.264609	-0.335578	1.39271	1.46724	1.169	-0.500598	-0.436987	0.349301	-0.899829	-0.765649	-1.18272	0.00771448
NDUFB10	-1.00836	0.146108	-0.310999	1.25141	0.525624	-0.995716	-0.561782	-1.44869	-0.0739924	0.318733	0.77696	1.38071
SRSF2	0.591019	-0.232567	0.44128	1.09115	1.43417	1.20399	-0.991466	-0.311727	-0.789453	-0.690706	-0.88988	-0.855822
TMBIM4	0.319036	-0.0944851	1.17218	1.1966	0.979241	0.332015	-0.35921	0.463371	-1.19053	-1.15643	-1.34813	-0.313667
EIF3E	-0.315352	0.371495	-0.779486	1.48434	1.12204	-0.811356	-0.50078	-0.252951	1.27952	-0.66821	-1.24058	0.311317
TALDO1	-0.00884754	-0.617734	-0.0318156	1.36029	-0.707541	-0.317744	-0.331951	1.44992	-1.01621	-1.01949	-0.124641	1.36577
SAT1	0.00260347	0.175582	1.32324	1.40985	-1.46204	-0.637363	-0.620135	0.688658	-0.894115	-0.792314	0.597799	0.208238
UQCR10	-0.187805	-0.0746452	-0.164822	1.43956	-1.28112	-0.0798303	-0.392492	0.211982	-1.08939	-0.859266	1.14378	1.33405
SERPINH1	-0.854219	-1.44531	-0.340679	1.44593	0.767007	1.25704	-0.24833	0.554478	-1.12299	-0.343386	0.123825	0.206629
NDUFV2	-0.488141	1.21502	-0.559974	1.44177	0.417394	-0.254803	-0.138933	-0.723718	-0.662559	-0.814693	-0.908699	1.47734
PEBP1	-0.362772	-0.0578837	-0.56115	1.49018	1.42838	-0.361088	-0.485462	-0.592416	-0.57074	-0.641944	-0.778084	1.49298
SMIM31	-0.953556	-1.02395	-0.538994	1.32492	-0.346889	-0.419636	0.17927	1.3531	1.49762	-0.550629	0.017745	-0.538994
LSM7	-0.223065	-0.737974	-1.34052	1.45536	-0.81524	0.38307	-0.807075	1.31723	1.02549	-0.425216	0.235988	-0.0680464
CNIH1	-0.560221	-0.762576	-0.630687	1.46499	1.13217	1.47595	-0.196798	0.54608	-0.60509	-0.707972	-0.915676	-0.240169
RTRAF	0.123297	0.0339639	1.08162	1.32985	1.19544	0.58521	-0.443319	0.0232777	-1.0553	-1.00983	-1.25269	-0.611535
NDUFB11	0.166707	1.29121	-0.200314	1.34958	0.20428	0.271107	-0.783527	-0.453792	-1.2362	-0.732758	-1.04169	1.16541
SAP18	0.0521703	-0.310535	0.15537	1.3514	1.42897	1.34238	-0.396849	-0.215581	-0.587238	-1.00673	-0.902853	-0.910511
IQGAP1	-0.150553	0.26529	0.485108	1.45609	1.28992	0.598238	-0.702289	-0.60968	-1.4956	-0.603253	-0.945528	0.412256
TMEM54	-1.3981	-0.841225	-0.714134	0.975833	-0.769819	-0.982262	0.255359	0.357199	1.05591	0.166908	1.25385	0.640483
SUMO3	-0.570424	0.337765	1.41285	1.4976	1.09931	-0.359293	-0.432133	-0.15071	-0.926631	-0.495044	-1.28636	-0.126928
CCT3	-0.621516	0.225258	-1.06345	1.46844	1.09153	-0.00777112	-0.64569	0.00900314	-0.269141	-0.201231	-1.32579	1.34036
CCDC47	-0.647051	-0.0841501	-0.253921	1.4914	1.43936	-0.753937	-0.405237	-0.639669	1.46809	-0.439116	-0.715538	-0.460233
ANAPC16	0.047707	-0.197632	0.590568	1.35685	1.40285	0.99582	-0.410498	-0.237456	-1.24111	-0.994063	-0.967763	-0.345276
ARL4A	-0.620023	-1.12881	-1.03059	1.49181	-0.53686	0.768968	-0.36489	0.674171	-0.679233	-0.506893	0.991497	0.940857
ANXA1	-0.347414	-0.957359	0.256272	1.4634	0.419221	-0.805285	-0.318145	1.20793	-0.758725	-0.79784	-0.669792	1.30774
SFN	-1.40219	-0.571236	-1.07352	0.963234	-0.960098	-0.55581	0.289085	0.227426	0.48966	0.149876	1.30391	1.13967
MANF	-0.710427	0.617828	-0.608743	1.46736	0.549449	-0.328093	-0.545307	0.320554	-0.55211	-0.211626	-1.48783	1.48895
COMTD1	-1.24141	-0.379349	-0.918453	1.17368	-1.05084	0.153546	-0.164979	0.111304	-0.576798	0.232709	1.31888	1.3417
MRPL14	-0.900437	-0.228142	-0.927672	1.42952	-0.911093	-0.677036	-0.21108	-0.287393	0.358787	-0.318005	1.42663	1.24592
DHCR24	-1.08224	0.251476	-0.0704103	1.33786	1.15162	-1.21606	-0.0720089	-0.142007	0.0564076	-0.183614	-1.26109	1.23006
DAD1	-0.197521	-0.372972	-1.01572	1.43209	1.00763	0.230837	-0.345215	0.589368	-0.503946	-0.889349	-1.22402	1.28883
ALKBH7	-1.19718	0.4988	-0.427004	1.18023	-0.989858	-0.901924	-0.286209	-0.662989	1.41319	0.303156	1.15405	-0.0842599
NACA	0.305133	0.0658996	0.131693	1.19406	1.14458	1.24516	-0.326916	0.0850433	-1.18054	-1.17228	-1.29552	-0.196312
GSTK1	-1.09395	-0.725189	-0.931164	1.33197	1.46699	0.517347	-0.0988877	-0.524052	-0.736401	-0.139131	-0.217748	1.15022
GNB2	-0.727642	-0.437093	-0.497745	1.47659	-1.06265	-0.863652	-0.444277	0.223036	-0.0540312	-0.304674	1.27671	1.41543
EI24	-0.802747	-0.495347	-0.849591	1.45569	1.31764	-0.320142	-0.218347	0.172106	-0.278721	-0.4346	-0.9944	1.44845
HPGD	-0.714058	-1.37094	-0.87532	1.40571	0.523328	0.341463	0.0249371	0.91748	-0.72673	-0.716584	-0.069868	1.26059
HSPE1	0.144549	-0.763854	-0.876819	1.35467	1.44145	0.241318	-0.849955	-0.105157	-0.674978	-0.649266	-0.57244	1.31048
SCP2	-0.616996	-0.387967	1.35989	1.48196	0.945995	-0.869082	-0.275892	0.669374	-0.616178	-0.589069	-1.2274	0.125369
IL32	0.944174	0.944776	-0.76517	0.579404	0.231906	1.42826	-0.208535	-1.41336	-0.609701	-1.31504	0.236683	-0.0533898
EIF3A	-0.390094	-1.07808	-0.0571618	1.48852	1.28361	1.42941	-0.66935	0.187899	-0.608702	-0.429076	-0.393433	-0.763546
HLA-DQB1	0.966527	1.38933	1.49571	0.757861	0.026481	-0.391881	-0.81364	-0.525139	-0.557134	-0.910748	-0.89067	-0.546696
EIF3K	0.707439	0.869958	0.432355	1.00842	0.81863	0.222804	-0.785329	-0.572859	-1.45648	-0.930528	-1.11573	0.801316
RPL7A	0.754474	0.581605	-0.497349	0.962939	1.10923	-0.537874	-0.97863	-0.876126	-0.464094	-0.738783	-0.814708	1.49932
KCNE3	-0.996822	-0.894576	0.0765687	1.38327	-0.276271	-1.23295	-0.288712	-0.262506	1.21276	-0.0977371	1.43335	-0.0563755
EIF1	-0.24856	-0.709818	-0.509272	1.37479	0.746425	0.774543	-0.108167	0.96616	-1.15868	-1.01807	-1.00277	0.893411
ATP6V1F	0.830212	-0.705687	1.08582	0.866549	-0.923275	0.052024	-0.603085	1.21623	-1.33408	-1.09368	0.412727	0.196242
C12orf57	-0.580943	0.127024	-0.766606	1.49643	1.35907	0.693968	-0.412172	-0.87064	-0.945538	-0.503313	-0.615452	1.01818
SLC3A1	-0.957535	1.45849	-0.865855	1.39099	-0.157918	-0.865855	-0.0518977	-0.617744	0.841542	-0.381556	-0.68283	0.890168
EID1	-0.145311	-0.225637	-0.744144	1.45385	1.36086	0.245411	-0.586888	-0.0917947	-0.814038	-0.721648	-1.04342	1.31277
SYPL1	-0.640095	0.547979	-0.895609	1.46803	0.929081	-0.735688	-0.199017	-0.127926	0.411865	-0.628924	-1.34913	1.21943
BTG1	1.28984	-0.386834	0.60776	0.283364	1.49254	1.07192	-0.690366	-0.477381	-1.02817	-0.88284	-0.628325	-0.651515
SULT1C2	-1.41706	-0.587162	-0.946015	0.391447	-1.10559	-0.749826	0.117345	0.836471	1.07692	0.908266	0.856284	0.618926
ECHS1	-0.259574	-0.857358	-0.474053	1.47833	-0.172197	-1.13879	-0.562048	1.43817	1.10458	-0.656707	-0.408612	0.508268
KTN1	-0.663275	-0.833558	0.824971	1.4855	1.28614	0.900607	-0.32355	0.297456	-0.961581	-0.498673	-0.750035	-0.763998
ATP5F1C	0.0568889	0.223993	-0.629873	1.34721	1.11891	0.187052	-0.388955	-0.0405111	-0.889946	-1.01514	-1.30239	1.33277
COX7B	-0.972252	-0.382379	-0.795772	1.34802	-0.174132	0.304315	-0.47682	1.43338	-0.791906	0.101052	-0.876866	1.28336
EIF3G	-0.956044	0.338175	1.16469	1.38865	-0.206038	0.490065	-0.395265	-1.25654	-0.6966	-0.0373426	1.12441	-0.95816
HNRNPA2B1	0.731882	-0.991527	0.489818	0.972811	1.19002	1.14652	-1.03262	0.439741	-1.04923	-0.672076	-0.638237	-0.587102
HLA-DPA1	1.22376	1.43171	1.4884	0.407358	-0.0588998	-0.320944	-0.759827	-0.639358	-0.593758	-0.871287	-0.733454	-0.573693
RND3	-0.725831	-1.04715	-0.593339	1.42586	-0.513799	0.000822348	-0.0377175	1.23939	-0.815589	-0.662315	0.321561	1.40811
CAMK2N1	-0.934765	-1.04131	-0.984264	1.39107	-0.669483	-0.602481	-0.0195319	0.81035	0.340957	-0.43677	0.900444	1.24579
FAM177A1	-0.286624	-0.358548	-0.43743	1.39452	1.49217	1.29808	-0.130024	-0.532637	-1.04403	-0.977876	-0.600983	0.183383
GOLM1	-1.00809	-0.456781	-0.944342	1.32842	-0.95466	-0.536288	0.129451	1.37051	0.138451	-0.449784	0.0409298	1.34218
AURKAIP1	-0.945322	-0.546864	-1.07699	1.15114	-1.09661	-0.519015	-0.719375	0.549809	0.412571	0.513555	1.09366	1.18343
TMEM50A	0.0792067	-0.63505	1.28538	1.34811	1.33339	0.116043	-0.432828	0.187001	-1.12045	-0.994484	-0.885338	-0.280972
TMED3	-0.812223	0.512721	-1.0403	1.45585	1.14603	-0.284461	-0.239167	-0.98432	-0.0302117	-0.404462	-0.674427	1.35497
PRSS21	-0.948357	-0.726657	-0.797881	1.41148	-0.744485	-0.246931	-0.255038	0.0892037	-0.414769	-0.208085	1.38194	1.45958
PSMA7	0.470389	-0.454522	-0.423711	1.17617	1.4519	-0.348134	-0.682231	-0.192081	-0.709842	-0.964326	-0.805296	1.48169
SLC25A3	0.295901	0.694759	0.524279	1.21088	0.909341	0.962867	-0.359055	-0.352694	-1.33188	-1.14773	-1.25141	-0.155263
ACOT13	-0.801215	-0.0852037	-0.383015	1.39119	1.41531	-0.233676	0.057576	-0.435875	-0.833702	-0.647553	-0.894231	1.45039
AKR7A2	-0.516708	0.594466	0.342966	1.46655	0.858136	-1.40462	-0.218866	-0.0723941	0.114987	-0.73098	-1.38021	0.946671
EZR	-0.700897	1.44768	-1.23782	1.47033	-0.586462	-0.341261	-0.225246	-0.73837	0.560865	-0.544186	-0.122848	1.01822
CYP4F3	-1.03022	0.817746	-0.0813357	1.28897	-0.86537	-1.09039	0.219707	0.912995	1.33352	-0.478466	-0.86537	-0.161795
ADI1	-0.87763	-0.33275	-0.516525	1.41105	1.11308	-0.688814	-0.0471379	0.430167	-0.272636	-0.486285	-1.21049	1.47797
ACTG1	0.38611	1.07828	-1.08909	1.15396	0.418603	-0.528223	-0.361742	-0.227974	0.471749	-1.17832	-1.26891	1.14556
SDC1	-1.00628	-1.01808	-0.986049	1.35738	-0.668102	-0.627166	0.0285054	0.624497	0.39848	-0.379608	1.06168	1.21474
SSR3	0.277426	-0.194622	1.07466	1.29443	0.934375	-0.7144	-0.708051	0.582869	0.616688	-0.863803	-1.32262	-0.976949
PARK7	0.545601	0.407701	-0.00250628	1.12167	1.10649	1.06326	-0.668861	-0.275909	-1.33873	-0.998405	-1.23828	0.277972
PRDX4	-0.00628195	0.00926054	-0.0631326	1.41511	0.206743	-1.31599	-0.654221	1.10316	0.293837	-0.754604	-1.31917	1.08529
UQCRB	-0.279012	0.605509	0.68016	1.47972	0.855594	0.533667	-0.523784	-0.0848321	-1.47752	-0.676925	-1.37627	0.263688
ANPEP	-1.42844	0.269014	1.49995	0.796572	1.29953	-0.509573	0.0655349	-0.718367	-0.500892	0.566334	-0.850177	-0.489484
PLS1	-0.831092	-0.646278	-1.01783	1.43117	-1.05664	-0.511932	-0.0987973	0.940495	0.249198	-0.50128	0.762427	1.28056
EMP2	-1.03692	-0.778302	-0.714268	1.33411	0.757725	-0.85057	-0.373056	0.964199	0.261844	0.0758648	-0.943621	1.30299
CD47	-0.149768	0.152477	-0.97225	1.42041	0.835007	-0.380257	-0.358989	0.452818	-0.0292589	-0.911658	-1.4403	1.38177
GNG5	0.625151	0.672122	1.13291	1.04798	0.415758	0.292475	-0.600714	0.400427	-1.26727	-1.07241	-1.48831	-0.158115
NOP10	-0.0817937	0.8867	-0.800689	1.41016	-1.04176	0.449461	-0.416712	0.824684	-0.84791	-0.911653	-0.669624	1.19914
ARL6IP5	0.544395	0.150783	-0.555314	1.1167	1.26559	1.09021	-0.634316	-0.276625	-1.09207	-1.02678	-1.13975	0.557181
RAB2A	-0.418437	-0.777097	-0.831504	1.46701	0.717862	-0.391094	-0.276244	0.998905	-0.22783	-0.772326	-0.939671	1.45043
COPE	-0.0978076	-0.912433	0.764417	1.44284	-0.509669	0.953507	-0.717805	0.0415303	-0.734745	-0.627225	1.38057	-0.983179
ABCC3	-1.44105	-1.08404	-0.512424	0.851024	-0.136444	-1.12983	0.183029	-0.118259	1.05819	0.406994	1.33875	0.584061
TOB1	-0.806886	-1.27105	-1.03028	1.46055	-0.323962	0.305614	-0.294371	0.858469	-0.527207	-0.359288	0.736547	1.25187
UBXN4	-0.202219	-1.1561	-1.19438	1.46517	1.25194	0.2111	-0.717651	0.165953	-0.231366	-0.545302	-0.261796	1.21465
PLAC8	-0.736165	-0.759442	-0.708175	1.34175	-0.254117	-0.93409	0.184233	-0.453696	0.448677	-0.789821	1.46725	1.19359
CALU	-0.190349	-0.806325	1.4473	1.46531	1.27563	-0.673761	-0.68138	0.318741	-0.662634	-0.593585	-0.788045	-0.1109
CAVIN1	-1.02264	-1.30755	1.46738	1.30985	1.12863	-0.62717	0.170448	0.105372	-0.644256	-0.457657	0.0735497	-0.195951
PNKD	-0.831422	-0.618662	-0.937036	1.45112	-0.249084	-0.459382	-0.235771	-0.609852	0.014126	-0.383927	1.4776	1.38229
NMB	-0.714021	-0.754696	0.749288	1.47464	-0.936504	-0.986368	-0.26556	0.597291	0.966344	-0.49506	1.09391	-0.729264
AKAP1	-0.987684	-1.07314	-1.21932	1.3883	0.935975	-0.363141	-0.292097	-0.625294	0.536985	-0.108521	0.762454	1.04548
NBL1	-1.19828	-0.954184	-0.758105	1.22343	-0.489653	-0.676159	0.170499	1.35731	0.031738	-0.195655	0.0865282	1.40253
SNRPG	-0.233392	-1.25867	-0.224104	1.35275	-0.25176	0.460751	-1.0542	1.08053	-1.28226	-0.065159	0.429905	1.04561
MORF4L1	-0.104986	0.14191	0.295792	1.42617	1.30482	-0.742222	-0.457783	-0.383656	-0.840261	-0.863399	-1.06307	1.28669
SCAND1	-1.10376	-0.762196	-0.85291	1.31343	-0.634986	-0.102256	0.0267387	-0.0224471	-0.472659	-0.236405	1.41963	1.42782
PSMG2	-0.242614	0.650731	-0.108338	1.47371	0.955196	0.363107	-0.539589	-0.370154	-1.31565	-0.691502	-1.23577	1.06088
SUMF2	-0.631386	-1.16188	-0.801182	1.46813	-0.506721	-0.316641	-0.199403	0.810173	-0.344715	-0.637337	0.858426	1.46254
SERP1	0.192871	-0.00427975	-1.03717	1.32061	-0.0336684	-0.32452	-0.565048	1.24334	0.0130543	-0.948429	-1.20539	1.34863
HNRNPF	-0.157575	0.328517	-0.74943	1.45837	1.16992	0.174257	-0.68429	-0.301601	-0.771323	-0.616504	-1.19683	1.3465
CLDN7	-1.01127	0.481114	-0.924288	1.32334	-1.42837	-0.396114	0.141811	0.847552	-0.0871462	-0.453876	0.0997041	1.40755
CD82	-0.820616	-1.13279	-0.930749	1.43708	-0.401473	0.0482284	-0.119341	0.332037	-0.492002	-0.497128	1.20223	1.37452
GADD45GIP1	-1.05606	-0.269114	-1.35555	0.594944	-0.741774	0.0178962	-0.613376	-0.460579	1.03454	1.0745	1.47147	0.303117
DCXR	-0.644948	-0.428026	0.506461	1.47252	1.47556	1.14137	-0.605234	-0.310639	-1.02775	-0.222333	-0.736897	-0.620076
CDH1	-0.778036	-0.274717	-0.788314	1.41388	0.284305	-0.296284	-0.00690207	1.18761	-0.380361	-0.628939	-1.1972	1.46496
PGD	-0.753994	1.30216	1.4962	1.44342	-0.290674	-0.597173	-0.579644	-1.10086	-0.431312	-0.10978	0.0893672	-0.46771
SRSF7	0.629417	-0.613137	0.0596552	0.770785	1.48125	1.39261	-1.41754	-0.271033	-0.761636	0.0173393	-0.597079	-0.690635
PPA1	-0.481117	0.000614748	-0.908344	1.45598	-0.385009	-0.504789	-0.192907	1.37073	1.3854	-0.781951	-0.986337	0.0277347
PYCARD	0.331914	1.40735	1.4582	1.258	-0.185221	-0.456717	-0.647738	-0.95622	-0.214739	-0.942178	-0.265907	-0.78674
MRPL54	-0.598461	1.35192	0.406763	1.4704	0.0112129	1.15569	-0.659146	-0.332913	-0.408199	-0.212796	-1.03022	-1.15425
C6orf62	-0.998205	-0.886273	0.99223	1.38502	1.08336	0.58137	-0.265885	0.616097	-1.25551	-0.120925	-0.813186	-0.318089
TRAM1	-0.294685	-0.408813	0.886877	1.43407	0.292817	0.179573	-0.247589	1.22855	-1.43115	-0.891796	-1.11256	0.364703
DDX3X	0.252252	-0.9796	-0.0317716	1.30432	1.37374	1.38983	-0.669472	-0.00273394	-0.948473	-0.887095	-0.391411	-0.409585
DNAJA4	-0.753936	-1.33517	0.257902	1.45328	0.222791	0.820557	-0.155982	0.0322761	-1.45537	-0.543358	1.08011	0.376914
S100A16	-1.19557	-0.0168765	-1.05641	1.09034	-1.37711	-0.343381	0.486346	0.440417	0.0728504	-0.381115	0.953574	1.32694
QSOX1	-0.853116	-0.624278	-0.930696	1.29838	-0.989629	-0.798719	0.270972	1.21227	0.87908	-0.716232	0.401636	0.850336
PPP1R15A	-0.535102	-1.41586	-0.0413542	1.40561	0.0774128	1.19881	-0.858945	0.452864	-1.2463	-0.0115661	0.885584	0.088843
GDF15	-0.866607	-0.339682	-0.781539	1.44313	-1.09772	-0.866835	-0.297258	0.150118	1.19784	-0.27927	1.28728	0.450538
VNN1	-0.640163	1.47552	0.743148	1.4375	-0.365449	-0.912891	-0.0777992	-0.363793	0.979286	-0.719537	-0.74628	-0.809543
CEACAM6	-0.966815	-0.740797	-1.02061	1.12467	-0.695882	-0.650317	0.548737	1.40206	0.571408	-0.706592	0.0346197	1.09952
HIST1H4C	1.21495	0.0810316	0.338861	-0.456456	1.38403	1.26436	-1.09614	-0.684087	-0.828077	0.337647	-0.780974	-0.775146
KRT17	-0.674246	1.20477	-0.967869	1.43719	-1.11651	-0.648637	-0.0742018	-0.430163	1.2181	-0.688744	0.341907	0.398403
WFDC2	-1.08718	-0.915148	-0.566489	0.20949	-0.746881	-0.631146	1.27221	1.16531	1.48301	-0.394518	0.496722	-0.285371
SPRR3	0	-0.59435	-0.802106	0	-0.635955	-0.111382	0	1.47698	-0.524834	0	-0.246673	1.43832
KLK7	-0.845214	-0.82636	-0.809267	0.578327	-0.731131	-0.0365044	1.1121	0.245038	-0.573631	-0.845214	1.31245	1.4194
LY6K	1.5	0.842469	-0.653908	-0.5	0.4514	-0.443578	-0.5	0.143456	-0.392906	-0.5	-1.43733	1.49039
FN1	1.49994	-0.720817	1.29643	-0.487904	1.24952	-0.342743	-0.505226	0.359897	-1.088	-0.506815	-0.888597	0.134316
EEF1A2	0	0.731595	-0.776389	0	-0.105878	-0.198336	0	0.749638	-0.482905	0	-1.37535	1.45763
SPRR1B	0	-0.843024	-1.04051	0	-0.887424	0.0716236	0	0.913004	-0.364915	0	0.817443	1.33381
CRCT1	-1.01979	-0.839604	-0.587298	-0.523241	-0.792701	-0.416635	1.26939	0.407202	-0.492407	0.27364	1.2251	1.49634
CST6	1.4966	0.0963601	-0.98686	-0.552735	-0.311373	0.828102	-0.539938	1.30556	-0.735408	-0.403923	-1.09054	0.894165
LITAF	1.49996	1.05739	-0.272407	-0.510582	-0.64909	-0.325988	-0.49334	-1.03399	-0.849821	-0.496035	0.625689	1.44822
IGFL2-AS1	0	-0.818867	-0.703388	0	-0.846314	-0.161611	0	1.16934	-0.593419	0	0.495843	1.45842
PRR34-AS1	0.470415	0.443204	-0.814206	-1.31308	-1.48106	-0.324797	-0.170055	0.3299	-0.320136	1.01272	0.707954	1.45914
WNT7B	-1.42037	-0.191645	-0.704737	0.925973	-1.142	-0.528067	0.285365	0.0464246	-0.239341	0.20903	1.28722	1.47214
C4orf48	1.49957	-0.387393	-0.979256	-0.487768	-1.01104	-0.0178181	-0.478557	0.0473342	-0.380002	-0.533246	1.3511	1.37708
ATXN10	0.0787882	-0.205996	-0.863373	1.37501	1.2072	-0.456289	-0.879163	0.206154	-0.106861	-0.574637	-1.20736	1.42652
PTGS2	1.49954	0.0507012	-0.1378	-0.504274	0.362907	-0.692252	-0.467513	0.972219	-0.623556	-0.527752	-1.38583	1.45361
PMEPA1	-0.530153	0.77842	-0.976036	1.49456	0.805315	-0.622147	-0.381726	-0.296177	0.361373	-0.58268	-1.28756	1.23681
GLUL	1.4986	-0.444468	1.42715	-0.531499	0.271108	-0.553113	-0.528577	1.25157	-0.808061	-0.438526	-1.07821	-0.0659736
COL17A1	-0.550988	-0.93584	-1.04287	-0.462001	-0.445014	-0.225218	1.49894	1.38785	-0.09316	-0.485951	-0.00699212	1.36125
CAV2	1.44068	0.746108	-0.925634	-0.0864531	0.948327	-0.499812	-0.677114	-0.614361	0.0503642	-0.677114	-1.08007	1.37508
CRABP2	1.45256	-0.540006	-0.95269	-0.168538	-0.581451	-0.581128	-0.505398	1.49386	0.229147	-0.77862	-0.372405	1.30467
KLK11	-1.1104	-0.785241	-0.99692	-0.550099	-0.877851	-0.195492	1.03734	1.17054	-0.196578	0.623166	0.492551	1.38899
KRT16	-0.712288	-0.646167	-0.725053	1.40892	-0.961292	-0.560749	0.0156584	1.23176	-0.173559	-0.712288	0.375696	1.45936
SERPINB2	-0.543462	1.49959	-0.682904	-0.410108	-0.472394	-0.229066	1.49703	-0.497655	-0.560216	-0.543462	-0.529541	1.47219
TACC1	1.49959	-0.14214	-0.259263	-0.468147	1.43394	-0.191406	-0.507981	-0.434647	-0.956739	-0.523465	-0.85715	1.40741
MROH6	-1.35015	-0.778168	-0.830886	0.333088	-0.823469	-0.287162	-0.0153659	0.33513	-0.336004	1.03243	1.26651	1.45405
SPAG16	1.49927	-0.75925	-0.795167	-0.455544	1.47212	-0.3939	-0.521861	-0.39038	-0.273111	-0.521861	-0.322492	1.46218
RHOBTB3	1.49978	-0.556363	-0.556822	-0.480029	1.46518	-0.378945	-0.498275	-0.198759	-0.558888	-0.52148	-0.710062	1.49466
DHRS9	-0.768049	-0.90122	-0.707879	-0.19568	-0.796703	-0.320798	1.45845	1.08518	-0.451815	-0.494717	0.612746	1.48049
HOPX	1.49961	-0.730221	-0.724761	-0.468795	1.34951	0.548231	-0.507414	0.166713	-0.950625	-0.523397	-0.786004	1.12715
VSTM2L	-0.795407	-0.892616	-0.569389	1.27982	-0.83902	-0.529197	0.310996	0.865818	-0.397359	-0.795407	0.865818	1.49595
TMEM176B	1.4998	-0.961733	0.190311	-0.480813	-0.756371	-1.20212	-0.498609	0.97531	-0.20361	-0.520382	0.742794	1.21542
RPS4Y1	0	0.794829	-1.13155	0	0.900255	0.189798	0	-0.601442	-0.316567	0	-1.09364	1.25832
CXCL5	1.49943	1.26153	1.37715	-0.492337	0.275023	-0.944205	-0.47055	-0.492213	-0.459605	-0.536547	-1.04434	0.0266638
STK17B	1.44976	-0.781525	-0.570744	-0.122135	1.40352	0.795364	-0.632418	0.0250786	-1.11641	-0.69521	-0.647078	0.891786
SSFA2	-0.790342	-0.951303	-0.876785	1.4641	0.636458	-0.235122	-0.287864	1.06307	-0.326599	-0.385892	-0.748221	1.43851
SPRR2A	0	1.5	-0.770366	0	-0.5	0.0981772	0	-0.5	-0.705774	0	-0.5	1.37796
SLC20A2	-0.952833	1.01257	-0.836221	1.4059	0.535294	-0.315092	-0.146208	-1.26902	-0.301467	-0.306864	-0.278837	1.45278
FAM129B	-1.24035	0.221453	-0.87804	1.18723	-1.37683	-0.219908	0.185641	0.137326	-0.339266	-0.13252	1.01805	1.43721
PLA2G16	-0.786872	-0.333057	-0.846275	1.40374	-1.121	-0.456244	0.0232966	1.26335	-0.132125	-0.640163	0.190703	1.43464
TSTA3	-1.37475	-0.782504	-0.898843	0.383798	-0.887808	-0.387924	0.00980285	0.51538	-0.135626	0.981152	1.15493	1.42239
LRRC8A	-1.348	-0.882862	-0.619425	1.05777	-0.818767	-0.46344	0.249762	0.624533	-0.411258	0.0404736	1.0771	1.49412
CNN2	0.21368	-1.23085	-0.577927	1.32497	-0.359393	-0.296917	-0.856135	0.581353	-0.610233	-0.682515	1.00889	1.48508
CAST	-0.766705	-0.625013	-0.744248	1.45851	1.12334	-0.512827	-0.194892	0.532921	-0.206024	-0.496914	-1.03125	1.4631
APP	0.921549	-0.533617	-1.02083	0.808583	1.33913	-0.649814	-0.876532	0.143855	0.570637	-0.8536	-0.949366	1.10001
SOX4	1.49967	-1.12783	-0.9149	-0.472195	-0.427836	-0.79921	-0.504834	0.368613	1.02309	-0.522644	1.18705	0.691018
DCBLD2	-0.977937	-0.975488	-0.801552	1.39676	-0.634432	-0.537003	-0.259334	1.22329	-0.0966459	-0.159492	0.386631	1.4352
MUC5AC	-0.979417	0.864204	-0.904762	-0.699761	-1.32707	-0.498024	0.573827	-0.207258	0.012382	1.10535	0.670128	1.3904
TRIM29	-0.873042	-0.825758	-0.871434	1.17256	-0.896868	-0.341234	0.489796	0.983852	-0.226997	-0.78931	0.738774	1.43966
ST13	-0.105428	-0.603514	-0.822165	1.44492	1.08406	-0.130551	-0.714282	0.57982	-0.486234	-0.625211	-1.06037	1.43895
S100P	-1.06561	-0.912269	-0.826887	1.29061	-0.805915	-0.16471	0.182016	1.00433	-0.452225	-0.407018	0.713854	1.44382
GNAS	0.0366929	-0.762749	-0.882041	1.39706	1.3263	-0.0183071	-0.619261	0.218402	-0.502809	-0.814491	-0.781952	1.40316
PLS3	-0.871823	-0.849752	-0.718738	1.38875	0.571265	-0.347083	0.0396203	1.1172	-0.414444	-0.556543	-0.838714	1.48027
ATP6V1G1	0.707108	-0.971789	-0.863865	0.985707	0.190038	0.024338	-0.62781	1.3166	-0.555106	-1.065	-0.534852	1.39463
BZW1	0.647477	-0.759776	-1.04135	1.01622	0.28438	-0.0387833	-0.545382	1.29337	-0.275641	-1.11832	-0.81797	1.35577
FXYD5	0.868495	-0.810372	-0.730004	0.846405	-0.918924	0.167881	-0.685882	0.821957	-0.786862	-1.02902	0.907338	1.34898
SMIM14	-0.602157	-0.662812	-0.847377	1.44154	0.0426754	-0.353418	-0.097906	1.39786	-0.246979	-0.741476	-0.777722	1.44777
AL121761.2	-0.787688	-1.26918	-0.986675	1.39093	-0.330486	-0.423889	0.0609333	0.784239	0.0526152	-0.66418	0.815429	1.35795
PLEC	-1.34115	-0.595642	-0.963194	0.897487	-1.00889	0.0401129	0.607463	0.389911	-0.44527	-0.163804	1.21462	1.36835
SPINT2	-0.653114	-0.561798	-1.09228	1.46194	-0.600053	-0.532382	-0.170882	1.48905	0.493151	-0.637943	-0.327196	1.13151
SPATS2L	-0.913591	-1.45252	-0.425485	1.42155	0.829385	-0.311907	-0.165891	0.247756	-0.738057	-0.342073	0.375383	1.47545
TMSB4X	1.34733	-1.01142	0.124209	0.164338	1.19382	0.884874	-0.668813	0.426088	-1.42445	-0.84285	-0.608497	0.415362
H2AFJ	-0.530757	0.560885	-0.863536	1.48906	-1.20305	-0.127465	-0.334552	-0.397218	-0.439116	-0.623752	1.03938	1.43012
H1F0	-1.48741	-0.941965	-1.26886	0.672695	-0.778946	0.34405	0.447482	0.97266	-0.187205	0.367231	0.74825	1.11202
ATP5F1E	-0.079041	-0.725319	-0.478013	1.43659	-0.996089	0.126907	-0.613605	0.867689	-0.984998	-0.743944	0.853718	1.33611
EPS8L1	-1.4792	-0.633648	-0.759388	0.727305	-0.928693	-0.397587	0.363468	0.273447	-0.314809	0.388429	1.28889	1.47178
NAMPT	0.0492724	0.819074	0.867849	1.36159	-0.11895	-0.984948	-0.433067	0.667258	-0.738275	-0.977798	-1.36738	0.855374
RAB11FIP1	-0.726479	0.402355	-0.826352	1.4776	0.981657	-0.423564	-0.434015	-0.0149844	-0.198629	-0.317106	-1.36903	1.44854
ATP6V0E1	0.80428	0.979566	-0.552562	0.845991	0.406677	-0.298277	-0.453829	-0.0170195	-0.633765	-1.19644	-1.36922	1.4846
KRT23	-0.828938	-0.60439	-0.83703	1.18351	-0.995892	-0.541945	0.474362	1.22585	-0.0367674	-0.828938	0.374429	1.41574
FLNB	-1.33087	1.09971	-0.949978	1.0943	0.0626461	-0.481824	0.0776603	-1.32656	0.0676876	0.158916	0.164204	1.36411
FAM3C	-0.544126	-0.589078	-0.806814	1.46234	-0.115679	-0.198299	-0.190852	1.44583	-0.447338	-0.727364	-0.741071	1.45245
CFL1	1.40095	-0.329753	0.49723	0.0277127	1.31839	0.258452	-0.624808	0.0820459	-1.47339	-0.803856	-1.07069	0.717703
CREBRF	0.339669	-0.429229	-1.00659	1.17675	1.40527	0.410417	-0.339819	-0.0610336	-0.607623	-1.1766	-0.915011	1.2038
AHNAK	-1.09474	-0.389791	-1.23228	1.3241	1.49556	0.240776	-0.219522	-0.550274	-0.186879	-0.00983984	-0.555491	1.17838
CCND1	-1.13326	-1.13551	-0.942513	1.21677	0.0558083	-0.158728	0.298622	1.28973	-0.309643	-0.382132	-0.210024	1.41088
ACTN4	-0.785136	-0.236132	-0.711651	1.462	0.533372	-0.348548	-0.430741	0.994966	-0.421231	-0.246124	-1.29221	1.48143
LAMB3	-1.19863	-0.088027	-0.809131	0.909723	-1.35112	-0.351307	0.7335	0.463496	-0.299719	-0.444591	0.975652	1.46016
PPP1CB	-0.192216	-0.240591	-0.963198	1.40122	0.823039	-0.280438	-0.2379	0.732275	-0.159299	-0.971103	-1.31472	1.40294
LSR	-1.38629	-0.424529	-0.892894	1.00213	-1.15799	-0.455907	0.200764	1.12789	-0.0622323	0.183392	0.454629	1.41103
GULP1	-0.769769	-0.998851	-0.743849	1.02574	-0.459722	-0.342335	0.685204	1.33229	-0.389538	-0.941175	0.126279	1.47572
FAM210B	-0.950885	-1.19908	-0.768081	1.41064	-0.44966	-0.145564	-0.240526	0.844649	-0.536025	-0.219229	0.804095	1.44967
TMEM106B	-0.610353	-0.787558	-0.871146	1.4347	-0.304872	-0.393813	-0.073539	1.46548	-0.169378	-0.750804	-0.373052	1.43434
DSP	-1.24938	-0.657967	-0.820368	1.17216	-0.875406	-0.515995	-0.137589	1.32576	-0.0959563	0.214809	0.207613	1.43232
MAFF	-0.542846	-0.488213	-0.717531	1.38318	-1.1727	-0.146525	0.0483686	0.770906	-0.590318	-0.888702	0.89001	1.45437
KRT7	-1.31075	-0.435976	-0.789385	0.242693	-1.11289	-0.499274	1.10528	0.343205	-0.16105	-0.0372264	1.20566	1.44971
EREG	-0.572368	1.47678	-0.532251	1.47642	-0.439382	-0.440373	-0.247164	-0.728415	-0.526056	-0.656885	-0.308985	1.49868
ANXA3	-0.955787	-0.605402	-0.847186	1.21737	-0.729493	-0.321029	0.403181	1.44538	-0.281009	-0.664768	-0.110484	1.44922
CD55	-0.632083	-0.707513	-0.850919	1.13223	-0.652817	-0.258499	0.522411	1.43779	-0.337958	-1.02256	-0.0774649	1.44738
LCN2	-1.45736	-0.550678	-1.14024	0.343208	-1.09778	0.145956	0.819414	1.08205	-0.272353	0.294739	0.566408	1.26664
PARD6B	-1.11753	-0.568233	-0.822291	1.31561	-0.65736	-0.47113	-0.0808788	1.47707	-0.148716	-0.1172	-0.251481	1.44214
MAL2	-0.85979	-0.449843	-1.03618	1.37154	-0.79877	-0.450905	0.096747	1.455	0.187984	-0.608499	-0.206383	1.2991
CEACAM5	-0.719049	-0.904348	-0.962222	0.261491	-0.39642	-0.363276	1.30347	1.41818	-0.0665278	-0.845909	-0.117407	1.39203
ACTB	1.16943	-0.854577	0.300833	0.365804	0.453462	-0.337657	-0.367514	1.19645	-1.16371	-1.16772	-0.79534	1.20053
RHOD	-1.19873	-0.209427	-0.674869	0.652292	-1.29305	-0.386035	0.976164	1.03004	-0.426829	-0.429723	0.472438	1.48773
FTH1	1.1757	0.354405	0.263964	0.413154	0.000666012	-0.848204	-0.490449	1.00808	-0.717881	-1.09841	-1.36315	1.30212
HSPA6	1.49937	-1.17168	0.4887	-0.466331	1.25649	0.768582	-0.495796	0.107303	-1.45933	-0.537239	-0.192113	0.202043
CRYAB	-0.462369	-0.36173	-0.659046	-0.211015	1.49282	-0.497659	-0.784683	-0.54368	-0.329671	1.45807	-0.587411	1.48638
ASS1	-1.1113	-0.682064	-0.830733	1.26394	-1.02158	-0.29432	0.202815	0.993192	-0.32921	-0.355454	0.71045	1.45426
BIRC3	-0.780018	-0.0199476	-0.933449	1.43513	1.39786	0.288989	-0.0852821	-0.469574	-0.636283	-0.569829	-0.908341	1.28074
TMBIM1	-0.92202	-0.176785	-0.852242	1.2842	-1.00279	-0.19399	0.285343	1.38586	-0.395783	-0.647523	-0.20628	1.44201
LAMC2	-0.720519	0.911929	-1.03461	1.02896	-0.951378	-0.257378	0.674789	0.814233	-0.0711984	-0.983233	-0.774784	1.36318
RNASE1	-0.823646	-0.319301	1.20573	0.12576	-1.24834	-0.703183	1.36439	0.548311	-0.93152	-0.666506	1.01933	0.428972
MUCL3	-0.870751	1.28127	-0.777069	1.19671	0.280899	-0.39396	0.452068	-0.60893	-0.296332	-0.778024	-0.953235	1.46736
LGALS1	1.47167	-0.623781	1.30578	-0.220876	1.3959	-0.143661	-0.585674	0.0407152	-1.12834	-0.665121	-0.812835	-0.0337831
CLTB	-0.983195	1.33734	-0.864375	1.28174	-0.815046	-0.265696	0.266598	0.192079	-0.313523	-0.565146	-0.714373	1.44359
ECM1	-1.34094	-0.904067	-0.794767	1.00603	0.171349	-0.454961	0.426009	1.33715	-0.205932	-0.0910978	-0.604431	1.45566

## Sheet: Figure 2g
	Normal	Low	Medium	High
ADIPOGENESIS	-0.127034	0.267273	-0.286899	-0.00112638
ALLOGRAFT_REJECTION	-0.214555	-0.426435	-0.668163	-0.509699
ANDROGEN_RESPONSE	-0.150719	0.134033	-0.362466	0.186136
ANGIOGENESIS	0.444817	-0.331278	-0.487172	-0.0302777
APICAL_JUNCTION	-0.106904	-0.251563	-0.269459	-0.00628198
APICAL_SURFACE	0.222457	-0.247497	-0.33906	0.00161644
APOPTOSIS	-0.0967337	-0.0155628	-0.427251	-0.0645258
BILE_ACID_METABOLISM	0.102876	0.125543	0.0538024	-0.259782
CHOLESTEROL_HOMEOSTASIS	-0.188878	0.347412	-0.0456433	-0.220162
COAGULATION	0.178269	-0.321715	-0.375948	-0.24164
COMPLEMENT	0.105653	-0.140792	-0.415068	-0.24391
DNA_REPAIR	-0.274359	0.270491	-0.427062	0.0436444
E2F_TARGETS	-0.00137561	0.360417	-0.611086	-0.105639
EPITHELIAL_MESENCHYMAL_TRANSITION	0.399565	-0.359793	-0.405242	-0.201569
ESTROGEN_RESPONSE_EARLY	-0.217466	-0.0545693	-0.117873	0.0221338
ESTROGEN_RESPONSE_LATE	-0.149746	-0.0526448	-0.209392	-0.0309446
FATTY_ACID_METABOLISM	-0.210288	0.288155	-0.254407	-0.0115215
G2M_CHECKPOINT	-0.0384696	0.392199	-0.549271	0.0663583
GLYCOLYSIS	-0.339628	0.0762583	-0.137753	0.0776489
HEDGEHOG_SIGNALING	0.0581109	-0.244115	0.0299842	0.116168
HEME_METABOLISM	-0.212439	0.075975	-0.182675	-0.0134819
HYPOXIA	-0.175951	-0.154234	-0.179766	0.0626729
IL2_STAT5_SIGNALING	0.180303	0.0245078	-0.434628	-0.166061
IL6_JAK_STAT3_SIGNALING	0.12184	-0.13586	-0.45415	-0.263993
INFLAMMATORY_RESPONSE	0.32029	-0.317032	-0.474093	-0.17395
INTERFERON_ALPHA_RESPONSE	-0.338812	-0.207132	-0.422153	-0.257222
INTERFERON_GAMMA_RESPONSE	-0.138664	-0.23557	-0.510053	-0.307836
KRAS_SIGNALING_DN	0.0236182	-0.33971	-0.0832573	-0.0962389
KRAS_SIGNALING_UP	0.286281	-0.348999	-0.376021	-0.108203
MITOTIC_SPINDLE	-0.290785	0.249861	-0.430098	0.0936775
MTORC1_SIGNALING	-0.28749	0.323662	-0.339708	0.107455
MYC_TARGETS_V1	-0.367194	0.251526	-0.547809	0.15005
MYC_TARGETS_V2	-0.19897	0.452684	-0.407476	-0.0194892
MYOGENESIS	0.158799	-0.251746	-0.245637	-0.03365
NOTCH_SIGNALING	-0.129565	-0.114901	-0.211038	0.00916511
OXIDATIVE_PHOSPHORYLATION	-0.381364	0.416831	-0.441743	0.104076
P53_PATHWAY	-0.226726	0.210167	-0.340401	-0.116853
PANCREAS_BETA_CELLS	0.341806	-0.259936	-0.367168	-0.407291
PEROXISOME	-0.127005	0.213542	-0.286872	0.00724962
PI3K_AKT_MTOR_SIGNALING	-0.148871	0.157803	-0.335807	-0.0965432
PROTEIN_SECRETION	-0.370237	0.280856	-0.317122	0.323429
REACTIVE_OXYGEN_SPECIES_PATHWAY	-0.269467	0.025924	-0.43617	0.0388506
SPERMATOGENESIS	0.0227356	0.0191913	-0.208608	-0.20224
TGF_BETA_SIGNALING	-0.281207	-0.242087	-0.42965	0.17684
TNFA_SIGNALING_VIA_NFKB	0.128071	-0.115792	-0.623181	0.0167116
UNFOLDED_PROTEIN_RESPONSE	-0.341498	0.437762	-0.299418	0.095774
UV_RESPONSE_DN	-0.0190652	-0.042393	-0.299964	0.0268406
UV_RESPONSE_UP	-0.156745	-0.0898802	-0.431915	-0.0349141
WNT_BETA_CATENIN_SIGNALING	-0.31033	-0.276617	-0.26073	0.014906
XENOBIOTIC_METABOLISM	0.0736692	0.0723391	-0.300232	-0.235877

## Sheet: Figure 3e
	S1	S2	S3	S4	S5
INS	1.78874	-0.456423	-0.450466	-0.454013	-0.427837
MT2A	1.75296	-0.589337	-0.469153	-0.590711	-0.103758
VIM	1.78801	-0.437157	-0.425159	-0.499652	-0.426039
REG1A	1.78825	-0.468021	-0.432813	-0.475762	-0.411651
CTRB2	1.78872	-0.455188	-0.452402	-0.455188	-0.425941
IGKC	1.76699	-0.389248	-0.560527	-0.60624	-0.210976
CELA3A	1.78876	-0.457077	-0.448625	-0.452555	-0.430507
PRSS2	1.70456	-0.505038	-0.62463	-0.664275	0.0893836
APOE	1.775	-0.248934	-0.423322	-0.561049	-0.541694
MT1G	1.74219	-0.554971	-0.550522	-0.593147	-0.0435467
IGLC2	1.78827	-0.482156	-0.457972	-0.43443	-0.413709
SRGN	1.78353	-0.368205	-0.398522	-0.570444	-0.446354
MT1X	1.72846	-0.657175	-0.516283	-0.560345	0.00534771
CPB1	1.78872	-0.454481	-0.45352	-0.454481	-0.426242
CLPS	1.78875	-0.454424	-0.451956	-0.453999	-0.428369
PRSS1	1.77823	-0.48653	-0.513146	-0.521146	-0.257412
IGHA1	1.7884	-0.467037	-0.458499	-0.453739	-0.409129
SERPINA1	1.65381	-0.558383	-0.598369	-0.734099	0.237046
REG3A	1.78867	-0.456484	-0.453616	-0.456484	-0.422081
FXYD2	1.78778	-0.471892	-0.442964	-0.480962	-0.391959
TFPI2	1.78709	-0.476259	-0.464244	-0.476259	-0.370328
IGHG4	1.78525	-0.493444	-0.478752	-0.475982	-0.337075
CCL2	1.78838	-0.427516	-0.466733	-0.472954	-0.42118
CTRB1	1.78873	-0.454705	-0.452459	-0.454705	-0.42686
PLA2G1B	1.78875	-0.459589	-0.447097	-0.451513	-0.430555
TTR	1.78843	-0.426021	-0.469214	-0.468735	-0.424456
CD81	1.78604	-0.505933	-0.3571	-0.47877	-0.444239
CTRC	1.78874	-0.453837	-0.453837	-0.453837	-0.427226
CPA1	1.78871	-0.456544	-0.450267	-0.456544	-0.425351
CXCR4	1.78474	-0.470143	-0.419727	-0.539958	-0.354907
IGFBP7	1.78712	-0.451913	-0.431255	-0.512849	-0.391108
MT1M	1.77915	-0.484624	-0.510539	-0.518099	-0.265886
SST	1.78802	-0.466783	-0.460173	-0.466783	-0.394279
REG1B	1.78869	-0.455345	-0.454248	-0.455345	-0.423752
LAPTM5	1.7834	-0.345043	-0.424518	-0.562853	-0.450991
CEL	1.78866	-0.458754	-0.453078	-0.45484	-0.421989
CXCL8	1.66583	-0.476867	-0.678752	-0.706077	0.195867
SPP1	1.78525	-0.35597	-0.441105	-0.535142	-0.453029
OLFM4	1.5833	-0.392587	-0.618047	-0.916052	0.34339
RGS1	1.78585	-0.447143	-0.362973	-0.52667	-0.449068
TNFAIP3	1.75086	-0.542401	-0.499621	-0.618478	-0.0903567
CELA3B	1.78546	-0.439094	-0.407085	-0.39056	-0.548716
C1QB	1.78501	-0.378699	-0.387105	-0.532971	-0.486233
MT1E	1.72581	-0.795777	-0.0931734	-0.53986	-0.296994
MMP7	1.40354	-0.650144	-0.746179	-0.728379	0.721164
C1QA	1.7807	-0.300734	-0.431951	-0.562324	-0.485686
APOC1	1.77264	-0.340708	-0.297356	-0.49804	-0.636541
S100A9	1.71657	-0.436993	-0.601721	-0.706759	0.0288999
STMN1	1.38276	-0.700766	0.73869	-0.855367	-0.565317
CCL3	1.78111	-0.318036	-0.420943	-0.577218	-0.464909
CCL4	1.77431	-0.439023	-0.257144	-0.615826	-0.462313
DEFB1	1.7246	-0.733626	-0.535176	-0.448406	-0.00739514
LINC00520	-0.567407	1.77338	-0.572206	-0.267167	-0.366595
HRASLS2	-0.894969	1.50525	-0.446612	0.518338	-0.682003
MMP1	-0.341265	1.77528	-0.593248	-0.305215	-0.535553
ISG20	-0.941875	1.53776	-0.686302	0.41471	-0.324294
LAMB3	-1.18497	1.17978	-0.821686	0.10772	0.719154
CD55	-1.11006	1.14007	-0.79505	-0.138665	0.903705
PI3	-0.940534	1.35505	-0.140319	0.644558	-0.918751
NTHL1	-1.11981	1.54229	0.00606705	0.15689	-0.585432
LYZ	-0.846082	-0.252737	1.43521	0.574721	-0.911115
RPS4X	-0.815964	-0.36964	1.35986	0.729312	-0.903572
NTS	-0.990463	0.12337	1.28958	0.579805	-1.00229
GPX2	-0.926976	-0.258714	1.34415	0.712754	-0.871216
RPS3	-0.852093	-0.354077	1.26716	0.847287	-0.90828
RPS8	-0.879968	-0.360015	1.47788	0.545746	-0.783639
RPS18	-0.758387	-0.493188	1.42427	0.668029	-0.840722
HMGB1	-0.455488	-0.591389	1.63967	0.241448	-0.834244
RPL18A	-0.717252	-0.38758	1.52789	0.463527	-0.886583
EEF1B2	-0.844642	-0.567416	1.59303	0.362558	-0.543531
RPS2	-0.7182	-0.5134	1.5296	0.497733	-0.795734
SOD1	-0.863752	-0.512874	1.3416	0.788997	-0.753974
RPS25	-0.885704	-0.412794	1.31286	0.805658	-0.820022
RPS13	-0.763779	-0.449843	1.41839	0.666219	-0.870984
AGR2	-0.978831	-0.389879	1.08803	1.05321	-0.772536
ATP5MC1	-0.639033	-0.588816	1.64068	0.277256	-0.69009
RPL19	-0.864055	-0.421525	1.46739	0.58213	-0.763943
RPLP1	-0.674567	-0.481894	1.45127	0.615187	-0.909997
ATP5F1D	-0.863339	-0.560974	1.4342	0.659499	-0.669388
RPL29	-0.864351	-0.412995	1.43419	0.633308	-0.790155
FABP5	-0.462221	-0.560903	1.46026	0.570045	-1.00718
ADIRF	-1.09243	0.0397907	1.01876	0.956773	-0.922891
RPS15	-0.873015	-0.308414	1.3312	0.749565	-0.899331
DNPH1	-0.791933	-0.493931	1.42373	0.670115	-0.807977
RPL10A	-0.746624	-0.603643	1.5962	0.37708	-0.623008
RPL10	-0.795086	-0.490531	1.3345	0.795657	-0.844542
RPL23A	-0.777244	-0.593274	1.30666	0.84879	-0.784931
RPL8	-1.05096	-0.413619	1.37947	0.68203	-0.596919
RPL7	-0.681246	-0.393343	1.41108	0.64828	-0.984771
RPL13	-0.983358	-0.465265	1.42952	0.631177	-0.612072
MGST3	-0.868529	-0.407778	1.19479	0.948647	-0.867131
ANXA4	-0.936709	-0.649767	1.33853	0.786532	-0.538588
RPL5	-0.4976	-0.615521	1.6122	0.32047	-0.819545
SNRPD1	-0.711959	-0.46462	1.62545	0.292483	-0.741355
RPLP0	-0.761525	-0.353161	1.49673	0.509757	-0.8918
ALDH1A1	-0.707487	-0.572317	1.50066	0.558725	-0.779585
AKR1C3	-0.752827	-0.594241	1.35408	0.785976	-0.79299
NQO1	-1.02146	-0.38031	1.2489	0.864003	-0.711136
CBR1	-0.82453	-0.451171	1.39812	0.69851	-0.820932
RPS3A	-0.756238	-0.635801	1.57689	0.417578	-0.602426
RPL30	-0.81204	-0.500203	1.52885	0.49566	-0.712268
TRIM54	-0.791332	-0.441112	1.42906	0.649248	-0.845863
RPS27A	-0.72922	-0.583709	1.5711	0.430316	-0.688482
RPL11	-0.697972	-0.475328	1.37722	0.725494	-0.929417
STARD10	-1.00493	-0.290435	1.07243	1.04174	-0.8188
SLC25A5	-0.764191	-0.477356	1.51953	0.509292	-0.787273
MZT2B	-0.842421	-0.287228	1.35146	0.71274	-0.93455
RPS23	-0.63153	-0.584756	1.56875	0.43045	-0.782917
RPS5	-0.645774	-0.674099	1.56658	0.444083	-0.690789
RPL21	-0.653525	-0.408646	1.51967	0.47548	-0.932977
RPS14	-0.823596	-0.51684	1.28336	0.866972	-0.809892
PDCD5	-0.859684	-0.280785	1.49957	0.479576	-0.838682
PPIA	-0.934051	-0.739631	1.56247	0.313467	-0.202259
ATP5IF1	-0.76184	-0.536095	1.47307	0.600524	-0.775656
ATP5MC3	-0.735132	-0.636343	1.53271	0.507784	-0.669023
BTF3	-0.854607	-0.387317	1.2623	0.863324	-0.883694
ATP5MG	-0.805867	-0.485323	1.33532	0.793712	-0.837843
CHCHD10	-0.976396	-0.575462	1.32917	0.791046	-0.568362
RPS24	-0.460193	-0.582724	1.43743	0.610401	-1.00492
COX5A	-0.847986	-0.359428	1.41107	0.653111	-0.856769
URI1	-0.974734	-0.178666	1.06713	1.0115	-0.925236
RPSA	-0.801104	-0.566374	1.58108	0.400556	-0.614159
NME1	-0.684972	-0.570203	1.73125	-0.0199359	-0.456139
RPLP2	-0.632372	-0.390328	1.27449	0.820601	-1.07239
COX5B	-0.873258	-0.534413	1.34207	0.790606	-0.725
RPL3	-0.466215	-0.764028	1.48552	0.565019	-0.820297
RPL14	-0.828061	-0.595413	1.51112	0.536033	-0.623681
RPL36	-0.650283	-0.435519	1.26386	0.852852	-1.03091
RPS9	-0.346453	-0.71186	1.42615	0.613479	-0.981313
PRDX2	-0.747192	-0.695975	1.45015	0.650107	-0.657085
RPS6	-0.752361	-0.465801	1.24695	0.897108	-0.925899
PRDX1	-0.863945	-0.449325	1.21394	0.936546	-0.837217
SLC25A6	-0.733183	-0.593515	1.49751	0.56769	-0.7385
NDUFC2	-0.886098	-0.550259	1.36102	0.76459	-0.689253
NDUFB10	-0.759435	-0.579685	1.44418	0.653175	-0.758238
TKT	-0.916541	-0.449772	1.40711	0.678478	-0.719278
RPL32	-0.590915	-0.732014	1.57288	0.427199	-0.677147
DBI	-0.480283	-0.715768	1.51398	0.517171	-0.835103
UQCRH	-0.77226	-0.622045	1.52099	0.526242	-0.652931
RPS28	-0.406573	-0.53258	1.34642	0.706117	-1.11338
RPS7	-0.80215	-0.580091	1.71647	-0.072411	-0.261815
ATP5PO	-0.817207	-0.482626	1.41966	0.673788	-0.793614
AKR7A3	-0.917286	-0.346941	1.23389	0.885587	-0.855254
RPL4	-0.930993	-0.504105	1.63116	0.217588	-0.413649
PSMB9	-0.67587	-0.465368	1.40639	0.677842	-0.942992
UBA52	-0.614965	-0.491342	1.25878	0.868292	-1.02076
TMEM238	-1.04867	-0.460844	1.24639	0.873113	-0.60999
RPL27A	-0.601263	-0.427336	1.21349	0.899077	-1.08396
EEF2	-0.925367	-0.260034	1.15533	0.947996	-0.917927
PPIB	-0.966415	-0.509979	1.21715	0.93302	-0.673778
IMPA2	-0.857838	-0.423047	1.12007	1.03373	-0.872918
RPL39	-0.772146	-0.571855	1.34007	0.802267	-0.798339
C19orf70	-0.761264	-0.492366	1.35226	0.770612	-0.869248
ZG16B	-1.02351	-0.236345	1.01307	1.08251	-0.835721
NDUFB7	-0.754534	-0.558937	1.27243	0.886066	-0.845027
COA4	-0.936362	-0.454092	1.41285	0.667271	-0.689665
CYSTM1	-1.06819	-0.194874	0.963136	1.11131	-0.811381
PRSS21	-0.923592	-0.524687	1.53604	0.460317	-0.548074
ALDH3A1	-0.779571	-0.418581	1.66992	0.162322	-0.634092
RRBP1	-1.16929	0.38965	0.776392	0.970681	-0.967433
MGST1	-0.937207	-0.714259	1.32115	0.802138	-0.471822
CALM1	-0.858703	-0.409892	1.1528	0.995704	-0.87991
PTMA	-0.78699	-0.865377	1.61585	-0.0820686	0.118585
FOS	-0.973944	-0.545878	1.01108	1.14929	-0.640547
PTTG1	0.2685	-0.586034	1.64364	-0.620348	-0.705756
HIST1H4C	0.190917	-0.481174	1.65024	-0.475126	-0.88486
HMGN2	0.463567	-0.798664	1.53056	-0.385537	-0.809928
GDF15	-0.957669	-0.382279	1.53996	0.422141	-0.622147
TFF2	-0.982009	-0.109532	0.262076	1.55731	-0.727846
TFF1	-1.0214	0.287173	0.324308	1.36364	-0.953719
MUC1	-1.00082	0.0630752	0.227195	1.51509	-0.804533
PHGR1	-1.0579	0.337945	0.145018	1.42332	-0.848391
C15orf48	-1.06441	0.000645413	-0.068337	1.61998	-0.48788
TFF3	-1.00617	-0.200806	0.57193	1.41719	-0.782146
NDUFA4L2	-0.873675	-0.15676	0.242371	1.58627	-0.798204
CLDN18	-1.15329	0.598201	0.156761	1.24992	-0.85159
CEACAM6	-1.18634	0.560079	-0.511578	1.39653	-0.258688
S100A4	-1.09528	0.304329	-0.0525299	1.50554	-0.662057
CSTB	-1.10329	0.208171	0.267007	1.42556	-0.797444
MACROD2	-1.06703	0.381274	0.138541	1.40214	-0.854925
MUCL3	-1.25717	-9.39388e-05	-0.579856	1.36341	0.473712
MUC3A	-0.959465	0.166105	0.183372	1.49499	-0.884999
XIST	-0.933927	-0.0545522	0.669765	1.30509	-0.986381
UCA1	-0.981933	0.760152	-0.458584	1.34423	-0.663866
TSPAN1	-1.12531	-0.00289097	0.0921458	1.56408	-0.528027
IFI27	-1.14742	-0.064997	0.675342	1.28807	-0.750998
SLPI	-1.22942	-0.153848	0.132174	1.5379	-0.286804
ATF3	-1.08874	-0.123277	0.501493	1.4266	-0.716077
HLA-A	-1.02418	0.119474	0.573024	1.29576	-0.964075
VSIG2	-1.10456	-0.129042	0.316611	1.51741	-0.600426
HLA-B	-0.912722	-0.0876184	0.726503	1.27577	-1.00193
DSG2	-1.33269	0.687048	-0.179192	1.24297	-0.418138
HLA-C	-1.02856	-0.168931	0.719445	1.30712	-0.829079
TM4SF5	-0.998724	0.166723	0.612509	1.24454	-1.02504
LINC01133	-1.19023	0.235488	0.325657	1.36905	-0.739965
SLC44A4	-1.14128	0.129213	0.3455	1.41478	-0.748207
HMGCS1	-1.0696	-0.34404	0.426506	1.51054	-0.523403
JSRP1	-1.01427	0.137282	0.721503	1.17769	-1.0222
CTSE	-1.31076	0.101459	0.286018	1.40068	-0.477401
TSPAN3	-1.24866	0.39287	0.103968	1.37418	-0.622358
SFTA2	-1.22348	-0.253352	0.549162	1.3877	-0.460033
JUN	-1.01189	0.105277	0.670443	1.23335	-0.997171
ERO1A	-1.1974	0.590035	-0.626672	1.34638	-0.112341
CES2	-0.96463	-0.205819	0.793462	1.26703	-0.890044
TPT1	-1.12256	0.267123	0.688578	1.12757	-0.960709
PDZK1IP1	-0.920266	-0.171337	0.192573	1.60765	-0.708617
TM4SF4	-1.03902	-0.198406	0.271719	1.56474	-0.599025
APLP2	-1.16394	-0.103127	0.554116	1.37466	-0.661709
SCD	-0.97619	-0.198571	0.440094	1.49518	-0.760512
LGALS4	-1.0284	-0.164007	0.857905	1.19767	-0.86317
APOL1	-1.18464	0.36896	-0.743476	1.36791	0.191245
ABHD2	-1.18786	0.2136	0.153032	1.4553	-0.634069
CDHR5	-0.979303	0.501803	0.0583833	1.37101	-0.951889
HLA-E	-0.932612	0.020577	0.438819	1.42515	-0.951938
LGALS3	-1.08798	-0.239194	0.864407	1.2073	-0.744528
HSPA1A	-1.11637	-0.180246	0.796908	1.24014	-0.74043
JPT1	-1.06403	0.390499	0.724765	1.02051	-1.07174
S100A14	-1.37611	0.564511	0.414001	1.0755	-0.677905
AKR1B10	-0.920142	-0.284352	0.90618	1.19959	-0.901277
LGALS3BP	-1.02702	-0.161753	0.8078	1.23785	-0.856875
EGR1	-1.01342	-0.217668	0.76372	1.29036	-0.822994
P4HB	-0.996647	-0.305874	0.842987	1.25371	-0.794178
HSPB1	-1.16838	-0.196854	0.756576	1.2631	-0.654443
AGR3	-0.976694	-0.576291	0.872102	1.26823	-0.587351
ITGB4	-1.30663	0.343868	0.403865	1.24256	-0.683666
TAGLN2	-1.1964	-0.134288	0.439221	1.43577	-0.544303
QSOX1	-1.34462	0.104891	-0.0933493	1.4677	-0.134627
FDPS	-1.05676	-0.0525013	0.613825	1.33882	-0.843382
VNN1	-0.77793	0.25923	-0.308001	1.61565	-0.788947
IFT172	-0.997103	-0.0510584	0.642623	1.32259	-0.917048
ST14	-1.34775	0.504049	0.0947065	1.28005	-0.531058
MMP23B	-0.909163	-0.299992	0.811169	1.2821	-0.884113
LDLR	-1.1065	0.329894	0.321606	1.33653	-0.881531
INSIG1	-1.0257	-0.0508289	0.270709	1.53149	-0.725675
LMO4	-0.898948	-0.545747	0.86607	1.28344	-0.704814
ONECUT2	-0.981623	-0.134285	0.404619	1.49619	-0.784903
RIOK3	-1.38468	0.491404	-0.193081	1.32222	-0.235857
MYL12B	-1.27442	0.435695	0.477139	1.15367	-0.792081
PHLDA2	-1.08017	0.694918	0.469476	0.988997	-1.07322
FBXO2	-0.961741	-0.196852	0.89823	1.17794	-0.917576
B2M	-1.0277	-0.211621	0.511161	1.45327	-0.725109
DSTN	-1.24293	-0.26944	0.871884	1.16203	-0.521545
HSPA1B	-1.04152	-0.406306	0.828222	1.27734	-0.657728
MARCKSL1	-1.12097	-0.181034	0.79145	1.24369	-0.733136
SLC9A3R1	-0.856574	-0.252143	0.615036	1.40929	-0.915609
CYP4F3	-1.01203	0.514948	0.0728011	1.35567	-0.931391
SDR16C5	-1.15033	0.87952	-0.0536261	1.12339	-0.798954
TMBIM1	-1.44087	0.584469	-0.53516	1.10055	0.291006
TIMP1	-1.30582	0.962988	0.212997	0.875376	-0.74554
RAC1	-1.38509	-0.0606084	0.576176	1.26176	-0.392237
TMEM45B	-1.14975	0.659198	-0.0146593	1.28112	-0.775912
LRP10	-1.2449	0.441507	0.190294	1.3143	-0.701209
RNF128	-1.06137	-0.29215	0.250229	1.58046	-0.477165
FXYD3	-1.36333	-0.366981	0.209894	1.39534	0.125078
PLAC8	-1.22126	-0.228045	0.220193	1.52359	-0.294481
TMEM54	-1.05191	-0.158598	0.757135	1.27366	-0.82029
TMPRSS4	-1.35962	0.396067	0.207869	1.29048	-0.534805
VDAC2	-1.13444	0.39816	0.187579	1.36265	-0.813952
VAMP8	-0.961387	0.123485	0.136541	1.53303	-0.831667
CLDN15	-0.921647	-0.359531	0.928816	1.20003	-0.847666
BRI3	-1.18394	0.0534382	0.640015	1.26149	-0.770999
PTGDS	-1.0217	0.632245	0.173761	1.22654	-1.01085
GPRC5A	-1.58978	0.769594	-0.179667	0.917168	0.0826885
SDCBP2	-1.3411	0.836695	-0.417469	1.13257	-0.210694
AK4	-0.979771	-0.211231	0.500826	1.46456	-0.774383
LLGL2	-1.26393	0.169795	0.556387	1.24854	-0.710799
SYNGR2	-1.08522	-0.221633	0.701337	1.32696	-0.721443
SPTBN1	-1.45495	-0.0304771	0.356308	1.31215	-0.183037
HSP90AA1	-0.945794	-0.116813	0.906313	1.14074	-0.984447
KRT8	-1.28948	0.326127	0.687702	1.06517	-0.789522
CRIP1	-0.951174	-0.356196	1.01191	1.12261	-0.82715
MUC17	-1.10077	1.05689	-0.149815	0.999642	-0.805953
C12orf75	-0.948768	-0.133348	0.84162	1.20303	-0.962529
GALNT3	-1.30973	0.144208	0.281764	1.38895	-0.505194
GOLM1	-1.34757	0.295141	0.214662	1.34082	-0.503049
CLIC1	-1.06867	-0.192682	1.01044	1.06576	-0.814848
PKM	-1.31007	-0.301687	0.5605	1.33987	-0.288608
RHOC	-1.16346	0.327162	0.225537	1.37821	-0.767448
JUND	-0.679903	-0.191081	0.682409	1.32265	-1.13408
SDC1	-1.36459	0.0215804	0.148682	1.43445	-0.240125
CLDN4	-1.42851	0.489097	0.226837	1.19736	-0.484786
NBL1	-1.22518	-0.126369	0.49277	1.3967	-0.53793
SERINC2	-1.31741	0.859767	-0.2627	1.13373	-0.413387
IFI27L2	-0.852437	-0.11631	0.809909	1.21768	-1.05884
VIL1	-1.07817	-0.0598633	0.630638	1.32783	-0.820436
IL32	-0.872236	0.845184	0.125372	1.06984	-1.16816
ANXA11	-1.23654	0.226217	0.266525	1.38977	-0.645977
MISP	-1.28708	0.760464	0.20293	1.07605	-0.752366
EFHD2	-1.22708	0.260444	0.605285	1.17937	-0.818023
RNF213	-0.972905	0.387609	0.405095	1.25691	-1.07671
AC005550.2	-0.951112	-0.144218	0.599362	1.38648	-0.890514
CAMK2N1	-1.52748	-0.0143644	-0.0712111	1.23112	0.381939
ANG	-0.930224	-0.441029	0.734145	1.36695	-0.729838
CMBL	-0.893835	-0.300348	1.06466	1.05698	-0.927449
TSPAN8	-1.11788	-0.453215	1.01778	1.10006	-0.546744
BTN3A2	-0.933818	-0.138823	0.829218	1.21521	-0.971789
YWHAZ	-1.50091	0.387067	0.184727	1.21678	-0.287665
SELENOS	-1.14463	0.069929	0.587688	1.2973	-0.810288
ABCC3	-1.03966	-0.112187	0.777039	1.24393	-0.869116
TACSTD2	-1.26721	-0.182779	-0.25504	1.50142	0.203607
LAMTOR4	-0.925859	-0.349646	0.978958	1.15281	-0.856267
MGLL	-1.34252	0.354621	-0.0159464	1.38729	-0.383445
TSTD1	-0.917707	-0.476343	1.01048	1.14998	-0.76641
SLC16A3	-0.997589	0.368803	-0.10647	1.50499	-0.769729
SMIM31	-1.04399	0.285681	0.513195	1.2484	-1.00329
CIB1	-1.21107	0.065508	0.733634	1.18217	-0.770243
TDP2	-1.04851	0.0628672	0.4232	1.41246	-0.85002
CD9	-1.4811	0.406425	0.426649	1.11432	-0.4663
RHPN2	-1.18061	0.509275	0.167262	1.29888	-0.794815
ELF3	-1.31387	-0.133161	0.803461	1.15945	-0.515881
CD151	-0.916937	0.0382348	0.613817	1.30417	-1.03929
IER2	-0.948811	-0.00922165	0.886531	1.11073	-1.03923
S100A16	-1.25027	1.09584	0.154268	0.778596	-0.778436
ID1	-1.13518	-0.29082	0.733947	1.30744	-0.615394
HSPA8	-0.989001	-0.330684	1.00296	1.1218	-0.805079
DNAJB1	-0.902982	-0.292158	0.765911	1.31473	-0.885506
BTG2	-0.852251	-0.188666	0.939576	1.13468	-1.03333
MSMO1	-1.0613	-0.438084	0.214571	1.5938	-0.308996
KLF2	-0.858062	-0.351171	0.570727	1.4618	-0.823295
BAG3	-1.04909	-0.310729	0.603969	1.41533	-0.659485
TMEM123	-1.24689	-0.567525	0.468083	1.37949	-0.0331526
PGK1	-1.08487	-0.48155	0.101141	1.60081	-0.13553
ZFAND2A	-1.16847	0.0281801	0.364527	1.43671	-0.660945
HSPA5	-1.09942	-0.532667	0.602176	1.41345	-0.383535
RHOB	-1.10086	-0.604807	0.599638	1.40481	-0.298778
SPRR3	-0.387849	-0.453314	-0.461213	-0.485314	1.78769
KLK7	-0.4025	-0.400936	-0.485579	-0.498007	1.78702
SPRR1B	-0.37306	-0.402072	-0.495255	-0.515229	1.78562
LY6K	-0.402234	-0.363612	-0.497703	-0.521483	1.78503
SOX4	0.310349	-0.538037	-0.685041	-0.711621	1.62435
CST6	-0.0591039	-0.543283	-0.564506	-0.578849	1.74574
EEF1A2	-0.338715	-0.402805	-0.509111	-0.532655	1.78329
PMEPA1	-0.148533	-0.516225	-0.570157	-0.527939	1.76285
CXCL5	-0.0963378	-0.350426	-0.573541	-0.718355	1.73866
C4orf48	0.263155	-0.482488	-0.670696	-0.749147	1.63918
PRR34-AS1	-0.356302	-0.346135	-0.540558	-0.537924	1.78092
IGFL2-AS1	-0.424681	-0.403199	-0.476887	-0.483056	1.78782
APP	-0.198373	-0.436753	-0.599996	-0.532903	1.76803
LITAF	0.121649	-0.487076	-0.644513	-0.683005	1.69295
COL17A1	-0.62851	0.18392	-0.751424	-0.47234	1.66835
ATXN10	-0.516606	-0.455263	-0.335521	-0.477377	1.78477
SSFA2	-0.717625	-0.386272	-0.436562	-0.219396	1.75985
PTGS2	-0.282111	-0.449215	-0.518122	-0.530613	1.78006
CAV2	0.0370263	-0.493934	-0.611435	-0.651183	1.71953
SPINT2	-0.97273	-0.440992	-0.337511	0.0971576	1.65408
KLK11	-0.265908	-0.316532	-0.590437	-0.595226	1.7681
CRABP2	-0.203188	-0.228911	-0.620733	-0.691529	1.74436
KRT16	-0.429571	-0.316693	-0.533919	-0.502421	1.7826
GLUL	0.567585	-0.556413	-0.720475	-0.785	1.4943
BZW1	-0.742763	-0.136358	-0.578344	-0.279516	1.73698
WNT7B	-0.845606	-0.144451	-0.548477	-0.174054	1.71259
AL121761.2	-0.738712	-0.345152	-0.509994	-0.153042	1.7469
FN1	0.655195	-0.635388	-0.705308	-0.76056	1.44606
AHNAK	-1.12999	0.0193884	-0.558473	0.121119	1.54796
FAM129B	-0.495006	-0.409763	-0.591117	-0.28133	1.77722
MALAT1	-1.00237	0.312499	-0.858009	0.0798667	1.46801
H1F0	-0.527198	-0.0334884	-0.683213	-0.49172	1.73562
CRCT1	-0.486447	-0.323642	-0.508917	-0.465161	1.78417
CAST	-1.35733	0.094545	-0.394052	0.271247	1.38559
PLEC	-0.987162	0.601446	-0.833837	-0.172794	1.39235
KRT23	0.139559	-0.455186	-0.673414	-0.695174	1.68421
TMEM106B	-0.995652	-0.357695	-0.459983	0.190751	1.62258
MUC5AC	-0.84857	0.179742	-0.607154	-0.378109	1.65409
HSPA6	0.359071	-0.518594	-0.65826	-0.781578	1.59936
RAB11FIP1	-1.06302	-0.226924	-0.431398	0.1021	1.61925
AKAP12	-0.261343	-0.434606	-0.568256	-0.512624	1.77683
CEACAM5	-0.826431	0.846684	-1.08215	-0.126805	1.1887
FAM3C	-1.03919	-0.12851	-0.586282	0.162291	1.5917
SPRR2A	-0.170259	-0.532164	-0.532164	-0.532164	1.76675
WFDC2	0.407112	-0.477161	-0.702826	-0.799722	1.5726
CCND1	-1.30691	-0.140423	-0.351716	0.38461	1.41444
LCN2	-0.113812	-0.145358	-0.867132	-0.572569	1.69887
S100P	-1.27714	-0.327163	-0.177534	0.323967	1.45787

## Sheet: Figure 4b
p_val	avg_logFC	pct.1	pct.2	p_val_adj	cluster	gene	pct.diff	name
0	1.60315	0.823	0.253	0	0	ENSG00000099953	0.57	MMP11
0	0.981719	0.838	0.299	0	0	ENSG00000143387	0.539	CTSK
0	0.945008	0.867	0.271	0	0	ENSG00000123500	0.596	COL10A1
1.85908e-301	1.04899	0.977	0.448	4.37199e-297	0	ENSG00000139329	0.529	LUM
3.28515e-290	1.05434	0.966	0.43	7.72569e-286	0	ENSG00000163359	0.536	COL6A3
6.93071e-289	0.970727	0.919	0.393	1.6299e-284	0	ENSG00000087245	0.526	MMP2
1.73357e-286	0.986437	0.959	0.456	4.07683e-282	0	ENSG00000106624	0.503	AEBP1
3.11125e-285	0.94805	0.87	0.378	7.31672e-281	0	ENSG00000166033	0.492	HTRA1
4.79768e-278	0.928279	0.854	0.343	1.12827e-273	0	ENSG00000169604	0.511	ANTXR1
5.32603e-276	1.05929	0.988	0.477	1.25252e-271	0	ENSG00000168542	0.511	COL3A1
8.51736e-274	0.930738	0.936	0.389	2.00303e-269	0	ENSG00000164932	0.547	CTHRC1
4.9792e-263	0.842286	0.774	0.3	1.17096e-258	0	ENSG00000157227	0.474	MMP14
8.59285e-256	0.883563	0.971	0.48	2.02078e-251	0	ENSG00000011465	0.491	DCN
9.9826e-250	0.947491	0.984	0.49	2.34761e-245	0	ENSG00000164692	0.494	COL1A2
6.64471e-243	0.794421	0.893	0.364	1.56264e-238	0	ENSG00000122641	0.529	INHBA
6.42995e-226	0.80971	0.986	0.499	1.51213e-221	0	ENSG00000108821	0.487	COL1A1
4.90231e-215	0.918817	0.759	0.273	1.15288e-210	0	ENSG00000145423	0.486	SFRP2
1.20254e-206	0.864432	0.933	0.544	2.82802e-202	0	ENSG00000106538	0.389	RARRES2
4.20105e-204	0.826599	0.599	0.178	9.87961e-200	0	ENSG00000166923	0.421	GREM1
1.60088e-165	0.86445	0.657	0.257	3.76478e-161	0	ENSG00000146674	0.4	IGFBP3
0	1.58709	0.998	0.48	0	1	ENSG00000149591	0.518	TAGLN
0	1.57786	0.994	0.505	0	1	ENSG00000108821	0.489	COL1A1
0	1.56258	0.986	0.355	0	1	ENSG00000107796	0.631	ACTA2
0	1.55163	0.905	0.22	0	1	ENSG00000060718	0.685	COL11A1
0	1.46772	0.994	0.686	0	1	ENSG00000140416	0.308	TPM1
0	1.45661	0.993	0.496	0	1	ENSG00000164692	0.497	COL1A2
0	1.3518	0.906	0.307	0	1	ENSG00000111799	0.599	COL12A1
0	1.33332	0.981	0.544	0	1	ENSG00000198467	0.437	TPM2
0	1.30639	0.991	0.484	0	1	ENSG00000168542	0.507	COL3A1
0	1.29117	0.982	0.39	0	1	ENSG00000164932	0.592	CTHRC1
0	1.23365	0.99	0.56	0	1	ENSG00000113140	0.43	SPARC
0	1.21086	0.957	0.406	0	1	ENSG00000038427	0.551	VCAN
0	1.20846	0.99	0.475	0	1	ENSG00000101335	0.515	MYL9
0	1.20392	0.988	0.569	0	1	ENSG00000122786	0.419	CALD1
0	1.18851	0.963	0.36	0	1	ENSG00000122641	0.603	INHBA
4.86574e-300	1.2245	0.987	0.57	1.14428e-295	1	ENSG00000115414	0.417	FN1
5.56144e-294	1.19048	0.957	0.463	1.30788e-289	1	ENSG00000100234	0.494	TIMP3
1.72407e-270	1.24429	0.936	0.492	4.05449e-266	1	ENSG00000118523	0.444	CTGF
1.64971e-240	1.38578	0.821	0.32	3.87963e-236	1	ENSG00000133110	0.501	POSTN
3.16603e-227	1.19732	0.771	0.278	7.44556e-223	1	ENSG00000145423	0.493	SFRP2
3.08369e-190	1.92012	0.761	0.305	7.25192e-186	2	ENSG00000164266	0.456	SPINK1
2.06794e-173	1.4927	0.34	0.049	4.86318e-169	2	ENSG00000179751	0.291	SYCN
2.96778e-172	1.35993	0.376	0.063	6.97933e-168	2	ENSG00000158516	0.313	CPA2
3.82979e-169	1.49287	0.376	0.064	9.00651e-165	2	ENSG00000170835	0.312	CEL
9.03972e-169	1.44474	0.369	0.062	2.12587e-164	2	ENSG00000143954	0.307	REG3G
1.27539e-156	1.73871	0.378	0.072	2.99933e-152	2	ENSG00000172023	0.306	REG1B
4.46004e-143	1.96483	0.386	0.085	1.04887e-138	2	ENSG00000219073	0.301	CELA3B
4.9471e-143	1.96306	0.389	0.086	1.16341e-138	2	ENSG00000168925	0.303	CTRB1
5.96144e-143	1.84502	0.379	0.081	1.40195e-138	2	ENSG00000162438	0.298	CTRC
8.01493e-142	2.22432	0.416	0.1	1.88487e-137	2	ENSG00000204983	0.316	PRSS1
8.10588e-142	1.7898	0.374	0.077	1.90626e-137	2	ENSG00000091704	0.297	CPA1
1.11867e-140	2.049	0.389	0.089	2.63077e-136	2	ENSG00000170890	0.3	PLA2G1B
2.37301e-126	2.39072	0.421	0.118	5.58061e-122	2	ENSG00000275896	0.303	PRSS2
2.82998e-124	2.17365	0.39	0.101	6.65527e-120	2	ENSG00000142789	0.289	CELA3A
1.22645e-122	1.65226	0.368	0.086	2.88425e-118	2	ENSG00000172016	0.282	REG3A
2.35209e-121	2.15618	0.392	0.105	5.53141e-117	2	ENSG00000115386	0.287	REG1A
3.95919e-120	2.39686	0.39	0.104	9.31082e-116	2	ENSG00000168928	0.286	CTRB2
9.14288e-120	2.12749	0.381	0.098	2.15013e-115	2	ENSG00000137392	0.283	CLPS
1.19142e-114	1.8791	0.372	0.095	2.80186e-110	2	ENSG00000153002	0.277	CPB1
1.31843e-89	1.71902	0.392	0.108	3.10056e-85	2	ENSG00000254647	0.284	INS
0	1.48059	0.637	0.013	0	3	ENSG00000184113	0.624	CLDN5
0	1.38389	0.67	0.024	0	3	ENSG00000131477	0.646	RAMP2
0	1.37902	0.389	0.023	0	3	ENSG00000159167	0.366	STC1
0	1.35165	0.521	0.01	0	3	ENSG00000130300	0.511	PLVAP
0	1.34132	0.7	0.017	0	3	ENSG00000261371	0.683	PECAM1
0	1.28212	0.435	0.008	0	3	ENSG00000110799	0.427	VWF
0	1.24773	0.59	0.018	0	3	ENSG00000102755	0.572	FLT1
0	1.17214	0.727	0.049	0	3	ENSG00000064989	0.678	CALCRL
0	1.11042	0.586	0.014	0	3	ENSG00000125810	0.572	CD93
0	1.08661	0.644	0.044	0	3	ENSG00000172889	0.6	EGFL7
0	1.08158	0.579	0.06	0	3	ENSG00000128567	0.519	PODXL
0	1.02411	0.633	0.027	0	3	ENSG00000162618	0.606	ADGRL4
6.44872e-304	1.08958	0.617	0.103	1.51655e-299	3	ENSG00000068001	0.514	HYAL2
1.01545e-255	1.07959	0.669	0.15	2.38804e-251	3	ENSG00000129538	0.519	RNASE1
5.13242e-231	1.14728	0.504	0.087	1.20699e-226	3	ENSG00000240583	0.417	AQP1
4.97669e-188	1.15044	0.758	0.338	1.17037e-183	3	ENSG00000127920	0.42	GNG11
1.67782e-176	1.3513	0.582	0.17	3.94573e-172	3	ENSG00000171105	0.412	INSR
8.50031e-154	1.11479	0.765	0.376	1.99902e-149	3	ENSG00000142798	0.389	HSPG2
1.52681e-140	1.02785	0.747	0.33	3.5906e-136	3	ENSG00000175899	0.417	A2M
1.52934e-125	1.18843	0.664	0.31	3.59655e-121	3	ENSG00000065054	0.354	SLC9A3R2
9.25502e-177	1.56527	0.817	0.308	2.1765e-172	4	ENSG00000164266	0.509	SPINK1
1.00071e-113	1.40957	0.342	0.071	2.35338e-109	4	ENSG00000158516	0.271	CPA2
7.62066e-110	1.57004	0.341	0.073	1.79215e-105	4	ENSG00000170835	0.268	CEL
5.48918e-107	1.29547	0.334	0.071	1.29089e-102	4	ENSG00000143954	0.263	REG3G
4.30925e-101	1.32566	0.347	0.08	1.01341e-96	4	ENSG00000172023	0.267	REG1B
9.15552e-91	1.58783	0.346	0.089	2.1531e-86	4	ENSG00000162438	0.257	CTRC
4.00931e-88	1.51662	0.381	0.109	9.4287e-84	4	ENSG00000204983	0.272	PRSS1
5.61673e-88	1.54518	0.352	0.094	1.32089e-83	4	ENSG00000168925	0.258	CTRB1
1.17042e-85	1.475	0.354	0.097	2.75248e-81	4	ENSG00000170890	0.257	PLA2G1B
2.56193e-84	1.53691	0.344	0.094	6.02489e-80	4	ENSG00000219073	0.25	CELA3B
5.72367e-84	1.49013	0.331	0.086	1.34604e-79	4	ENSG00000091704	0.245	CPA1
2.49201e-83	1.0819	0.57	0.235	5.86046e-79	4	ENSG00000163993	0.335	S100P
6.88128e-83	1.64106	0.399	0.125	1.61827e-78	4	ENSG00000275896	0.274	PRSS2
4.76385e-82	1.88341	0.339	0.094	1.12032e-77	4	ENSG00000172016	0.245	REG3A
1.72687e-80	1.69426	0.357	0.105	4.06107e-76	4	ENSG00000137392	0.252	CLPS
1.43363e-79	1.56458	0.366	0.111	3.37147e-75	4	ENSG00000168928	0.255	CTRB2
3.25702e-79	1.76109	0.361	0.109	7.65954e-75	4	ENSG00000142789	0.252	CELA3A
6.31042e-79	1.75268	0.349	0.102	1.48402e-74	4	ENSG00000153002	0.247	CPB1
1.51177e-76	1.58346	0.364	0.112	3.55524e-72	4	ENSG00000115386	0.252	REG1A
6.76558e-50	1.05913	0.51	0.251	1.59106e-45	4	ENSG00000160180	0.259	TFF3
0	1.67061	0.8	0.172	0	5	ENSG00000125730	0.628	C3
0	1.32643	0.591	0.077	0	5	ENSG00000112936	0.514	C7
5.78388e-228	1.31684	0.425	0.052	1.36019e-223	5	ENSG00000017427	0.373	IGF1
5.09145e-189	1.02481	0.421	0.062	1.19736e-184	5	ENSG00000205362	0.359	MT1A
1.00572e-139	1.08936	0.405	0.082	2.36515e-135	5	ENSG00000102802	0.323	MEDAG
1.008e-139	1.37457	0.984	0.83	2.37052e-135	5	ENSG00000125148	0.154	MT2A
6.1534e-131	0.999281	0.832	0.442	1.44709e-126	5	ENSG00000112096	0.39	SOD2
5.96995e-122	1.96887	0.557	0.173	1.40395e-117	5	ENSG00000189058	0.384	APOD
2.4618e-121	2.24783	0.446	0.118	5.78941e-117	5	ENSG00000197766	0.328	CFD
1.55118e-110	1.64788	0.798	0.462	3.64791e-106	5	ENSG00000111341	0.336	MGP
9.53499e-99	1.26109	0.834	0.521	2.24234e-94	5	ENSG00000187193	0.313	MT1X
2.67389e-94	1.31406	0.604	0.251	6.28818e-90	5	ENSG00000205364	0.353	MT1M
1.8322e-92	1.22008	0.582	0.236	4.30878e-88	5	ENSG00000130203	0.346	APOE
2.29048e-90	1.22224	0.546	0.211	5.38652e-86	5	ENSG00000081041	0.335	CXCL2
5.70685e-79	1.33461	0.484	0.183	1.34208e-74	5	ENSG00000107317	0.301	PTGDS
1.92611e-74	0.993595	0.464	0.168	4.52964e-70	5	ENSG00000118849	0.296	RARRES1
4.00634e-70	1.0172	0.9	0.702	9.42171e-66	5	ENSG00000169715	0.198	MT1E
2.56065e-64	0.998793	0.423	0.154	6.02189e-60	5	ENSG00000106483	0.269	SFRP4
9.64209e-57	1.00366	0.438	0.17	2.26753e-52	5	ENSG00000125144	0.268	MT1G
2.09444e-44	1.07856	0.673	0.502	4.9255e-40	5	ENSG00000134531	0.171	EMP1
1.18552e-268	1.26733	0.861	0.219	2.78798e-264	6	ENSG00000089356	0.642	FXYD3
2.0815e-266	1.86462	0.941	0.351	4.89507e-262	6	ENSG00000171345	0.59	KRT19
1.13403e-234	1.44008	0.781	0.197	2.6669e-230	6	ENSG00000171747	0.584	LGALS4
1.03908e-228	1.69173	1	0.948	2.44361e-224	6	ENSG00000197956	0.052	S100A6
4.03081e-215	1.29602	0.791	0.221	9.47926e-211	6	ENSG00000127324	0.57	TSPAN8
2.04456e-214	1.26111	0.8	0.22	4.8082e-210	6	ENSG00000189334	0.58	S100A14
1.23292e-200	1.54876	0.916	0.387	2.89945e-196	6	ENSG00000170421	0.529	KRT8
5.26691e-188	2.39544	0.755	0.236	1.23862e-183	6	ENSG00000160182	0.519	TFF1
9.66205e-187	2.17754	0.757	0.239	2.27223e-182	6	ENSG00000160181	0.518	TFF2
3.30355e-186	1.74085	0.753	0.22	7.76897e-182	6	ENSG00000106541	0.533	AGR2
1.06303e-175	1.26156	0.751	0.228	2.49992e-171	6	ENSG00000124107	0.523	SLPI
6.17534e-173	1.39309	0.992	0.857	1.45225e-168	6	ENSG00000197747	0.135	S100A10
3.78652e-169	1.51268	0.673	0.182	8.90477e-165	6	ENSG00000176153	0.491	GPX2
7.99533e-166	1.97526	0.732	0.237	1.88026e-161	6	ENSG00000160180	0.495	TFF3
1.26383e-165	1.33203	0.883	0.444	2.97215e-161	6	ENSG00000111057	0.439	KRT18
4.4887e-154	1.31003	0.894	0.491	1.05561e-149	6	ENSG00000120306	0.403	CYSTM1
3.66883e-136	1.82705	0.597	0.183	8.62798e-132	6	ENSG00000233041	0.414	PHGR1
1.96293e-134	1.41879	0.75	0.284	4.61621e-130	6	ENSG00000090382	0.466	LYZ
4.34259e-121	1.41987	0.665	0.238	1.02125e-116	6	ENSG00000185499	0.427	MUC1
1.66304e-72	1.54512	0.779	0.5	3.91097e-68	6	ENSG00000196154	0.279	S100A4
2.01248e-90	0.781498	0.592	0.201	4.73275e-86	7	ENSG00000167641	0.391	PPP1R14A
4.45284e-83	0.815136	0.922	0.576	1.04718e-78	7	ENSG00000182492	0.346	BGN
1.36357e-72	0.756015	0.951	0.583	3.20671e-68	7	ENSG00000198467	0.368	TPM2
2.44749e-70	0.761431	0.937	0.527	5.75576e-66	7	ENSG00000149591	0.41	TAGLN
2.22286e-68	0.603166	0.379	0.107	5.2275e-64	7	ENSG00000105894	0.272	PTN
2.54998e-68	0.722427	0.76	0.365	5.99679e-64	7	ENSG00000133110	0.395	POSTN
6.12358e-68	0.96564	0.852	0.464	1.44008e-63	7	ENSG00000111341	0.388	MGP
4.52132e-67	0.600249	0.991	0.683	1.06328e-62	7	ENSG00000163453	0.308	IGFBP7
1.56065e-61	0.682618	0.944	0.607	3.67018e-57	7	ENSG00000122786	0.337	CALD1
2.92863e-57	0.589788	0.901	0.524	6.88726e-53	7	ENSG00000101335	0.377	MYL9
8.47481e-57	0.573357	0.827	0.481	1.99302e-52	7	ENSG00000134871	0.346	COL4A2
7.09034e-56	0.591357	0.778	0.421	1.66743e-51	7	ENSG00000187498	0.357	COL4A1
3.00291e-55	0.998342	0.973	0.881	7.06195e-51	7	ENSG00000102265	0.092	TIMP1
5.36478e-55	0.541315	0.749	0.386	1.26164e-50	7	ENSG00000137573	0.363	SULF1
1.86117e-53	0.69789	0.791	0.421	4.37691e-49	7	ENSG00000107796	0.37	ACTA2
3.26259e-53	0.598655	0.513	0.216	7.67263e-49	7	ENSG00000188783	0.297	PRELP
3.98805e-49	0.478991	0.962	0.597	9.37871e-45	7	ENSG00000113140	0.365	SPARC
9.57296e-46	0.631376	0.614	0.327	2.25127e-41	7	ENSG00000182871	0.287	COL18A1
7.65965e-45	0.603156	0.478	0.213	1.80132e-40	7	ENSG00000204291	0.265	COL15A1
7.20813e-36	0.717581	0.547	0.291	1.69514e-31	7	ENSG00000109846	0.256	CRYAB
3.11786e-232	1.73883	0.718	0.135	7.33227e-228	8	ENSG00000004799	0.583	PDK4
9.74658e-224	1.11404	0.657	0.106	2.2921e-219	8	ENSG00000133392	0.551	MYH11
1.63266e-150	0.855079	0.715	0.203	3.83953e-146	8	ENSG00000109610	0.512	SOD3
2.4016e-136	0.727734	0.589	0.132	5.64783e-132	8	ENSG00000187955	0.457	COL14A1
3.11056e-130	1.19242	0.902	0.4	7.3151e-126	8	ENSG00000148671	0.502	ADIRF
8.35796e-124	1.32802	0.834	0.322	1.96554e-119	8	ENSG00000152583	0.512	SPARCL1
6.48849e-115	0.996159	0.632	0.19	1.5259e-110	8	ENSG00000154734	0.442	ADAMTS1
8.62059e-110	0.769425	0.705	0.261	2.0273e-105	8	ENSG00000173598	0.444	NUDT4
5.4236e-101	1.38676	0.683	0.255	1.27547e-96	8	ENSG00000205364	0.428	MT1M
2.3046e-89	1.30262	0.693	0.285	5.41972e-85	8	ENSG00000109846	0.408	CRYAB
1.84094e-86	1.3829	0.907	0.605	4.32935e-82	8	ENSG00000187479	0.302	C11orf96
1.00219e-77	0.822932	0.348	0.075	2.35685e-73	8	ENSG00000205362	0.273	MT1A
1.72869e-64	1.36616	0.673	0.362	4.06537e-60	8	ENSG00000120885	0.311	CLU
2.72117e-61	0.688047	0.882	0.727	6.39937e-57	8	ENSG00000060138	0.155	YBX3
4.36803e-61	1.05826	0.839	0.528	1.02723e-56	8	ENSG00000187193	0.311	MT1X
1.58669e-59	0.854185	0.824	0.556	3.73141e-55	8	ENSG00000221869	0.268	CEBPD
1.00825e-53	0.765197	0.869	0.631	2.3711e-49	8	ENSG00000099860	0.238	GADD45B
1.89737e-50	0.684623	0.395	0.13	4.46204e-46	8	ENSG00000108691	0.265	CCL2
5.06246e-31	0.698543	0.866	0.708	1.19054e-26	8	ENSG00000169715	0.158	MT1E
5.48541e-28	0.684358	0.824	0.59	1.29e-23	8	ENSG00000128016	0.234	ZFP36
7.46831e-125	1.16549	0.868	0.366	1.75632e-120	9	ENSG00000171345	0.502	KRT19
7.98961e-114	1.05622	1	0.949	1.87892e-109	9	ENSG00000197956	0.051	S100A6
6.19794e-107	1.0177	0.699	0.236	1.45757e-102	9	ENSG00000127324	0.463	TSPAN8
8.74667e-98	1.00512	0.653	0.215	2.05696e-93	9	ENSG00000171747	0.438	LGALS4
4.69388e-96	0.934072	0.702	0.251	1.10386e-91	9	ENSG00000160181	0.451	TFF2
1.29603e-94	1.34931	0.666	0.234	3.04788e-90	9	ENSG00000106541	0.432	AGR2
1.59163e-91	1.21265	0.679	0.249	3.74304e-87	9	ENSG00000160180	0.43	TFF3
1.06736e-89	1.56039	0.718	0.294	2.51011e-85	9	ENSG00000090382	0.424	LYZ
2.07554e-88	0.89663	0.668	0.238	4.88104e-84	9	ENSG00000189334	0.43	S100A14
8.58909e-87	1.17383	0.668	0.25	2.0199e-82	9	ENSG00000160182	0.418	TFF1
5.45526e-84	1.02033	0.79	0.404	1.28291e-79	9	ENSG00000170421	0.386	KRT8
1.21962e-83	1.23864	0.578	0.196	2.86818e-79	9	ENSG00000176153	0.382	GPX2
3.51195e-83	1.02189	0.92	0.597	8.25905e-79	9	ENSG00000160213	0.323	CSTB
1.4542e-82	0.977927	0.575	0.192	3.41985e-78	9	ENSG00000233041	0.383	PHGR1
1.92888e-76	0.969311	0.829	0.502	4.53615e-72	9	ENSG00000120306	0.327	CYSTM1
4.08167e-73	0.912828	0.79	0.457	9.59887e-69	9	ENSG00000111057	0.333	KRT18
2.81258e-69	0.907241	0.668	0.279	6.61434e-65	9	ENSG00000166920	0.389	C15orf48
2.4796e-66	1.02244	0.712	0.376	5.83126e-62	9	ENSG00000196975	0.336	ANXA4
4.04797e-59	1.05982	0.593	0.271	9.51961e-55	9	ENSG00000214530	0.322	STARD10
3.05779e-46	1.03483	0.534	0.253	7.19101e-42	9	ENSG00000185499	0.281	MUC1
3.69449e-156	0.791997	0.762	0.217	8.68832e-152	10	ENSG00000176171	0.545	BNIP3
2.36305e-149	1.63823	0.995	0.833	5.55719e-145	10	ENSG00000125148	0.162	MT2A
1.01435e-139	0.966753	0.781	0.252	2.38544e-135	10	ENSG00000120708	0.529	TGFBI
4.60285e-133	1.12096	0.911	0.37	1.08245e-128	10	ENSG00000106366	0.541	SERPINE1
5.50936e-113	1.08251	0.987	0.608	1.29564e-108	10	ENSG00000115414	0.379	FN1
2.31585e-111	1.13133	0.59	0.157	5.44619e-107	10	ENSG00000105664	0.433	COMP
1.83491e-97	0.752331	0.859	0.4	4.31516e-93	10	ENSG00000112715	0.459	VEGFA
1.72513e-90	0.631789	0.512	0.136	4.05699e-86	10	ENSG00000167772	0.376	ANGPTL4
1.80468e-89	1.16853	0.937	0.705	4.24405e-85	10	ENSG00000169715	0.232	MT1E
5.57328e-85	0.614805	0.802	0.35	1.31067e-80	10	ENSG00000152952	0.452	PLOD2
1.6745e-82	0.762503	0.937	0.633	3.93793e-78	10	ENSG00000157514	0.304	TSC22D3
1.18899e-72	0.669489	0.953	0.706	2.79616e-68	10	ENSG00000172216	0.247	CEBPB
1.71549e-71	0.723599	0.658	0.268	4.03432e-67	10	ENSG00000113083	0.39	LOX
1.12468e-68	0.864121	0.885	0.512	2.64491e-64	10	ENSG00000100234	0.373	TIMP3
1.61597e-65	0.618097	1	0.998	3.80027e-61	10	ENSG00000167996	0.002	FTH1
4.19038e-65	1.14813	0.838	0.528	9.85452e-61	10	ENSG00000187193	0.31	MT1X
5.03961e-59	0.594798	0.997	0.801	1.18517e-54	10	ENSG00000026025	0.196	VIM
7.02789e-51	0.691057	0.7	0.38	1.65275e-46	10	ENSG00000168209	0.32	DDIT4
3.57742e-44	0.859199	0.666	0.385	8.41302e-40	10	ENSG00000102760	0.281	RGCC
1.01504e-28	0.850763	0.977	0.881	2.38706e-24	10	ENSG00000102265	0.096	TIMP1
3.40015e-218	2.58513	0.743	0.115	7.99614e-214	11	ENSG00000170373	0.628	CST1
2.94142e-162	1.0051	0.831	0.208	6.91734e-158	11	ENSG00000182463	0.623	TSHZ2
3.46957e-142	1.42939	0.901	0.285	8.15938e-138	11	ENSG00000171476	0.616	HOPX
2.77007e-130	1.0248	0.761	0.193	6.51438e-126	11	ENSG00000175745	0.568	NR2F1
4.96818e-119	1.97757	0.893	0.354	1.16837e-114	11	ENSG00000115461	0.539	IGFBP5
1.77022e-116	0.96478	0.772	0.214	4.16302e-112	11	ENSG00000188783	0.558	PRELP
5.90934e-116	1.28068	0.713	0.183	1.3897e-111	11	ENSG00000189058	0.53	APOD
3.22861e-109	2.0182	0.757	0.219	7.59272e-105	11	ENSG00000145824	0.538	CXCL14
7.03936e-104	1.32721	0.636	0.157	1.65545e-99	11	ENSG00000106483	0.479	SFRP4
1.38311e-103	1.22532	0.996	0.69	3.25265e-99	11	ENSG00000163453	0.306	IGFBP7
2.55786e-100	1.55365	0.846	0.297	6.01532e-96	11	ENSG00000146674	0.549	IGFBP3
5.16104e-85	0.988614	0.728	0.239	1.21372e-80	11	ENSG00000198542	0.489	ITGBL1
5.01358e-81	1.14687	0.949	0.469	1.17904e-76	11	ENSG00000111341	0.48	MGP
1.42728e-80	0.981948	0.938	0.465	3.35654e-76	11	ENSG00000038427	0.473	VCAN
4.88392e-64	0.990924	0.471	0.123	1.14855e-59	11	ENSG00000132031	0.348	MATN3
1.19213e-63	1.13262	0.636	0.241	2.80352e-59	11	ENSG00000115457	0.395	IGFBP2
5.51071e-57	1.43722	0.518	0.167	1.29595e-52	11	ENSG00000105664	0.351	COMP
3.50187e-55	0.945251	0.996	0.882	8.23535e-51	11	ENSG00000102265	0.114	TIMP1
2.54392e-48	1.1763	0.529	0.194	5.98253e-44	11	ENSG00000107317	0.335	PTGDS
5.04758e-32	0.959204	0.643	0.335	1.18704e-27	11	ENSG00000145423	0.308	SFRP2
0	2.54486	0.879	0.043	0	12	ENSG00000143248	0.836	RGS5
0	1.676	0.89	0.107	0	12	ENSG00000076706	0.783	MCAM
0	1.26259	0.852	0.044	0	12	ENSG00000161381	0.808	PLXDC1
0	1.23155	0.811	0.051	0	12	ENSG00000150636	0.76	CCDC102B
0	1.15775	0.583	0.022	0	12	ENSG00000198759	0.561	EGFL6
4.13263e-259	1.28744	0.913	0.165	9.71871e-255	12	ENSG00000074181	0.748	NOTCH3
3.14404e-255	1.11003	0.61	0.057	7.39385e-251	12	ENSG00000069431	0.553	ABCC9
3.2177e-197	2.09504	0.97	0.321	7.56706e-193	12	ENSG00000182871	0.649	COL18A1
1.25689e-181	1.49912	0.905	0.217	2.95582e-177	12	ENSG00000185633	0.688	NDUFA4L2
1.644e-177	1.34768	0.867	0.201	3.8662e-173	12	ENSG00000167641	0.666	PPP1R14A
1.10095e-158	1.28862	0.905	0.303	2.58911e-154	12	ENSG00000183722	0.602	LHFPL6
1.10234e-135	1.81608	0.966	0.423	2.59237e-131	12	ENSG00000187498	0.543	COL4A1
6.59059e-134	1.92358	0.92	0.329	1.54991e-129	12	ENSG00000152583	0.591	SPARCL1
1.27979e-122	1.0983	0.735	0.196	3.00968e-118	12	ENSG00000175183	0.539	CSRP2
3.29056e-122	1.19219	0.902	0.327	7.73841e-118	12	ENSG00000131711	0.575	MAP1B
3.96253e-122	1.51781	0.958	0.485	9.31867e-118	12	ENSG00000134871	0.473	COL4A2
9.71667e-121	1.08459	0.864	0.279	2.28507e-116	12	ENSG00000213949	0.585	ITGA1
6.33575e-104	1.31288	1	0.691	1.48998e-99	12	ENSG00000163453	0.309	IGFBP7
4.39352e-103	1.067	0.852	0.309	1.03322e-98	12	ENSG00000168386	0.543	FILIP1L
4.50551e-65	1.17797	0.837	0.424	1.05956e-60	12	ENSG00000154096	0.413	THY1

## Sheet: Figure 4e
	p_val	avg_logFC	pct.1	pct.2	p_val_adj	cluster	gene	pct.diff	name
PCSK1N	4.90445e-116	1.79504	0.506	0.124	1.15338e-111	NT	ENSG00000102109	0.382	PCSK1N
CCL2	4.41698e-35	0.418744	0.371	0.148	1.03874e-30	NT	ENSG00000108691	0.223	CCL2
RBP4	3.86413e-25	0.796417	0.241	0.095	9.08728e-21	NT	ENSG00000138207	0.146	RBP4
SCG5	7.31652e-25	0.804695	0.357	0.198	1.72062e-20	NT	ENSG00000166922	0.159	SCG5
SFRP2	3.38895e-262	1.70445	0.704	0.173	7.96979e-258	PT	ENSG00000145423	0.531	SFRP2
FBLN1	1.09559e-203	0.931983	0.662	0.204	2.5765e-199	PT	ENSG00000077942	0.458	FBLN1
MFAP5	1.62776e-188	0.932671	0.466	0.039	3.82801e-184	PT	ENSG00000197614	0.427	MFAP5
LMNA	2.00006e-172	0.755515	0.91	0.792	4.70353e-168	PT	ENSG00000160789	0.118	LMNA
NR4A1	1.27915e-144	0.661571	0.775	0.453	3.00817e-140	PT	ENSG00000123358	0.322	NR4A1
CPE	3.69885e-139	0.508445	0.714	0.321	8.6986e-135	PT	ENSG00000109472	0.393	CPE
C11orf96	4.86219e-137	0.808916	0.888	0.679	1.14344e-132	PT	ENSG00000187479	0.209	C11orf96
DCN	3.95487e-133	0.640992	0.934	0.622	9.30066e-129	PT	ENSG00000011465	0.312	DCN
ZFP36L1	7.10549e-133	0.595135	0.915	0.68	1.671e-128	PT	ENSG00000185650	0.235	ZFP36L1
HSPA5	2.38685e-130	0.717262	0.849	0.65	5.61315e-126	PT	ENSG00000044574	0.199	HSPA5
CTSK	3.88549e-122	0.591463	0.686	0.337	9.13751e-118	PT	ENSG00000143387	0.349	CTSK
EMP1	3.53801e-115	0.606317	0.697	0.35	8.32033e-111	PT	ENSG00000134531	0.347	EMP1
NBL1	9.29145e-111	0.511218	0.771	0.448	2.18507e-106	PT	ENSG00000158747	0.323	NBL1
GEM	1.19094e-110	0.538633	0.647	0.342	2.80072e-106	PT	ENSG00000164949	0.305	GEM
LUM	3.14406e-109	0.625671	0.881	0.63	7.39388e-105	PT	ENSG00000139329	0.251	LUM
GJB2	6.47636e-105	0.568329	0.401	0.096	1.52304e-100	PT	ENSG00000165474	0.305	GJB2
FOSB	5.43967e-104	0.523787	0.876	0.689	1.27925e-99	PT	ENSG00000125740	0.187	FOSB
PRRX2	4.90168e-103	0.31476	0.372	0.076	1.15273e-98	PT	ENSG00000167157	0.296	PRRX2
MDK	3.52642e-100	0.579704	0.628	0.343	8.29308e-96	PT	ENSG00000110492	0.285	MDK
IGFBP3	4.9586e-99	0.940274	0.536	0.242	1.16611e-94	PT	ENSG00000146674	0.294	IGFBP3
C1QTNF3	3.17949e-96	0.554736	0.27	0.019	7.47721e-92	PT	ENSG00000082196	0.251	C1QTNF3
CXCL14	4.25459e-96	1.31338	0.458	0.162	1.00055e-91	PT	ENSG00000145824	0.296	CXCL14
APOD	1.771e-88	0.983385	0.392	0.108	4.16486e-84	PT	ENSG00000189058	0.284	APOD
SERPINF1	7.83433e-88	0.423805	0.747	0.436	1.8424e-83	PT	ENSG00000132386	0.311	SERPINF1
KLF4	8.15102e-88	0.447618	0.587	0.293	1.91688e-83	PT	ENSG00000136826	0.294	KLF4
TMEM158	2.03713e-84	0.434651	0.445	0.167	4.79073e-80	PT	ENSG00000249992	0.278	TMEM158
DIO2	5.47499e-83	0.524036	0.265	0.033	1.28755e-78	PT	ENSG00000211448	0.232	DIO2
INHBA	2.62581e-82	0.502257	0.779	0.471	6.17512e-78	PT	ENSG00000122641	0.308	INHBA
YBX3	4.38721e-80	0.357213	0.856	0.635	1.03174e-75	PT	ENSG00000060138	0.221	YBX3
MATN3	7.32237e-77	0.62437	0.277	0.051	1.722e-72	PT	ENSG00000132031	0.226	MATN3
ITGBL1	2.52031e-75	0.341504	0.485	0.191	5.92702e-71	PT	ENSG00000198542	0.294	ITGBL1
ISLR	5.92483e-75	0.309051	0.68	0.336	1.39334e-70	PT	ENSG00000129009	0.344	ISLR
CTHRC1	1.41132e-73	0.415013	0.81	0.491	3.31901e-69	PT	ENSG00000164932	0.319	CTHRC1
SPON1	1.78418e-72	0.329876	0.277	0.057	4.19586e-68	PT	ENSG00000262655	0.22	SPON1
IGFBP5	2.24296e-71	0.796068	0.624	0.37	5.27478e-67	PT	ENSG00000115461	0.254	IGFBP5
RHOB	4.0431e-71	0.415507	0.739	0.523	9.50817e-67	PT	ENSG00000143878	0.216	RHOB
FGF7	4.17461e-69	0.38616	0.374	0.126	9.81742e-65	PT	ENSG00000140285	0.248	FGF7
EGR1	4.85996e-69	0.395367	0.826	0.596	1.14292e-64	PT	ENSG00000120738	0.23	EGR1
ID1	2.45062e-67	0.52352	0.574	0.319	5.76312e-63	PT	ENSG00000125968	0.255	ID1
HTRA1	4.2143e-64	0.394725	0.715	0.455	9.91078e-60	PT	ENSG00000166033	0.26	HTRA1
LAPTM4A	1.87034e-62	0.328736	0.922	0.746	4.39847e-58	PT	ENSG00000068697	0.176	LAPTM4A
LGALS1	1.85923e-58	0.326755	0.988	0.833	4.37235e-54	PT	ENSG00000100097	0.155	LGALS1
COL10A1	3.63645e-58	0.291328	0.646	0.351	8.55184e-54	PT	ENSG00000123500	0.295	COL10A1
MGP	1.93439e-57	0.848476	0.751	0.517	4.54912e-53	PT	ENSG00000111341	0.234	MGP
COL12A1	1.43061e-55	0.342471	0.674	0.402	3.36436e-51	PT	ENSG00000111799	0.272	COL12A1
CCDC80	3.86828e-55	0.271753	0.762	0.483	9.09703e-51	PT	ENSG00000091986	0.279	CCDC80
FGFR1	1.40271e-54	0.259488	0.576	0.347	3.29875e-50	PT	ENSG00000077782	0.229	FGFR1
PRRX1	2.09367e-53	0.253758	0.67	0.387	4.92369e-49	PT	ENSG00000116132	0.283	PRRX1
CTGF	2.45206e-52	0.468303	0.803	0.607	5.76651e-48	PT	ENSG00000118523	0.196	CTGF
AKAP12	4.22432e-52	0.325753	0.553	0.332	9.93432e-48	PT	ENSG00000131016	0.221	AKAP12
SSPN	1.92589e-50	0.262937	0.581	0.336	4.52913e-46	PT	ENSG00000123096	0.245	SSPN
EPYC	9.96457e-50	0.551547	0.155	0.013	2.34337e-45	PT	ENSG00000083782	0.142	EPYC
DPT	8.13387e-49	0.323076	0.228	0.058	1.91284e-44	PT	ENSG00000143196	0.17	DPT
ID3	3.93045e-46	0.36894	0.812	0.618	9.24324e-42	PT	ENSG00000117318	0.194	ID3
IGFL2	3.27199e-45	0.462159	0.316	0.125	7.69474e-41	PT	ENSG00000204866	0.191	IGFL2
ACKR3	1.43911e-43	0.294745	0.277	0.106	3.38434e-39	PT	ENSG00000144476	0.171	ACKR3
FIBIN	2.90435e-43	0.211521	0.295	0.115	6.83017e-39	PT	ENSG00000176971	0.18	FIBIN
CEBPD	4.39709e-43	0.361135	0.735	0.585	1.03406e-38	PT	ENSG00000221869	0.15	CEBPD
SERPINH1	8.59461e-43	0.227086	0.85	0.587	2.0212e-38	PT	ENSG00000149257	0.263	SERPINH1
PLAT	2.28096e-42	0.283612	0.591	0.377	5.36413e-38	PT	ENSG00000104368	0.214	PLAT
CYR61	6.42683e-42	0.431222	0.751	0.566	1.5114e-37	PT	ENSG00000142871	0.185	CYR61
COL8A2	2.07972e-41	0.233511	0.317	0.141	4.89088e-37	PT	ENSG00000171812	0.176	COL8A2
ASPN	2.79835e-41	0.274175	0.507	0.288	6.58089e-37	PT	ENSG00000106819	0.219	ASPN
SFRP4	1.28575e-40	0.606189	0.33	0.154	3.02371e-36	PT	ENSG00000106483	0.176	SFRP4
BASP1	4.40524e-38	0.219132	0.616	0.412	1.03598e-33	PT	ENSG00000176788	0.204	BASP1
ID4	8.28932e-38	0.271194	0.563	0.364	1.9494e-33	PT	ENSG00000172201	0.199	ID4
SLC6A6	3.78317e-36	0.288032	0.362	0.19	8.89688e-32	PT	ENSG00000131389	0.172	SLC6A6
DNAJB4	1.52592e-35	0.269121	0.568	0.383	3.58851e-31	PT	ENSG00000162616	0.185	DNAJB4
RGS16	4.00317e-34	0.411299	0.356	0.193	9.41425e-30	PT	ENSG00000143333	0.163	RGS16
ADIRF	9.63444e-34	0.297283	0.424	0.252	2.26573e-29	PT	ENSG00000148671	0.172	ADIRF
FBLN2	1.13966e-33	0.224315	0.41	0.232	2.68015e-29	PT	ENSG00000163520	0.178	FBLN2
SERPINE1	4.91008e-33	0.211612	0.608	0.422	1.1547e-28	PT	ENSG00000106366	0.186	SERPINE1
NUPR1	2.14311e-32	0.201715	0.779	0.609	5.03996e-28	PT	ENSG00000176046	0.17	NUPR1
IGF1	2.541e-32	0.45741	0.151	0.037	5.97566e-28	PT	ENSG00000017427	0.114	IGF1
PLAU	9.06394e-32	0.259815	0.457	0.281	2.13157e-27	PT	ENSG00000122861	0.176	PLAU
PRSS23	8.89913e-31	0.267328	0.716	0.512	2.09281e-26	PT	ENSG00000150687	0.204	PRSS23
TSC22D1	2.14853e-30	0.303721	0.676	0.536	5.05271e-26	PT	ENSG00000102804	0.14	TSC22D1
HSPB1	3.706e-28	0.411371	0.945	0.899	8.71539e-24	PT	ENSG00000106211	0.046	HSPB1
SPATS2L	4.86822e-27	0.23453	0.732	0.541	1.14486e-22	PT	ENSG00000196141	0.191	SPATS2L
SEMA3C	1.32059e-26	0.290377	0.317	0.181	3.10564e-22	PT	ENSG00000075223	0.136	SEMA3C
CLU	6.12355e-25	0.351101	0.439	0.278	1.44008e-20	PT	ENSG00000120885	0.161	CLU
MEDAG	1.30392e-22	0.335852	0.177	0.074	3.06644e-18	PT	ENSG00000102802	0.103	MEDAG
PTMS	7.21522e-22	0.203451	0.87	0.72	1.6968e-17	PT	ENSG00000159335	0.15	PTMS
SERPINE2	1.28972e-21	0.223428	0.289	0.167	3.03303e-17	PT	ENSG00000135919	0.122	SERPINE2
PRELP	1.79944e-20	0.225131	0.403	0.267	4.23175e-16	PT	ENSG00000188783	0.136	PRELP
GAS1	3.13735e-20	0.218051	0.321	0.199	7.37812e-16	PT	ENSG00000180447	0.122	GAS1
GADD45B	3.16e-20	0.255807	0.782	0.653	7.43136e-16	PT	ENSG00000099860	0.129	GADD45B
TUBA1A	1.57765e-19	0.245339	0.785	0.693	3.71017e-15	PT	ENSG00000167552	0.092	TUBA1A
CRYAB	6.42815e-14	0.506767	0.45	0.373	1.51171e-09	PT	ENSG00000109846	0.077	CRYAB
GSN	5.44282e-12	0.271322	0.708	0.62	1.27999e-07	PT	ENSG00000148180	0.088	GSN
FOS	3.30688e-11	0.361682	0.771	0.741	7.7768e-07	PT	ENSG00000170345	0.03	FOS
ITGB1	4.53257e-188	1.018	0.949	0.876	1.06592e-183	HM	ENSG00000150093	0.073	ITGB1
ITGA1	2.3942e-132	0.876541	0.649	0.341	5.63044e-128	HM	ENSG00000213949	0.308	ITGA1
PPP1R14A	1.15116e-115	0.791986	0.566	0.24	2.70718e-111	HM	ENSG00000167641	0.326	PPP1R14A
UACA	4.01137e-113	0.678785	0.695	0.418	9.43354e-109	HM	ENSG00000137831	0.277	UACA
F2R	1.54109e-110	0.567049	0.595	0.26	3.62419e-106	HM	ENSG00000181104	0.335	F2R
IFITM3	4.75758e-109	0.494754	0.974	0.945	1.11884e-104	HM	ENSG00000142089	0.029	IFITM3
ADGRF5	1.18948e-105	0.374997	0.231	0.034	2.7973e-101	HM	ENSG00000069122	0.197	ADGRF5
MEF2C	2.70707e-105	0.466922	0.497	0.191	6.36622e-101	HM	ENSG00000081189	0.306	MEF2C
COL18A1	8.97327e-90	1.02802	0.66	0.389	2.11024e-85	HM	ENSG00000182871	0.271	COL18A1
COL4A1	2.12049e-89	1.22127	0.732	0.556	4.98677e-85	HM	ENSG00000187498	0.176	COL4A1
COL4A2	8.11343e-88	1.07065	0.758	0.649	1.90804e-83	HM	ENSG00000134871	0.109	COL4A2
ADGRA2	9.38336e-83	0.337838	0.464	0.192	2.20668e-78	HM	ENSG00000020181	0.272	ADGRA2
NRP1	1.25239e-81	0.36813	0.529	0.246	2.94525e-77	HM	ENSG00000099250	0.283	NRP1
RBPMS	1.65694e-74	0.319198	0.563	0.295	3.89664e-70	HM	ENSG00000157110	0.268	RBPMS
FILIP1L	5.70151e-74	0.570668	0.652	0.399	1.34082e-69	HM	ENSG00000168386	0.253	FILIP1L
MYLK	3.39153e-72	0.577954	0.687	0.479	7.97585e-68	HM	ENSG00000065534	0.208	MYLK
LAMB1	6.83269e-72	0.486141	0.631	0.429	1.60684e-67	HM	ENSG00000091136	0.202	LAMB1
TMEM47	2.4115e-70	0.333946	0.57	0.309	5.67113e-66	HM	ENSG00000147027	0.261	TMEM47
ITGAV	2.71782e-69	0.412945	0.658	0.428	6.39151e-65	HM	ENSG00000138448	0.23	ITGAV
TGFBI	5.31666e-68	0.509688	0.602	0.349	1.25032e-63	HM	ENSG00000120708	0.253	TGFBI
LOXL2	1.01477e-67	0.626446	0.57	0.335	2.38644e-63	HM	ENSG00000134013	0.235	LOXL2
GUCY1B1	8.61067e-66	0.28284	0.316	0.109	2.02497e-61	HM	ENSG00000061918	0.207	GUCY1B1
MFGE8	4.3975e-65	0.466981	0.711	0.547	1.03416e-60	HM	ENSG00000140545	0.164	MFGE8
NOTCH3	6.39275e-65	0.435162	0.468	0.223	1.50338e-60	HM	ENSG00000074181	0.245	NOTCH3
APP	1.31757e-64	0.354121	0.774	0.585	3.09852e-60	HM	ENSG00000142192	0.189	APP
PXDN	3.3732e-64	0.403136	0.544	0.315	7.93276e-60	HM	ENSG00000130508	0.229	PXDN
TPM4	6.76486e-64	0.539891	0.877	0.866	1.59089e-59	HM	ENSG00000167460	0.011	TPM4
GUCY1A2	3.49515e-63	0.27857	0.234	0.064	8.21955e-59	HM	ENSG00000152402	0.17	GUCY1A2
IL1R1	3.91753e-60	0.538602	0.671	0.517	9.21285e-56	HM	ENSG00000115594	0.154	IL1R1
ADAMTS2	7.29153e-59	0.405896	0.472	0.254	1.71475e-54	HM	ENSG00000087116	0.218	ADAMTS2
GUCY1A1	1.28664e-58	0.265173	0.404	0.176	3.0258e-54	HM	ENSG00000164116	0.228	GUCY1A1
CALD1	1.85416e-57	0.586872	0.898	0.888	4.36043e-53	HM	ENSG00000122786	0.01	CALD1
COBLL1	3.45224e-57	0.250104	0.394	0.171	8.11864e-53	HM	ENSG00000082438	0.223	COBLL1
CCDC102B	3.41999e-56	0.376019	0.242	0.074	8.0428e-52	HM	ENSG00000150636	0.168	CCDC102B
ENPEP	1.77268e-55	0.222697	0.2	0.052	4.1688e-51	HM	ENSG00000138792	0.148	ENPEP
THY1	5.12907e-55	0.698365	0.709	0.639	1.2062e-50	HM	ENSG00000154096	0.07	THY1
NFIA	5.6215e-55	0.226901	0.47	0.222	1.32201e-50	HM	ENSG00000162599	0.248	NFIA
FN1	5.84039e-54	0.958236	0.872	0.84	1.37349e-49	HM	ENSG00000115414	0.032	FN1
2023-09-07	7.08082e-54	0.311945	0.869	0.764	1.6652e-49	HM	ENSG00000122545	0.105	2023-09-07
ARHGAP29	1.02646e-53	0.272722	0.254	0.085	2.41392e-49	HM	ENSG00000137962	0.169	ARHGAP29
LXN	1.57687e-51	0.445035	0.385	0.184	3.70832e-47	HM	ENSG00000079257	0.201	LXN
SYNPO2	1.95488e-51	0.332989	0.433	0.219	4.59729e-47	HM	ENSG00000172403	0.214	SYNPO2
FAM114A1	5.50181e-51	0.334161	0.618	0.433	1.29386e-46	HM	ENSG00000197712	0.185	FAM114A1
MICAL2	1.06735e-49	0.314081	0.513	0.306	2.51008e-45	HM	ENSG00000133816	0.207	MICAL2
MYH9	1.92822e-49	0.390796	0.811	0.708	4.53459e-45	HM	ENSG00000100345	0.103	MYH9
DSTN	4.08e-49	0.26987	0.925	0.88	9.59495e-45	HM	ENSG00000125868	0.045	DSTN
NID1	7.32148e-49	0.416004	0.465	0.256	1.72179e-44	HM	ENSG00000116962	0.209	NID1
PDGFA	1.15937e-48	0.329432	0.401	0.196	2.7265e-44	HM	ENSG00000197461	0.205	PDGFA
PPFIBP1	3.03968e-48	0.31149	0.62	0.423	7.14841e-44	HM	ENSG00000110841	0.197	PPFIBP1
MAP4	3.33821e-47	0.298009	0.694	0.521	7.85048e-43	HM	ENSG00000047849	0.173	MAP4
MYL9	3.27298e-46	0.603014	0.798	0.786	7.69707e-42	HM	ENSG00000101335	0.012	MYL9
MYH11	2.33236e-45	0.558219	0.341	0.158	5.48501e-41	HM	ENSG00000133392	0.183	MYH11
CD81	1.51939e-44	0.234498	0.941	0.894	3.57315e-40	HM	ENSG00000110651	0.047	CD81
NR2F2	8.91527e-44	0.3949	0.711	0.531	2.0966e-39	HM	ENSG00000185551	0.18	NR2F2
MSRB3	1.88603e-42	0.277712	0.598	0.416	4.43537e-38	HM	ENSG00000174099	0.182	MSRB3
PTK7	4.05547e-42	0.374849	0.533	0.362	9.53726e-38	HM	ENSG00000112655	0.171	PTK7
NREP	1.94639e-41	0.360682	0.506	0.319	4.57733e-37	HM	ENSG00000134986	0.187	NREP
LPP	6.18872e-41	0.389313	0.766	0.626	1.4554e-36	HM	ENSG00000145012	0.14	LPP
ENAH	9.87328e-41	0.347878	0.624	0.457	2.3219e-36	HM	ENSG00000154380	0.167	ENAH
TBX2	3.92137e-40	0.232144	0.282	0.122	9.22189e-36	HM	ENSG00000121068	0.16	TBX2
RGS5	1.40362e-39	0.71503	0.199	0.069	3.30089e-35	HM	ENSG00000143248	0.13	RGS5
TEAD1	2.44094e-39	0.239881	0.492	0.299	5.74035e-35	HM	ENSG00000187079	0.193	TEAD1
LRRC32	2.69612e-39	0.250405	0.42	0.234	6.34047e-35	HM	ENSG00000137507	0.186	LRRC32
HOPX	3.92655e-39	0.658815	0.584	0.438	9.23406e-35	HM	ENSG00000171476	0.146	HOPX
CFH	9.75543e-39	0.396816	0.655	0.523	2.29418e-34	HM	ENSG00000000971	0.132	CFH
FLNA	1.06258e-38	0.374235	0.774	0.681	2.49887e-34	HM	ENSG00000196924	0.093	FLNA
TNS1	2.53378e-38	0.238237	0.543	0.339	5.9587e-34	HM	ENSG00000079308	0.204	TNS1
LAMA4	2.77005e-38	0.364392	0.578	0.415	6.51432e-34	HM	ENSG00000112769	0.163	LAMA4
COL5A1	3.0633e-38	0.593732	0.716	0.68	7.20396e-34	HM	ENSG00000130635	0.036	COL5A1
COX7A1	4.47752e-38	0.337812	0.639	0.518	1.05298e-33	HM	ENSG00000161281	0.121	COX7A1
BST2	5.69291e-38	0.34736	0.835	0.743	1.3388e-33	HM	ENSG00000130303	0.092	BST2
STOM	1.01269e-37	0.301994	0.441	0.26	2.38154e-33	HM	ENSG00000148175	0.181	STOM
MCAM	3.07602e-37	0.494169	0.268	0.117	7.23388e-33	HM	ENSG00000076706	0.151	MCAM
DST	5.05664e-37	0.298984	0.638	0.463	1.18917e-32	HM	ENSG00000151914	0.175	DST
ACTG2	5.15661e-37	0.524894	0.225	0.09	1.21268e-32	HM	ENSG00000163017	0.135	ACTG2
FAP	1.26091e-36	0.432615	0.596	0.492	2.96528e-32	HM	ENSG00000078098	0.104	FAP
PLOD2	7.93584e-36	0.404967	0.619	0.486	1.86627e-31	HM	ENSG00000152952	0.133	PLOD2
PPIB1	9.31479e-36	0.211812	0.916	0.859	2.19056e-31	HM	ENSG00000166794	0.057	PPIB
CD248	1.43168e-35	0.320049	0.397	0.229	3.36688e-31	HM	ENSG00000174807	0.168	CD248
SOD3	1.49712e-35	0.304767	0.492	0.295	3.52077e-31	HM	ENSG00000109610	0.197	SOD3
DKK3	1.58739e-35	0.349245	0.607	0.469	3.73305e-31	HM	ENSG00000050165	0.138	DKK3
CDH6	1.72786e-35	0.2257	0.197	0.073	4.06341e-31	HM	ENSG00000113361	0.124	CDH6
NR2F1	2.35092e-35	0.317115	0.448	0.266	5.52865e-31	HM	ENSG00000175745	0.182	NR2F1
PDLIM1	3.40652e-35	0.284708	0.623	0.454	8.01112e-31	HM	ENSG00000107438	0.169	PDLIM1
MRC2	8.6504e-35	0.292055	0.601	0.439	2.03431e-30	HM	ENSG00000011028	0.162	MRC2
CNN3	1.32957e-34	0.306068	0.761	0.693	3.12675e-30	HM	ENSG00000117519	0.068	CNN3
PLPP1	2.20365e-34	0.250478	0.339	0.175	5.18232e-30	HM	ENSG00000067113	0.164	PLPP1
SMIM3	3.0775e-34	0.267318	0.574	0.424	7.23736e-30	HM	ENSG00000256235	0.15	SMIM3
CALU	1.61955e-33	0.322279	0.784	0.755	3.80868e-29	HM	ENSG00000128595	0.029	CALU
BEX3	2.05926e-33	0.246857	0.688	0.545	4.84275e-29	HM	ENSG00000166681	0.143	BEX3
KCNQ1OT1	2.19723e-33	0.493743	0.568	0.394	5.16723e-29	HM	ENSG00000269821	0.174	KCNQ1OT1
PDLIM3	3.31623e-33	0.36274	0.648	0.522	7.79878e-29	HM	ENSG00000154553	0.126	PDLIM3
PPP1R12A	6.38867e-33	0.225504	0.549	0.364	1.50242e-28	HM	ENSG00000058272	0.185	PPP1R12A
CRIP2	1.24544e-32	0.286876	0.536	0.368	2.92889e-28	HM	ENSG00000182809	0.168	CRIP2
CERCAM	1.46756e-32	0.272242	0.509	0.349	3.45127e-28	HM	ENSG00000167123	0.16	CERCAM
LAMC1	2.36257e-32	0.248844	0.526	0.351	5.55604e-28	HM	ENSG00000135862	0.175	LAMC1
EGFL6	7.34533e-32	0.353728	0.137	0.042	1.7274e-27	HM	ENSG00000198759	0.095	EGFL6
SOX4	9.24464e-32	0.399229	0.734	0.593	2.17406e-27	HM	ENSG00000124766	0.141	SOX4
IGFBP2	1.47044e-31	0.558396	0.393	0.233	3.45803e-27	HM	ENSG00000115457	0.16	IGFBP2
FKBP10	2.84117e-31	0.239044	0.542	0.384	6.68159e-27	HM	ENSG00000141756	0.158	FKBP10
TFPI	3.06669e-31	0.411693	0.5	0.341	7.21194e-27	HM	ENSG00000003436	0.159	TFPI
DLC1	4.32431e-31	0.231759	0.481	0.314	1.01695e-26	HM	ENSG00000164741	0.167	DLC1
RAI14	1.77024e-30	0.222022	0.439	0.27	4.16308e-26	HM	ENSG00000039560	0.169	RAI14
NFIC	1.70161e-29	0.213061	0.672	0.547	4.00167e-25	HM	ENSG00000141905	0.125	NFIC
GJC1	2.63893e-29	0.213301	0.161	0.058	6.20596e-25	HM	ENSG00000182963	0.103	GJC1
ANTXR1	3.42776e-29	0.718193	0.687	0.635	8.06107e-25	HM	ENSG00000169604	0.052	ANTXR1
ACTN1	6.48663e-29	0.244549	0.757	0.69	1.52546e-24	HM	ENSG00000072110	0.067	ACTN1
PTEN	8.7612e-29	0.244088	0.618	0.458	2.06037e-24	HM	ENSG00000171862	0.16	PTEN
NRP2	1.77362e-28	0.215368	0.49	0.322	4.17101e-24	HM	ENSG00000118257	0.168	NRP2
GPC6	2.01619e-28	0.241954	0.417	0.267	4.74147e-24	HM	ENSG00000183098	0.15	GPC6
TPM1	2.09527e-28	0.333473	0.857	0.837	4.92744e-24	HM	ENSG00000140416	0.02	TPM1
VCL	4.61511e-28	0.253715	0.604	0.462	1.08534e-23	HM	ENSG00000035403	0.142	VCL
ITGA11	4.6482e-28	0.214979	0.425	0.262	1.09312e-23	HM	ENSG00000137809	0.163	ITGA11
EPS8	6.15308e-28	0.25795	0.57	0.42	1.44702e-23	HM	ENSG00000151491	0.15	EPS8
ETV1	1.35903e-27	0.220743	0.449	0.286	3.19604e-23	HM	ENSG00000006468	0.163	ETV1
HSP90B11	1.72046e-27	0.220622	0.929	0.857	4.04601e-23	HM	ENSG00000166598	0.072	HSP90B1
CAVIN1	1.94302e-27	0.296699	0.764	0.694	4.56941e-23	HM	ENSG00000177469	0.07	CAVIN1
KDELR2	3.10526e-27	0.233863	0.736	0.669	7.30264e-23	HM	ENSG00000136240	0.067	KDELR2
NEXN	1.96582e-26	0.254569	0.548	0.393	4.62302e-22	HM	ENSG00000162614	0.155	NEXN
RCN1	3.46672e-26	0.232357	0.577	0.445	8.15268e-22	HM	ENSG00000049449	0.132	RCN1
EVA1B	4.14985e-26	0.255753	0.566	0.45	9.75919e-22	HM	ENSG00000142694	0.116	EVA1B
TCEAL4	4.3959e-26	0.257546	0.657	0.537	1.03378e-21	HM	ENSG00000133142	0.12	TCEAL4
CARMN	5.26329e-26	0.244887	0.217	0.1	1.23777e-21	HM	ENSG00000249669	0.117	CARMN
A2M	6.2114e-26	0.353736	0.566	0.409	1.46073e-21	HM	ENSG00000175899	0.157	A2M
MARCKS1	7.44802e-26	0.222614	0.843	0.784	1.75155e-21	HM	ENSG00000277443	0.059	MARCKS
TMEM204	8.02047e-26	0.241521	0.469	0.322	1.88617e-21	HM	ENSG00000131634	0.147	TMEM204
CXCL12	1.16612e-25	0.548414	0.34	0.212	2.74236e-21	HM	ENSG00000107562	0.128	CXCL12
CSRP2	2.95126e-24	0.326604	0.413	0.267	6.94048e-20	HM	ENSG00000175183	0.146	CSRP2
LTBP2	5.00195e-24	0.386024	0.475	0.351	1.17631e-19	HM	ENSG00000119681	0.124	LTBP2
MYO1B	5.82146e-24	0.217887	0.378	0.236	1.36903e-19	HM	ENSG00000128641	0.142	MYO1B
VCAN	1.47361e-23	0.635495	0.716	0.708	3.46548e-19	HM	ENSG00000038427	0.008	VCAN
FBXO32	1.5032e-23	0.32927	0.624	0.52	3.53507e-19	HM	ENSG00000156804	0.104	FBXO32
CLIC4	2.00164e-23	0.214136	0.662	0.548	4.70726e-19	HM	ENSG00000169504	0.114	CLIC4
EFEMP2	2.64209e-23	0.243092	0.625	0.532	6.2134e-19	HM	ENSG00000172638	0.093	EFEMP2
SULF1	3.70285e-23	0.754324	0.638	0.616	8.70799e-19	HM	ENSG00000137573	0.022	SULF1
HSPG2	7.60625e-23	0.261761	0.562	0.444	1.78876e-18	HM	ENSG00000142798	0.118	HSPG2
CNN1	9.36473e-23	0.273834	0.285	0.161	2.2023e-18	HM	ENSG00000130176	0.124	CNN1
BICC1	1.47921e-22	0.248968	0.494	0.37	3.47866e-18	HM	ENSG00000122870	0.124	BICC1
RCN3	2.06327e-22	0.294283	0.565	0.48	4.8522e-18	HM	ENSG00000142552	0.085	RCN3
INAFM1	3.26399e-22	0.207803	0.477	0.343	7.67592e-18	HM	ENSG00000257704	0.134	INAFM1
ANXA5	3.91656e-22	0.204302	0.867	0.821	9.21058e-18	HM	ENSG00000164111	0.046	ANXA5
GGT5	4.11158e-22	0.285965	0.522	0.401	9.6692e-18	HM	ENSG00000099998	0.121	GGT5
CD59	2.16801e-21	0.244334	0.721	0.649	5.09852e-17	HM	ENSG00000085063	0.072	CD59
MIR4435-2HG	2.8969e-21	0.222681	0.524	0.379	6.81263e-17	HM	ENSG00000172965	0.145	MIR4435-2HG
TGFB1I1	4.28932e-21	0.207756	0.582	0.472	1.00872e-16	HM	ENSG00000140682	0.11	TGFB1I1
ANGPT2	1.04826e-20	0.274085	0.172	0.08	2.46519e-16	HM	ENSG00000091879	0.092	ANGPT2
TTC3	1.07802e-20	0.231113	0.653	0.567	2.53519e-16	HM	ENSG00000182670	0.086	TTC3
PALLD	5.01349e-20	0.351187	0.737	0.736	1.17902e-15	HM	ENSG00000129116	0.001	PALLD
POSTN	7.67638e-20	0.996918	0.606	0.58	1.80525e-15	HM	ENSG00000133110	0.026	POSTN
RAB13	2.65848e-18	0.204114	0.612	0.505	6.25194e-14	HM	ENSG00000143545	0.107	RAB13
NUAK1	3.10078e-18	0.243848	0.411	0.289	7.29211e-14	HM	ENSG00000074590	0.122	NUAK1
CSRP1	5.30768e-18	0.305514	0.57	0.469	1.24821e-13	HM	ENSG00000159176	0.101	CSRP1
ACTA2	9.84787e-18	0.559482	0.705	0.659	2.31592e-13	HM	ENSG00000107796	0.046	ACTA2
PLXDC1	3.79628e-17	0.257884	0.175	0.09	8.92771e-13	HM	ENSG00000161381	0.085	PLXDC1
GREM1	3.95501e-17	0.564143	0.438	0.351	9.301e-13	HM	ENSG00000166923	0.087	GREM1
SH3PXD2A	8.99552e-17	0.268087	0.549	0.455	2.11548e-12	HM	ENSG00000107957	0.094	SH3PXD2A
PDGFRA	1.35917e-16	0.222823	0.479	0.373	3.19636e-12	HM	ENSG00000134853	0.106	PDGFRA
IGFBP4	3.30182e-16	0.223048	0.816	0.788	7.76489e-12	HM	ENSG00000141753	0.028	IGFBP4
FNDC1	6.15959e-16	0.328854	0.383	0.275	1.44855e-11	HM	ENSG00000164694	0.108	FNDC1
MXRA8	8.4001e-16	0.388447	0.65	0.624	1.97545e-11	HM	ENSG00000162576	0.026	MXRA8
RPS27L	1.31118e-14	0.200598	0.859	0.833	3.08351e-10	HM	ENSG00000185088	0.026	RPS27L
MXRA5	1.72728e-14	0.315305	0.545	0.478	4.06205e-10	HM	ENSG00000101825	0.067	MXRA5
TIMP2	6.68315e-14	0.25853	0.833	0.825	1.57168e-09	HM	ENSG00000035862	0.008	TIMP2
FBN1	1.1318e-13	0.293586	0.652	0.617	2.66166e-09	HM	ENSG00000166147	0.035	FBN1
NTM	2.04883e-13	0.281271	0.588	0.533	4.81823e-09	HM	ENSG00000182667	0.055	NTM
NDUFA4L2	8.91257e-13	0.560161	0.306	0.228	2.09597e-08	HM	ENSG00000185633	0.078	NDUFA4L2
WNT5A	1.30116e-12	0.216067	0.294	0.198	3.05994e-08	HM	ENSG00000114251	0.096	WNT5A
EMILIN1	4.43007e-12	0.249992	0.6	0.553	1.04182e-07	HM	ENSG00000138080	0.047	EMILIN1
MMP11	2.66614e-11	0.595021	0.587	0.494	6.26996e-07	HM	ENSG00000099953	0.093	MMP11
SUGCT	3.73365e-10	0.259047	0.413	0.336	8.78044e-06	HM	ENSG00000175600	0.077	SUGCT
MMP14	9.08241e-10	0.273451	0.554	0.492	2.13591e-05	HM	ENSG00000157227	0.062	MMP14
SPON2	1.74812e-09	0.312393	0.579	0.52	4.11106e-05	HM	ENSG00000159674	0.059	SPON2
EDIL3	1.76911e-09	0.280477	0.526	0.509	4.16042e-05	HM	ENSG00000164176	0.017	EDIL3
SOCS3	3.03045e-05	0.282567	0.37	0.313	0.712672	HM	ENSG00000184557	0.057	SOCS3
ABCC9	0.000178323	0.200692	0.142	0.105	1	HM	ENSG00000069431	0.037	ABCC9

## Sheet: Figure 4f
RGS5
		PT	HM
		0.134815	0.253137
		0.144603	0.340675
		0.090296	0.241497

## Sheet: Figure 5e
	RJPDAC10HM	RJPDAC10N	RJPDAC10PT	RJPDAC12HM	RJPDAC12N	RJPDAC12PT	RJPDAC13HM	RJPDAC13N	RJPDAC13PT	RJPDAC14HM	RJPDAC14PT	RJPDAC15HM	RJPDAC15N	RJPDAC15PT	RJPDAC17HM	RJPDAC17PT	RJPDAC18HM	RJPDAC18PT	RJPDAC01HM	RJPDAC01N	RJPDAC01PT	RJPDAC02HM	RJPDAC03HM	RJPDAC03PT	RJPDAC04HM	RJPDAC04PT	RJPDAC07HM	RJPDAC07PT	RJPDAC08HM	RJPDAC08N	RJPDAC08PT	RJPDAC09HM	RJPDAC09PT
IL6	1.84848	67.3939	3.48485	209.803	6.42424	8.66667	130.03	4.30303	8.54545	1.06061	11.0303	10.3636	17.5455	0	3.21212	6.9697	10.3333	15.9091	3.21212	20.0303	11.8788	30.0606	8.36364	18.5758	34.2727	9.72727	0	131.682	8.71212	16.5455	0.969697	0	23.697
EGR1	1235.85	3395.36	1931.48	2268.2	4983.61	6142.55	2538.39	5018.33	1310.12	6876	8174.91	7965.27	5706.36	1059.95	784.955	3193.94	2380.33	1752.21	6907.42	5857.58	4069.42	1925.82	1466.58	2199.91	1531.7	1039	487.5	1674.73	1351.58	11189.1	4180	270	896.742
CCL20	207.273	0	26.697	109.636	29	1139.05	213.121	0	652.212	474.909	235.636	61.5	0	26.9697	166.364	66.9697	137.909	154	2722.82	0.030303	1492.44	1793.44	206.788	215.364	78.697	259.182	110.288	365.833	203.803	1.93939	146	177.939	144.303
MS4A6A	1403.59	712.742	1603.61	1969.21	208.212	805.606	1736.33	360.167	431.348	557.379	871.758	1947.64	309	1002.55	1951.88	609.424	2380.33	512.515	880.773	142.939	1222.48	521.212	1547.97	237.242	2313.29	457.182	152.106	371.636	2328.3	229.409	220.818	414.818	316.576
SPP1	1172.58	3879.27	9920.79	677.182	1723.94	4069.42	3178.88	3423.21	27089.5	332306	180363	4204.18	3483.36	8313.73	7187.18	4374.85	9889.47	10950.9	286241	2074.52	55635.7	958.061	10476.1	9616.33	18064	1907.09	176.818	11948.6	6298.97	6108.36	10760.5	3017.71	65721.5
FABP5	72.1061	282.455	92.2121	73.9545	171.606	94.5152	86.6667	292.394	142.091	568.015	368.303	84.303	129	118.742	219.303	291.091	158.697	176.909	64.6212	173.879	76.4242	694.061	168.97	145.273	210.758	222.636	198.424	218.909	777.106	322.773	702.015	211.47	257.924
FBP1	9576.09	965.939	436.197	7787.21	737.03	440.758	4609.79	926.303	204.379	523.03	804.818	6298.97	781.818	150.333	4680.18	1394.83	5852.27	460.697	398.045	1161	187.242	4363.52	975.136	281.485	1378.36	811.394	1612.35	536.394	738.152	607.879	624.515	2378.88	718.621
SLPI	482.288	205.03	306.727	446.394	181.121	1588.42	829.061	49.3333	1653.36	173.182	130.909	175.727	101.424	137.727	1032	8009.58	1053.27	838.652	2262.3	137.818	1162.23	5050.33	888.273	1646.55	650.439	1634.08	2932.62	4264.61	4716.36	137.03	12525.3	3780.88	1777.15
FCER1A	25.7121	34.3939	86.4242	12.2424	3.27273	5.87879	54.1667	8.0303	1.69697	2.09091	11.9394	16.8788	5.54545	20.8485	1.09091	28.2576	14.0606	3.27273	5.63636	20.0303	53.2727	4.24242	43.8182	17.7273	8.36364	0	2.30303	10.1818	0.606061	31.6364	0	8.57576	64.6667
CD1C	121.379	98.9394	144.106	46.303	1.69697	21.8788	50.8182	30.5455	6.66667	13.0606	36.1515	53.9394	8.21212	9.48485	8.51515	118.076	15.9091	12.0909	0.575758	0.030303	16.7879	11.2121	59.7879	7.87879	14.9394	4.24242	6.12121	18.4091	7.30303	16.5455	0	9.69697	10.6667
CST7	97.2727	48.1212	49.1818	152.106	11.5152	64.1515	63.8788	25.7879	19.8182	51.5455	158.727	190.803	20.5455	99.0606	52.7879	149.818	85.0152	31.4848	27.9091	7.18182	44.4242	33.6061	82.2424	40.9545	299.303	42.2424	23.6061	64.9394	56.1818	5.93939	35.303	26.697	82.5758
FCN1	94.4848	86.0303	12.1212	131.303	13.2727	19.2121	202.03	25.7879	19.8182	12.0455	26.0606	156.455	14.2121	3.39394	69.6061	101.364	165.364	108.667	18.2424	51.9091	10.9697	38.7273	101.909	7.24242	49.6212	5.21212	2.30303	8.51515	57.697	14.1061	0	7.60606	5.75758
THBS1	1986.97	799.909	4260.73	4118	2496.05	6654.82	6577.55	390.424	5269.33	2965.95	3337.67	1822.56	1075.82	5065.64	3869.45	7249.97	2983.21	6019.94	2686.03	1915.52	11628.1	891.803	3631.76	13613.1	12525.3	4086.85	196.258	6714.21	1341.53	723.152	1430.09	1183.52	4170.82
MARCO	916.727	243.636	2.09091	2646.79	1.69697	14.0606	1729.67	16.5909	31.2121	70.1364	43.0303	2782.7	8.21212	12	2403.08	350.273	2102.7	197.015	5.63636	13.4242	9.9697	206.121	218.242	32.6667	807.364	137.773	51.0758	28.8788	445.333	3.93939	14.7879	405.909	46.1364
CXCL8	250.985	57.7273	361.212	526.424	155.576	811.03	915.985	12.0909	275.788	779.636	1346.42	785.924	54.4848	345.136	704.47	160.03	934.545	1753.42	6808.73	32.6515	3023.97	467.758	2880.18	624.939	322.924	561.424	40.1212	234.758	282.758	63.7576	339.273	258.667	477.152
S100A8	128.5	90.4242	5.12121	183.818	23.9697	141.561	220.121	39.9697	40.9545	20.0303	26.8182	55.2424	68.8182	8.21212	227.152	79.3182	241.485	111.97	26.4242	95.2121	20.0455	317.97	338.318	62.5152	89.9242	278.606	53.697	25.9242	334.939	14.1061	177.515	37.3485	49.803
CXCR4	1097.06	384.697	1361	807.364	153.758	1510.61	1179.08	163.485	717.788	392.061	2016.18	1200.44	209.409	1060.48	644.045	1003.94	733.303	661.242	968.485	213.727	1704.18	546.697	2269.67	1329.88	1334	528.924	53.697	1146.06	367.818	297.727	201.455	516.727	1131.39
APOE	114686	1428.24	2378.88	41419.2	488.545	6244.55	27089.5	1067.48	2084.48	12953.7	13059.5	65721.5	735.636	2023.06	76241.8	5725.85	97775.8	2036.85	5648.3	1276.45	9743.33	36958.8	21955.1	1617.3	12416.1	12156.2	5307.12	5299.79	11439.8	928.636	802.97	22396.5	1507.08
NUPR1	1242.35	11948.6	1130.42	1000.26	6219.85	880.636	582.879	15111.4	679.091	430.091	1140.74	1083.39	12801.4	675.515	916.515	832.576	749.394	379.273	767.576	10597.8	1972.7	923.333	1515.64	1317.5	1178.59	1889.76	352.909	807.576	202.848	5913.7	385.667	738.742	856.97

## Sheet: Figure 5f
CCL18
	PT	HM
	0.366899	0.550728
	0.249483	0.548189
	0.272234	0.518477

[truncated: 9 more sheets: Figure 5g, Figure 6g, Figure 7e, Figure 7f, Supplementary Figure 1f, Supplementary Figure 6f, Supplementary Figure 6e, Supplementary Figure 6g, Supplementary Figure 11e]
